# Supplementary material for: A large-scale genomic approach affords unprecedented resolution for the molecular epidemiology and evolutionary history of contagious caprine pleuropneumonia
Source: Vet Res. 2015 Jul 6;46(1):74. doi: 10.1186/s13567-015-0208-x (PMC4492101; doi:10.1186/s13567-015-0208-x)
Supplement: Additional file 1: — List of the 57 genes analysed according to the genome of Mccp strain 9231-Abomsa. The 57 genes selected for analysis are described according to the genome of strain 9231-Abomsa. [file 13567_2015_208_MOESM1_ESM.xlsx]

## Sheet: Mccp genes
Additional file 1: List of the 57 genes analysed according to the genome of Mccp strain 9231-Abomsa [GenbaNK:LM995445]
Locus tag (gene name)*	Type#	Start position	Stop position	Orientation	size (bp)
MCCP001_0008 (dnaX)	coding sequence	5853	7862	Forward	2010
MCCP001_0024 (azoR)	coding sequence	32529	31930	Reverse	600
MCCP001_0041	coding sequence	46190	47833	Forward	1644
MCCP001_0042 (rbsA)	coding sequence	47851	49458	Forward	1608
MCCP001_0043	coding sequence	49448	51979	Forward	2532
MCCP001_0044	coding sequence	52009	52986	Forward	978
MCCP001_0046 (gyrB)	coding sequence	57479	55575	Reverse	1905
MCCP001_0084 (rplA)	coding sequence	93310	93990	Forward	681
MCCP001_0088 (rpoB)	coding sequence	96487	100350	Forward	3864
MCCP001_0089 (rpoC)	coding sequence	100362	104129	Forward	3768
MCCP001_0099 (atpF)	coding sequence	110955	111500	Forward	546
MCCP001_0102 (atpG)	coding sequence	113638	114480	Forward	843
MCCP001_0103 (atpD)	coding sequence	114489	115919	Forward	1431
MCCP001_0120 (rnr)	coding sequence	133662	131548	Reverse	2115
MCCP001_0123 (nrdI)	coding sequence	135265	135738	Forward	474
MCCP001_0124 (nrdE)	coding sequence	135725	137887	Forward	2163
MCCP001_0135 (nusG)	coding sequence	147015	147659	Forward	645
MCCP001_0150-MCCP001_0151-MCCP001_0152	pseudogene	165732	166958	Forward	1227
MCCP001_0156	coding sequence	170599	172281	Forward	1683
MCCP001_0170 (dhh)	coding sequence	186949	187899	Forward	951
MCCP001_0173 (prmC)	coding sequence	189618	190466	Forward	849
MCCP001_0263 (bipA)	coding sequence	283268	281439	Reverse	1830
MCCP001_0273	pseudogene	291033	289516	Reverse	1518
MCCP001_0274 (glpK)	pseudogene	292213	291050	Reverse	1164
MCCP001_0276-MCCP001_0277	pseudogene	293601	295038	Forward	1438
MCCP001_0279 (nox)	pseudogene	297857	299224	Forward	1368
MCCP001_0280 (lplA)	coding sequence	299236	300240	Forward	1005
MCCP001_0282 (pdhB)	coding sequence	301387	302376	Forward	990
MCCP001_0305	pseudogene	330140	327225	Reverse	2916
MCCP001_0325 (rsgA)	coding sequence	347748	346846	Reverse	903
MCCP001_0393 (lepA)	coding sequence	403372	405174	Forward	1803
MCCP001_0451 (hrcA)	coding sequence	476326	477348	Forward	1023
MCCP001_0477 (ileS)	coding sequence	507003	509729	Forward	2727
MCCP001_0503 (pepV)	coding sequence	528485	529834	Forward	1350
MCCP001_0505 (udk)	coding sequence	530375	530998	Forward	624
MCCP001_0523 (nagA)	coding sequence	546759	547916	Forward	1158
MCCP001_0560 (trmFO)	pseudogene	589728	588505	Reverse	1224
MCCP001_0566 (phoU)	coding sequence	594868	594197	Reverse	672
MCCP001_0585 (sigA)	coding sequence	621163	619643	Reverse	1521
MCCP001_0586 (dnaG)	coding sequence	622980	621166	Reverse	1815
MCCP001_0589 (era)	coding sequence	626105	625200	Reverse	906
MCCP001_0604 (fmt)	coding sequence	648497	647544	Reverse	954
MCCP001_0618 (obg)	coding sequence	660726	659425	Reverse	1302
MCCP001_0629 (rplS)	coding sequence	673206	672814	Reverse	393
MCCP001_0643 (engA)	coding sequence	684618	683311	Reverse	1308
MCCP001_0673 (scpA)	coding sequence	710231	709395	Reverse	837
MCCP001_0762 (truA)	coding sequence	804530	803781	Reverse	750
MCCP001_0780 (rplE)	coding sequence	816665	816123	Reverse	543
MCCP001_0785 (rplP)	coding sequence	818494	818081	Reverse	414
MCCP001_0791 (rplD)	coding sequence	821671	821045	Reverse	627
MCCP001_0807 (gatC)	coding sequence	834216	833920	Reverse	297
MCCP001_0854 (pgcA)	coding sequence	880765	879083	Reverse	1683
MCCP001_0855 (pdp)	coding sequence	880930	882243	Forward	1314
MCCP001_0875 (uvrA)	coding sequence	902076	904916	Forward	2841
MCCP001_0878-MCCP001_0879	pseudogene	906801	907743	Forward	943
MCCP001_0942-MCCP001_0943	pseudogene	962208	964751	Forward	2544
MCCP001_0972-MCCP001_0973-MCCP001_0974	pseudogene	991112	991812	Forward	701
*Established gene names are provided in brackets
# Pseudogene status is provided taking into consideration the entire sample of strains
