# Supplementary material for: A large-scale genomic approach affords unprecedented resolution for the molecular epidemiology and evolutionary history of contagious caprine pleuropneumonia
Source: Vet Res. 2015 Jul 6;46(1):74. doi: 10.1186/s13567-015-0208-x (PMC4492101; doi:10.1186/s13567-015-0208-x)
Supplement: Additional file 3: — Mccp strain 9231-Abomsa gene set reference sequence. This reference sequence was used to automatically retrieve the entire gene set from NGS raw data. It consists in the 57 annotated genes from Mccp strain 9231-Abomsa separated by flanking regions (107.050 bp). [file 13567_2015_208_MOESM3_ESM.zip]

LOCUS       Refseq_Abomsa         107050 bp    DNA     linear       20-JAN-2015
DEFINITION  .
ACCESSION   urn.local...1414752679490.9
VERSION
KEYWORDS    .
SOURCE      null
  ORGANISM  
            .
FEATURES             Location/Qualifiers
     CDS             342..2351
                     /note="MCCP001_0008"
     CDS             3003..3602
                     /note="MCCP001_0024"
     CDS             4251..5894
                     /note="MCCP001_0041"
     CDS             5912..7519
                     /note="MCCP001_0042"
     CDS             7509..10040
                     /note="MCCP001-0043"
     CDS             10070..11047
                     /note="MCCP001_0044"
     CDS             11681..13585
                     /note="MCCP001_0046"
     CDS             14196..14876
                     /note="MCCP001_0084"
     CDS             15464..19327
                     /note="MCCP001_0088"
     CDS             19339..23106
                     /note="MCCP001_0089"
     CDS             23737..24282
                     /note="MCCP001_0099"
     CDS             24872..25714
                     /note="MCCP001_0102"
     CDS             25723..27153
                     /note="MCCP001_0103"
     CDS             27742..29856
                     /note="MCCP001_0120"
     CDS             30461..30934
                     /note="MCCP001_0123"
     CDS             30912..33083
                     /note="MCCP001_0124"
     CDS             33694..34338
                     /note="MCCP001_0135"
     CDS             34945..36171
                     /note="MCCP001_0150-MCCP001_0151-MCCP001_0152"
     CDS             36722..38404
                     /note="MCCP001_0156"
     CDS             39026..39976
                     /note="MCCP001_0170"
     CDS             40578..41426
                     /note="MCCP001_0173"
     CDS             42057..43886
                     /note="MCCP001_0263"
     CDS             44493..45656
                     /note="MCCP001_0274"
     CDS             45673..47190
                     /note="MCCP001_0273"
     CDS             47808..49245
                     /note="MCCP001_0276-MCCP001_0277"
     CDS             49848..51215
                     /note="MCCP001_0279"
     CDS             51227..52231
                     /note="MCCP001_0280"
     CDS             52837..53826
                     /note="MCCP001_0282"
     CDS             54433..57348
                     /note="MCCP001_0305"
     CDS             58007..58909
                     /note="MCCP001_0325"
     CDS             59520..61322
                     /note="MCCP001_0393"
     CDS             61975..62997
                     /note="MCCP001_0451"
     CDS             63653..66379
                     /note="MCCP001_0477"
     CDS             66948..68297
                     /note="MCCP001_0503"
     CDS             68829..69452
                     /note="MCCP001_0505"
     CDS             70051..71208
                     /note="MCCP001_0523"
     CDS             71780..73003
                     /note="MCCP001_0560"
     CDS             73617..74288
                     /note="MCCP001_0566"
     CDS             74911..76725
                     /note="MCCP001_0586"
     CDS             76728..78248
                     /note="MCCP001_0585"
     CDS             78847..79752
                     /note="MCCP001_0589"
     CDS             80356..81309
                     /note="MCCP001_0604"
     CDS             81883..83184
                     /note="MCCP001_0618"
     CDS             83806..84198
                     /note="MCCP001_0629"
     CDS             84815..86122
                     /note="MCCP001_0643"
     CDS             86740..87576
                     /note="MCCP001_0673"
     CDS             88174..88923
                     /note="MCCP001_0762"
     CDS             89523..90065
                     /note="MCCP001_0780"
     CDS             90662..91075
                     /note="MCCP001_0785"
     CDS             91654..92280
                     /note="MCCP001_0791"
     CDS             92875..93171
                     /note="MCCP001_0807"
     CDS             93634..95316
                     /note="MCCP001_0854"
     CDS             95990..97303
                     /note="MCCP001_0855"
     CDS             97968..100808
                     /note="MCCP001_0875"
     CDS             101408..102350
                     /note="MCCP001_0878-MCCP001_0879"
     CDS             102910..105453
                     /note="MCCP001_0942-MCCP001_0943"
     CDS             106049..106749
                     /note="MCCP001_0972-MCCP001_0973-MCCP001_0974"
ORIGIN      
        1 tgatctaatt aataaactta atagttttaa tttatctaaa tataagttaa ttactacttt
       61 agagccttgt atgatgtgtt attcagcaat taaacaagta aaaataaata ctatttatta
      121 tctagttgat agttataaat ttggtattaa aaacaattac agtataaatg atcaaaacct
      181 taatttaatt caaataaaag accaaaaaaa gcaatcagaa tatataaaat tacttaataa
      241 tttttttatt aataaaagat aaatatttat cattcctact agtatttgtt tatctaatca
      301 agtattaata taagataaag tcatattagt tggagggtaa aatgaataca aacaaacaat
      361 ctttatatag agcttataga ccaaaagatt ttaatagtgt tgctggacat aataacataa
      421 aagaaatttt agaaaagcaa attaaagata atagaattaa tcatgcctta ttgttttctg
      481 gtcaaagagg aactggaaaa acaagtgttg ctagaatctt tgcaaaaact gttaactgtt
      541 taaatttaac tggttcaaaa ccctgtgaac agtgtaataa ttgcaaacta gcaaatgaaa
      601 atcaattaat tgatattatt gaaattgatg ctgcttcaaa taatggtgtt gatgaaatta
      661 gagaaattaa aaattcggtt ttaaccttac caataaatag taaatataaa gtttatatta
      721 ttgatgaagt tcatatgtta acaaaacagg cttttaatac tttattaaaa actttagaag
      781 aacctccagt ttatacaatt tttattttag caactactga atttaataaa atccctcaaa
      841 ctattctatc tagatgtcaa atttttaatt ttacaaaaat tgataaaaat tctttaaaga
      901 atcgcttaca atacatagta aatcaagaaa attatcagat tgaaaaagaa gttttagatg
      961 aaatatttta tctttcagaa ggttctttaa gagatgcaat taatatttta gaacaattaa
     1021 tgttagctac agatgattta attactataa aaaatttaaa gtcaattttt ttaattgcaa
     1081 caaaacaaga acaattacaa gtaattcatc agtcattaaa taatgatact aattttataa
     1141 tttcttattt tcaaaaagca aatgaccagg gaatgaattg agatgttttt gctttaggtt
     1201 taattgaaat tttaaaagaa attattgaat ataaactaac taataatatt gaatttttaa
     1261 atatattaga agaaaatgaa gctaagcaat ttattaatat tgatgttaat catctttttt
     1321 tactatcaga taatttagct gaagcttatt ttaaaacaaa agctgcaaat attagtttta
     1381 actacttatt attaagttta ttaaaaacta ttaattcaaa taataaacaa gaaaatatac
     1441 aaacaattaa tcaaaatata aataatgtag agtctattga tttattagaa caacaagatg
     1501 ttataaaaca aaattatgtt caagaattta ttactaataa tgaaataaca gatcaatctg
     1561 ttgatgaaat ttttattaga ccaaatatta aaaatcaaac aatagatcaa caagaagttg
     1621 aattagtaaa aaaagaagaa ttttttacta accaaattca acaagaaaat aattttgatg
     1681 aattagtaat agatgaacca atgaataatt ctaatgaaca agatattgat gttaaatttc
     1741 taaataataa tcaagaatta gaattaacta gtgaatttta taaaactttt agtgagttaa
     1801 aatctaagtt taatgtttgt gtttctaatt ctatagatag taaagttaag atgctttcaa
     1861 atgatgattt aattagcatt tttattcaaa ctaaaaacta taaagatgat aaaaagattt
     1921 tagaaaattt atttgaagaa ctttttaaag aacaagatga tattttaatt aaccctgttc
     1981 aagcaactaa tttatttatg ttaatagaca gtaaaattat ttcttttact aatgaagtaa
     2041 ttgttgtaaa aactcaaact aaaacccaat ctaatttaat taatgattca atgttagata
     2101 attatgtttt acaagcaatt tatcaatgat ttaaaaaacc ttatataatt tttgctattg
     2161 ataaaatgaa gtgagatgaa attaaaacta tctttattga tttaaaaaat aaaaataaat
     2221 tatcagaata taatataatt gatcaaaaac aattaaaaga aaaatactta acaattaata
     2281 ataaatttga tgaagattta attaacaaag caaaagatct tttcaatgat gattttatga
     2341 taggtgatta aaatgtcaga aagtatattt aatgaaattg tggaatcaat tagaactaat
     2401 gaaggattaa ctaaaaaaac ttcagaaaga ttattagtaa atttgttact aaataaagat
     2461 aaacttgatg aatttattga tcaattaaac aaagctaatc aattaatttc aacttgtaaa
     2521 atatgtgggt atttaagtga gaataataaa tgtttagtat gcagtttaga taatagaaat
     2581 caaaatacaa tttgtatagt ttcaacaatt ttagatgcaa aaaatataga aaatgctaat
     2641 aaatacaaag gagtttatca tattttaaat ggtgagatta atctatgttc taaagtttta
     2701 taaccattta cattaatatt tgcaaaataa acaaaaacat ctttattatc agaatcattt
     2761 gttatgaaac caaaaccttt ttcatcatta aatcacttaa ctataccagt actcatatta
     2821 cctccaatct atttcattat taacagattg agtaatacaa caaaaatctt ttttaataat
     2881 aatttgatta tacattaaat aaaataaaat tatactaata ggtaaaatat aaattagatt
     2941 attaataaaa ttaataaaca aattattaat attaactata aaataacaat aggaggtaaa
     3001 agatgagtaa agttcttgtt ttaaaaacaa cagctcaagc agatgaagta tctaattctg
     3061 ttgccttaac taacagattt ttagaagaat ataaaaaatt taatccagat gatgaaatta
     3121 ttattgttga tttaaataaa gatgaagttg gaactagtat tttaacttca gaaacattcc
     3181 caacatttta tcaacaagaa gttactaaaa aatatattaa tttattaaaa agtgtagata
     3241 aattagtaat tgcttgtcca atgtataatt tttcaactcc agcaacatta aaatcattta
     3301 ttgatcatgt ttcagttgct aatgaaacat tttcatacaa gtattctaaa aaaggagatg
     3361 caattggttt aattactaat ttaaaagctc aaattttagg agttcaagga gcaccattag
     3421 gatgatatcc ttgagggcaa catactcaat atgttgaaga ggctatgaga tttttaggaa
     3481 tcgaatttaa taaaactgtt ttattagcag gagtaaaagt agcgccatta ttagaactaa
     3541 ctccagctca aagagtagaa acaattattg atgaagttac agaagctgct aaaacttttt
     3601 aaaaaacaaa aataaaatgc accttggtgc attttttatt actaaatttt aaactaggct
     3661 cattcaatgg tttgtggatc agctgggtgt gcgttatgtt ctaaattatc gataattcca
     3721 tttttaatat gaattacagt atttgcaatt ttagcaatgt ttgggttgtg agtaactaca
     3781 ataacagtag ttttatattc tttattaact ttaactaaaa tttctagaac tttacgtccc
     3841 atttcttcat ctaatgctcc agttggttca tcagcaaata aaatgtctgg atttttagct
     3901 attattaaaa ccagtattag ctgactcata taatgatatg attgaacaat gtgggttaga
     3961 aaatgttgat attaattttg ataatttaaa aacatttttt aatattaaat ttaataaatt
     4021 agataataaa aaagttatat ttaatagaat taaagattaa aaagatctca agttttttgc
     4081 ttgggatttt tttatttttt agttttttaa aaaaggaggt atagaggata tcataaaaag
     4141 ataatttagt tttattatta gcaatttata ttaaaaaatg aaaaaccttt ttacttttaa
     4201 aaagattttc acataaaaat agattaagat attataaagg agagttgaaa atgaaaaaac
     4261 ttttaacaat tttaacaact tttattggag ttagtgggtc agtctcaaca gtaatttcat
     4321 gtaaagcagc aagttttgct gaaggtgtac taggtcaaag agtacttgtt gttactgatg
     4381 gaggaaatat taaagacaaa acatttaatg aaagttcttg agaaggtgta attaaatttg
     4441 gctctcaaat tcataataac tttaatatta cagatgaaaa tatagctaga aaatttaatt
     4501 atgctagctc aattggtgga aaaactaaat gagataataa aacccattca tttataaacc
     4561 aagattatga atatgcaaaa gataaaagta ataactatgt tgaaactcct gagcacacaa
     4621 ttgatgcttt tagaacttct tatagtactg gagtctataa aaaagctgat gcatttttac
     4681 tagcaggttt tggacatttg ggagctgttg attatgctac agaaagaatg aaaaaagcag
     4741 gaaataaaac agttgtctta ctagatgctg aatttaaaaa agataatgtt atatcagtat
     4801 tgttcaattc agaattagct ggatttaatg caggttgaga tgctattatg tgagcaaatc
     4861 tcccgaaaat gactagttta aatagtggtg agttttcaaa agaagcatta caagcttcta
     4921 atagttctaa agacatgcct ttacagggtt cggtagcggg taataactat atatcaattg
     4981 gtatgtttgg tggtaatact gataagaatg ctgttgataa ttatatgtga gggcttcttg
     5041 cggcaatgca tatttataac agcaaaattg caaataaaga aattgaatta aaagataata
     5101 aaggtcaaaa agttaaatac aaattacaac ctgtttattt tgcaaatcaa ggattaaaag
     5161 caactattga ttcactagtt gatgttaatg aaaatacttg attttcaaaa agttttgatg
     5221 ttggtggagc tacaaaatca ggaatagtta atttattaat cagaaatcaa gcagatataa
     5281 tttttccagt tgctggacca caaattaatg atgttttaga agctacaggt cataagcctt
     5341 atgtaattgg tgttgatact gatcaagtaa ctagtgttgg ttcatcaaaa aaaggtaatg
     5401 agattagatt tataacaagt gctaaaaaga acattgtttc agcttcagtt tatgctttaa
     5461 atagagctag atcattacaa aaagctattg ttgataataa agaatatatt tcaaataaaa
     5521 gtaatgaaat tcaagatgga aaaactatag ttggaaaaga agtagattga tcaatttcat
     5581 cttcaagaaa atctgataca aagtgaagcg ttaaaaaagt tgatggttct ttaactaacg
     5641 cagctaactt atctgttgaa tcaattgatt attcaaaaga taaagctaaa aaaatagaag
     5701 aagatcttaa aaaaactcta gaaaaatcag gaactaaatt taaagaatac ttatcaaaga
     5761 catctctaga taaagcactg gaatcaatac aaaaaaatgt tcaagataac gaatgagata
     5821 gtttaacact aagtgccaat ggtatagcag gaataaaaga ctactgacaa atgttaatta
     5881 aatcaactaa atagaattag gagcataact tatgaataaa gaaaaagaag ctaattatgc
     5941 tattgaaatg caaaacatta ctaaaacatt tttaaatggt tctatagttg ctaatgatga
     6001 tattactatt agagttaaaa agggagatat tcatgcatta gttggtgaaa atggtgctgg
     6061 taaatctaca ctaatgtcaa ttttatttgg tttatatcag ccaacatctg gaattataaa
     6121 agttaatgga aaagaagaaa taataccaaa tccaattaaa gctaataaac taggaatagg
     6181 tatggttcat caacatttta aattagttga agtaaatacg gttttagaaa atattatttt
     6241 aggtgttgaa caaacaaggg gaaaaatctt tttaaataaa gcaaaaatgc gtgctgaatt
     6301 aattgaaatt atgaataaat atgatttata tgttgattta gatgcaaaaa ttcaagatat
     6361 ttcagttgga ctacaacaac gtgtagaaat tttaaaaatt ttatatagaa aagcagatat
     6421 tttagttttt gatgaaccta ctgcagtttt aactccacaa caaatccaat ctcttttgca
     6481 aataatgaaa aaccttcaaa aagcaggtaa aactattatt ttcatttcgc ataaaatgga
     6541 tgaaatcaaa gaagttgcaa atgttgctac agttattaga ttaggtagaa agataacaga
     6601 tttacaagtt agtgaagtta gtggaaatga aatagcagaa gcaatggttg gaagaaaact
     6661 tgtagaagtc aaaaataagt ataaaaaaat ttcatctgaa gaaccattat tagatgttat
     6721 taatttaaca gtaaaaaaag attcaaatca taaagtttat ggattagaaa cttttaatgt
     6781 taaagtaaga cctggtgaaa ttgtagctat tgccggagtt gaaggaaatg ggcaacgtga
     6841 attaattcaa gcaattacag gattagtaaa accggtttca ggcggtgttg tttataaaaa
     6901 aataaacata gctaatagta gtattaagac aagatatgag atgggtatgt ctcatattcc
     6961 tgaggatcgt cataaacatg gaatgttatt ggatttttta gttgaagaaa atattgtaag
     7021 tcaagaaatt gataaaaaac cattttccca atttggattt attaataaaa aggcgatttc
     7081 aagatatgca caaataatta ttaaagaatt tgatattagg ggttcaagaa atggggctgc
     7141 aatagctaga ggtctttctg ggggtaatca acaaaaagct attgtaggaa gagaaattaa
     7201 aagagaacac gatttgttaa ttgttgttca gcctacgcgt ggtcttgatg tcggagctat
     7261 agaaaatgtt cattctcaaa ttctaaaaga aaaagaaaga ggtagaggaa ttctgctagt
     7321 ttcttatgat ttaaatgaga taatggctct tgcagatagg atagttgtta ttaacgatgg
     7381 aaaattaatt ggagaattgc cagcaaaaag agctaaaaaa gaggaaattg gtgctttaat
     7441 gacaggtcaa actttagaac aaattaaaaa taataaagtt aataaaaata gtaaggtggt
     7501 ggtagaaaat gcaatctaga atattgtgaa cattgaataa aaaggcaaaa tatttattta
     7561 gttcagatca aacaaaaact aagttaaagt ttataaaagg ttctctattt tcgattatta
     7621 tgggatttat tgtttctggt gtttttcttt catttttaaa aataaatcct tttacatatt
     7681 ttgctctttt atttgggatt aactttgata aaaactttta tcaaataagt ttaaattgaa
     7741 tggcagtata tattgttgca ggattatcaa tggctgttgc ttttaaatcg ggagtattta
     7801 atattggagc acctggtcaa atactaacag ctacaagcgt ttcaactatt ttatttttct
     7861 atataaaagg ttcaaaagca gcaataatag acgcttcaat gattatttta atgttaataa
     7921 cttgtattgt ttcagctagt tttttagcac ttattgcagg agcattaaaa gccttgttta
     7981 acatacacga agttgtttca actatcttat taaattgatt agcattttat atatttaaat
     8041 gattttttaa caaatatgat ggtttttcgg gtggtttatc gtttataaca aaaaatattc
     8101 catcaaatca attagttatt ggttcaaata ctgtaattat tcctttatta atagctttag
     8161 tttgcgtaat tttagtttgg atgttatttt caaaaacaac tttaggtttt aagttaaaag
     8221 ctgttggttc atcaataact ggttctaaat atattggaat taatgttaaa actcaaatta
     8281 taaattcatt agctttatca ggagcaatag caggaattgc aggatttgtt ttaatgttta
     8341 cagttacgcc aaataattct tttgcttcta atagtttacc aactgttgga tttgatgcaa
     8401 ttgcagtttc attagttgct tttaataatc ctataggaat tattccaatt ggttgattat
     8461 gagcaatgat caaaactgga ggaagccctg tttcttcact gtatggtatt tcaacacaaa
     8521 taagtggatt aatttcagga gttcttattt actttacagc aattgtttct atatttattg
     8581 tttttaaacc ttgagagttg ttaaaaaaca aatttaatct actaacatca cctatatgta
     8641 gagaaatttt ttgaaagtta tatttatatc ttttaaaatt aaaatttaaa aaaatctttt
     8701 taatttttat aagagagtat aaacaacaag taaatgatag ttataaaaat tatgttgtta
     8761 aaaataaaat taaaaaacaa atgcaattac ctcacttgtt ttgaaatggt agaaaaaata
     8821 ttaaactaga atttaaaaaa gatattaacc aatcaatcga tttaattaaa aataaaatta
     8881 ctaatattaa agcatttgtt aaagaagata aaacaagact tagtgttaat ggattaaaaa
     8941 ccaatttaaa agaacaatta aatttaataa caactaaatt tgttttaaaa tcttatgatt
     9001 tagatttaaa gttagctgat cataaatata aaatcacaca agtcaaacaa aatattttaa
     9061 ataaatatca atcagatata gaacaaatta aaaaagaaca caagttaaaa attcaagaaa
     9121 ttaaagtttt taaagaagca caaataggag ttttatttca cgaatttcaa tatcgtgata
     9181 atgtaattga aattaaagct aataaactaa aaactattgc attgcttaat gaacaaatta
     9241 aaaatattaa gtctaagttt aatttacaaa aagaaaattt gaaattgaat agaaattcat
     9301 atgataataa acatttagaa caaattaata aaattaaaca agaaattaaa gaagttaaaa
     9361 agcaaactag tgttaagctt ttagaagaaa aaaataaatt taaaactcaa aaagacaatg
     9421 ttaaaaaaga aaaggttcaa ttacaaacta ttttagaaca atataaaact tatcttaaag
     9481 aagaaaaaca acgctttata caagctaaaa aacaagctct tgctaataaa cataaacgct
     9541 tagaatttat tgatatgaat cgttctaaaa tagaagttaa taaggctatt gttttattaa
     9601 atgatctaaa aacattagtt atgactaata tagataaaaa cttaaataga caagcaataa
     9661 aatctaatga taaaacttta ataaaggctt taaaaataaa gtcacaaata gatgaaatat
     9721 ttggttctaa tattattagt gaatatgatg cacctgaata tattaagcaa aaagtaaaaa
     9781 taagtttaaa aacatttaaa ttaataatct ttttagaaaa gcaaatttct tatactaatt
     9841 gtagagttga agaacaagaa ttaattaata actataaaac ttgaattgat aaagcaaatc
     9901 aaattattga taaagataaa caacaatatt tattagcaat taagcaacag ccaagagaaa
     9961 cactaactga tttagagcaa ttatttaact tagaaaaaac attaaaacaa caaactaatt
    10021 taaagattat gaatttataa aaatcagtac taaaggaggt taagtaaaaa tggcaatttt
    10081 atttaatagt agtattttaa cttgagggct tgctttagtt ggtgttttat tgtttgcttc
    10141 tctatcatca cttgttagtg aaaaagcagg agttgttaac attgctgttg aaggtatgat
    10201 gattattgga gctttggttg tttctatctt aggaacttat ttaacaacaa atgatcaaaa
    10261 aagtaattat actcaaatac caatagtttt actagcggga gtaattacag caatttttgc
    10321 actattacat gcttttccat caatcagatt aaaagcaaac caaattgttt caggaactgc
    10381 gattaacatt ttaacaatag gtcttggaat atttttatca acatcaaatt gatttggaaa
    10441 gcaatcacaa gttattgcta gtggttatac ttcaataaat gtaattaata taactaaaac
    10501 agttggttct aaaactcaag tagttgcaag tatgttacct atttgaacaa taatagctat
    10561 tattcttgcg attggattat ttgttttttt taaatataca aaacaaggaa tgagatatgc
    10621 aatggttgga gaaaacccaa atgctattga tgcagctgga attagtgtaa ctaaatatcg
    10681 atatgttgca gtaattttat caggattttt agcaggaatt ggaggaggag tatttgttgt
    10741 tactacagtt agtggtggtg gattatttag tggaaatata ttcggatatg gatttttagg
    10801 aattgctatt atgatttttg ggcaatgaag aattctattt attacaattg gagttattat
    10861 attttcatga ctatttgctt taggacaaca aataggaaca atttcaacaa ataaaactat
    10921 tcaaagcata tcaattttat ttaatacttt accatttatt ttaactattg ttgcaatgct
    10981 attatttagt aaaacttcta aagctccagc agcagttgga ataccatttg ataaatcaaa
    11041 aagataaata atttttaaca agtttttaaa ataaaaatta aaaaaccgaa cttttatgat
    11101 gttcggtttt tttattctaa tcttcttcaa aatctttgtt ttcaaggccg tgtttacggt
    11161 attctaaagt aattgcatta atttcttgat tatctgctaa tctaattgct ttaactccac
    11221 tagcatttct tgaaagtgaa ggaatatttg aaactttagt cttaattaag tttccatcac
    11281 ttgaaataat taagattaaa tcagtttctc tagcatcaat aatagctttg aatttaccag
    11341 ttctttggtt taaattcatt acttttatac ctttaccatt ttacaaattg tgtatttatg
    11401 ttatattaaa aatgtagaaa taagttaaaa taaactttct taattttcct tttttctaca
    11461 acgtcaatag gtaagaacaa aactttttgt tgtagttaaa tacaacaatt tagaaaatgt
    11521 ttaatatttt ccaatagtat aaccctgtat ctaaaaatgc agggtttttt tactatttaa
    11581 actatagttt taaaataagt tagataggtt tttaaggtat aattatattg ttgtaaaaga
    11641 gtttttttta gtgtggaaaa tggctgagag ggtggaataa atgtcacaag aatatagtgc
    11701 agaatcgatt aaagttttaa aaggtttaga agctgttaga acacgtcctg gaatgtatat
    11761 tggatcaact tcaaaaacag ggttacatca tttagtatga gaaattttag ataactcaat
    11821 tgatgaagca atggctggat atgctgattt aattaatgta actataacaa aagaaaatga
    11881 agtaattatc caagataatg gaagaggaat tccagttggt attaattcag atactaaaaa
    11941 atctgcatta agtttagttt ttactcaatt gcatgctgga ggaaaatttg attcagagac
    12001 ttataaaatt tctggtggtc ttcatggagt tggagctagt gttgttaatg ctttatctct
    12061 atatgttgaa gttgaagttt atagaaataa tattcactac catcaattgt ttagtgaagg
    12121 tggtactaaa gaatcagaat tacaacaact aggtcacacc gatttaagag gaacaaaggt
    12181 taaattcaaa ccagatcccg aaatttttaa agaagctgta gtatttgatt atgaagttat
    12241 taaaaataaa gttaaacatt tagcattttt aaataaaggt ttaaaaatta ctttaactga
    12301 tgaaagaatt gaaaaaacag ttgaatactt gtttttaaat gggatcttag actatattaa
    12361 agaaaaaaat gaaactaaga ataaaataaa cccaaatatt ttttatgtag attcaaaata
    12421 tgaagacatt gaagttgaaa tggcacttca atataattct gattatcaag aaaatatcat
    12481 tacttttgta aataatatta acactcatga gggtggaact catgaggatg gtttaaaaca
    12541 agctctaatt agagatatta atagatatgc tgatacagta ataaaaaata acaaaactcc
    12601 ttctaaattc tcttgagatg atattaaaga aggaatgatg tgtattttat cagttagaca
    12661 tacagatcca caatatgaag gtcaaactaa aactaaactt tcaaaccctg atgctaaaga
    12721 agcagttaat ataatcattg gaaatgcttt tgaagagttt ctattaaaat caccagaaga
    12781 cgctaaagct attttagata aaaatgttaa tgctcaaaaa gcaagaattg cagctcaaag
    12841 agcaagagaa gaaactagaa gaaaatctgc actagattca ttttcactac caggtaaatt
    12901 agcagattgt gaaaccaaag attcaaatat agctgaactt tatttagtgg agggagattc
    12961 agctggtggt agtgctaaaa ctggaagaaa tagaaaattt caagctattt tacctttgag
    13021 aggtaaagta ttaaatgttg aaagagtaac tgaagctaga gctttttcaa ataatgaaat
    13081 taaatcaatt gttacagctg ttggtactgg aataaaagaa gaattagact tatctaaatt
    13141 aagatataaa aaaatagtaa ttatgactga tgctgatgtt gatggtgctc acattagaac
    13201 attactacta acattctttt atagatatat gaaaccactt gttgctaatg gtcatattta
    13261 tatagctcaa cctcctttat ataaaattga agcaggtaaa aaaatagctt atgcctatac
    13321 tgataatcaa ttagatgaac taaaaaataa tggatttaat aatttaaaat acacaattca
    13381 acgctataaa ggacttggag aaatggatcc gctacaacta tgagaaacaa caatggatcc
    13441 acaacaaaga actatgttac aaatttcact tgaagatgct actttagcaa atgaagtatt
    13501 ttcagattta atgggcgaag atcctgagtt aagaaaaatt tatattcaag ataatgctaa
    13561 atttgttgaa aatatagact tttagaaagg cagaaaatta tgaataatga aaacaataat
    13621 aatgattctt tagatgaaaa tcaaaatcat tatcatggta aaatttctcc tattgatatt
    13681 tcaacagaag ttagaaaaga tttcttagaa tatgcaatga gtgttattgt aagtcgtgcg
    13741 ctacctgatt taaaagatgg attaaaacca gttcatagac gtatcattta tgcaatgaat
    13801 gacttaggaa ttacttcaga taaaccacac aaaaaatctg ctcgtatagt tggagaagta
    13861 attggtaagt atcacccaca tggagatagt gctgtttatg aaacaggaga tgtagttcct
    13921 gttgttatta ctgcatatga tgataaatca tttgattttg ttttaaaaac tactccagct
    13981 gcatatatgt taaaaaaagt tgcaaagatt gaaaagggag caagcaattc taaaactcaa
    14041 actgttgcaa ctgttacatt agatgatatt agatctattg ctgaatataa aatgcctgat
    14101 ttaaatgcaa atactattga agcggctatg aaacaaatta taggaacagc taaaaatatg
    14161 gggattaaag ttacaggtat ggaggacttt aaataatggc taaaatcagt aaaagattca
    14221 aagaagcttt aagtaaagtt gaaaaaaata aagtttatcc attaaataaa gctttagatc
    14281 tagcaaaaca aactgctaca actaaatttg actcaacagt tgaagttgca tttaatttaa
    14341 atattgaccc aagaaaagct gatcaacaaa ttcgtggtgc tgtagtttta cctgcaggaa
    14401 ctggaaaaac tcaaagagtt ttagttttaa ctaatactaa aactaaagaa gctgaacaag
    14461 caaaagctga tattgttggt ggagaagaac taatcaatag aattaaaaat gaaaattgat
    14521 ttgattttga tattattgtt gctactccag aaatgatggc aaaattagga gcaattggta
    14581 aaattttagg tcctaaagga ttgatgccaa atccaaaaac tggaactgta actatggatg
    14641 ttgctaaagc agttgatgat attaaaaagg gaaaagttga atatcgtgct gataaagaag
    14701 gaaatattca tttaattatt ggtaaagttt catttgaagc tgaaaaatta gaagaaaatt
    14761 tcaaagctgt tattgatgaa attagaaggg ttaaacctca aactgtaaaa ggtgattaca
    14821 tcaaaaatat aactttatca acaacaatgg gtcctggtat caaagttgaa ttttaataac
    14881 ttataacaac tcatttatgt gagttgtttt tttgtaaata aatataaaca tattgaaaat
    14941 aaatgataat attatattgc tattaatacc taagacagta acggggatat tcccttaatt
    15001 atgttaccga gggaaaaact tgttttaaaa aacatttttt gttttgtcct tggtttagtg
    15061 ttactagcca aggtttttat tttatttaat aaaaaggagg agtctaaatg tcaaattcaa
    15121 gacctgctca tgcacgtaaa gctgaaatag ttgctgaaat tgtttcaaag attaagaatt
    15181 ataaaagata aaaataggtt gtgaatattt gaagatgatg ctagttttat tgttttaact
    15241 ttatttttag aaaattcatc aaatctatct tttaataaca taaaaagtct attaacaatt
    15301 aataaaatta agttattaaa tgaagaacaa attaaaaata cattagataa gttagtactt
    15361 aataatgttt taaaaacaac aaatgatcat gttgttaaat atgtattagt tgataaatat
    15421 ttagaaaaat ctaaatattt aataaatatg aaaggactat acaatggctt ataaaattcg
    15481 aaaaatcaat cgtaatgtag aacgtcgtga ttatactaaa ctatcaatga atctttcttt
    15541 gccaaattta attggtattc aaactgaaac ttttgaatga tttaaaacta aaggaattca
    15601 agaagtttta gatgaatttt tcccaatttt atcatttgat ggatctagtg ttttaacttt
    15661 agaaaattga ggttttaaag aacctagatt atctgttaga caagcaagag aagaatcaaa
    15721 aatttatgat gctccaattt atgcaaatct aaaattatca gttaataaaa ctgaagaaat
    15781 tcaaaaagaa tttgatggtg ttgatcaaga agatacttta aaagttttaa ctcattgatt
    15841 agaagaaaaa actggtaatg gtaatataac atttaaacag caatcacaaa attcttattt
    15901 ttttgaaata actattaaaa aatctgaaaa accagattta attcaaattg atattattga
    15961 agataaaaaa acttcattga tttgtaatgt atctatttat aaatcaggtg aagtgttttt
    16021 aggtgatttt ccattaatga cagaagctgg aacttttatt attaatggtt ctcaaaaagt
    16081 cattgtatct caattagtaa gatctccagg agcttatttt aataaagaat taaatcgtaa
    16141 aactggagaa atgatttatt ttgcagacat cattccaagt agaggaactt gattagaata
    16201 tgaaactgat tctaaaaaaa tcggaagcga tgcaattaat cctttatatg taaaaattga
    16261 taaatcaaga aaaactacag ctacttcttt attattagct tttggtatta gtaaagatga
    16321 tattttaaat atttttgata atgatgaagt actagttgaa actctacaac aagattcaat
    16381 tattggagat tttaaaatag attgatcaaa tcaagttcaa gaaatttata aaaaaattag
    16441 acaaggtgaa accgcaacta gtgaaggtgc ttctaaattt attaatagta ttttatttga
    16501 taaaagaaaa tatgatttaa ctaaagctgg aagatttaaa ttaaagcaaa aactttctat
    16561 taaaaataga attttaaata aagttatagc tgaagatatt cttgatgcta ataataatgt
    16621 gttaatagct aaagatactg aagttactaa aaataatatt caagaaattt ctaaaatttt
    16681 agatcaagat gtaatgagta ttgatttaaa atatctatct gatattccag gaaatagaaa
    16741 agttcaaaaa attagagttt ataaagatag tgaactaaaa actgatacta cttgtttaat
    16801 tggtttaact agttcatcta atgaagaatt cataacagtg gctgatattt tatcaactgt
    16861 ttcttattta ttaaacttaa aatataacat tggtgaaatt gatgatattg ataacttagg
    16921 aaacagaaga gttagaactg ttggtgaatt attacaaaat caatttagaa tgggattaaa
    16981 ccgtattgat aaaaatgtta aagaaaaatt agctacaagt gacttgtata aagttaaaac
    17041 ttcaacaatt attaatgcaa aacctttaac tgcaattatt ggtgagtttt tcaatttatc
    17101 acaattatct caatttatgg atcaaattaa cccattatca gaattaacta ataaacgtag
    17161 attaacagct ttaggacctg gtggtttatc aagagataga gcaggattag aagtgcgtga
    17221 cgttcaccca tctcattatg gaagaatttg tcctattgaa acaccagaag gaccaaacat
    17281 tggattaatt aataacttgt caacttatgc aagagttaat gaatatggat ttattacaac
    17341 tccatataga aaagttatta atggaatcat tcaaaatgat caagttgaat atttaacagc
    17401 cgatcaagaa aaaaacttta ttatcgctca atctaatgtt aatcaagatg aaaatggaaa
    17461 aattttagat gaaactatag tttcacgttt taatggtgat gactatatgg ctaaagttga
    17521 agaaattcat tatattgatg tttctccaaa acaaattgtt tcagttgcta caagtggtat
    17581 tccattttta gaaaatgatg atgccaatcg tgctttaatg ggtgctaaca tgcaacgtca
    17641 agcagtacct ttaattaagc cagaatcacc aattgttgca actggtattg aatttgaagc
    17701 agcacgtgat tcaggtgagg ctattgttgc aaaagaagat gcaattgtta aatatgttga
    17761 ttcaaaaacc ataattactg atggagaatc tggaattaga acttatatct tatcagatta
    17821 tgaaagatca aataatggaa cttcattgac tcaatcaccg atcgttaaag ttggagatgt
    17881 tgttaaaaaa ggtgaaatta ttgctgatgg tccatcaatg gatcaaggtg aattagcaat
    17941 tggtcaaaac gtggttgttg ctttttcaac ttataatgga tacaactttg aagatgctat
    18001 tgttatgagc gaaataattg ttatagatga tcgctttact tcaattcata ttgatgaata
    18061 tactttagaa gtaagaaata caaaacaagg tcaagaagaa gtaactagag aaattcctaa
    18121 tatgtcagaa caagctaaaa ggcatttaga tgctgaagga attgtagcta ttggtactga
    18181 agttaaagtt ggagatgttt tagttggaaa agtaactcca aaaggacaag ttcaactttc
    18241 tccagaagac aaattattac atgctatttt tggtgaaaaa tctagaaatg ttaaagataa
    18301 ttcgttaaga gttccaaatg gtggagaagg aattgttcaa tcaattaaac gttttaaagc
    18361 aaaaagcgca ttaaatcctg atggaattga attaccagct gacattatag aagtaattaa
    18421 agtttatgtt gttcaaaaac gtaaaatcca agaaggagat aaaatgtctg gtcgacatgg
    18481 aaacaaaggt attatttcaa gaattttacc tattgaagac atgccgcatt tagaagatgg
    18541 aacaccagtt gatattatct taaacccaca aggggttcct tcacgcatga acattggaca
    18601 aattttagaa atccatttag gaatggctgc taaaaaacta aatcaaaaag ttattactcc
    18661 tgtttttgaa ggattaaatg aaaaagaatt agaagaaata atggctgaag ctggaatgac
    18721 aaattatggt aaagttactt taattgatgg tcaaactggt gaaccatttg ataaaccaat
    18781 tgctgttgga gttatgtaca tgttaaaact atctcacatg gttgatgata aaattcatgc
    18841 acgtaatgtt ggtccttact cattaattac tcaacaacca ttaggaggaa aagctcaaaa
    18901 cggtggtcaa cgttttggag aaatggaagt atgagcttta gaagcttatg gagctgctca
    18961 tacattacgt gaaattttaa caattaaatc agatgacatt aaaggtcgtt caaaaactta
    19021 tgaagcaatt gttagatcaa aaagaattcc tgaacctgga attccagaat catttaacgt
    19081 tttatcaaaa gagattatgg gattaggatt taatatgtat atgattgatg aagttggtga
    19141 aaaatcagca attaatgcat atgataaaaa ggactttgaa attgataatt atgatgatga
    19201 aattctaatc aaaactgata atttatacat tgatgatcaa gatgttgatg ctgaatttga
    19261 agatttaact tatgttgatg aaaatgatat tttaaactca tttgaactag ataatgaaga
    19321 agaataattg ggggaaacat ggaaaattta aatcgtaaaa aagcaataaa aattgaatta
    19381 gctaaccctg atacaattcg ttcatgatca catggagaag ttttaaaacc agaaactatt
    19441 aactataaaa cattaaaagc cgaaaaagat gggttatttg atgaaagaat ttttggtcca
    19501 actaaaaact atgaatgtgt ttgtggaaga tataaaaaag ccaaccctat gaataaaggg
    19561 aaaaaatgtg aaaaatgtgg tgttgaatta actgaatcaa ttgttcgtag agaaagaatg
    19621 ggacatattg aactagaaga accagttact cacatttgaa tgtttaaagt tgctccttat
    19681 agaattgctg caattctaga tttaaaagca aaagaactag aagaagtagt ttactttgtt
    19741 tctcatattg ttctagaaca aggtaatcaa aatcattttc tagaaaaaga agttttagat
    19801 ttaggttcat caagaattac taaaactaga gaaaaattgc aactatcaat tttagatgtt
    19861 attgatcaaa ttaatgatcc tgaccataga gatactaaga aggctaatag attattagaa
    19921 gaattaaaaa atacttctat tccattttca atagatgaag caactagctt aattagtaaa
    19981 tatactaatg caaaatttgg aattggagct agagctgttg aatatttatt agaaaaagta
    20041 gatttaacta aagaaattga agcaattaaa attcaacttg aaaattctaa aaaaacccca
    20101 aatgaaagaa ctaaattatt aaaacgttta gaaacttttg attctttaaa acgttctaaa
    20161 caacgtcctg aatgaatggt tatgagagta attccagtta ttccaccaga cattcgtcct
    20221 attattcaat tagatggtgg tcgttttact acttctgaaa ttaatgattt atatagaaga
    20281 atcattatta gaaatgaaag attaaaaaaa gttaaagaaa tgggtgcacc ttcaattatt
    20341 gttaataacg aaaaacgtat gttacaagaa gctgttgatg ctctatttga taatgaaaga
    20401 aagccaaaac cagttcaagg aaaaaataaa cgcccattaa aatctttaac tagtgtttta
    20461 aaaggaaaac aaggtcgttt tagacaaaac ttattgggaa aacgtgttga ttattcagct
    20521 agatcagtta ttgcaattgg accagatcta aaaatgtatc aagcaggttt accaagagaa
    20581 atggcaatta ctttatttaa accatttgtt attcaatgac ttcaagatca tgagtatgct
    20641 gaaaatgtta aaattgctga aaaaatgtta ttgcaaaatg atccaaaagt ttgagaggca
    20701 ctagaacaag taattaaaga cagacctgta ttgttaaacc gtgctcctac attacaccgt
    20761 ttgggaattc aagcatttga gcctaaatta gttaaaggaa aagcaattcg tttacaccca
    20821 ctagttacaa ctgcattcaa tgctgacttt gatggtgatc aaatggcagt tcacgtacct
    20881 attacaaaag aagctgttgc tgaatcaaga gctttaatgt tgggttcaag tgctatttta
    20941 ggaccaaaag atggaaaagc tattgttact ccaggtcaag atatcatttt aggaaattat
    21001 tatttaacta ctgaagaaaa aaacgccaaa ggacaaggaa tgattttttc aagtttagat
    21061 gaagcgttta tggcttataa tagtggtcaa attcatttaa actcattgat tggaattgct
    21121 ttatcagctt tacctgaaga aaaatttagt gataaaaatc aaagattaaa ttcttattta
    21181 ttaacaactg ttggaaaact ttactttaat caaatttttg atgataattt cccatgaatt
    21241 aattcaaata atatttgaaa tgctaaagaa gcagttaaag aattcattta tgatttttca
    21301 caagatattg ataaagtaat tgaaaatgtt caagttcaac aaccaattaa gaaaaaagaa
    21361 ttatcactta ttattgaaag atactttgaa actcatggag ctagaaaaac tgctgaaatg
    21421 ctagataaaa tgaaagatct aggatttagt ttttcaacaa aatcaggaac cacaatttca
    21481 gctggagatg ttgttgcttt tactcataaa tatgacgaat ttaaagaagc agatcaaaaa
    21541 gttgaacaaa ttactgattt ttacaatatg ggtatgttaa ctaatagtga aaagaaacgt
    21601 agaattattg atgtttgatc agaagttaaa gataaaattc aaaatgaatt agcaacagta
    21661 ctacgtaaag atgttaaaaa tccaattttt gtaatggttg attcaggagc ccgtggtaat
    21721 gtttcaaact ttactcaatt agttggtatg cgtggattaa tgaacgatac taagggagat
    21781 attaaagaaa ttcctattaa gtcttcattc cgtgagggat taactgtttc agaatatttc
    21841 gtttcaactc atggagctag aaaaggtatg gctgatattg ccttaaaaac tgctgactca
    21901 ggttatttaa ctagaagatt agttgacgtt agtcaagaaa ttgttgttgt taatgaagat
    21961 tgtgaaccaa ccaaaggatt tgaagtatca gctattattg atacaaaaca tgataatgtt
    22021 attgttccat taaaagatag attggttgga agattcacat ttaaagacat ttatgatgat
    22081 gataaaaatc tagttgcttc tgctaataca ttaattgata aaaatattgc tgaaaaaatt
    22141 attatgtcag gaattagttc agtaattatt agatcagttt taacttgtga taataaacgt
    22201 ggtgtttgtc aaaaatgtta tggactaaac ttagctactg cttcagttgt taatattggt
    22261 gaaccagtag gagttattgc tgctcaatca attggagaac cgggaactca attaacaatg
    22321 cgtaacttcc atacaggagg agttgctggt aatgttgata ttactcaagg acttcctcgt
    22381 attaaagaat tattagatgt tacaactcca aaaggtgctg ttgctataat ttctgaagtt
    22441 gatggagtag ttagtgaaat tgaagattat aatggtgtat ttgtaatcaa tattgttact
    22501 gaaaatgaag aagttaaaaa atataaaact gaatttaatt cagtattacg tgttgaacaa
    22561 ggatcaagtg ttatggccgg tcaaaaattg actgaaggag ctattgattt acatcaatta
    22621 ttagaatttg gtggaattca agatgtgcaa aattacattt taaaagaagt acaaaaagtt
    22681 tatagattac aaggtattga aatttcagac aaatatattg aaatcatcat taaacaaatg
    22741 ttaaacaaag taaaaattac tgatagtggt gattctgatt tattacctgg agaaattatt
    22801 acaattcaaa actataaaga agtagtacaa gattgtattg ttaaatcaat tagaccacct
    22861 ttatcaaaag cacaaatttt tggtattaaa aaagcacctc tagaatcaag ctcatgatta
    22921 tcttctgctt cattccaaga tactgctaga gtattaacta gagcaattat taaaggaaaa
    22981 gaagataaat tagaaggatt aaaagaaaat attatgttag gtaatttaat tccagccggt
    23041 actggtttaa ctggaactca agaagttgaa caactagcag aacaatatca taacaatgaa
    23101 tattaataat taaatctcat ttataatgag atttttttat tttaaaagat tagtataatt
    23161 agtacatata taaaaatgtt atttaaaatc tatgaaaaaa attttaagtc taatcagttt
    23221 atttagttta attactagtt aatctttatt agtcattagt tgtactaata actatttaag
    23281 cactaataag attccaacaa ttccaaattc taataaaaaa cctgaaatta aaccagaaat
    23341 tccaaatcaa agaattccag aaaatgtact aaattctagt gacataaaac ctagagatcc
    23401 taaaatacct aatagcaaca ctataagaga attttagcta attatttagg ggcaatgtca
    23461 gtaattttac caaacatttt agcagtaact ggtgatatta aatatattgg tgctggacta
    23521 gcttctgttg gaattttagg aactggagtt gggcaaggtt taattggaca aggagcttgt
    23581 ttagcaattg gacgtaatcc tgaaatggct tcaaaagtaa cttcaacaat gatagtttct
    23641 gctggtattt ctgaatctgg agcaatttat tcactagtta ttgctatttt attaattttt
    23701 gttgtttaga tttttattaa gaaggaacaa taaattgtgt tatctttagg ttttaatata
    23761 gcgattaacg caacaactca aggtgtacca aaaattattg aatcgctatt tcctaattta
    23821 ccaaatttta tagctcattt attagcaact attgttttag ttattgtttt agcaaaatta
    23881 gtttataaac catataagca aatgattgaa aaacaaagac aaaaaattac tgaagtttta
    23941 agtgatgcta ttgaaaaaca aacgcaagca aacattaaaa taaaacaagc aaactcatta
    24001 ctagaagaag ctaaaatcga atcagtatca atcattaaca cagctagagt agatgctgaa
    24061 attcaaaaaa ataaaattat tgataacgct aatttacaag taaaaaatat tcagtcatat
    24121 gctcaaaatt ctattaaaca agaaaaaatt aaagcacaat tagaaattaa aaatactata
    24181 gttaatttgg caatcaattc agctgaaaaa atcttaagta aagaaattga taaaaataca
    24241 aataaaaaac ttattgaaga gtttattaaa gatttagatt agtatgattt taaaagacag
    24301 tacaataaat aattatgcaa ctgctttatt taacattgct gttaaagaaa agttagttga
    24361 tgattatatt attcaagttg atgctttaat tcaaagttta tctgataaag atgattttaa
    24421 taaacttgta agtttttcta ataaacaaga aaaacaagat gttattttaa ttattgaaaa
    24481 aacttttgct ccatttgagt ttgatattta tttaattaat gcattaaaaa ttttagtaga
    24541 aaatcaattg tttataaata caagaatgat tttaaaagct ttgttgacca agcaatttta
    24601 ttattaacta ttaaatcaca cttattaaaa tgattaccac tagatagtat ttataacttt
    24661 aaacacgaaa ttttgtcaca ttttaaaaat gaccaacaag cagctaaact tcgcaaaaaa
    24721 ttagatgaac aaaagacttt tgatgatcaa ttacaaaaag aaattttaaa gcaagctcaa
    24781 aaagtagttt taaaaataac caaaaatatt aaagaatata aacctgaagc atttggtaat
    24841 attacagaat atcaaaatct aggaaaatag tatgccaaat ttgagtggat taaaaacaga
    24901 gatttcatct gttagaaata tttcaaaaat tactaatgca atgcaacttg ttgcttctgc
    24961 taaattaaga aaaattagta aaaaagtaat tgatactcat aattatgtta gtgaagtata
    25021 ttctttattt aatgatatta tcagacaaac tgataaatct gtttttttaa aagaaagtaa
    25081 ttttaaagca aataaaactt tgtgagtagt tattaattct aatttaggtt tgtgcggtgg
    25141 ttataattta aatgttaata aattagtttt acaaaatcta aaattagaag atgaaatttt
    25201 tgctattggt tctaaagctg tatctttttt tagatctaaa aaaattaaaa ttaaaaatca
    25261 aattactgat attgatatta attttacaaa taaaaaagct agatcaatta gtaatgatct
    25321 attagatatg tatataaatc atgaatttga tgaaatcaag attgtttaca ctaaatttat
    25381 taataatgta acttttgaac ctgctataat tagaattttt ccaattatta aattagaaaa
    25441 taattttaaa cactcacaaa gtctagtatt tgaacctgac gctgaacaaa ttttaagtag
    25501 cacaattcta atttatatta atgcaattat ttatggaact attatagagt cgcaagttag
    25561 tgaacaagct tcaagaagaa ctgctatgga aaatgcaaca aacaatggta aaaatcttga
    25621 acaaacttta agtttaaaat ataacagaca acgtcaaggt gctattactc aagaaattag
    25681 tgaaattgtt tctggagcta ataataaatc ttaggaggat atatggtatc tagtaaaaaa
    25741 acaatagata aaaacaaaac tcaagttatt ggcaaaatta ttcaagtatt aggctcagtt
    25801 gttgatgtta agttttcaga aaataatata ccaaaaattt atgatgcatt agttgttgat
    25861 aataatggca aaaaattagt tcttgaagtt gaacaaaaca ttggagatga aatagttaga
    25921 actattgcaa tgggtccaac tgaagggcta agaagaggat tagatgttat taatactaat
    25981 tctccaatta cagctccagt tggaaatgaa gttttgggtc gtatgtttaa tgttttaggt
    26041 gatccaattg atgaaaaacc agatttagat gttaaaagat tgccaattca tagagatgct
    26101 ccaatttatg aagaactagt tacaacaact gaaattctag aaactggaat taaagttatt
    26161 gatttaatga ttccatttac aaaaggtgga aaagttggat tatttggtgg agctggagtt
    26221 ggtaaaacta ttttaattca agaattgatt aataatattg caaaagctca taatggggtt
    26281 tcagtttttg ctggagttgg tgagagaact agagaaggaa atgatttata tcacgaattc
    26341 attgaagctg gagttttaaa taaaacttgt ttagtatttg gacaaatgaa tgagccacca
    26401 ggagctagaa tgcgtgttgc tttaactggt ttaactattg ctgaatattt tagagataaa
    26461 aaaaatatgg atgttttatt attcattgat aatattttta gatttactca agcaggttca
    26521 gaagtttcag ctttgttagg acgtatgcct tccgctgttg gatatcaacc aactttatca
    26581 actgaaatgg gttcactaca agaacgtatt acttcaacaa aaaatggatc aattacttca
    26641 gttcaagcgg tttatgttcc tgctgatgat ctaacagatc cagcaccagc tactactttt
    26701 actcacttag atgcacgtat tgttttagat agatctattg ctagtttggg aatttatcca
    26761 gcagttgatc cacttgcttc ttcatctcgt gttttagatc cagaaattgt tggacaagaa
    26821 cactatgata ttgctttaaa aatacaaatt actttgcaaa aatatcaaga attacaatca
    26881 attattgcaa ttttaggtat ggatgaatta agtgaagaag ataaattaat tgttcaaaga
    26941 gcaagaaaaa ttagaaattt cttgtcacaa tcattttttg ttggtgaaaa atttacagga
    27001 agacctggag tttttgttaa agtaagtgac actgttagat catttaaatc tattttaaat
    27061 ggtgaagttg atcatattcc tgaaacttat ttcttatatt cttcaactat tgataatgtt
    27121 attgaaaaat ataacaaaga caaagataaa taatgggaat taaattaaaa attttaacac
    27181 ctaatggtgc ttttgttgaa gataaagaag tagatataat taatcttaaa actattgatg
    27241 gagacattgg agtattagaa aatatggctc catttgtaac agctttaaga aatgatactt
    27301 taagttttaa agaaaaaaat aaatacactt atattcatct tgatcaaggt ctagtattta
    27361 ttaatagtaa agaatgtaaa attattactg aaaaattgta tcttgtagat aaacaagaca
    27421 aagaattagc tactccttta aaattaatat aatagctcaa caactaatct taggttttga
    27481 aatctttatt ttcattattg catttataat gatcgctata ggtttattac aaaataaaca
    27541 atctcaaact ggactaagtg ctttaaatgg tggaaacgaa gaattgtttt ctaattcaaa
    27601 agaacgtgga ttagataaaa ctctttctat ttgaatgctg gttttaggaa ttatattttt
    27661 tataatagca ttaacaataa gcataattac aaacactatg ttataaaata gtgtttattt
    27721 ttttatttaa aaaggagtag tatggaatct aaaattattg aaattttaaa aactaacaaa
    27781 cataaagtta gtttaaataa actattgact tattttaatg ctttagatta ttcattaatt
    27841 aaaaactact tagaccaatt agaaaaaaat aataaaatca ctatttcatt agaaaataat
    27901 atttacttat tagatcaaat ttataaaaag ggaactatta aactaaatcc aaaaggtttt
    27961 ggatttataa atgatattaa taaaattaat gatgaagatc attttatagc tggagttgat
    28021 ctaaataata gtattcacca agatgaagta gtttatattt taaaacaaga agaagataat
    28081 agattaaaag ctatagttat tgatctaatt aaaagaaata aagtttattt aattggtgaa
    28141 ataaatagaa gttttgataa aagattttta gatttcattc caaacgataa gtcatttgat
    28201 agttttagat ttgtaattgt taataagaac gaatttaaat atgaagaatt caatattatt
    28261 aaagcaaaaa ttataagttg taaagaacgt aaaattttta taagacttat aagaattatt
    28321 ggcaatagta aaaaagcaag tgatcgcatc ttagcaatag ctgaagaatt tgacataaaa
    28381 actagttttg ataaacaaac tctagataat gcaaaacaaa ttaatttatc aactgataaa
    28441 ctagaaaaag aatttttaaa aagacaaaat aattctttag ttaataaaac gatcgttaca
    28501 attgatggaa ttgattcaaa agatttagat gatgcaattt gtgttgaaaa attagaaaac
    28561 aataattata aactatttgt tgctattgct gatgtttctt attttgttag atacaagacc
    28621 gctttagata aagaagcttt attaagaggt aattcgactt atttagcaaa taaagcaatt
    28681 ccaatgttac caaacatttt atctgatgat ttgtgttcat taaatccaaa tactaaaaaa
    28741 ttagtttttg tatgtgaaat ggaatttgat aataacgcaa acatgttaat taaaaaagtt
    28801 tatgaatcag tgattatttc taaagctaga ttaaattatg acgaagtaaa taattacttt
    28861 aaaactaaaa cttgaactca tgatgataaa actaaaaaaa tgttagacat agcttatgaa
    28921 ttgtataaaa aactagaaga tctaaaagct aaaaaaggaa ctattagttt tgatgttaga
    28981 gagccaaaaa ttattttaga taaaaattta aatgtaattg atattaaaac aaaaacagct
    29041 gatcaagctg aaaaattaat tgaacaattt atggtaagtt gtaatgaagc agtagctgaa
    29101 ttaatctatc aaaaagattt acctttttta tatagaaatc ataataaacc agatgaagat
    29161 gaactaatta attggtataa atcactaaag acatttggaa ttaatcctaa attaactaat
    29221 aaacaagttt tagatccaat atttatcaat cacactttaa gtcaaattaa agaacaaatt
    29281 aaagatgaaa ctgaagttga attattaaat atttctttat taagatatat ggataaagct
    29341 aaatatggat tagaaaatat tggtcatttt ggtttagcta gtgattgtta tactcatttt
    29401 acttctccaa ttagaagata ttcagattta ttagttcata gatatctaaa acaatatcta
    29461 attacaaaag atctagaaaa aactagttta gaaaataata caaattatgt taataaagta
    29521 agtaatatta ttaatgatac tgaaactaaa agtgttgaat gtgaaagaga agttattaaa
    29581 gcgtgtatgt gtgaatatat gctaaataaa gtcgataata cttatacagc aacaatttca
    29641 gcagttttaa aatttggaat ttttattcaa ttagataatt tagttgaagg attagttcat
    29701 atttcaaata tgaatagtga tttagtttat gatgaaacta accgtatttt aattaaacct
    29761 gataatactt attatagaat gggtcaaaaa gtcaaagtta aactaattaa tgttgatatt
    29821 aaaaaaagaa caattgattt tgttttaata gaataagagg tttttatgtc tgaacattta
    29881 attattaaaa ataaaaaagc ttattttaat tatgaaatca ttcaaactta tcaagcagga
    29941 attgttttaa atggtccgga aataaaatca atcagaaatc atgatgtttc tattaatgaa
    30001 gcttttgttt taattagaaa aaaagagatt tatattttaa atatgaatgt taaaaaatac
    30061 cagtttgcta attatattaa aggcttagaa gaaactagaa ctagaaaact gttattacat
    30121 aaaaaagaaa taattaaaat attaaataaa ataagttttt aaattattat atgaattaat
    30181 tgatttagaa actgcttatt taaaagagtt atatgctggt tttgatattg ctgatgatgc
    30241 tattagattt agtgtatata atgctggtaa gttcttgcaa aacctaggat acgattcacc
    30301 atttagtgaa gaagaaacta gaattgaacc agaaattttt aatcaattat ctgcaagagc
    30361 tgatgaaaat cacgatttct tttctggaaa tggttcttca tatgtgatgg gagtttcagt
    30421 tgaaacagaa gacgaagatt gagaatttta ggagtatatt atgcattcaa atgttaaaaa
    30481 ggttacagat aaagatgtaa ttaaaccagt tggtgtgcct tttgtagttt atttttcttc
    30541 aatttcaaat aatacacaca gatttattca aaaactagaa atagaaaatt taagaatccc
    30601 ttatgaaata gaacaatcaa ttagtgttga tcgtgattat gttttagtta caccaactta
    30661 tagtggtggg ggagagtatg ttaaaggtgc agtaccaaaa caagtaatta aatttttaaa
    30721 taataagcaa aatagaagtt tttgtagagg agttatatca tctggtaaca ctaattttgg
    30781 tgatactttt ggaattgctg gaccaattat ttctaaaaaa ttaaatgttc cttttttata
    30841 tcaatttgaa ttattaggaa cacaacatga tgttagtcaa ataaaacaaa tactatttaa
    30901 gttttgagag gatggcaata atgaacgaaa ataaaagcac aatcgtttta gatgatgttg
    30961 atgatgaata tattaaatta aatgctagat ctaagatctt tttaaaagat caagataatt
    31021 ttcaattaga tgttaaagca gctgaattat atttaaaaaa ctatattgaa cctagaatga
    31081 aaaagttttc tagtctaaaa gaaagattag attatttatt agaaaatcag tattatgatt
    31141 cagaaatttt aaataaatat agttttgatc agattagtca attaaatgat tatgcttatt
    31201 catttaacca tcattttcca agttttatgg gagctttaaa attctttaat gcttatggat
    31261 taaaaacttt tgatactaca atgtatttag aaacttatac agatagagta ttaatgaatg
    31321 ctctattttt aggtaatggt aattttaata aagcaaaaaa cttattaaaa gatatgatgt
    31381 taggtagatt tcaaccagca acccctactt ttttaaatgc agctaaaaaa catagaggag
    31441 agtatgtttc atgttattta ttaagaacag aagataacat ggaatcaatt tgtagaacaa
    31501 tttcaacttc attacaactt tcaaaaagag gtggaggagt tgcgatttgt ttaacaaatt
    31561 tacgagaaac aggctcacca attaaaaata tttcaggcct aagttcagga ccaattccag
    31621 taatgaagat tttagaagat tcatttactt atgctgatca attaggtcaa cgtcaaggag
    31681 ctggagctgt ttatatttca gctcatcatc cagatattat ttcagtttta gatactaaaa
    31741 gagaaaatgc tgatgaaaag atcagaatta aatctttatc attaggatta gtaattccag
    31801 atattacttt tgaattagct agagataata aagatatggc tttatttagt ccttatgatg
    31861 ttcaaaaagt atatggtgag ccattatcag atatttcaat tactgaaaaa tattatgaaa
    31921 tgttagaaaa tcctaatatt aaaaaaacat atattagtgc tagaaaattc tttttaactg
    31981 ttgctgaatt acattttgaa agtggatatc catatatttt atttgaagat actgttaata
    32041 gaagaaatgc tcatgataaa aaaggaagaa ttattatgag taatttatgt agtgaaattg
    32101 ttcaagtaag tacagcaagc gaatatagtt ctgatttatc atttgtaaaa actggagaag
    32161 atatttgctg taatttaggt agtttaaata ttgataatat gatgaaatca ggaaaagaat
    32221 tttcagattc tatttataat gctatatctg ctttagatat tgtgtcaaga aattcagatt
    32281 tgagtgcgtc tccttcaatt aaaaaaggaa atgctgaaaa tcatgctgtt ggattaggag
    32341 ctatgaattt acatggattt ttagcaacta ataaaattat gtatgactca cctgaagctg
    32401 ttgattttac taatatgttt ttttatacag ttgcttataa tgcttttaaa gcttcaaata
    32461 aattagctca agaatttgaa aaatttgctt catttgatca atcaagattt gctgatggtt
    32521 cttgatttga taaatacact aaatgtgaat ttgataaatg aacaccacaa acaaatagag
    32581 taaaagaatt attcaaagat tatgatgttc aaattccaag tcaatctgat tgaattcaat
    32641 tagttgaaga aattaaaaaa acaggtttag caaattcaca tttaatggca gttgctccaa
    32701 ctggatcaat tagttatcta tcatcatgta ctccttcact acaaccagta gtttcaacag
    32761 ttgaagttag aaaagaagga aaattaggaa gagtttatgt tccagcatat caaattaatt
    32821 ttgataatat gggatattat gcaatgggtg cttatgaatt agggccagat ccaattatta
    32881 atattgttgc agcagctcaa caacatgttg atcaagcaat ttcactaact ttatttatga
    32941 ctgataaagc aacaactaga gatttaaaca gagcatatgt taatgccttt aaacaaggtt
    33001 gctcttcaat ttattatgta agaattcgtc aagatgtttt agaagatagt gaaaactatg
    33061 aatgtgatgc atgtaaaatt taaaaaaaat taatatctga aaagacaaat taatttacaa
    33121 tatttgacaa atacaactag gctatgttac attaaaaata taaatatctt gtatatttat
    33181 aagattggca gtgtggttct tgctggctct gggtgacgag agatcccgaa atcaagagat
    33241 tgaaccaaaa aacaactctt tttataagag ttgttttttt atcttttttg ctttttgttt
    33301 ttagtgcaaa acaaggttat caataattgc ttttttgtta ttattattta tgaaatgagg
    33361 taattatgga taataaagat atttatgttt ttgaacaaaa tgaacttata aaacctaaaa
    33421 gtacacaaaa aatttctaaa gcaactaaaa agaaattaaa agttaaaaaa gaaaaacaac
    33481 caaaaaattt tagaaaatga tttaaagaac ttctaataag aatgtctaaa gaatttttta
    33541 aaattagatg aactggatca ggaagtttag gtaagaaatt tttaatagta attattttta
    33601 tgagtatttt tgctttatta ttttttggtg tagatattgt gattcagcat ttatttagat
    33661 tgataaaagc attttaatta ggagagacaa tttatgactt atgaagaaat taaacaacta
    33721 gaagatgagt tgttagaagc taagggacaa tgatttgtaa tttcttgtca aactggacat
    33781 gaagaaaaag ttctaggtga tctacagcaa aaaattaagt cagctagcat tgaagatgaa
    33841 gttttttcaa taaaaatttc aaaagcaaat caagtaagta aatcaggaaa agcttcaatt
    33901 aaaaataagt ttccaggtta tatttttatt aatatgatta tgagtgaaaa agcttgattt
    33961 ttaattagaa acactcctgg ggtaactgga tttattggtt caagtggtcg tggagctaaa
    34021 ccttctcctt taactattga agaaacttta aatatgttag taccaaatat tgaagaaatt
    34081 caacaagctc acgaagaaga aaaagaacaa gaaactaaac aaaaaaatga agcagttgct
    34141 aaaaaagctt tatttactgc tgattttaaa attggtgata ttgtcaaagt caaatctggt
    34201 attcatgaaa atgaagaagg tactgttaaa gacatggatt attcaaaagg tgtagctttt
    34261 gttgctattg aaatgtttgg aagatgaact actttagaag tttcatttaa aaatgttgaa
    34321 cctattaaag aatattaatt taaataattt ggatcagtga aaactagttt tagaactagt
    34381 ttttttattt tttttaaaaa taaaaaataa ggtttacttt ttaaaatatt actaaattaa
    34441 aggctaaatt ataagaaaaa cccttaaaaa aggcgttttt tgcaattatt tttaaaattt
    34501 tattttttat tttaaattaa tttattaata aaaaatcaaa aaaagcattt gcaaatataa
    34561 aagtctttgt ggtattattc ctattaatat agaataagca actagaaaag agaaatatta
    34621 ttaacatgac agctaagtat aatatactta actcagatct tttagcttca aatactattt
    34681 catttgaagt catatcaata tctataaatc tattatcatt tagatgacag tgtgtatcat
    34741 acaaacctga tatattcata taaaatcatc tcttttctta atataaatta tatattctta
    34801 ttaaattatt tttttacagt aaaccttttt aagaatcata aaactaatta ttttttattt
    34861 gttaggtaaa taaagttaaa gttttttaaa ctatataata tttaatatac aaggatttga
    34921 acatataaac taaaaggaga atttatgtcg catccatttt cagtagatga aattaaacaa
    34981 attcatcaag aaatttctaa aataattcat tatacacctt tacattatgc agataaatta
    35041 tcagctttaa ctggtaataa tatttattta aaattagaaa atttacaaaa aacaggaagt
    35101 tttaaattaa gaggagcaac taataaaatt aataaactaa ctagtgaaga aaaaaaaaca
    35161 cggaattatt gcagctagcg ctggaaatca cgcacaaggt gtagcttttg cagctactaa
    35221 tttggggtta aaatcaacaa ttgttatgcc tgaaaatgct ccaatggcaa aaattcaagc
    35281 aacagaaaaa tgtggaggaa aagttgtttt aagtggaaga ttttttgatg atgctccagc
    35341 taaagcaatt gaattaaaag aaaaagaaaa tctaacttta attcatgctt ttgatgatat
    35401 tgaaattatt aaaggtcaag ttactattgc atatgaaatt gatcaacaaa ttaaaaacag
    35461 cgattattgt ttagtaccaa ttggtggtgg tggattaatg agtggtattg ctacttattt
    35521 aaaacaagtt aaccctaata ttaaaatgat tggtgttgaa gctgctaatg ttaattccta
    35581 tcaacaagca aaagctttaa gtagaccagt aacgattgat tctaaaccat caatagcaga
    35641 tggaattgct gttaaaaaag ttagtgattt aactttttca atattaaaca atatgttgat
    35701 gatgtagttg ttgtaagtga agaagaaatt gctgaagcaa tgttattttt aatggaaaat
    35761 tgtaagtttg taactgaagg ttcaggagca gttactgctg cagctttaat gtttgataaa
    35821 ttaaatatta aaaatcaaaa caaaacaata gttgggttag taagtggtgg aaatattgat
    35881 attgcaatgg ttggtaatat tattaataaa gctttaatta aaactaatag aagattagta
    35941 ttgtctgtaa atattccatc agataataaa gaaatattaa atgtaattaa tattattaat
    36001 tcttgtggag ctaaaatttt taaaataaaa actaatagag atattatgta tttagaacta
    36061 agtgaaattc atgcaacatt tattattgac ttatcaaata ctgatcaaca acaacaaatc
    36121 attgacaaaa ttattcaagc taattacaaa attacaagta ttacagatta attttaaaaa
    36181 tattatagtt taaaaagtat ctttagttta tactagaaaa agatactttt tatttttaaa
    36241 agtatactaa tttcaaaaat ttctttttaa agaaattaaa aattaattat tataaaatta
    36301 atataagcaa caaaagtttt gtgaaatgtc taatttttgt tgttaataac ttagactatt
    36361 tgtctattta acaattttag gctatttatg gaattacaaa aacaaaaaaa taagtcgtta
    36421 ataactttaa ttattttttg aattttagta ggtataacaa caacacttgt ttgacgattg
    36481 tccaactcat gcaatgacta tggaaattca aactttatta aattgaacta aaaaagcaat
    36541 tatggtttca tatgaaattc ataaagcttt agttactaaa caaatgattg aagataaacc
    36601 aaatgaacaa attacagctt catttttaca attacatgaa gattgtactt atatacttga
    36661 taaagatgca gctagtttat tagataaaaa atatttagaa attgcagaaa ggagataatc
    36721 catgcataat ctaaaaacaa aaactaaaaa agacaaagaa aatagttttt ataataatct
    36781 tttaaatgca ttacaacgtt taggaaaaac tttaatgttt ccaattgcag ttttacctat
    36841 tgcagcttta ttagctagat ttggcgcctt aattcaagat ccactagcta atggaggatc
    36901 aaatatttct gaaattcaaa aatttatagg attagttata gctactcctg gacaaattgt
    36961 ttttgataat ttagcaatta tttttgctat tggtattagt tttgggttag caaaagataa
    37021 tcgtggagaa gctgctttag ttggtggaat tgtttgattt ggaatgacag ctttattaaa
    37081 agaaggttta attccaacat ttatttgaaa aaatgtacta acttcagata agattttaat
    37141 taaacaaggc gatcaaatga ttccagctac tcaactatta tattttttaa aagataacac
    37201 tgttaagtat caattagata ctggagttgt tggtggtatt gttgttggtt gcttagttgc
    37261 tttaatttat aacaaatata aagatgtaac tttaccccaa gctctttcgt tttttggtgg
    37321 aagaagattt attccaatgt taggtgtttt aatgattgtt ccactaggtt taggctttgc
    37381 tatcgtttga ccttgagcac aatttatttc aattaaaata ggaacaactt tatctcaagc
    37441 aaatggtttt gctaagggat ttgcagttgg aacttatggg tttttaaata gaattgttca
    37501 accatttggt ttacatcata ttttaaatac atttgtatga tttcaattac caattgaagg
    37561 taaactatta gctgatggat ctacagcaat aattaatggt gatattactg catttcaaaa
    37621 aggattaatt ggttcaggat tatttacttc tggttttttc cctttgtttt taggtggatt
    37681 accaggagtt gcgctagctt taattttagt ttcagataaa gacaagaaaa agcaaatgac
    37741 tgctttttat ggaggatctg cttttgttgc ttgaattact ggaattgatg aacctttaat
    37801 ttttaacttt atttttattt ctccaatttt atatgtttta aacgctttat ttacaggtat
    37861 tttttacatg tttgtaactt gatctcaaat tgctttaggt attggattta gtgctggatt
    37921 tattgattat gtagtttcat tttgaacttc atgacaaatt tcaacaaaaa ttggatgaca
    37981 tgcaaatcca ttatgaattt gagtatttgc tgttgctatg tttggtttat actttacaac
    38041 attctacttt ttaattaaaa aactaaatat tccaactcct ggtagagaaa atcaattagg
    38101 atttaaaaaa gaaatttcag aatcaataac aacaagtaat aataaacaaa ataaatatga
    38161 gctaatggct aaaagaattt tagatattgt tggtagagat aatattgaat tagttgaaag
    38221 ttgttctaca agattaagat tgactgtaaa aaataattca aaacaaatta ttgatgatga
    38281 aaaaattaaa caagctggtg gatttggagt agttagatta ggtcaaaaaa attatcaaat
    38341 aataattggt actgatgtag aacacgttgc tgataagtta aaagaaattt taaatttaaa
    38401 ttagtttaaa taatttaagt tcagattgtt atctgaactt tttattttat taaatataga
    38461 tttgttgtga tataaaaaaa attttaaaat taattaaagt agtataatca aaaaagttat
    38521 ttaaggagaa tattatgtca tttagattac gttatgcacc atcaccaact ggatttttac
    38581 atataggaaa cactagaaca gctttaatga attatttatt tgcaaaacat tataatggtt
    38641 catttattgt tagaattgaa gatactgatt tagcaagaaa tgttgaagga gctattgaat
    38701 cacaatttga aaatttaaat tgaaaaatca aattaaaatt caagatagaa gatgaatttt
    38761 aaataattgt gttttaaaaa atagtggttt tgtgtttttt aatcctttta aaatctcact
    38821 tgaatttgaa gatccaaacg atctatgttt agaagttaaa attataaaat ctaaaaaata
    38881 tgttgataaa tttatgcatt gtgcaattac taaaaataaa gaaaaaattt atttttataa
    38941 taaagacaaa acttttgttg aaaatgaaaa gactatgctt tatataaata aaaatgctat
    39001 tagtaatatt atttaaagga gttatatgtt agatcaaaaa aaatcaaagc tattattaga
    39061 taaaattaat caatatcaaa atattattat tgcaaaacat aaacaaccag attgagatgc
    39121 tcaaggtagt gcaattggat tagcaaacat tattaatgat aattttaaaa ataaaactat
    39181 ttatgtagtt ggttctagaa ttaatgatga taatagtttt tttattgatg aaattaattt
    39241 aagtgatgaa tttgttaaaa atagtttaat tattacagtt gatacagcta caaaaaaaag
    39301 agtagatttt aatagatttg atttaagttc tgatagtttt aaaattgatc atcatataaa
    39361 tgttgaagat tattgtaata atgatttaat agatgatagt agcatttcaa atactcaagt
    39421 tattagttta tgagctttag aaaatgattt atttatttca ccaactgctg cttataattt
    39481 atacttaggt ttattaactg attcaaatag atttttatat gataaaacta atccaacaac
    39541 tttttatgtg gcatctaagt tattacaagc tggagctaat ttaaaaaaag ctcatgactt
    39601 tttatatgta tcagagttaa agttaagaca atgaatgatg tatagttttt ctaaaatgaa
    39661 attaactaat actggtattg cttatattgt tttattagat gaagatttaa aagattgaaa
    39721 tttgagttat gaagaaacta aattagcact ttcagttatg agtggaatca aagaaattaa
    39781 aatttgattt acaattatac aagtagaaga tattttaaaa gtttcactaa gaagtagaga
    39841 ttttagtatt gataaaattg caaataaata taatggtgga ggtcataaat tagctagtgg
    39901 agctgaaatt agttcattag atcaaattga tgatttaatt aatgacttag aacaactaat
    39961 taaaggagaa gtgtagtaat gacagaatta gatattaatg aaatagaagc atataattct
    40021 aataaaatgg gttgaattga actaattaca ggttgtatgt ttgctggaaa aactgaagaa
    40081 tttataagac gcttaaaagt tttgagttat gctaaaaaaa gagtattagc ttttaaacca
    40141 agcattgata atagatattc agttgaaaat ataatttcac attcaggaag taaattagat
    40201 tcttatttag taaaatcaag tgatgagatt aaacaaatag ttgaaaaaga aaatcaaatt
    40261 caacaagttg atgttatgaa gatctcaaca tgataataaa gatatagcaa tgacaatgtt
    40321 aagggcaaaa gtttatgaag ctgaagttga aaaacaacaa gctcaagctg atgcaacaag
    40381 aaaaaatgca gttggaactg gtgctagatc tgaaaaaatt agaacatata attacccaca
    40441 aaatcgtgtt actgatcata gagttggttt aactttaaat aaattagatc aagttatgga
    40501 aggtaatatt gatgaattta ttattgcttt aattaatgaa gaacaacgtc aaaaagtagc
    40561 tgagcaatta aaaaacaatg aataaaacta tttttaatct tttaaaagaa ctacaacaag
    40621 ctaacatcag tctgaataag gctgatgttt atcatatttt agaacacatt ttaaataaaa
    40681 attatcaatg aattgttagt aatttagatt attttttaac aaaaaagcaa ctttataaac
    40741 tagaacaaat ctcaaaatta ttagaaaaaa aatatccttt agcttatatt ttaaaaaata
    40801 aatattttta ttcaaataat ttttttatta ataaagatgt tctaattcct agaaatgaat
    40861 cagaactaat aattgattat gttagtgaat ttattaaaaa taataatgat ttattaatag
    40921 tagatctatg tactggtagt gggtgtttag gaattagttg tgctttatta aataaacaaa
    40981 ataaagtgat tttgactgat atttcatata aagcattaaa agtagcaaat aaaaatatta
    41041 aaagattcaa tttaacaaat actatttgtt tgtctggtga ttttattagt gttttaatta
    41101 aagataatat taaggcaaat gtaattattt ctaatcctcc atatatagat ataaatgatc
    41161 aaaatttaga taaaaacgtt atagaatatg aaccaagtat tgctttattt gcaccaaata
    41221 aaggtttgta tttttatgaa attttaatta aaaatataga tcaaatagtt gatgttaata
    41281 aaaagttttt aatagtttta gaatttggat gattacaaaa agattcaata gaacaattat
    41341 tgattaagaa ttgtttaaaa tataattgag aatttaaaaa agattatagc aattattgaa
    41401 gaaatttaat tattaagaat ttttaaggat gaatatgtgt aaaaataaag actttaaagt
    41461 caaaataata aataataaat tttcaatgag aattaaagat agtgatccaa atattgaaaa
    41521 gaaaaatttt tcaatttatt taagatcaat tttaggttta gttgtttttt tattagcact
    41581 attacctttt tatgcttatt tatatttaat ttttaaacat gactctttaa gtttttattt
    41641 tactaattat aaaattattt ctaaacatat tgatttacct agcaagtctc aaatttgagg
    41701 tttggcaatt ttagctttag tgtttatgat gattgctatt aagctaaaag aagttaatat
    41761 tgttaggatt tttttcatat gatttatcct tactgttaat aatatttttg ttgtttattt
    41821 tcttaatttt atttttattt aattcaattt atttttaaaa tagaactttt aagttctatt
    41881 tttcttatat attatccttg aaaaaaatta ttaatttaaa aatattttta caatattatt
    41941 tagtgtttat tttcaattaa taatcagtaa aaaacttaat attttaaatt aaaaaattgt
    42001 taataaaata tcaatgtaat aaaattaata tattgcttaa atttagaggt gttagaatga
    42061 ataatcaaaa aataataaat attgctgtta ttgctcacgt tgatgctggt aaatctacac
    42121 ttgttgatgc tttattaaag caaagtgggg tttttagaca aaatcaagaa gtaattgaac
    42181 aagttatgga ttcaaatgat caagaaagag aaagaggaat tacaatttat tctaaaaact
    42241 gttctattac ttataaagat tacaaaatta atatagtaga tactccaggt catgctgatt
    42301 tttctagtga agttgaaaga attatgaaaa cagttgacac tgtaatttta ttagttgatt
    42361 caagcgaagg accaatgcct caaactagat ttgttttaca aaaagcttta gaaattggat
    42421 taaacccaat tttatttatt aataaaatag ataaaaaaga tcaaagaagt ttagaagtag
    42481 ttgaagaagt aattgaacta tttttagaac taaatgcaac agatgaacaa cttgatttta
    42541 aaactttata tggaattgca aaaaatggaa ttgctcaata tagtttagaa gaacaaagta
    42601 atgatttaac acctttattt gaaactatta ttaatcaagt tggttcatat ccaattgaac
    42661 tatcaaataa tgatttagtg atgcaagttt caagtttagc ttatgatagt tttattggaa
    42721 gaattggaat tggaagaatt tttgaaggaa gcattaaaga aaatcaaatc gtaagtattg
    42781 ttaaaaatga tagaactgtt aagcaaggaa aaattgcaaa attaatggtt tatcaaggat
    42841 taaatagagt tcaagttaaa caagcatttg ctggagatat tattacattt gctggaattg
    42901 aagatatttc aattggagat actattaata atttaaatat tattaaacca ttaaaaccaa
    42961 ttcatattga agaaccaaca atgtctatga actttttagt aaatacttca ccatttgctg
    43021 gaagagttgg taaatttgtt acttcaagaa atattaaaga acgtttagaa aaagaagttg
    43081 aagttaatgt tggtttaaga attgaacctt tgattaattc tgaaattgaa ggatttaaag
    43141 ttttaggacg tggagaatta catatttcag ttttaattga agcaatgaga agagaaggtt
    43201 ttgaattagc aatttcaaaa ccagaagtaa tttttcaacg caatccaatg actggagatt
    43261 tattagaacc aattgaaaaa gtaattatta atacaccaac tgaatattct ggaactatta
    43321 ttaacaaatt aaatcaaaga aaaggaatta tgttagatat ggattctgat ggtattagag
    43381 ataaaattac ttattctata ccattaagag gtttaattgg atttagatca gaatttacaa
    43441 atgatactca tggtgaaggt attatggtta aaagtagtag tggatatgaa ctatataaag
    43501 gtgaaattgt ttcaagacaa aatggagtat tagtatcaat ggcaaatggt aaaagtttac
    43561 cttatgcttt aaataatctt gaagatcgtg gaattttatt tataggtcct caagttgaag
    43621 tttatgaggg aatgattatt ggtcagcatt caagagataa tgatttatat gtaaatccaa
    43681 caacagcaaa aaaattaact aatactagag ctagtgggac tgatgatgct gttaaattaa
    43741 caccagctaa aaaaatgagt ctagaagaag ctttagaata tatttcaaat gatgagttag
    43801 ttgaaattac tccaacagat attagattaa gaaaacgttg attaactcaa gcagaacaaa
    43861 aacaacacag aaacgataaa tactagtttc tagtgttgtt tttttgtatt attaaatttt
    43921 aaaattcaaa cccttcataa gttgaaaagg ctaatttgta taaagctaaa acaatatcat
    43981 tgcttatttt acttagttct tcaaaaacag tatctttttc aactttaaga aaaacatttt
    44041 cacttacaag tttttctaaa gttattggaa gttgtaaaca taaattttta aaagaatctt
    44101 tatttcctgt aacgatttca taaaatttat ctattgatat tctttttatg cgtctatttc
    44161 caattagttt ttggttttcg atcttcataa accacattaa cataaattta attatataac
    44221 aaaaaagtat acctttattt gcaaaggtat acttttaaat catttagcat tttgtcattt
    44281 gctatttttt ataaagttaa aataaacaag taattcactg taaaaaaatt tacaataata
    44341 gtatacgaga aaggagaaag attaaattac tgtttagatt ataactactt aaaatagact
    44401 ttaatgactt gcttttttta tagactttta taatagtaaa caaataaagt tttttcaagt
    44461 agttttctaa aattttaaat ttttaaacca ttatgagaca aacaaaagtt gatatttgca
    44521 ttatcggtga tggaataatt ggtgcttcta ttgcaagaga actagcaaaa tttgacaaaa
    44581 aaattgtggt tttagaagca aattcaaaac ttgcattaga aacaagtagt cataactcag
    44641 gattagttca tggtgggttt gatccaagac ctgaaacttt aaatgcaaaa ttaaatgttt
    44701 taggaaaaaa gcgttacgaa gattgaatta aagaaatgga ttttccttat ttaagaattg
    44761 attctactat agtagcattt aatgataatg aaatgaaaca tgttcatatg ctatatgata
    44821 gaggattgat caatggatta gatccaaaag aaatggaaat aattgatgca aaagaacttc
    44881 aaaaacgtga accaaacatt aataaacaag cagtcggggc attagtatgt aattcttcaa
    44941 ttgctattga tccagttgta ctaactacaa cacttatgag aaatgctatt aaaaatggtg
    45001 ttgaattaaa agttaattca aaagtaatag atattaaaaa aaatgataat atttttgaaa
    45061 tcaaaacttc aaaaaatgaa gttataaaat ctgaagttat agttaatgta gctggtcatt
    45121 atgctgatat tatagctcaa atggctgggt atggtgattt taaactaact acaagaagag
    45181 gagaatatcg tattttagat aaatctgaag caggtattgt aaattctgta gtatttatgg
    45241 tgccaaccat tcacggaaaa ggagttattg ttgctccaat gctagatgga agagttatgg
    45301 taggaccaac cgctttagat ggagtaccaa aagaagaaac tctactagta actcaacaac
    45361 aatatgataa cattggaaaa attggtaaac atttaattcc aaatattaat atggataaaa
    45421 cttgtatagt ttatgctggt tcaagaccca ttgatattga aactaatgat tttgtaatta
    45481 gaccagcaaa aaatgataag aaatttatta atgctgctgg aatgaaatca ccagctattg
    45541 cctcagcacc agctattgca gatatggttt gtgatttagt aaaaaacgca tttgataaat
    45601 tagagaaaaa agctaattga caaccaaaag aagaagctat tcttccatga aaatagtata
    45661 aggagaataa ctatgaacaa cattaaaaaa tacatcttaa cactagatga aggaacaaca
    45721 agtgcaagag ctttaattac tgataaagaa ggtaatatta ttgctgttga acaatcagaa
    45781 ttcactcaat actttccaaa agaaggatgg gtagaacacg atgctattga aatttgaaat
    45841 actcaacgtt ctgcactagt acaagtttta aataaatctg gaattgatcc aagtcaaatt
    45901 gaagcaattg gaattactaa tcaacgtgaa actgctgttg tttgaaataa agaaactgga
    45961 ttaccaattt ataatgctat agtttgacaa gatcaaagaa cagccgatta ttgtcaaaca
    46021 tttgataaag atactttaga gatggtaaaa caaaagtctg gattaataat taacccatac
    46081 ttttcaggaa ctaaagtaaa atgaatttta gataatgttc caaatgctag acaactagca
    46141 aaagaaggaa aactaatgtt tggaacaatc aacacatgat taatttatcg tttaacaggt
    46201 ggagaagtat ttgtaacaga tcatactaat gcacaaagaa ctttactata caacattcac
    46261 acaaatgact gagatgataa attattaaaa ttatttgata ttccaagaaa catccttcct
    46321 gaaattaaat catgtagtga ggtttatggt ttcacattta aaggactatt ttctaaagga
    46381 aatgaacaaa gaattaaagt tgcatcatca attggtgatc aacaaagtgc tttatttggg
    46441 caattgtgtt tagaaaaagg tcaagtaaaa gtaacttatg gaacaggatg ttttatttta
    46501 acaaatactg gtgaagaaat tgttaaatca aatcatggtt tattaacaac agttgcttat
    46561 tcatttaaag acaaagtata ttatgcttta gaaggttcag taatgatcgc tggagctgct
    46621 gttcaatgat taagagataa tctaagaatt gtttataatg ctattgaaac agaatgatat
    46681 gctggtcagg ttaaagatga tagaagagtt tatgttgttc catcatttac tggtttaggt
    46741 tctccttatt gagattcatt ctcacgtggt gctatttttg gactagatcg tggagctaga
    46801 cgtgaacata ttgttagagc aactctagaa gctattgcat atcaagcaaa tgatgttgtt
    46861 gatgcaatgg gaaaagatat gaaaaaacca attgaaattt ttaaagtaga tggcggagct
    46921 gcaaataata aatttttaat gcaatttcaa tcaaatattt ctcaatctaa agttataaaa
    46981 ccaacaaacg tggaaactac tgctatggga gctgcattta tggctggatt agctgttgga
    47041 tattgagaaa atgttgaaga attgaaaaaa acttataaag ttcactttga attaacacca
    47101 gaactaagta aaccagaagt tgataaatta attaagggtt gaaaagtagc tgttcaaaga
    47161 acatttaaat gagtagaaga aattgaataa tttataaata gaataaacaa taacgaaagg
    47221 ataatatgtt agaacaaatt attttaacag aattatttgg gactgcatta ttagttcttt
    47281 taggtaacgg aattgtagca aatgttgtac taaaaggaac taaaggacaa aatgcaggtt
    47341 gaatctcaat aacagctggt tggggatttg cagtatttat tgctgctgga atttcagctg
    47401 ggttaggtgg agttgctcat ctaaacccag cagtaacaat tatgtttgct ataaaagcag
    47461 cagataattc atttggattt aatgctacag cattaacaca aatctctagg acatattcaa
    47521 cgtggtggta aaccaactgc tatggataga tatatagctt ttacagcggg tatgtttgct
    47581 gttgaaaaac tagctgaagg taaaggtgga ttatttatag gattagaaaa taataaacta
    47641 gttgcaagag atattgattc aactttaaat atgaaaaaag aagataaaaa accttttatt
    47701 aaaaatttga gagaaattaa tggacatttt agtaaataag ttttaataat atctaaagaa
    47761 atcaattaat aaatataatt aaaatgaata gtaagtaagg agatataatg actaaagaaa
    47821 cattacaaaa gagaatgaaa cgaaccaaag taattacaac aattggtcct tcaactcact
    47881 ctgcagaagc tattaaagaa ttatttaata acggaatgac aactattcgt ttaaattttt
    47941 cgcatggtag ttatgaagaa catggttata gaattaaagc tgctaaaaaa atctctaaag
    48001 ctttaaataa accaatttca ataatattag atactaaagg tcctgaaatt agattaggaa
    48061 aatttaaaga taataaacaa gaagtagtaa aaggtcaatc tattactatt tatacagata
    48121 attattctta tttaaataag gaatgtgttc aaggtgaaat gactgttgct tatgatatgt
    48181 cagttgattt aaagcctgga gatatgattt taattgatga tggtaagcta gaattaacag
    48241 ttgattcagt tgaacctcaa atcattaaag caacagcatt caatcatcat attgtaaaaa
    48301 ctaataagcg cgttaactta cctggaatca atttctcttt acctttttta tctgaaaaag
    48361 atgaaaaaga tattttattt ggatgtgatc aaggtgttga ttatatagca gcatcatttg
    48421 taaacacagc tgaaaatgta agacaaatta aagagattct aactaaagct aatgcaaatc
    48481 atattcaaat tatttcaaaa atagaatcac aagttggatt agataatatt gatgaaatta
    48541 ttgatgaatc tgatggaatt atggttgcac gtggtgattt aggattagaa attccatatt
    48601 atgatgtacc ttattgagaa aaaattatca tcagaaaatg tagagaaaaa ggaaagattg
    48661 taattgttgc tactcaaatg ctagaaacaa tgacagaaaa tccatcacca actagagctg
    48721 aagtaactga tgtttatttt gcaactgaac ttggtgctga tgctacaatg ttatctggtg
    48781 aatcagctgc tggagattat ccgttcttaa cagttcatac aatgtcaaca attaataaaa
    48841 gagcagaagt tgaattttat aacaagattt actatcaagt acaattagat aatgcaagaa
    48901 actcaacatc caggacctag agctgaaatt gcagatctac tagccacaaa aacaaaagat
    48961 ggtgaatata agtatgctat tgttttatca aaaacaggtg aattattgaa aactatttct
    49021 aaatttagac caaatgtaac aattttagga gttagtccag ataagaaatt atgaacttca
    49081 tttggtgtgt gacattcaat ttttatgaat aaagttgata ccttagataa tttagataat
    49141 aatattgaaa aattatcaga aattgctaaa tcttgaggag caaaacttgg tgaaaaagtt
    49201 ttagttgtaa gaagtactgc tataaaagaa atagaagtta tctagtaaaa ctaaaaaata
    49261 ttctataaaa taaatttata aattttttaa tatttaatta atactatgga catgatttta
    49321 gtaaagacag tacagagagt taacggttgg tgaaagttaa tttggatagc taaaattact
    49381 accatattaa aagtattacg taattacgcg ataagtaaaa ttaagatgtg taaagtaaaa
    49441 tattttacat aattaggatg gtaccgcgtt aaatcgctcc taaattaggg agcgattttt
    49501 ttataaggag atatatgaaa attaaattat tagatggttc aattaagtat atttttaaat
    49561 attcggagtt gtttttagtt caattcttta ttttttaatg gttaaatata ctagttggtt
    49621 atatttttaa atattagaaa tttactagtc taaaattttt attaattttt aaaaatgaat
    49681 aaatatttta tatagtaata ttttttgcta tgtgtgttat tttactttat ataagttaaa
    49741 attagaatag aatattcaat aaactattta tatattgaat agttcttaaa aaatgagata
    49801 aaaataaaat caagacttaa aactttaaaa agaaaggact tttaataatg aaagttatag
    49861 tactaggtac taaccatgct ggaacaacag ctgttagaac tttaaaaaga ttagatccta
    49921 cttgtgaagt aactacttat gataaaaatg atgccatttc atttttagga ggtggtggta
    49981 ttgctttatg agtaaaaggt gaagttaaag acccaaatat gttattttat gcaactcctg
    50041 aaattttaag atctgaagga gttaatgtgt ttatgaatca tgaagtatta tcagttgatg
    50101 ataaagcaaa aactgttagt gttaaagatt taaaaacagg tgaaatcaaa actgataatt
    50161 acgacaaatt aattgtagct acaggagctt gacctttaat tccaccaatt ccaggaattg
    50221 atttagaagg tgttcaaatt tgtaaaaact accaccatgc taaaaaaatt ctagaacaca
    50281 acttagataa aagttataaa aaaattgctg tagttggtgc tggatatatt ggtgttgaat
    50341 tagttgaagc atttagcgaa tatggaaaag atgttacttt aattgatgtt gctaatagaa
    50401 ttatgccagt atattatgat caagaattca ctgatttaat gcaagaaaaa atgactaaag
    50461 ctggtgttaa attatcacta ggagctaaag ttattgaatt taaaggtgaa aatggaaaag
    50521 taactcaagt tgtaactgat aaaggaaata ttgatgtaga ttatgtaatc ttttctgttg
    50581 gtgtaagacc acaatcagct atcttagaag gagtttgtga cttagatgac agaaaagcta
    50641 ttgtaacaaa tgactttatg caaactacaa atccagatat ttatgcaatt ggagattgtg
    50701 ctcaagttta taacaaagct atgaacaaaa atgttccaat tcaattagca acaacagccg
    50761 ttagaactgg agttattgct gcatttaacg ttattaaagg aaataactta aaatcacctg
    50821 gatttacagg agcaaatgga atttcagtat ttggactaca tatggcaagt gttggaatca
    50881 gtgttgaagc tgcaaaaaga atgggatatg acattgattt tatagatttt aaagatctag
    50941 atagaccaga atttatgtca acagcaaacg aagttttatt caaagttgtt tgggataaaa
    51001 aaacaagaaa aatcattggt gctcaagtag ctagtgaaaa aaaccatact gaagttatgt
    51061 atatgttagc cttaggaatt caaaaagact taactattga tgaattacca ttagttgaca
    51121 ttttcttctt accacacttt aataaaccat ttaactttat ttcactagca ggactagaag
    51181 ttttagggtt aaactacttt aaaaaggaaa aataggaaaa atagttatga ttaacttgtt
    51241 gatctctaag tatcatgatc ctgctatgaa tttagcaatt gaagagtatt taacttatca
    51301 ttataaagca aaagaaccta ttgtattttt ttgacaaaat gctaatacta tagttgttgg
    51361 aagaaatcaa aacgcttttg ctgaaattaa cttagaagct gctcaaaaag ataacgttaa
    51421 gattgttaaa agaaatacag gtgggggaac tgtttatcag gatttaggta atgtttgtta
    51481 ttctttgata gttgacaatt caaatgatga tgttgattat caaaaagcat tacaacctat
    51541 tatcacttat ttaaatcaaa aaaatattaa tgcaatgttt tttggcagaa atgacatggt
    51601 gattgatggt tataaggttt caggaaatgc tcaattaaaa actaatgaaa aaacactagt
    51661 tcatggtaca ttgctatttg atgttgattt gtctaaaatg cctaaatatt tagttgttga
    51721 tctagaaaaa ttaaaacatc aacaaatcag atcaaaacct gccagagtta gaaatataaa
    51781 agagttcttc aaagacatta atattgatat tgatttaagc acttttatta atgacgtagt
    51841 tagttcatat gtaaaaaatg aaaaaattaa atgaattgaa ttaactgatc aagaaaagca
    51901 atacattcag tcaagaaaag aaactaagtt tgatcaatga gactgaacat ttggaaaaaa
    51961 tactgtattt tctcttgtta aaaaacaata ccttgaatct aaaggtttta ttaccctaaa
    52021 cttagatgtc gataatggag ttattactaa cattaaaatt tatggtgatt ttttaggaac
    52081 tcaaggaact gaaaaattag aagcaaaact aattggtgtt aagtttgata aaaaagatgt
    52141 tgaaaaagtt ttaaatcaat ttgacttaga agcaattttt gctaagaatt ttacaagtga
    52201 tgatatcacc aacttattat tcaaagacta ataaaattaa aaataaaata gaaaggataa
    52261 tcaaaatgac ttatttagga aaatttgatc ctctaaaaaa tgaaaaagtt tgtgttttag
    52321 ataaagatgg aaaagtaatt aatcctaagt taatgccaaa aatttctgat caagaaattc
    52381 ttgaagcata caaaataatg aacttatctc gtagacaaga tatttatcaa aatactatgc
    52441 aacgtcaagg aagattatta tcatttttat cttcaacagg acaagaagct tgtgaggttg
    52501 catacattaa tgcattaaac aaaaaaacag cccagatgtt taccgtccaa aaggtgaatt
    52561 tgaagaaatg gctaaatttg atccattaat cagattaaaa caatatttaa ttgacaaaaa
    52621 actatgatct gatgaacaac aagcacaatt agaagctgaa caagacaaat ttattgctga
    52681 tgaatttgct tgagttgaac aaaataaaaa ttatgatcta attgacatct ttaaatatca
    52741 atacgataaa atggatatct ttttagaaga acaatacaaa gaagctaaag aattctttga
    52801 aaaataccca gaatctaaag aaggaggaca ccactaatgg ctattattaa taatattaaa
    52861 gctgtaactg atgctttaga ttgcgctatg caacgcgacc caaatgttat tgtatttggt
    52921 gaagatgttg gaactgaagg tggagttttc agagctactc aaggattagc tgtaaaattt
    52981 ggaaatgacc gttgctttaa tgctcctatt agtgaagcaa tgtttgctgg tgttggttta
    53041 ggaatggcta tgaatggtat gaaaccagtt gtagaaatgc aatttgaagg attaggatta
    53101 gcttctttac aaaatatttt cactaacatt tcaagaatga gaaaccgtac tcgtggtaaa
    53161 tacactgctc caatggttat tagaacacca atgggtggag gtattcgtgc tttagaacac
    53221 cacagcgaag ctttagaagc agtatatgct catattccag gagttcaaat tgtttgtcca
    53281 tcaactccat atgatacaaa agggttgatt ttagctgcaa ttgattcacc agatccagtt
    53341 attgttgttg aaccaacaaa actatataga gcatttaaac aagaagttcc agatgaacac
    53401 tacatagtac caattggaga aggttataaa attcaagaag gtaatgatct aactgttgtt
    53461 acttatggtg ctcaaactgt tgattgtcaa aaagctattg cattattaaa agaaactcat
    53521 ccaaatgcaa ctattgattt aattgatttg cgttctatta aaccatgaga taaaaaaatg
    53581 gtaattgaat cagttaaaaa aacaggaaga ttattagttg tacatgaagc tgttaaatca
    53641 ttttcagttt cagctgaaat tattgcaact gttaatgaag aatgttttga atacataaaa
    53701 gcacctttat caagatgcac aggttatgat gttattactc catttgatag aggagaaggt
    53761 tacttccaag ttaaccctaa aaaagttcta gtcaaaatgc aagaattgtt agactttaaa
    53821 ttttaaataa taaatattta gaaaggaaaa agatatgttc aaagttaaat ttgctgacat
    53881 aggtgaaggt ctaacagaag gaacagtcgc tgaagtttta gttaaagttg gtgatgttgt
    53941 taaagaagga caatcattat actttgttga aactgataaa gtaaatagtg aaatacctgc
    54001 tccagtggct ggaaaaattg cagtaattaa cattaaagct ggacaagaaa ttaaagttgg
    54061 agatgtagta atggaaattg aagatggatc aggtgcatct gcaactagtg aaccaaaagc
    54121 tgaagcatac tttgttaatc gtaaaaattt aaaaggtgtt tttttattat tagatttaag
    54181 acacaaacct agtaatgatg atataatgat gtatcaattt ttaaaacatt ataatattcc
    54241 ggttgttata attggtacta aattagataa gttaaagaaa aatgaatata ttaaaaatga
    54301 aaaaatgatc aaagaagcaa taaattttta tcaagaagat gactttataa agatttctaa
    54361 tttaaataag actaatatta taaagtgtta tgaattaata aataaacttt tagggagtaa
    54421 atagttttat atatggataa tttagagcaa aaaacgattg atgaagttca aaaaatatta
    54481 aatacaaata ttaaaactgg tctaacaaat caaaaagcta gtgaattatt aataaaaaat
    54541 ggtaaaaatg aattagcaaa aaataagcaa acacccgcta ttttaatatt tttaaaatct
    54601 ttaattcaac caatacaaat agttttattc attgcagcta ttatttcagt aatagcacca
    54661 ttaatttcat caaaacattt tgaagttaaa tttgatgatt ttattgattt tatagtaatt
    54721 atgggtgtaa ttattttaga cgcaacttta gaaacaattc aacaaattaa agcaagaaaa
    54781 tcagttgatg ctttaaaatc attatctaag ccttcagcta ttgttttaag agattctatt
    54841 gttaaagaaa tttatgcctc tgaattagta gttggtgata ttgtaatatt agaagctgga
    54901 aaatatgttc cagcagattt acgtttgcta gagtcaagcg attgtatggt tgaagaatca
    54961 attttaacag gtgaatcatt accagttgaa aaaaatataa aatcaattaa acaaactaat
    55021 attttagcag acaaaaaaaa tatttgtttt atgtctactt ttataacttc aggtagagca
    55081 attggtgctg ttattaaaac tggaattgat actgaaattg gaaaaatttc taaaacaatt
    55141 tctgaaaatg aagagcaagt aacaccatta gaaaagaaaa tgaataaatt cagttattta
    55201 atttctattc tagctattat aataagtttt tttgtattca ttagttttat aattagttca
    55261 aataaaaaca actgagcaac ttatttaatg atttcaataa cattagcaat tggtgttatt
    55321 cctgaatcac tttctgctat tgtatctatt gctttatctt ttgctacaaa aagaatggca
    55381 aagaataatg ttattgttaa aaagttagaa agtattgaaa ctttagggtc agtaaatgtg
    55441 atttgtactg ataaaacagg gacattaact caaaataaaa tggcaattaa aaagttaatt
    55501 tgaaacaatg aaattatttt atctgatgaa tttatagata aaactgaaaa tgaattagct
    55561 aaaactttat ttttaaaatc tttagtttta ccaaatgatt caattactga aaaagatgag
    55621 aggattggag atcctacaga acttgcatta gttgattttg ctgaacaatt aaaaattgat
    55681 gaacaagagt ttagaagaaa atatccaaga atttttgaaa taccttttga tagtgaaaga
    55741 aaattaatgt caactgttaa tattttagaa gatgataaaa aatttatttt tacaaaaggt
    55801 gctttagacc aaatactaaa aaaatgttca aaaattttta ttaataataa aattgttaaa
    55861 ctaactaata cttataaaaa agaaattaaa aagttatcaa catctttaag cgatgatgct
    55921 ttaagagtac taggatttgg atttaaacaa attttaaatg atgaacagca aactgaagaa
    55981 gacttgattt ttattggtgc tgttggaatg attgatccta ttagaaaaga agctttaata
    56041 gcaattcaac aagcaaaagc tgctggtatt aaaacaatta tgattactgg agatcatgct
    56101 attacagctt tagcaatagc aaaggatttg gacttagctt atactcaata tgaagtaatg
    56161 tcttcagaaa aattagaaca atatacagat caagaactag aaagcgccat tgataatatt
    56221 aaaatttttg caagagtaaa tcctgaacac aaagtaagaa tcgttcaagc tttacaaaaa
    56281 aagggatata ttgtttcaat gacaggtgat ggagttaatg atgctccaag tttatcaata
    56341 gctgatattg gggttgctat gggtgttagt ggaactgatg ttgcaaaaca agcagcagat
    56401 gtaatactaa ctaatgatga tttaaatact atgatgacag gagttctaga aggacgtaat
    56461 gtatatcaaa aaattagacg cgcaattgtt ttactattag gatttaactt tgcaaatgta
    56521 ataagtattg ttattatttc attattatta aagatttcac ccctaaatgc tacaaatatt
    56581 ttgtttgtta atattgtagt tgattcttgt ttggcatttg gaattggaat gagtccaatc
    56641 gatagaactc ttttaaaaaa taaacctcaa ctaagaaata gcaatatact tagtgagata
    56701 atttgaccat tatttaaagt aggtttatca ttatcaactg ctcaaataat ctcatttata
    56761 attggaatgt cagtaacaaa tcttgattat tataatagtt tagaaaatta taataaagct
    56821 aataattggt ttttatttat tcaacaaaat agtaatacct tattaaccaa tttagacgat
    56881 atgcacgatt ttatagtatt tggaagaact agtatgttta ttacaagtat catttcacca
    56941 attctattta ctcatctaat aaaacttaca aattgaaaag aaaccaaaaa aattgattga
    57001 actatctcaa aacctttgat ttgtgcttgt gttattgctt tattaatttc aataatagca
    57061 ttttcaatac cagtgcttaa ttcgaaagta tttggtttag caggcattaa tgatacaaaa
    57121 caatatatta attgaaactc taaaaatatg tgaattctat tttcaagttt gggatgtggg
    57181 ttaattcctt ttatatttat tttaataact gatgcaatag aattttattc atatcactta
    57241 tcaaatagaa cttgagaaaa aaaacaaaaa ctaataaagc aaataatcga tcaagaacaa
    57301 aaagaacaag aacttaaaaa agaagataaa aaaaatcaag caatataatt ttgcttgatt
    57361 ttttatttac taattaatgc gattttaatg aagtcttaat aacaaacttt ttctgtggat
    57421 aaaattttga aacttgttca taaaaatcga tcttatcttg taaaaattgc atctttttgt
    57481 tatgtaattt agttaatcta tcttttccaa cagaaccttt taattcaaat tttgctaaca
    57541 tatgtttttg cttttgagtc tttttaaatt cagcttttaa tgattgatat ttaaccttat
    57601 cttgttcaga aactgattgt ttcatttttt tatttttaat aactaatttt tttagtgatt
    57661 ctaattgttt agcataatgt tgcaataaat ctttataatg ttgtctcaag cactagaaaa
    57721 tattattatg aaatgcttag ctaaagatta taaaaataga tatcattctt ttgatcaaat
    57781 tattgaagat cttcaaaaag caaaacaaga acaaaatgtt aatcttgatt ttccaaatat
    57841 gtgatgagaa aatgagagtt ctttaaatat taaaaacaac aatactttaa aatatcaata
    57901 tttttttaaa aatactaatt ctaaatattt tattttttga attttaatag ttatgagtat
    57961 ttttattatt tttttaatag cattattttt gaaataaggt gagtagatgc aaggaatttt
    58021 agttaaaaaa gatagtaatg aaagttatgt gttttatgaa aataaaatat ataaagtata
    58081 tgcaaaaggt aatttaaaaa aagaactaaa acctaaagtt ggagatgttg ttgaatttag
    58141 tattttagaa gatggatatg gttatattaa agaaattaaa ccaagaaaaa atagtctaga
    58201 tagaccaaaa attgcaaatg ttgaccaagt tttaatagtt actgcattat atgaaccttt
    58261 attttcatca tttttattaa ataaatatat tatgatgtta gaaacgctaa aaattaaacc
    58321 tattttaatt tttactaaag ttgatttatt aaaaaagagt tcttattatc aagaagttat
    58381 acataaaatt aattggtatg aaaaaatgca ttatcaagtt ttaatcatta ataataaaga
    58441 caatttagaa aataaaaaca caataatttt aaaattaaaa gaacttttaa aaaataaaat
    58501 tagtgttttt acaggacaaa ctggagctgg taaatccact actttaaata attttttaga
    58561 tattaataaa caaattaaaa ctaatgaaat ttcaaaaaaa ctaaatagag gaaaacatac
    58621 tacaactagt attcaacttt ataatttaga aaataatatt tttatagctg atactccagg
    58681 attttcagca tttgatttaa ataatattga tattgagcat attttatatt cttgagaaac
    58741 gtttattcct tttttaaaca aatgtaaatt tgttgattgt acacatactc atgaaactaa
    58801 atgtgtagta aaaaaagctg tggctgagca cttactacca acattcattt ataatgatta
    58861 tgtaaaagta tatgaagaat taaagaaaaa tagaaagaat aaatattaag atgaaaaagt
    58921 atattattgc tccatcagta ttatcagcta attttatgga tctaaaaaat gaattagaat
    58981 tatgtaaaaa aaataatata aattgaattc attatgatgt tatggatttt gattttgtcc
    59041 caaatttaac ttttggttct aaaattctac acgatattaa aaaaaatatt gatattaatg
    59101 ttgatgtaca ttttatggtt aatgttaaaa caaaacaatt tgaagacttt tttttagatt
    59161 atataaaagc aaaaccagaa atgatgacaa tgcatattga atcattaaaa gataaatcag
    59221 cttattagat gtttataaaa caatgtattt taatttaaaa agaaaaaatc ttaatttaat
    59281 aaaaaagcat ttacctattt taattattgt taatgataat aattatcaag aagaaaaaaa
    59341 atatttaaaa tcatcatata aactattaaa acaactttta aaaaaagatt attatgtaag
    59401 tttaaattat attgatgatc ttaaaaataa gatgtttact aattctaatt taatactaga
    59461 aaatcaaata attactttta ttaataaaca tttaatacat atttaaagaa aggttttata
    59521 tggataaatc taaaatcaga aattttagta ttattgctca tattgatcat ggtaaatcta
    59581 cattagcaga ccgtatttta gaactaacaa atacagttga aaaaagagaa atgcaagatc
    59641 aattattaga ttcaatggat attgaaagag aaagaggaat tacaattaaa ttaaactcag
    59701 ttcaattaaa atatcattca aaggatgata aagattatat ttttaattta attgatactc
    59761 caggtcatgt tgattttact tatgaagttt caagaagttt ggctgcttgt gaaggtgctg
    59821 ttttagttgt tgatgcttct caaggagttg aagctcagac tttagctaat gtttatttag
    59881 caattgatag taatttagaa ataattccag taattaataa aattgatttg cctagtgccg
    59941 atgttgataa agttaaacaa gaaattgaag aaattatagg attagattgt agtaatgctc
    60001 ctttaatttc agcaaagact ggattaaatg ttcaagatgt tttacaagca atagtagata
    60061 aaataccacc accaaatgat gctattgata atgcaccttt aaaagcttta atttttgatt
    60121 cttattatga taaatattta ggtgttgtta tgtcaataag actaaaacaa gggatgttaa
    60181 aagttggtga taaaatcaaa ttaatgtcta ctaatgctga atatgaagtc acttctttag
    60241 gaataaaaac tccaaaaatt gttaaaaaag actttttaga agctggtgaa gttggctgag
    60301 ttgcagcttc aattaaaact attaaagatg ttaatgttgg agatactatt acaagtgttt
    60361 taaatccggc taaagaacca cttgatggtt ataaaaaatt aaaaccaatg gtatattgtg
    60421 gaatttatcc aattgatact aataaatatc aagattttaa agaagcttta gaaaaaattg
    60481 aattatctga ttcttcttta gtttatgaac cagaaactag tcaagcttta ggatttggtt
    60541 ttaggtgtgg ttttttagga ttattacata tggaagtaat tcaagaaaga ctagaaagag
    60601 aatataatct tgaactaatt gcaactgctc caagtgtagt ttataaagtt cacttaacaa
    60661 ataaacaagt aattgaatta gacaatcctg cattattacc tgaggctcaa aaaatttcaa
    60721 aaattgaaga gccatttgtt gaaattaaaa tagcaactcc gagcgaatat attggaaact
    60781 taatgaattt gtgtcagaat aagcttggta tttataaaaa tatggaagta attgacaata
    60841 atagacgaat tttgatttat caaatgccat tagctgaaat tatttttgac ttttttaata
    60901 aattaaaatc tatttctaaa ggatatgctt cttttgaata tgaacttatt ggttataaag
    60961 agtcaaaatt agtaagaatg gatattaagt taaatggaga aatggttgat gcattttcaa
    61021 tgatagttaa tcaaaaattt gcttatcaaa gaggaagtgc tttaacttta aaactaaaag
    61081 aattaattcc aagacaaaac tttgaagtac caatacaagc gacaattgga aataaagtaa
    61141 tttcaagaga aactataaaa gcttatagaa aagatgttac ttgaaaactt catgctgcag
    61201 ataaatcaag aagaaagaaa ttattagaaa aacaaaaaga aggtaagaaa aagatgaaag
    61261 aaattggaac tgtagaagtt ccacaagaag cttttgttgc aattttaaaa atagatgatt
    61321 aaattatatt gcctaattat agaaagagag aaaaatatgt ttaagtacga ttatagtttt
    61381 ttaaaaatac tagttgatga gctttattca atttctcaag aatcaggtaa attaacaact
    61441 gaattttcaa aaaaagcaat tgaacaatga ttaaaaaaac cagaaattcc agcttttaga
    61501 aaatgagttg atgaaatgca ttcagatgtt ataccaacat ttgtaatggc tgattttaag
    61561 agatatatta aacgtgattt ttatgaaatt tttataattg aacttcatca attattgaat
    61621 gtttttgatt atttttctac tttttatatg ataatattgt ttattttaat gctttatcag
    61681 tacaaacaat tggtgaaatt gtagataaac ttttagatga attaattaca agattacaag
    61741 atgaacaaaa ttattttatt aatttttcag aagaagctag aaataaaatt attaatgaag
    61801 gttatgatag gttatttgga gcaagaccta ttaaaagata tattgaaaaa aatattgaaa
    61861 ctttaatagc gcattatatt attagtggtt tgataagtga aagtactaga tatctaattg
    61921 atgttaaaaa taaccaattt attttagaag aatttaaaca atttaattaa ttttatgcta
    61981 actaaaagac aagttaaaat tttacaaact attgttgaag aatttattaa aactaatcaa
    62041 ccagttggat caaaaagaat tttagaacta ttagatatta aaatatcttc agcaacaatt
    62101 agaaatgaat cagctatttt agaacatgaa ggttatttag aaaaacagca cacttcaagt
    62161 ggaagaacac cttcaactaa aggctataga tattatgttg ataatattat gaaactagat
    62221 tcagctgatt atactagatt aaaaatttat ttaaaccagt tattagattt aagaaaatat
    62281 gatattgata aaacgattaa ttatgctagt gaaattatta gtgaattaac taaaatgaca
    62341 gcagttgtaa ttaaaaagca aaatataaaa aatataaagt taaaaaaaat tgaactaata
    62401 ttattatcag aatttttagc aagtgtttta tttatttttt ctgatggtga tgtgcaaaat
    62461 aaaatgttta atttaaaaga tatttcttta tctgatttaa aaattgctat taaattattt
    62521 tcagattttt tagttgatgt taaattagat gaaatagatc aatatttaaa tgatttaaag
    62581 catcaattat ctttaagtat taaacaatat gactatgttt taaacacatt tataaatact
    62641 attttagaat caaaaaatga acaaaaagaa actcatggaa tgagatatat gttagaaaat
    62701 cctgagttta atgatactaa taaattaaaa aatgcagtta aattagttga acaattatct
    62761 ccttttgatt gatttaatat tgcttatgaa tctaataaaa atatgaataa aatagcaatt
    62821 aaaattggta atgaaatcga ccaaataaat gatgatattt caatgattgc tacagaatta
    62881 aaaattggta attcttctac tgttttaact ttagtaggtc caaaaagagt agattacaac
    62941 caagtaaacc agttaatgaa cttaattatt gaaattatta atgcaaagga gaattaaaat
    63001 gactgaagaa ttaaaaaata aaaaaaataa taaaaactat tatagtcaaa ataaaaataa
    63061 aactaaagct gaatttcaaa aacctcatgt taaaaaaaat cagtatttaa agttaaaaac
    63121 aaaacttgat actgctttat tagaagttca aaatttaaaa gatttaaatg aaactttaaa
    63181 aaaagatatt gaatctgaaa gacaacttaa tttagctgaa attagtaatt taactaaaaa
    63241 gtataatcaa aaagaaatag aaattcaaaa atatggtgct agtaaattag caagagactt
    63301 aattcaacct ttagaaattt taaaaaaagt tgttaatgct cctaataata taactagaaa
    63361 aaatagacaa taagcttaat ttaatataaa ataaccttaa tataaaaaga cacattttat
    63421 aaataaactt ttttcagaga gctaatggtt ggtgaaaatt agtaaaagaa tttataaaat
    63481 atcacttttt atcttcaaaa aagaaaagct ctatagctga gtagaatttt gcggttgtca
    63541 cgttaaaact ataaagataa attatagaat attttataat ttaattagga tggtaccgcg
    63601 gtaaatcgct ccttaatgga gtgatttttt gtttttagaa aggaagaaaa atatgtcaaa
    63661 taaatataaa gacacattat taattggtca aactaatttt gatatgcgtg caaatttagc
    63721 tcaaaaagag cctaaaattg aacaattttg actagataat aaaatttata ataaaaaaat
    63781 gaaattaaat gaaaacaaaa aagtttttat tttacatgat ggaccacctt atgcaaatgg
    63841 agatttgcat attggtcatg ctttaaataa aactttaaaa gatttcattg ttagatatag
    63901 aaatgcagct gggtattatt ctccttttat tatgggttga gatactcatg gtttacctat
    63961 tgaaagtgct gttactaaaa tgggtgttga tcgtaaatct atgagcagtg ttgcttttag
    64021 agaactttgt tataaatatg ctttaggaca aatccaaaat caagctgatc aatttaaccg
    64081 tttaggaatg tttactgatt atgatgttaa gtatgtaact ttaactcatg attttgaaat
    64141 gtctgagcta agattatatg aaaaaatgta tcaaaaagga ttgatttata aagatttaaa
    64201 acctatttat tgatcaccat caagtgaaac tgccttagct gattctgaaa ttatttataa
    64261 agatgtaact tctccttcaa tttatgtagg ttgtgatgtt gttaatagtg atgaatttaa
    64321 aaatactcaa ttagttattt gaacaactac tccttgaact ttaccattaa accaattaat
    64381 tgctattgga gaaaaaatta aatatagttt agttcaagta gaaaatcttg ataaacaatt
    64441 tattttagct tctgatttag taaatcaagt aagtaaaatt attggttgag aaaatgttaa
    64501 agtagttaaa gaattagatg caaatcaatt agttggatta aattatgttc accctttata
    64561 tgattcaaaa attaataaaa tagttttagg acatcatgtt acaagtgagt ctggatcagg
    64621 tttagttcat attgcttcag gatttggtga agatgacttt ttaattgcaa aacaaaataa
    64681 tgtaaaacca tttgctccac ttgatgatca aggaaaattt acaaatgaaa ttggtgatgt
    64741 agatccagaa attgttggta tgttttatga tgatactaat aaaataatta ctaaaagatt
    64801 agaaaataat cataaattat taaaactaaa ctttttaact cattcatatc cacatgactg
    64861 aagaactaaa aaaccaataa tttatagatg tactttacaa tgatttgtta acttagctcc
    64921 agttaaagat gaaattttaa aaaatgttga tcaaattgat actcatccaa aatgagctaa
    64981 aaaacgttta tatcaagttt tagacgaaag acttgattga actatttctc gtcaaagatt
    65041 atgaggagtt ccaattattg ctttttatga tcaaaataat aatttagttt taaacaatga
    65101 aattttaaac tatgcaatta ataaaattga aaaagttgga actaatgctt gatttagttt
    65161 agatgctgat gaatttttac cagatgaata taaaaacaaa tcattaagaa aagaaagaga
    65221 cactttagat gtttgatttg attcaggaag tagttcaatt gctttaagtg aaaaatatcc
    65281 taagttacaa gcgccttatg atatttattt agaaggaaat gaccaatatc gtggttgatt
    65341 taatgcttca atgattaatt caactattta tgcaaacaaa tctccttata gacaattagt
    65401 atcacatggt atgactactg atgaaaaagg aaataaaatg tctaaatcac ttggtaatgg
    65461 tgttgatcca attgaatttt caaatgaact tggtgctgat attttaagat tatgagtagc
    65521 ttcaactgac tttactgatg atcaaaaaat tggaaaagaa attattaaac aaattggtga
    65581 agcatataga aaaattagaa atacaatgcg ttttatttta gctaatttaa atgattttaa
    65641 tcctaaaact gattatcaag ctaaattaag tgaagttgat atgtatagtt tagctaactt
    65701 aactgctttt aaaaatagag ctttacaagc atatgaagaa ttaaacttca atttagttta
    65761 tacaacaact atgaattatg ttactaagaa tttatctgct ttttatttag attttattaa
    65821 agatatttta tacattaata gtaaaaacga tctaagaaga agacaagttc aaactgtttt
    65881 atatgaacaa ttgtattgct tgattgatat tttaagacca attttagttc atactgttga
    65941 agaggtttat caaaatttaa acgacactaa acttgagtca gttcacttat tagataatag
    66001 agaacaaaac tttgtttatg ataaagaatt tgttgacaaa tgagataaag taatggtttt
    66061 aagagatgat gttaataaag ctttagaaat tagtagagaa agtaaaacaa ttaataaagg
    66121 atttgaagct gttgtttaca ttaaattaga taaagaatat gaaaaattaa aagatattaa
    66181 agatttaagt caaatcttta ttgttaatag tattaatttt gtagatgata ttgatgatag
    66241 ttttgttaga acaaatattt catcaattaa agttgtacaa aaacaaggat taaaatgcca
    66301 aagatgttga caaatctttg ataatttaat tgatgatgaa atttgtaatc attgtaataa
    66361 tgtagttaaa tcattatagg tgaaaaaatg tgaataaaag ataagctagt agaaacaaaa
    66421 gtttttttaa aaaaccacaa ttatctttga aaattcaaac taatagtatg tttacctatt
    66481 tttataagtt taattagctt tgattgaatt acaaaagctg tagttgtatc tcatatgaaa
    66541 ctaggagaaa ctaaaacttt tattagtggg tttttaaact ttcaatatgt gattaatctt
    66601 ggaatggctt atggtagatt acatgataaa tcttatttag taattatttt aaaccgatta
    66661 ttgctgaagg tggaatatga actccacaac aagcaaaaga gattttaaat ttaggaatac
    66721 atagtgttgt tgttggaact gcaataacta gattacattc aattgttaaa tattgaaatg
    66781 atattttaaa ataaatttat ataaacaaat atttttaatt ttgttttttg tttagactat
    66841 aggatatagt ctttttttaa gccaaagatt taaagcgatc ttatagctaa gatgataaac
    66901 aattattata tttgatttgt tatattatta taataggagt acatattatg aaaatcgatg
    66961 aaaaagaatt aatatctaaa tattttgatc aagcattaaa tgaaacaatg aaagttgtat
    67021 ctattccttc ttttttaact actccaacaa aagatgctcc ctatggaaaa ggttgtaaag
    67081 aagtattaga ttatgtaatt gatctagcta ataatttagg ttttcaaact tataaagata
    67141 ttaataataa gtatgggttt gttgattatg gaactggtga aaaattattt gtaattttag
    67201 ctcatttaga tgtagttcca ccaggaaata ttgaacaatg agttactgat ccttttacac
    67261 caattattaa agataataaa ctaatcggaa gaggtacttt tgatgataaa ggtcctgcta
    67321 tgatgaattt atttgcttta aaatatttaa aagatcataa ttatatatct tcaaaataca
    67381 aaatcagact aatttttgga ttaactgaag aaactacatg agattcaatt aatacttata
    67441 ttaatgatca tggggttgct gatttaggat atactccaga tggtgaattt cccgttgttt
    67501 atgctgaaaa atgaattgct gatttagata ttgtttctaa tgaacaaact gatatacaaa
    67561 ttggtggtgg agctgcttat aatgtgattt gtgatactgt ttgatataaa ggaccaaaaa
    67621 tcaaagaaat acaagaatat ttaaacaaaa atagtataac aactaaaatt gaagatgata
    67681 aattagttgt tcaaggaaaa gctggacatg gtagtttacc ttgatatgga attaatgcgg
    67741 caacttgatt agctaaaagt atgtatgaaa atgatgttca tcataaaatt acagattatt
    67801 tagctaaaga tgtgcatttg gactttaatc taaaaaatgt ttttggtgat atttctgatg
    67861 agactggtga acttactcaa aatgtgggaa ttattcaaat taaaaataaa gattctaaga
    67921 tcggtttaaa ttttagaatc cctgtattca ctaatccaaa tcaaattttt attccaacat
    67981 taactaaata tttagaaaaa attaatttat ctttagaagt taaaaatatt gataatagtt
    68041 tatatgttca tcaagattct gatctaatta aaaaaattat gaaagtttat caagaagtga
    68101 ctcaagatta taaagcaaaa cctatagcta ttggtggtgg aacttatgct aaagctatgc
    68161 ctaatgttgt agcttttggt gcagaatttg atattgaaaa ctcaacaatg tatgcttata
    68221 atgagtatgt taaaattgat gatctaaaaa aaatgttaga aatttatact aaagccattg
    68281 ttttattaac tgaataaatt agatttgata tttttatttt ttatgttttt gtgttataaa
    68341 aaaaatagaa atatagatat aaaaaagaaa gagatacaat gaaaaagcat ttattaaatt
    68401 tattaactgt gatctatatg tttatgattg ttttaattgc taatcaatca tttggttatg
    68461 gtaataatgc tcaactacac ttactaggta aatacaatcc agcttatggg ttagcagtta
    68521 gtggagtagt ttgtagcgca ttattattag ttattccttt tttactaacc ttttttaaaa
    68581 aaattagaaa agcagaaaaa atcactaatt ttgcaatttt tattataact atagttttac
    68641 tatttttagc aatcatattt tttatgatca attcagttgg aaatatcgga tcacatatag
    68701 gaattattgt tttatattta actgcaattg gaattgtttg tcacaattac tttaatattt
    68761 ttaaagttaa attaaataaa aataaattaa attcagataa ataaaaacaa tagttattaa
    68821 ggagaaatat gagtaaaaaa gttagcatta ttttaatagc aggcggaagt gctagtggta
    68881 aaacaactat tgctagtaaa atagctaatg agattttaaa agataaatct gtagagcata
    68941 tttcaatgga taactattat aaagatttta ctaacttatc tttagaacaa agaaacacaa
    69001 ttaattttga tcatccaaat tcaatagata tcgaactttt acttaaagat ctaaagcaac
    69061 ttttaaaaag acatgatatt tttgttccga cttatgattt tacaaaacat attagaacaa
    69121 acaaagaaaa actaattaaa gctagtgatg ttattatagt tgatggaata ttttctttac
    69181 attttgaaaa attgcgtgaa cttggagata ttaaaatctt tgttaaaacg cctgatgact
    69241 taagatttat tagaagatta attagagata taaatgaacg taatagaaca gttgaaagtg
    69301 taattgatca atatttaaca gatgtaaaac caatgcatga tttatttata gaacaaacta
    69361 ttgattatgc tgatattata attcctttta aaaaaggaaa tgatgtagct attaatatag
    69421 ttgcttctaa aataaaagat ttattaaatt aactaaaact gcaaattaat ttttataatt
    69481 acagtttttt tatttaaaca atagttttta ttatttactt tattttaaat ttataattta
    69541 tatatctact tttaaaacta attaaaatat aggagaaata tgtttaataa aactattatt
    69601 catattgata tggatgcttt tttgctagtt gtatgcaatt aaaacaccct gaattaaaaa
    69661 ataaacctat agtaatttct aatagctttg ataaatctat tatttcaaca gctagttatg
    69721 aagctagaaa atataatatt aaagcagcta tgaaaaactt aataaaatat cataattgat
    69781 taatctttta ggttgaaaag aactaactga ttcaaaatat cattgttcat ttaaaatgcc
    69841 attaaaaaaa gcattaatta aagtaatagc agataataac ataacagcta attgaaaata
    69901 tcattttcaa ttagtaaatc tactattttt aagtctatgt ttaatgttaa gtttcataat
    69961 acttatatat taacatttta aagacacgat aatttaacaa tttatttatt tagtcataaa
    70021 aagtaatatt ataaatttat agaggtagtt atgatattaa aaaatgccaa aattgtttta
    70081 gaagataaaa ttattaataa tggttattta attattaaag ataaaaaaat agttgaaatt
    70141 ggatctgatt ataaaaaaaa gaatggaatt gatttaaata atcagtgatt attaccagga
    70201 tttattgatt gtcatgttca tggtgggtat ggagttgatt ttgaaactgg aaataaaaat
    70261 agatttaaac attttgcaga taacataata aaagaaggag ttactagata tattcaaaca
    70321 agtgtaacta atagtgttaa aaaaaacaac caaatatata aagaatttgg agagtttata
    70381 aacttaaata atggtaaagc taaatgtcta ggagctcatt tagaaggacc ttttatttct
    70441 aaatttaaaa aaggtgctca tcaagaaaac ttattattaa atccagatat tgaattaact
    70501 aaaaaatgaa ataaattatc taataatagt ttaaaaatag ttacttatgc tagtgaatta
    70561 gataatggaa cttatactca gtttttaatt aataatcaaa ttattccaag cattggtcat
    70621 tctaatttaa aagcaaatca atttgaacaa ccttatttat taggtgttag acatgttact
    70681 catttattta atggaatgag tggagttgat caacacaatc ctggtttagt tgttgctagt
    70741 tttaatcata aagatgtttt atgtgaaatt ataagtgatg gaattcattt agataaagaa
    70801 attttaaaag tgatttacaa tcttaaaaca gcaggtaatt tatgtattat cactgattct
    70861 atgaatgcta aaggtttaaa agatggtgaa tataaattag gtaatttaga agtttataaa
    70921 aaaggtatag aaattagatt aaaaaataat aatgctttag ctggagctgg atcaacttat
    70981 gattataatg ttagagtttt tcaaaaaaca tgtgatatta aaatgactga tttaattaaa
    71041 atgacttcta ttaatatagc aaaacaatta aatatttttg ataaaactgg aagtatagaa
    71101 gtgaataagt tagctgattt agtagtttta gatgataatt tatatgtaaa taaagtacta
    71161 gttgaaggaa aaattgtttt taaaaatact aaaaataaaa aattataaat atttttttga
    71221 tgttatataa taaaactaga agataggaga aaaaacaaaa tgaagaaaac cgcaaacaaa
    71281 gttgttctta ttggagcagg agctgttgga acatcatttt tatatgcagc gattaatcaa
    71341 gggattgcag aacactatgt attaattgat gcttttccac aaccagctga agggaatgct
    71401 ttagatcttt cagatacact agcagttatt cctcactcat ttacttcaat taaagcagga
    71461 agttatgaag attgtaaaga tgctgatgtt gttgtaatta cagcaggtgt tttagctaaa
    71521 cataaaattg atgctgtttt aactagtgga ggaccaaata ttaacactgg tttagaagta
    71581 attaaacagt tagttgatct aaatttagat attgaaattt taattggtgg tggagttgat
    71641 aaaaataata ttaaacaatg tttaacagtc aataatcata ttcatttagg tagagctata
    71701 agaaataatt catcttgaaa ttcagatatt ttagtagatg agattaatat atttaaagac
    71761 ttagatagag agcaaaataa tgaataagaa agttaaaatt attggtgctg gtttagctgg
    71821 ttgtgaagct gcatattttt tagcaaataa taacatacaa gttgaattat atgaagttaa
    71881 aactcttatt aaaaatgaag ttcaaaaaac aaagaacttt gctgaattag tatgttctaa
    71941 tacttttaga agtcaatcat tattaaatgc tgctggtatt ttaaaagcag aaatgagacg
    72001 cttaaactct ctagttataa aaatagcaga tagttgtaaa attgatggag atgatgcatt
    72061 agctgttgat agagaagatt tttcaaaaaa actaactgat gttattaaaa atcatccaaa
    72121 cattacaatt attgaacaaa atgttagtca tattgatgat gaaaatgact taacattaat
    72181 agctacagga cctttaacta caaatgagtt aaaagaagat attcaaagat taattggaaa
    72241 acaaaaacta ttttttatgg atgcttcagc tccaattatt acaaaagatt caattgattt
    72301 taataaagtt tattattcag gaagacacaa acaaggtaaa tatatttgct gtccactaaa
    72361 tgaacaagaa tttaacaaat ttgtagatga tttagttaat gcagaacaag tacaattaaa
    72421 agaatttgaa aaatcaatct tttttaaagg ttgtcaacca attgaacaac ttgcaaaaac
    72481 tagtaaaaaa cttcttttaa aagaaccaat gtcaccaaat aatttactag atcaaaataa
    72541 tcatcaacct tatgcagttg ttcaattgtg ccaagatgat gccaaagata gtttatataa
    72601 tatggttgga tttcaaacca atttaaaatg accagaacaa aaaagagtct ttcaaacaat
    72661 tccaggatta gagaaggcaa aaattgttag atatggagta atgcataaaa actattatat
    72721 aaattctcca aaaattttaa actttaaact acaagtaatt agaaagaaaa atgtcttttt
    72781 tgcaggacaa atcactggag ttgaaggata tattgaatca gctagttcag gtatatgagc
    72841 tgctattaac attctagctt ttattaataa taaaaaaata aaacccttac caaacacaac
    72901 aattttaggt gcactaacta actatataac taattctaaa atctatagtt tgaaacctat
    72961 gaaatgtaat ttaggtattt tagaacaaga aaataaatat taaagtaatg ataaatttta
    73021 ctcttataat aattctaaaa actctttaga aaattatata gagcaattaa ataaaatatt
    73081 aagaacaaat atttaataaa aaagcattaa atatttgtta ttgttattta gcttaacaaa
    73141 ttaatatgat ctcaaatttt taaatcttta attatgtaaa aaaatagaat tattttataa
    73201 agatttttta tagaaagtaa gtatgaaaat tttaaaactt aaaccttatt tttttaaaaa
    73261 agtttgggga ggaaataggt taaaagattt tggttttgat ataaaagaca acaaagatta
    73321 tgtatagcta gagcaatttc tatgaaacca aaaattttat taatggatga gccaacaagt
    73381 gcactagatc ctattgctac tttaaaagtt gaagaattag ttttagattt aaaaaaagat
    73441 tatacaattg ttatggtaac tcactcttta caacaagcta caagaattag tgattacact
    73501 gcttattttt taaaaggtga gctaattgag tttaacaaaa ctaaaaaaat ctttacaaat
    73561 ccaaaagata gaagaactga aaattatata tcaggtagat atgaataaag gatgatatgt
    73621 caagtaataa aatattagat cgcgatcttg atcagttaag agaacttata gaagaaatga
    73681 tcaaagaaac taaattacaa tatgcacaaa gttgtcttgt aattaaagaa aaaaatagat
    73741 taagtgaagc tcaaaaagta attgaacatg acaagcttat caatgatatg caaaataaat
    73801 ttacttcaat ggctttatga aaaatttcaa aacaaaaact agtagcaaaa gatctaagac
    73861 tcgcaattgg aggaatttta attactagag aaattgaaag aattgctgat tattctaaag
    73921 caatttctaa gttttttatc ttttataaac ctaatgaaaa acacctttta atgattagtg
    73981 aactatatca actagtggtt gaaatgttag atattttttc agatgtcttt ggtaatttag
    74041 aaattgataa agaacaacaa gttttaagtt tagaagaaaa aattaatgaa aaatttagat
    74101 ctttttatga tttattaatt gatgatatta gacaaaaaac aacaaaagct gaagctgaag
    74161 aaattgctgc tgttttaaaa caactattta atttagaaag agctggagat catttattaa
    74221 acgttcaaca aattattaat tttgtaaaaa caagcaagtt tatagaaaaa actgaaaaaa
    74281 ttaaataaat aaacttaaaa tacttaaata aataaattat aaaattaatt tatctagctt
    74341 aaaaaggaga ctaactatgg gtttttgagc taaattaaaa gaaaaattaa ctaaaaaaac
    74401 taatcaagta gatgaaaatg aaattacttt acaagataaa aatgaaaaaa aagatcaaga
    74461 tcaaaatcta atagatgaac ttgaaaaaaa atcaattcaa aatattaaaa aacaagaagt
    74521 aaaagaacaa aataaagaaa atcaacaaca aaaactagaa cctgaaaata ttacagaaaa
    74581 aaaagcaaaa caccatatca agttgctata actccattat ctaaacaatt aaatcaaaat
    74641 gctaatcaat tatttttaga attattaaaa gattttgatg ctgtttatga tgaaactgga
    74701 aatataggaa aacgttatag aagacaagat gcaattggta ctccatttgt tataacttat
    74761 gattttcaaa cattagaaga tcaaaaagta actattagat atagagatac aatgaagcaa
    74821 gaaaggattt taatttctca attaaaagac tttttaaact cacaatttaa ttaatcaaat
    74881 ataaattaaa gattaataag aggtgattgc atggtatata taacaaatga aaaaattaat
    74941 gaaatcattt cacaagctag tattgttgat ataatttctt cttatttaca cctaattaaa
    75001 aaaggtaata attacttagc tatttgccct tttcataatg attcaaaccc atcattaacg
    75061 atttcaccac aaaaaagaat ttatacttgt tttagttgca aagccactgg aaatgttatt
    75121 aattttataa aagattatga gcatgttgat tttttaacag ctttaaaaac agtgtgtgaa
    75181 aaatctaata tacaacttga tgaattaaaa gattttcatc agcctataaa agatttagaa
    75241 tctgaaataa ttttgaaatt aaattctgaa gcaaatgata tttttaaaac tactttattt
    75301 tctaatttag gatctaatgc tttagaatat ttaaaatcaa gaaatattag tattgaagaa
    75361 attaagaaat ttgaaattgg atttgctagt gataaaacaa atttagttca aaaactatta
    75421 gataaaaatt ataatagctt agatattgaa aaagctaatt taggaattat tactaatagt
    75481 tataataaag attattttat aaatagaatt atttttccaa ttaaagatga aaacaatcat
    75541 attattggat ttagtggtcg aagttatact aaagataatg aacctaaata tttaaatacc
    75601 aaagaaaata aagtttttaa aaaatctcat ttagcttata atatagctag tgcattaaaa
    75661 attagtaaat ctttaaaaca aataattgtt ttagaaggtt ttatggatgt tattagttta
    75721 agtagaatcg atattaataa tactattgct ttaatgggta ctagtttatc taattatcat
    75781 cttgaactat ttaaaaaaca caatttagaa gttttacttt ttttagatgg tgatgatcct
    75841 ggagttcaag caaatattaa aattagtcat caattattaa aacaacaaat taatgtaaaa
    75901 attattgata atcaaactag ttatgaccct gatgaattaa ttaataatga tcttgaatat
    75961 cttaaacaaa ttattaataa acctattcat cctattaatt gtttaataga aaaaaaatga
    76021 ttaaaaactg atattaatga tcctaatcaa attgaagatt ttattaaaaa tgttttgagt
    76081 tttatagttg atcttaataa taatatatta attgaaaata ctattaaaaa actatgtgaa
    76141 ttaactaaaa tttcagaaca aactattaaa aaaactttag atgaattaaa aactaaacta
    76201 aataaacaac aatttaataa aaatattatt aaaaaacctt acactactaa taaacctatt
    76261 agtaaaaaaa atccagttga ttttattaaa aaagaatata ttaatgctga acaaagaatt
    76321 tttgtttcac tattaataag tgatcaattt ttagataaaa tcgcagctaa tgttgaaaag
    76381 atgattcatc cagacattaa atatgcaaca attaatctaa ttaatttata taataaaaaa
    76441 atttatcaag gaaatgatat taataaagca tttgaactac ttaaagagta taatcttaca
    76501 ggctttgata aaaaacaaga agaaattatc aataattctt taataacaca aataacaatt
    76561 aaagaatctg aaattgatga tgcttttaat aaattagact tatatcataa acatgcagaa
    76621 gttttaaatt taaaaaaaat gcttgttgaa agcaaaaata aaacagagag aattcaaatc
    76681 tgaaatggaa ttgatactct gaaaaataaa aagaaaaaga ggtaattatg gctaaattta
    76741 ataataaatc agaattaaaa aagattgctt cgtttaatga ttttttagat tatacagttt
    76801 catttgcaaa aaagaataat aataaagttt catctgaaga aatattagaa gtttttgcta
    76861 atatttttcc aaatgcttca gataatgaat ctgaaaagtt attagatgtt ttacaaaata
    76921 aaggtgtaat tttttcagat ctattagatg atcttgtagt agaagaaata gaacaacacg
    76981 aagaagaaat tgaagaagtc aatttagatg aacttgaaga attagaaaat ttagaagatc
    77041 tagaagattt agattttgaa ttagataata cttcaactag tttaggtgat gattttgatg
    77101 tacatattaa tgatgatcta gatgaattta aacaagcaaa aagtgcagct cttagaggaa
    77161 gaaaatctgc taaatcttca aatcatatga aatatcgcgt tggtggtatt agtaatgaaa
    77221 ctaaaattca agacattatt aaaacatatt tttataaaat aggtcaagct cctattttaa
    77281 caaaagatca agaaataatg tatgctaaaa tggcagttag tgatgatcct gaagatgtta
    77341 aagaaggtag aaataaatta attgaatcaa acttaaaact agttatttct gttgctagaa
    77401 aacatttaaa tcgtggatta gattttgcag atttaattga agaaggaaat attggtttaa
    77461 tgaaagctgt tgataaattt gaatatgaaa aaggatttaa attttcaact tatgctactt
    77521 gatgaattcg tcaagcaata acaagagcta ttgctgatca agcaagaact attagaattc
    77581 cagtacatat ggttgaaaca atcaacaagc tagcaagagt tgaacgtcaa ttaactcaag
    77641 aattaggaag agaacctaat gctgaagaaa ttgctaatag agttggtgag ggtataactt
    77701 ctgataaagt tattgaaatt aaaaaacttt caattgaacc agtaagttta gaaaaacctt
    77761 ttggtgatga agatgatact cattttggag attttgttga agataaagat atggtttctc
    77821 caagtgaata cactgaaaaa gaaattctaa aagaagttat ggataaagtt tttgaagata
    77881 tgccaccaag agaagaaaaa gttattagaa tgagatatgg aattgttcca acaagattaa
    77941 gaactttatt aagacttgct caagaatgca atgatacaaa tgctaaagaa ttaaaacaag
    78001 caattgaaga attagatatt catttagata caccaattga aaaagttaga aaatttaata
    78061 atgaaataat taataataat ctagcaaaat atgattcagc aagaacttta gaagaagttg
    78121 gaaaagaatt aaatgttact agagaaagaa tcagacaaat tgaagcaaaa actattagaa
    78181 aattaaaaca accatcacca aataataaat ctggaaaaac attaaaagaa ttttataaag
    78241 gatattaatg ttatctttta gattacatca agttgcaaaa ctaattaata actcaacaac
    78301 aatagctgat attggcactg atcatgccta tctaccaata tatttagtta aaaacaataa
    78361 aactaaaatt gcttatgctt gtgatattaa tcaaaaacct ctaaaaatag ctttaaaaaa
    78421 cgttgaaaaa tttggtttaa caggccaaat ttttaccatt ttatctaatg gtttagagtt
    78481 tgttaaaaat aaagaaattt taaatataga ttatgtaaca atttgtgggt taggtagtca
    78541 aactatttta gcttttccag tagaaatgac tgaaaatgaa attaaagcaa ttggatttag
    78601 agaattaggt gatatgttta ttaatttaaa tgaagctaaa agaaaagcta ttaaatataa
    78661 tcacgattta aattcagaaa tggggttttt atttgttcat ggttttttac acctattagg
    78721 ttatgatcat gaaaatttag atgatgaaaa aattatgttt gacttacaag atcaaatttt
    78781 aaaactaaac aacttagtgt atataattaa atttaatgaa gaagactatt tagaaagtaa
    78841 ttaaaaatga ataaatttaa atctggattt gtaagtatta ttggtagacc aaacgttgga
    78901 aaatcaactt tactaaataa acttattgga gaaaaaattt caatagttac aaataaacca
    78961 caaactacaa gaaataatat tagaggaatt ttaactaaaa aagatcaata tcaaattgtt
    79021 tttattgaca caccaggagt tcatactaca aaaaaacaat tagataaagt tttaaataca
    79081 agtgctttaa aatcaacaaa agatgttgat gtgattttat ttttagctcc aagtgatgaa
    79141 gctattggaa aaaatgattt atttttatta aagcaaattc aaaacttaga tgtttttaaa
    79201 attttagtaa taactaaagc tgataatgtt acaaaagagc aattaatttt aaaagcaaac
    79261 caatgaagtg cttatcaaga ccaatttgat gaaattatta ttacaagttc attaaccaat
    79321 ttaaatattg aaaaattatt agaattaatt gtaaataatt tatcagataa tgattatcaa
    79381 ttttatgatg atgatatttt aactgatcaa tcagatcgct ttatgataaa agaaattatt
    79441 agagaaaata ttttattaaa aacaggtcaa gaagtgcctc atagtgttgc agttttagta
    79501 gaacatttag aacaaaatga aactgaaatg aacattagtg cagctattat tgttgaaaga
    79561 cagtcacaaa aatcaataat aattggtaaa aaaggagtaa aaatatcaga tattagatat
    79621 aaatctaaaa agcaaattca agcattattt aaaagacaca ttaatttaga actatttgta
    79681 aaagttcaag aaaattgaag aaattcacct agtttaatta aaaaaatggg ttataacaag
    79741 gatcaatatt aatggaaaaa accttaaaag gaattgtttt aaatagtttt gattttagag
    79801 attatgacaa aattataaca atctattcta atttatatgg aaaaattagt ttaatttgtc
    79861 ttggtgttaa taaaacaaaa agtaaaaata aatacgctat taattatttg tcatattcaa
    79921 attttgaaat atttaaagca aagaataaac ttgggctatc taaattaaaa agatcagaat
    79981 tgatcaatag ttttaatcat atagcaactg attttaactt atatgtttat gataatgttt
    80041 taacttcatt aggtagtatt gatgctaatt ttagaccttg atttttaatt gcaaataaaa
    80101 atttttatgg ttcttattct attaaaaaaa ctcaacttgc tttagattct agttttactt
    80161 ataaaaattt aacaattaat aatggaagta aggcaagtga aacatttaga agatttttag
    80221 aacaaagaat tgaaaaaaat gtttgagata atttaattag aaaagatatg attaaatatt
    80281 gtaatagaga tactttagct atggtagtaa ttttaaaaaa agtagatgaa ataataaaaa
    80341 tatgagaggc taaacatgga aaataaaatt aaagttgtgt tttgtggaac tccaaaaatt
    80401 ggagctgatg ttttaaaagc tttaattgaa gtgaatgaag ttgaagttat tttagtaatt
    80461 agtcaaccag ataaaccgat tggtagaaaa aaagaaatag tttatacacc agttaaaaaa
    80521 ctagctttag aaaataattt aaaagttgtt cagccaaata aaataggtga tatttatgat
    80581 gaattagcta aattagagtt tgatttttta attacttgtg cttttggtca gtttattcca
    80641 actaaaattt taaaattagc aaaaactgat tcaattaatt ttcacggtag tttattacca
    80701 aaattaagag gaggagctcc tattcaatat gctattaaaa atggagataa aaaaactggt
    80761 attacaatta tgcaaatggt taagcaaatg gatgctggtg attattatgt tcaagaaagt
    80821 attgatattt tagatagtga tgattctggt agtttgtttg aaaaaatggg tcaattagct
    80881 tatagtatgt gcaaaaaata tttagttgat atttataatc ataagtttga gttaattaaa
    80941 caaaatgaaa atcaagttac tttttgtaaa aatatttcta gtgaagaaga aaaaattaac
    81001 tgaaataata ctagtttaga tatttttaat ttaattagat cactatcacc aagtcctatt
    81061 tcatatacaa ctattaatag tcaaagatat aaaattaaaa gttctaaaat aattaattta
    81121 gataatcaaa ataaaaatgt tgctcctgga actattattg atattaataa acaaggaata
    81181 gttgttaaaa ctttagatag tagtttatta attttagaaa ttcaaaaaga aggtaaaaaa
    81241 ataattttag cttctaatta ttatttaaat aaattaagtg atttaaaaat aaacgacaag
    81301 tttgactaag cttaaaataa caaataagca atcataaata aatgatataa ttataaggaa
    81361 ttttgctttt ttaattagct taaagatagg agaatataat gtcagttaac gatttacgcc
    81421 caggtacaac atttatatat gatggaaata tttatttagt attagaacaa gcattttcaa
    81481 aaacaggaag acaacaaggt aaagtaactg ttaaagcaaa aaatatgaga actggtgcta
    81541 gagtagaatt aacttttaca ggtggtgaaa aagttgataa agcaatgatc gaaagaaaag
    81601 aaatgcaaag ttttgtaata aattgatcac caaccccaat tggaacaatg ttaaaaaaac
    81661 aaactaacaa attaagtgaa aaagaagttg aacaactagt taaacaacaa attaatattt
    81721 gagaaaattt agaagaaagt agttttaaaa ataacattcc tacttttttg tgtgatgaat
    81781 gttgaaatac tttaactaat aaaagcaatt agagagaaat ttttaaaaga taatttaata
    81841 ataataaaat attataaata acaaatataa agtaggtgct atatgaaatt tgtcgattct
    81901 gctgatttaa ttattaaggc tggaaaaggt ggagatggag cagttagttt tttacatgct
    81961 ttatttgttc ctaatggtgg ttctaatggt ggtgatggtg gtgacggtgg atctgtttat
    82021 tttcaaggag atgaaggtaa acactcgcta ttagatctaa aattgcaaaa aaaatatagt
    82081 gctcaagatg gttttaaagg cgatattaaa aatatgcacg gtgctaatgg tgaagataaa
    82141 atcattaaag tgcctgtagg aactatttta tatgataaaa aaactaatac tatattagct
    82201 gatattaatg aaaataataa attagtttta attgccaaag gtggaaaggg tggaaaagga
    82261 aatgcaagat ttgcaaattc aagaaacaaa gccccaacta tttttgaagc cggagaacta
    82321 ggtcaagaat ttgaaattag agctgaatta aaagtattag ctgatgttgg atttgttggt
    82381 ttaccaaatg ctggaaaatc aactttatta agagcagttt ctaattcaaa acctgttgtt
    82441 gcagattatc catttactac aattaatcca caacttggag ttgctagaac taaaaataat
    82501 gatactttta tagtagctga tttacctgga ttaattcaag gagctagttt aggaaaaggt
    82561 cttggtcatc aatttttaaa acatattgaa agatgtttag taatttgtca tataattgat
    82621 gcttctggaa attttggttc agaagatatt attaaaaatt atgaattaat tagaaatgaa
    82681 ttaaaaactt ataatttaaa tttagaaaaa agagctgaaa ttattgtttt taataaaatg
    82741 gacttagatg aagctcagtt aaatttatta gatgaaaaaa taataaatta ttttaaaaat
    82801 aaaaaggttg tacaaatttc aggtttaaaa aaagaaaata tagatcaatt attatttatg
    82861 atttatgaag aattaaaaat cgcaaaaaaa caacctttat gagaattaga taaaaataat
    82921 gatcaagatg aaatggcaat ttataaattt gaagaacaaa aagaagatat tcaagtttat
    82981 aacaaaggta ataatcgttg agagattgct ggagaaacaa tttttaaaat ttatcaaaaa
    83041 tttccaatat gaactgaaga taacttgtta atgtttaatg aaaaattaaa agaaactggt
    83101 gtttatgaaa cattagttaa aaaaggcatt aaaaaaggtg attttgtaaa agtttttgat
    83161 tatgaattgg agtgaacaga ttaatatgca aactaattta aaacaatatt tagattattt
    83221 ggttgaattt attcaacaaa ctgtaaaaaa agctaaatgt gatggtgttg ttgttggaat
    83281 tagtggagga attgattcag cagttgttgc aaatctagca aaacgcgctt ttccagataa
    83341 ttatttaact gtatgaatgc caatttattc ttcacaacta gattatgatt gtgctaatga
    83401 acttattaaa actaatcagt taaaaaatat tgaagttaac ttagaagcta gctttgatgc
    83461 atttaaaaat agcttttcta atttagatga aaaaccaaat ttactagcta attctagttg
    83521 attcaatatc aagactttta ccaaatgtta ttaaacaaga atcatatgaa aatgaaagtt
    83581 ttgaaaataa tttattagat tacccagttt atactaaacc atatgaattt agaaataaaa
    83641 aagttccaga tgttttatta agtggtcatc atcaaaatat taaaaagtga agagaagaac
    83701 agcaagtaat aaaaacactt aaaaaaagac cagatttaat tgatataact aaattaaata
    83761 aacaccaatt agaaatttat aaaaagatga aaggagaaca atagtatgag ttcaaaagca
    83821 acaaaaactg ttaaatcaaa atttgatatt ataaataatc aattacgtga tgatttaata
    83881 gattttagat caggagacac tattagagtt gatgtaaaaa ttaaagaagg agataaattc
    83941 cgtattcaat cttttgaagg attagttatt aaaactcaag gatcaggaat tacttattct
    84001 gtagttgtta gaaaaatgtc aaatggtgta tttgttgaaa gagcttttcc tttacactca
    84061 ccaattattg actcagttac tttaattaaa cgtggtaaag ttagaagatc tcgtatttac
    84121 tacattagaa aactttctgg taaagctgct agaattaaag aaattatgcc aacaaaacaa
    84181 gctaaagaaa tcaaataatt taatcatcat ataaagtaat ttttctactt tattatgatg
    84241 ttttttattt attgataaga ttatattaga aaaaagaaag aagtgatttt atgagtgctg
    84301 agttcaactg atttccaggt catatgaata agactttaaa agatattgaa gcaagaattg
    84361 aaatagtaga tgtcgttgtt gaagttattg attcaagagc tccttattca tcaaagaatg
    84421 ccacttttaa aaaactctta aaagataaac caatagttta tattttttca aaagctgata
    84481 ttgctgattc taaagttact caacaatgag ttgttggtag agatattaca agtgtagttt
    84541 tacctaatgc agatttaaaa atttatttag attgtgatat tgaaatcaga gcaaaaagaa
    84601 gatttgaaca aaatgtagaa aataaaatct tagataaatc attcaaacaa atttatcaag
    84661 acttaattaa aagagatcaa gttgataaaa caagaaaaat aggaccttta gttttagtaa
    84721 gtgatgcttg atatatagat aattcttatt taactataga tcaagttgta gatattgtag
    84781 ttaataaagt tcatcaatta gaaagtcaaa aataatgaaa aagaaaattg tagcaattgt
    84841 tggaaaacca aatgttggta aatcaagttt atttaataga attattaaag aaaaaaaatc
    84901 tatagttgat aataaaccag gagttacaag agatagaatc tatagtaatg ctgagtgatt
    84961 aactagagaa tttattttaa ttgacactgg tggaataagt gttgatcaac aattgttttc
    85021 aaatgaaatt caaatacaaa ctcaaattgc aatagaacaa gctgatgtta ttatttttgt
    85081 tgttgatttt ttaaacagat tagataaaga tgacaaaatg attgctaaaa ttttacacaa
    85141 atctaaaaaa ccagtaattt tagcaattaa taaatatgat aaaaaaacta ttgatgaaca
    85201 taattatgaa tttatgaatt taggatttag tgatttatat tttatttctt caactcatgg
    85261 aattggaatt ggagatttat tagataaagt aatttcttat atttctaaaa atgatgtaga
    85321 gttaaaagat gattcaacta aaatatcaat tattggaaaa ccaaatgttg gtaaatcaag
    85381 tttagtaaat tctttagtta atgaaaatag aatgatagtt agtgaaattg aaggaactac
    85441 tttagatgct gttgacatta gtttttctta taataaaaag aaatatatag taattgatac
    85501 agcaggaatt agaaaaaaat caaaattagg tcaaactgtt gaaaaatata gttatttaag
    85561 atcattatct gcaattgcta atagtgatat tgtcttatta atgattgatg caacaaaacc
    85621 aataacagat caagatacta atattggtgg attaatttat gatgaaaaaa aacctgtaat
    85681 tattgttgta aataagtgag atctaattaa aaataaacaa gaacaaattc taaaaaaaga
    85741 agaagaaatt agagcatatt ttaaatatct ttcttatgca aaaatcattt ttatttcagc
    85801 acttgataaa actagagtta ctaaaatttt agatttaatt gatgaaatta aacaaagctt
    85861 attagttaaa gttaaaacat atgtattaaa tgaagtttta aataaagctc aattaattaa
    85921 tccagctcct gaatttaacg gaaatagatt aaagatttat tatgctagtc aagttcaagc
    85981 ttatattcca acatttgttt tattttgtaa taacccaaat tatttacact tttcatataa
    86041 aagattttta gaaaatcaaa ttagatttag ttttggattt gatagtattc ctattaattt
    86101 aatttttaga gaaagaaaat aatatgaaaa aaaatattac tattattgga tctaatgctt
    86161 atagtattgc tttagctaac attttaactg acaatcatca taatgtaatt atttattctg
    86221 aaaatgaatt agatgttaat aatattaatt ttaatcatat ctataatatt tcaaatcaat
    86281 taaaaattaa taataaaatt gttgctacaa ctgatttagt tgctagttta gaaaatgttg
    86341 aaattttaat tttaactatt ttaaatgaac aattactttt aactattaac caaattaaaa
    86401 agtatttaaa aaatgaaatt atcttaatta atatataaag agtatgtatt tgttaatgat
    86461 tttactaatt taagttatgc tttttataaa actagaggta cacaaaatag aagtgaacaa
    86521 ttttttaaac ttttagatca atcttgatta tttaatcatt tattaaaaac aaaaaccaat
    86581 ttagataatt tagattattt agtaaattta gtatttgaat tagagtgttt atttataatt
    86641 atttgtagga tttttattca aattacttta gattttaaaa caaacaaaga cattaataaa
    86701 ttacttgaaa ttaattcaaa taatttatag aaagaaaaga tgaaacactg acaagaatta
    86761 acaattgacc aattttcagg accaattgag ttattgtgat taatgattaa agaaaaaaaa
    86821 cttgatattg ttgaattaag tttattagag attgttgatc aatatttagc atatattaaa
    86881 caaaaccaac aactagatat agaaatagct agtgaatatt taattattgc ttcacaacta
    86941 attgaactaa aatctcgata tttattattt aaagaccaac aagatgaaca agttgatcaa
    87001 attgattatg atgatttagt ttatcaaatt agtcaatata atcaaataaa agagatctct
    87061 gatcaattgt ttaatgctca agaagtttat ttacaaacct tttctaaaaa aagatcaaaa
    87121 caagcattta aaaaagattt aatttttaaa aaccctgaac ctttaattga tttaaatgat
    87181 ctagatttag ataaactaac agaaattttt tataatgtaa ttactaattc aaaatcactt
    87241 aattatcaga ctgattttga attagaaact gaaatttatc aaactttaac tactccaagt
    87301 ttatctgttc atgaagtaat tttagatgta gttaataaag ttacttcaaa caaattaaaa
    87361 gaatgaaaac ttgaagaatt actagatatt ttagagttta atctaaaaaa ctttattgtt
    87421 atttttttag caattttaga tttagttaga tatcaaattt tagaaattga tactagaggt
    87481 aaagatattt atgtttgttt aagaaaagaa gtaattgaaa atgaaaactt aattactcaa
    87541 caattagagg tgattgcaaa tgaaactaca atatagtgct attattgaag gattattgtt
    87601 tatttatgga gatgatggtg tttctttatt agatattcaa actgttttag aaaatttaaa
    87661 gccaactgaa attaaagaaa tcataattga attaaacaaa aaatatttag ctgatcaatc
    87721 tactgctttt tgtattcaaa cttataaaaa aaataattac agattacaaa caaaacctga
    87781 attacaccca tattttgcta aattagaaca atataatgaa aacaaaaaat tatctcattc
    87841 aactatagaa gttttatcaa ttattgctta taaacaatat taaaaatgga aaatttaaag
    87901 ataaagttaa gagcttaact tcattaatta ttcctttatt agtttcatca tttcaaaaag
    87961 ctgaagatct agcttatgca atggatgcta gaggttatga tccaaacgct tcaagaacta
    88021 gatttgttca atttaaacca agactaattg attttatttt atttgtatta ggtattagtt
    88081 ttgctgtttt tatgatggtt tatgggctaa atctaagtgg agtatttact aactgacata
    88141 ttaatcacat tgattcacta gtaacatatt aaaatgaaaa caggtatttt attaacttta
    88201 tgctatgatg gaagtaatta tcatggctga attaatcaaa ctaattctat aagcattcaa
    88261 actgttttaa ataaagctat taaaaaagta attaaaacta gtgaatttaa aacaattgga
    88321 gctagtaaaa ctgatgctaa tgttcatgct ttagatcaaa aagtcttatt gataatttat
    88381 tttactccaa ttttagaaaa atttattaat gctataaata aagctttgcc tgaagatatt
    88441 agaattttaa atgccaaatt tgttgatcct aattttaata taagagaagt tgattataaa
    88501 atttataatt attatattaa tgattataaa tttgatattt ttactaatcg gtatgaatat
    88561 ttttgaaaac actcaaaaat agatatttta aaattgcaag aaatttttaa tctttttatt
    88621 ggtgaacatg aatttaaatt attttctggt ttaaaagaaa atgagtgaga taattatcaa
    88681 acaaaaagaa ttattgatga tattaaagta ttaagaatta atgataaagt tgttattcaa
    88741 tttaaagcaa caggttttat taggtatcaa ataagaatta ttattgcaaa ttgtttaaat
    88801 gcttatttaa attataaagt taatattaat acattaactg aaatgttaca aggcattggt
    88861 aaaaagacac cttttattat taaagcaaaa ggtttagttt tacaagaaat taaatttaaa
    88921 taatttttat aaatcaccta atttgttact tgtaacaaaa atggtgtttt tttactatat
    88981 tgatataata aaaaagaacg attgtttaaa ttatcatatt aaaaaataag attaaaaagg
    89041 aataattatg aaaactaaat atcaaaaaag agataaatgg ttaggtctaa ttttaaaaaa
    89101 ctctttaaaa aactctttta aatataaatc acaattgctt ggattagttt tattagtgat
    89161 gattatgagt ttaattatgt ctttaatatc agcaattaac tcaagagttt taaataaata
    89221 tcgctggttc acacaaagga caaattggac caattacttc aattacaaaa gacaagcaat
    89281 gagtttcagt tcaaggtata acagttaaaa agcacgttaa accaactaat gaagatagtg
    89341 agggcggaat taaagatatt cctgcaaaac ttcacatatc aaatgttgca ttacaagacc
    89401 caaaaaataa agatcaagtt acaaaagttg gatttgaaat tattgagggt aaaaaagttc
    89461 gtatagctag aaaatctaag actcaaatta aaacagctaa ataagaaagg aaataaatta
    89521 gtatgaaatc aagattagaa attaaataca aagatcaaat tgttcctgaa ttatttaaag
    89581 aactaaatta caaatcaata atgcaagttc caaaaatcca aaaaattgta attaatatgg
    89641 gaataggaga tgctacaaca gatcctaaaa aattagatgc agctatatct gaattagaaa
    89701 aattgtctgg acaaaaacca attgttacaa aagctaaaaa atcattagca gtatttaagt
    89761 taagagaagg tatggcaatt ggtgctaaag ttactttaag aggtaaaaaa atgtatgact
    89821 ttttagataa gttaattaat gttgctttac caagagtacg tgactttaga ggggtttcaa
    89881 aaacttcatt tgatggattt ggaaatttta caactggaat taaagaacaa attatttttc
    89941 cagaagtaga ttatgataaa gttattagat tacgtggtat ggatattact attgtaactt
    90001 ctgctaaaac aaataaagaa gcatttgcat tactacaaaa aataggaatg ccatttgaaa
    90061 aatagaacaa gggagatatt ataatggcta aaaaatcatt aaaagttaaa caagctaaac
    90121 accaaaagtt taatgttaga aattatacac gttgtaatca ctgtggaaga cctcatgctg
    90181 tgttaaagaa attcggaatc tgccgtttat gttttagaaa atttgtttat gaaggacaaa
    90241 ttcctggtat taaaaaagct tcatgataga aagagagaag attcaaaagt atgacaacag
    90301 atgttattgc agatatgcta actagaatta gaaatgctaa tcaaagatac ttaaaaactg
    90361 taagtgaaaa attagctatt aaaaaagctt taaaagctgg agctaaagga attaaaactg
    90421 ctgtaagtgg aagattaggt ggagttgaaa tggcacgtac tgaaggatat ttagaaggtt
    90481 cagtaccact atcaacttta agaaataata ttgattatgc tttatatgaa gctccaacaa
    90541 catatggtca aattggagtt aaagtatgaa ttaatcatgg tgaagtattt aaaaaagaaa
    90601 gaatgaataa ttcacaaata atggcaaaac caagaactaa taaaggaggt aaaagataat
    90661 tatgttacaa ccaaaaagaa caaaatatcg taaacctcat agagttagtt atgaaggaaa
    90721 agctaaagga gctaaagaaa ttaactttgg tgaatttggt ttaatggctt tagatggtgc
    90781 ttgaattgat aatcatcaaa tagaagctgc gcgtattgct atgacacgtt atatgaagcg
    90841 tgatggaaaa atttgaatga gaattttccc acatatggca atgactaaaa aacctgctga
    90901 agttcgtatg ggttcaggaa aaggaaatcc tgaaaaatga gtagcagtag ttaaaaaagg
    90961 aacaattatg tttgaagttg ctcaagtaaa tgagcaagta gctagagaag ctttaagact
    91021 agcaatgcac aaattaccaa ttcgttgcaa atttgttaaa agaggtgaaa attaatggct
    91081 aaatcaaaaa tgttagattt aagaaatcta tctgttgatg aattgattaa aacaaatgaa
    91141 tcaaaaagag ctgaattatt tgctttaaaa ttccaagcag cagttggaag tttagaacaa
    91201 actcaccgta ttaaagaaat taaaaaagaa attgcaagaa ttgaattagc attatcagaa
    91261 aaacgtttaa gtggagaaaa cactaacaaa gttattaaag cagattacaa caaagctgtt
    91321 gaagaagcag aaaaagctgg aaaagaagtt agagcaaaac aaagaaatgg atcaggatat
    91381 catagaggaa ttggttcaat gggagtgatc attaaccgta tttttaaatc aaaaaaaatg
    91441 ccagggcaca tgggtaatgc aaaaagaact attcaaaatc tagaaattat tgctattgat
    91501 caagctaata acattatgtt gatcaaagga tcaattcctg gacctaaaaa tagttttgta
    91561 caaattaaac aaaatgtaaa aggtatgagt tctaaacaag cagttgaatt attaaataga
    91621 aatgcatcag ttcaagcata gttgaggtaa gaaatgaaat tacaagtttt agacactaaa
    91681 ggtaatgaaa ttaaagaaat tgccttaaat gattatgtgt ggggaattga acctcatcaa
    91741 caagctattt atgatactgt aataagtcaa caagctgctt taagacaagg aactaaaaaa
    91801 gttaaaaccc gtgctgaagt atctggggga ggacgtaaac cttgaaaaca aaaaggaaca
    91861 ggtcgtgctc gtcaaggatc aattagagct ccacaatgaa aaggtggagg agttacattt
    91921 ggaccaacac cagatattaa ctataaaaaa tctgttaata aaaaagtaag agctttagct
    91981 tttagatcag ttttatcttt aaaagttaaa gaaaataatc ttgtaatcgt tgacaaattt
    92041 gattttgcta aaccatcaac aaaagaaatg gttgtagtaa tgaaaaattt aaaaattgat
    92101 gatcaaaaaa cattaattgt tacaaaagaa aaagaagaat tagtagttaa atcttcaaat
    92161 aatattactg gagttaaaac aatttctgct aaccaactaa atgtatttga tttattaaat
    92221 gctactaaat tactaattac agaagaagct gctattgcag ttgaggaggt atacgcataa
    92281 tgcacatcac tgaagtatta aaaaaaccag cattaactga aaaatcattt gctggtcata
    92341 aagataatgt gtatacattc ttagttgata aaaaagctaa taaagttcaa attaaaaaaa
    92401 cttttgaaga aatttttgaa gtaaaagttg aatcagttag aactattaat tatgatgcta
    92461 aagaaaaaag attaggaaaa tatgttggta aaaaaccatc atataaaaaa gcaatcatta
    92521 cattaaaaga aggtcaaaaa ttagacgtgc taagcgactt atagaaaaat cgacccggtg
    92581 agttaaaatc atttaacatt aattttaatt atttaggagc aaaaattaat tctgattcaa
    92641 taattgctaa taaaacattt gtaatcactg gaactttaac aagaccaaga gaagaattta
    92701 aaacattaat tgaaaataat gcaggtaaga taagtggttc aatttctaaa caaactgact
    92761 atttattagc tggtaataat gtgggttcta aactagaaaa agcaaaaaaa ttaggtgtta
    92821 aaattataga tgaacaacag ttttttgatt tattaaaatc agagaaagga taatatgtca
    92881 aatagattta ataaagaatt ttgaaaagaa ttagctcatg attttatgtt tgaactaaat
    92941 gatgaagaac ttgaaaattt aatgagtgtt gaagataaac tttttgatga ttttaaaaaa
    93001 atcactagta ttgatacaac tggagttgaa ccaacttttt atacaattaa tcaaattcat
    93061 tcttatttaa gagaagatgt tgtggttcaa acaaacacac aaaaagaaat tttagaaaat
    93121 gcaccaacta aacatgataa ttacatcaca atagcaaggg tggttaaata atgcaagatt
    93181 atagaaaaaa aagtattttt gaaattcatc aagatttagt agataaaaaa tatactgttt
    93241 tagatctaac taaagaagta ttaaagaatt taaaatacga actagattct aatgcaatta
    93301 actatttagc tgaaattcat gctttaaaac aagcaaaaaa agttgaagaa aattttgata
    93361 aaaataattt attatgtggt attccatatg tttgtaaaga taatttttca acaaaagata
    93421 ttccaactac agcttcatca aaaatattaa aaaattatat tccnnnnnnn nnnnnnnnnn
    93481 nnnnnnnnnn nnnnnnnnnn nnnnnnnnnn nnnnnnnnnn nnnnnnnnnn nnnnnnnnnn
    93541 nnnnnnnnnn nnnnnnnnnn nnnaaaatag taaaatattt gataggtgct ataataaact
    93601 atacacaaaa aatgacaatt aaaggagtaa aaaatgagct ttaataaatt agataaaact
    93661 tatttaagtt gagttaatca tcctaattta gatccagaat taaaagatct actaaataaa
    93721 gcagatgatg atgaattaaa tgctgctttt aatctagaat taaaatttgg tacagcagga
    93781 attagaggaa ttttaggagc aggacctggt agatttaatg tttatactat taaaaaagta
    93841 actattgctt atgttaaatt attaaaaagc aaatatatag atcaattaga taaaggtgtt
    93901 gttattggtc atgataatag acataactct aaaaagtttg ctaaattagt tgctgatatt
    93961 ttaacaagtt ttaacattaa agcctattta tttaaagata atcaattaca accaactcca
    94021 gtagtttctt ttgcaactaa acaattaaat tgtattggtg gaattgtaat tactgcttct
    94081 cataatccag ctgaatataa tggatataaa atatatgatc catatggatg tcaattaatg
    94141 ccaaatgata ctgatttaat tgctagtgaa atgaataaaa tttcaaatat tttagattga
    94201 acatttcaag ctaatgacaa tttattacaa gtagttgatc aaattgtaat tgataaatat
    94261 tttgaaatga ttaaaaactt ggaattttat aaagataata aagctagtaa gcctaattta
    94321 aaaattattt attcagcagt aaatggaact ggtagtttat atactccaat tgttttaaaa
    94381 caatcaggat atcaaataat agaagtaaaa gaacatgctt ttgaagatga aacttttaaa
    94441 aatgtaatta atcctaatcc tgaatttgat ccagcatgaa aaataccttt agaatatgct
    94501 aaaaaatatg atgctgatat tattatttta aatgatccag atgctgatag atttagtatg
    94561 gctgttaaac ataataatga atttattaga ttaaatggta atcaaactgg agctatttta
    94621 attgattgaa aactgagtaa tttaaaatgt ttaaataaat taccaaaaaa tccagcttta
    94681 tattctagtt ttgtaacaag tgatcttggt gatagaattg ctaatgaaac ttataataca
    94741 actataatta aaactttaac tggatttaaa tgaatgggtc aagaaatttt aaaagaagta
    94801 gataatggtt taaactttgt gtttgcttat gaagaaagtt atggatatgt aattgatgat
    94861 tcaacaagag ataaagatgg gattcaagca tcaattattg cagctgaagc ttgctgatat
    94921 tataaaaatc aaaatatgac tttagttgat tatttaaatc agttatatga aaaatatgga
    94981 tactacttta caactactta taatttaaac tttaaacctg aagaaaaaga ttcaaaaatt
    95041 gccccaataa tgaaattatt aagaagtaat ggtataaaag aaatcaataa tttaaaagtt
    95101 attaaaactg aagattatat taatgggcta tacaatatgc cttctgaaga ctttttaaaa
    95161 ttttacttag aagataaatc ttgatttgca attagaccat caggaactga accaaagtta
    95221 aaaatttatt ttgtaatagt tgatagttct ctacaaaaag cagaaaataa agctgaaaag
    95281 atctataaag aattaaaagc tattttaaat atttagaaag tgaatttatg gaaattaaat
    95341 taaataaata tattgatcac actttattaa aaccagaagc aactaaacaa gatattatta
    95401 atttatgtaa tcaagcaata caatatgatt ttgctacagt ttgtgttaat acttgttgaa
    95461 ctagtttttg taaagaatta ttaaaaaata gtaatgtagg tattacaaat gttgtcggtt
    95521 ttccattagg tgcatgttta actgaagtta aagtttttga agttaaaaaa gcaattgaaa
    95581 acggttgtga tgaaattgat atggtattaa acattggtgc tttaaaagat aaagattatg
    95641 atttagtttt aaatgatatg aaagaagtca aaaaagcagc taatgatcat gttgttaaag
    95701 ttattttaga aaactgttta ttaacacgtg aagaaattat taaagcttgt gaactagctg
    95761 ttcaagcagg attagaattt gttaaaactt caacagggtn nnnnnnnnnn nnnnnnnnnn
    95821 nnnnnnnnnn nnnnnnnnnn nnnnnnnnnn nnnnnnnnnn nnnnnnnnnn nnnnnnnnnn
    95881 nnnnnnnnnn nnnnnnnnna tcaatactac taatgtccaa tttaacaaat ataaaaatat
    95941 taattttaaa agtataatat agttagataa atagaaagtt ggtgtataaa tgtttacatt
    96001 cacagatatt atagaaaaaa agaagcataa tattgaatta actcaagaag aaatttcttg
    96061 actaattaat agttatacaa aaaacgaaat tactgattat caaatggcta gtttttgtat
    96121 ggctacttat tttacagata tgacagctag agaaactgct tttttaacca aagcttatat
    96181 tgaatctgga gatagatacg atttatctaa aattagtggt tttaaagcag acaagcactc
    96241 aactggagga gttggagata aaactagctt agtttatgct ccactagttg ctagttatgg
    96301 aattaaagta tgtaaattat ctggaagagg tttaggaaaa actggtggaa ctgttgataa
    96361 gttagaatcg tttcctggat gaaaatcaga agttacaaat gatgaatttg tagatgtgat
    96421 taataaagca aatatgagcc ttattgctca atcagataat atcgttccag ctgataaaaa
    96481 aatttatgct ttaagagatg taacaggaac aatagattca atgcctttaa ttgttgcttc
    96541 aattatgagt aaaaaactaa ttgttgaaaa tgatgggtta atactagatg taaaaactgg
    96601 taatggtgca tttatgacaa caatagaaga tgctaaagat ttagcaaatc gtatgattga
    96661 agttggaaaa caatacaaca gaaaagttgc agtagttctt acaaatatga ataaaccact
    96721 aggaagagct attggaaatg ctatagaagt taaagaagct tgagaaacat taaatggtaa
    96781 tggtccaaaa gattttaatg aattaatttc tacactagtt ggaattactt tattacaagc
    96841 taaaattttt actgacttag caactgcaaa acaagatgtt ttaaaaagat tacaatcaaa
    96901 acaagctgca ccttacttaa aagaatttgt aacagcacaa ggtggagatt gaagtgtttt
    96961 agaaaattat gatgaagtgt ttaaatgtaa aaacaaaata gaaattaaag cagttaatag
    97021 tggttttatt agatataaaa gagctgaaga atttgggatg attttaattg agctaggtgc
    97081 tggtagattc aaaaaaactg atactattga tcgtgctgct ggaatttatt tagataaaca
    97141 atatggtgat tatgttaaca ctggtgatgt aatcatgaca ctttatacaa atagagaagt
    97201 aaatttaaaa tgaaaagaaa tggttcatga aacatatgaa cttttagaca aagaaccagt
    97261 aaaagaagta atttgagaaa ttatttctga tgatgttaaa taaaaaataa tgtttaaaat
    97321 cctattaata aataggattt ttttattaat ttatagttat ttgatgagaa ttagaagcta
    97381 aagagttatt attagcttta gttctaattt tatatgttcc tgattttaag ttatctattt
    97441 tattactaat aatactttct cattgtgagt ttttattaat aacacaatat tccattgtat
    97501 tatcaacacc aattatagta tttggttttt ctaattttac aatgttataa acatcatttg
    97561 ctttagtgat ttctacattt tgtatatcag aagcaaattt atcaaaacta tcttttcatc
    97621 taaactgcaa tcggccaaga actatatttt ctgctataaa caattaaaga aactaataga
    97681 agaagaagaa tccaagaaga atttaataaa aaacataata ttactccaaa aactatttca
    97741 aaagctatta gtgaatctat tttaagtgaa caaactaaaa aaacattagc taaagctaaa
    97801 aagattaaag ataaaaaaca aaaacttcaa actattcaac aaactattga tactttacgc
    97861 caagaaatgt tacaagctgc aaaagaactt gattttgaaa gagcagcaat tttaagagat
    97921 acaattattg aattagaaaa tgaaaaaaat acaaattagg agaaaacatg tcaacagata
    97981 aaattattat aaaaggtgct agagaacata atttaaaaaa tattgattta gaacttccta
    98041 aaaataaatt aattgttttt acaggcttaa gtgggtctgg aaagtcttca ttagtttttt
    98101 caacaattta tcaagaagga agaagaagat atattgaatc actttctgct tatgctagac
    98161 aatttttagg tggtaatgaa aaacctgatg ttgattctat tgaaggttta tctcctgcaa
    98221 tttctattga tcaaaaaact acaagtcaca atcctagatc aactgttgga actgttactg
    98281 aaatttatga ttatttacgt ttattatatg caagaattgg acagccttat tgtattaata
    98341 atcatggtca aattaaagca gtaagtatta aagaaattgt tgaaaatatt aaacaatcaa
    98401 ctagtgatgg tgaacaaatt catattttat ctccagtaat tagagataaa aaaggaactc
    98461 atattgatat tttagaaaaa ttaagaaatg atgggtttat tagagttatt gttgatgatc
    98521 aattaagaat gctagatgat caaattaatt tagaaaaaaa tcaaagacat aatatagata
    98581 tagttgttga tagaattatt tatcataata atgatgaaat taattcaaga atatttacag
    98641 ctgttgaaat gggattaaaa tattcaaaca acttaattaa aattgcattt ccaaattcta
    98701 ataaacaaga aaaattattt tcaacttctt tttcatgtaa agtttgtgat tttgtagttc
    98761 cagaacttga acctagatta ttttcattta atgctccact tggtgcttgt gaattatgta
    98821 atggattagg tgttagttta gaaccagata taaatttaat tcttcctgat ttaaaattat
    98881 caattaatca aggtggggtt gtttattata aaaattttat gcatacaaaa aatatagaat
    98941 gacaaaaatt tagaatttta tgtgattatt actatattga tctaaacact cctttaaaag
    99001 atttgactca aaaacaaaga gatataattt tatggggaag tgatcgagaa attgatatta
    99061 aaattgttac tgaaaataat aataaatatg aaaaatatga ttttattgag ggtaatgcag
    99121 ctttaatcaa gagaagatat tttgaatcta aatcagaaga agctagaaaa tgatattcaa
    99181 aatttatgtc ttctaaaata tgcaaacaat gtaaaggaag tagattaaat gacattgctt
    99241 tatctgtaaa aattaatgaa aaatctatat ttgattatac taatatgagt atttctgaac
    99301 aattagattt tttattaaac attgatttaa ctccaactca agctatgatt gcaaaattag
    99361 ttttagatga aattatttca agaactaact ttttaaatga agttgggtta ggatatttaa
    99421 atctatcaag aacagctaca accttaagtg gtggagaatc tcaaagaatt agattagcta
    99481 aacaaattgg atctcaatta actggaattt tatatgtttt agatgaacca tcaattggat
    99541 tacatcaaaa agataatgat aaattaatta aaactttaaa acatttaaga gatctaggaa
    99601 atactttaat tgttgttgaa catgatgaag atgcaatgaa aagtagtgat tgaattgttg
    99661 atattggtcc tagagctggg gaatttggtg gagaaattac ttttagtgga acatatcaag
    99721 atattttaaa atcagataca attactggta gatatttatc aagaaaagaa ggtatagtag
    99781 ttcctaaaac tagacgcggg ggtaatggta aaaaaattga aattattggg gctagtgaaa
    99841 acaatttaaa aaatattaat gtaactattc ctttaaataa atttataact attacaggtg
    99901 ttagtggatc tggaaaatca actttactag aagatattgt ttataaagga attcataata
    99961 atttatcaaa agaatattta ccaattggaa aagttaaaga aattaaaggt atagaaaata
   100021 ttaataaagc tatttatatt tctcaagaac caattggaaa aactcctaga tcaaacccgg
   100081 caacttatac ttcagttttt gatgatatta gagatctatt tactaatctt ccagaagcaa
   100141 aaattagagg ttataaaaaa ggtagatttt catttaatgt tcatggtggt agatgtgaac
   100201 attgtcaagg tgatggagta attacaattt ctatgcaatt tatgccaagt gttgaagtag
   100261 tttgtgaaat ttgtgatggt aaaagatata atgatgaaac tctaacagtt aaatataaaa
   100321 ataaatcaat tgctgatgtt ttaaatatga gtgttagtga ggcatatgtc ttttttgaaa
   100381 atatacctca aattaaacaa aagttagaaa ctattttaga agttggttta ggttatatta
   100441 aactagggca aaacgctaca actttaagtg gtggagaatc tcaaagaatt aaattatcta
   100501 cttacttatt aaaaaaacaa actggaaata ctatgttttt attagatgaa ccaacaactg
   100561 gtttacacgt tgatgatgtt aaaagattaa ttggtgtttt aaataaatta gttgatttag
   100621 gaaatacagt tttatgtatt gaacataatc tagactttat taaagtttca gatcatatta
   100681 ttgatcttgg tcctgatggt ggagagtatg gtggtcaagt tgtagtaact ggaactccag
   100741 aacaaataat tgatcatcca acttcttata cagctaaata cttaaaggat tatatagtta
   100801 atgattagta ttgatcaaga attatttcct ataatccaaa gattaaatag agaagttgtt
   100861 tttgataaag tcttagatga attaaatcat ccagaaaaat ttttaaaagt tataaatgta
   100921 gttggaacta atggtaaagg atctacttca ttttatctat caaaaggttt attaaaaaaa
   100981 tatcaaaaag taggattgtt tatttctcca gcttttttat atcaaaatga aagaattcaa
   101041 attaataaca caccaattag tgataatgat ttaaaaagtt atttacataa aattgattat
   101101 ttaatttagt aatctttgtg gtgcatccaa ttagttttgc aacagttgga ggacctagtt
   101161 tggctgttgc ttatagtcta actaaattta tagtttatcc aatagaatta gtattatatc
   101221 cactattaac ttatacttct attagagtaa tttatattct agtaaaaaaa gatttaaact
   101281 caaaaaataa acaatgaatt ttaagaaatg atgctgtaat attctaatac aaaaagcgct
   101341 aattagcgct ttttttatgt ttaaacatta atatagtaaa attatagtag cgttcaaaag
   101401 gagttgtatg gaaaaattta ccataaaaaa tcttactgat aatctaaaat ttgaaattct
   101461 ttcaggccaa gataaactaa atacagaaat taaaagttat gggattaata gagctggttt
   101521 agaattagct gactattttg aatcttttaa aaacaaaaat gagtgacgag caactttaat
   101581 gtctactaaa gaaagtggcc atatgttgca atttgatgaa aaaactaaaa ttagaaaata
   101641 tactcaatta atgaaatgtg gaattcctgt tttaataatt actaataaat ttaaagatga
   101701 aactttaatt aaggttgcaa aaaagctaga ctttccttta ttaagaagtg attatccaat
   101761 tacaatacaa ttagttcaaa aaaattcaag atatttatga tatttatttt tcaccaactg
   101821 ctgaagaaca tactgcttta atgaatatat ttggaactgg agttttaatt aaaggtaaat
   101881 ctggaatagg aaaatcagaa ttatgtttag atttaattaa acataatcat ttatttattg
   101941 gtgatgatcg tatcattcta actaacaagt caaataaaat tattggaaga gtacatccaa
   102001 ttttaaaaaa cttaattgaa attagaggaa ttggaatttt tgatattgtt aaatcaaatg
   102061 gatatcaagt aattatgaat gaaagccctg ttgaattagt tgttgaacta gttgaatata
   102121 aagaacaaaa cattgataat agtgatcgat taggaaatga ttgaagtaaa tttaaaattc
   102181 ttggtgttga aatagaacgt attcaaattc cagttagcgc tggaagaagt ttggttaata
   102241 ttattgaatc agctattgct caatttaaaa ttaataaatc aaaacaattt gaaaatgttt
   102301 ttgatgtaat tcataaaaga acaaaagaat ttttaagctc taaaaaatag aaagaataaa
   102361 atgtcaacta cttattttga atgaataaaa caacatggag atccatcttt agctagatca
   102421 ttttttcaat taattccagc ttatccaatt tttatgtttt taggaatttc aagcgtaatt
   102481 atagctagta ttatttgctt aaaattaaaa gctatacctt taaaagaatt tgaaatttct
   102541 atttttataa ttgttccgtt tggaatattt ggtgctacta tttttggaaa agtttttttg
   102601 ccattttatc aacattcaaa tacttgatat agaatctttt ttttctgaga agctcaacaa
   102661 ccttttttaa taattgcaga tgagccagtt tctgctttag atccaattct tgcaaatcaa
   102721 gtaatgaaag attttaaaaa cattaataaa aaagacggga ttactgtaat aatcaatatc
   102781 catcatgttg atcttgctaa aaaatatgca acaagagtta ttggattaaa taatggagaa
   102841 attgtttttg atgatgttcc aagtaaattg gacgctcaag caatgaaaaa aatctatgga
   102901 gaatagataa tgtttaataa aaagataatt aaagatagaa atttatttaa aatagaaaac
   102961 caatatacaa aaccaccaaa acgaattttt acaatttgtt ttactattgg agtaataata
   103021 tttgtagttt taggatttgc tttagctgat gaaagatgaa gtgagttttt tgataatttt
   103081 gataagttaa ttaatctttt taaagatttt tttaaatgag atcttaataa ttgaaatcaa
   103141 aaacatggat taccaaacac ctttttagaa actagttttt ataatttatg acaaactatt
   103201 aaactgtcat ttattggtac ttttttagga ataattttat gcttgccttt ttcagtatta
   103261 gcttcaagaa gtattattcc aaatagatat gttaataaca tttctagagg gtttttagca
   103321 atatttagaa ctataccaag ttttgcaatg gctatgatta tagctggtta ttttttaact
   103381 ggttatggat catctgtaat tggtattata ttcttttcat tttcagtagc tggtaaattg
   103441 ttttatgaaa aaatagaaca aattgataca aaagtattca ctacaatgca agctactgga
   103501 gcaaataaat ttcaatcatt taaaaaagct gtaattccac aaatttcaac taatttatta
   103561 tcaatttctc tatatacttt agaaactaat attcgttatt tttcagttat tgcaattgta
   103621 acagggttag atagttatgg agatttaatt agagcaacac ttgattcttc aggatataat
   103681 aaggccggtt tcttattaac aatatttgca ataactattt tactaattga attatttata
   103741 tttttaatta gaaactacat aattgaagaa aaagacttct tattagaaaa aaactaataa
   103801 ataaaattaa aaaaccatat aaaaacattg ataattaagt gacattcaat tttatattgc
   103861 ttacattctt acaaagcaaa tcaatgaaaa aatagctaaa acctctgatg aaaaagaaat
   103921 tcaagattta aaacaacaaa aaaaagaact aatttctgag tttaaaaaac aatatagact
   103981 tagtgtaaga aacgataaag aaaaatataa aaaattattt aaagaaaata aaaagaactt
   104041 atttgtaaaa gttgattttt tagatcattt aattagaatt gataaaatta gtcaaactaa
   104101 acttgcaaat gaatgtttaa ttcataaaga acaaataaaa aaaacaagtt gaaaatacaa
   104161 taaaaacaga gactgaaaaa tttaaagaaa ctttaacacc tgaattagtg ttaaaaaatg
   104221 ccaaaaacat atattaaaag aactatattt tttacaatta ttttattctt atttattttt
   104281 ttaattaaag atattaattt ttcactatca agtagctcat caataaaaaa tacaaatcaa
   104341 agaattttag atattttaaa tattaattga gaatcattat actatgctaa cccgcttagt
   104401 gtaacaaaca aaactgcaca atcatattca gttatacata ttctttgaga aacattaaca
   104461 attgctattt taggtactgt aattggggct gtttttgctt acatattagg attgttaagt
   104521 tcatcaaaaa tagttcatcc agttattgca aaaccaattt tatgtttaac tactttaatt
   104581 agagcaattc caacttatat gtatgcatat atttttgttt ttgcagtagg tataggtcct
   104641 tttgctggat cactagcttt atctattgga acaattggaa tgctaacaaa atactataga
   104701 gaaatttatg aaacaataaa ctttaaaata gttaaccaat taaaagcttt aggattaaac
   104761 aaatttcaag tgtttagata tggtgtattt gctcaaactc aaaatgaaat aatttcatat
   104821 atcatttatc gttttgaaat taactttaaa gaagtagcta ctttaggaat tgttggagct
   104881 ggaagcttag gtaaattatt aaaaggatat tttgaagaag cattatatcc agaatttggt
   104941 gctttagtgt ttagtttaat tatttttact ttaattgttg aaagtatttc aaatacatta
   105001 agagtaaaat ttttagaaaa taaaaatcct aaatgaattg atttattgat taataaatgc
   105061 caacattatt gttttgcaac ttacaaagct actttaaaac tttttaaaaa agatttagat
   105121 atgagttatt gacaaactaa tgcttttaat agttatgtta aaagtaaaat aagtttagat
   105181 aaaatacctg ataaatatat ttctaaaaaa gttatctttt taaaaaattt aaaaattaat
   105241 attgattata atgataaagt tttagttaat caaaaatata aagaagtaat tagtttacat
   105301 aaaaaataca taaaagaatt taaagataat agaaaactgt tagttaatca aattaatagt
   105361 caagctcaaa actatttaaa aatagctaaa actaattatt taaactcaaa actagaatta
   105421 gaaaaaaact acaagaccaa agacaaatta taagtagttt aaaacaaaaa attaaagata
   105481 gtaaccaaaa atctaaaaca ctaaatcaaa aattacaaga tcaaaaaact aaattaacaa
   105541 gcattaaaga cttattaaaa tcactaaaaa gagaatatag aaaaactgtt ttatttacta
   105601 aacaaactag aactatcaaa ctttgaaatt tagattatta ataaaaacct gattattcag
   105661 gttttttatt ttttaaacca aaaactatta gttaaaaaat tataaaaagt attaccatta
   105721 atttgactta taaaatattt aacattgtgt ttggaagctc tatttcaatt agctgaagta
   105781 tataaactat ttagaatata acttggaatt tgttcaaaga cttgatcacc aattaaatat
   105841 ttattatcta gtttatttat ttgaattaaa actgagtgtg tagcgtaata aaacatatat
   105901 ttttctttct attaataaat ttaacaaaaa ataaagtaga tattaactta aagtaaataa
   105961 atgattgtat ttggtgcttt ttggtgtaat ttggattttt ttggttcata ttaaaaatta
   106021 gtggttataa taaaatcgag ggattcatat gattaaagaa caaagatata aagagatttt
   106081 aaaaaaatta gaaataaatg aattgctttc tttagatttt ctatcaactg atttaaatat
   106141 tcccttaact actttaagaa gagatcttaa aggactagaa caaagacata aagttattag
   106201 aacacatgga ggagtacaac ttaataaaag taatttaatt gttgaagatt atttagataa
   106261 taagattaat ttaaatatcc aagctaaaca acaaattgct attaaagctc ttaaaaaaaa
   106321 taaagcctaa aacttgtatt tttttagatt caggttcaac agcttattat ttagcaaaaa
   106381 tcttagatcc taatttagat ttaaaaaatg ttactaattc aatttttaaa tatccaagaa
   106441 ttaagtaaaa ataatcataa aaatatttat ttattaggtg gaaagtatca agtggttact
   106501 agttctattt taggctatca agcaatcaat gatttaaaaa actattcttt tgatttaagt
   106561 tttattggca ttaatgcagt tgatgaacaa aataatattt atataactag tgatgatcat
   106621 gctcaattaa aaattcaagt gattaaaaat tcaaataaaa gttatgggtt agttgatcaa
   106681 tctaaaaagc attctaaatc attttataaa tttgctacaa atttagaatt agaactaatt
   106741 gaagattaat gatttataca attactttaa accctgctat tgattgtgta attgaaacta
   106801 atcaaataga ttttaataat actaattatt attcaaatgg ttattcatta attggtggta
   106861 agggaattaa tgtagcaatt attttaaata atttaaaaaa tgatgttata agtacaggtt
   106921 ttttaggtaa gaataatgcc aatcagtttt tagataagtt tttagagttg aatttaaaaa
   106981 atcatttctt tttatacaat ggtgtaacta gaactaattt taagattaaa aatttaaata
   107041 cttttgatga
//
