# Supplementary material for: A large-scale genomic approach affords unprecedented resolution for the molecular epidemiology and evolutionary history of contagious caprine pleuropneumonia
Source: Vet Res. 2015 Jul 6;46(1):74. doi: 10.1186/s13567-015-0208-x (PMC4492101; doi:10.1186/s13567-015-0208-x)
Supplement: Additional file 4: — Alignment of 57 concatenated genes of 25 Mccp strains. Input file for genotyping analysis. [file 13567_2015_208_MOESM4_ESM.zip]

>94029-C5
ATGAATACAAACAAACAATCTTTATATAGAGCTTATAGACCAAAAGATTTTAATAGTGTT
GCTGGACATAATAACATAAAAGAAATTTTAGAAAAGCAAATTAAAGATAATAGAATTAAT
CATGCCTTATTGTTTTCTGGTCAAAGAGGAACTGGAAAAACAAGTGTTGCTAGAATCTTT
GCAAAAACTGTTAACTGTTTAAATTTAACTGGTTCAAAACCCTGTGAACAGTGTAATAAT
TGCAAACTAGCAAATGAAAATCAATTAATTGATATTATTGAAATTGATGCTGCTTCAAAT
AATGGTGTTGATGAAATTAGAGAAATTAAAAATTCGGTTTTAACCTTACCAATAAATAGT
AAATATAAAGTTTATATTATTGATGAAGTTCATATGTTAACAAAACAGGCTTTTAATACT
TTATTAAAAACTTTAGAAGAACCTCCAGTTTATACAATTTTTATTTTAGCAACTACTGAA
TTTAATAAAATCCCTCAAACTATTCTATCTAGATGTCAAATTTTTAATTTTACAAAAATT
GATAAAAATTCTTTAAAGAATCGCTTACAATACATAGTAAATCAAGAAAATTATCAGATT
GAAAAAGAAGTTTTAGATGAAATATTTTATCTTTCAGAAGGTTCTTTAAGAGATGCAATT
AATATTTTAGAACAATTAATGTTAGCTACAGATGATTTAATTACTATAAAAAATTTAAAG
TCAATTTTTTTAATTGCAACAAAACAAGAACAATTACAAGTAATTCATCAGTCATTAAAT
AATGATACTAATTTTATAATTTCTTATTTTCAAAAAGCAAATGACCAGGGAATGAATTGA
GATGTTTTTGCTTTAGGTTTAATTGAAATTTTAAAAGAAATTATTGAATATAAACTAACT
AATAATATTGAATTTTTAAATATATTAGAAGAAAATGAAGCTAAGCAATTTATTAATATT
GATGTTAATCATCTTTTTTTACTATCAGATAATTTAGCTGAAGCTTATTTTAAAACAAAA
GCTGCAAATATTAGTTTTAACTACTTATTATTAAGTTTATTAAAAACTATTAATTCAAAT
AATAAACAAGAAAATATACAAACAATTAATCAAAATATAAATAATGTAGAGTCTATTGAT
TTATTAGAACAACAAGATGTTATAAAACAAAATTATGTTCAAGAATTTATTACTAATAAT
GAAATAACAGATCAATCTGTTGATGAAATTTTTATTAGACCAAATATTAAAAATCAAACA
ATAGATCAACAAGAAGTTGAATTAGTAAAAAAAGAAGAATTTTTTACTAACCAAATTCAA
CAAGAAAATAATTTTGATGAATTAGTAATAGATGAACCAATGAATAATTCTAATGAACAA
GATATTGATGTTAAATTTCTAAATAATAATCAAGAATTAGAATTAACTAGTGAATTTTAT
AAAACTTTTAGTGAGTTAAAATCTAAGTTTAATGTTTGTGTTTCTAATTCTATAGATAGT
AAAGTTAAGATGCTTTCAAATGATGATTTAATTAGCATTTTTATTCAAACTAAAAACTAT
AAAGATGATAAAAAGATTTTAGAAAATTTATTTGAAGAACTTTTTAAAGAACAAGATGAT
ATTTTAATTAACCCTGTTCAAGCAACTAATTTATTTATGTTAATAGACAGTAAAATTATT
TCTTTTACTAATGAAGTAATTGTTGTAAAAACTCAAACTAAAACCCAATCTAATTTAATT
AATGATTCAATGTTAGATAATTATGTTTTACAAGCAATTTATCAATGATTTAAAAAACCT
TATATAATTTTTGCTATTGATAAAATGAAGTGAGATGAAATTAAAACTATCTTTATTGAT
TTAAAAAATAAAAATAAATTATCAGAATATAATATAATTGATCAAAAACAATTAAAAGAA
AAATACTTAACAATTAATAATAAATTTGATGAAGATTTAATTAACAAAGCAAAAGATCTT
TTCAATGATGATTTTATGATAGGTGATTAAATGAGTAAAGTTCTTGTTTTAAAAACAACA
GCTCAAGCAGATGAAGTATCTAATTCTGTTGCCTTAACTAACAGATTTTTAGAAGAATAT
AAAAAATTTAATCCAGATGATGAAATTATTATTGTTGATTTAAATAAAGATGAAGTTGGA
ACTAGTATTTTAACTTCAGAAACATTCCCAACATTTTATCAACAAGAAGTTACTAAAAAA
TATATTAATTTATTAAAAAGTGTAGATAAATTAGTAATTGCTTGTCCAATGTATAATTTT
TCAACTCCAGCAACATTAAAATCATTTATTGATCATGTTTCAGTTGCTAATGAAACATTT
TCATACAAGTATTCTAAAAAAGGAGATGCAATTGGTTTAATTACTAATTTAAAAGCTCAA
ATTTTAGGAGTTCAAGGAGCACCATTAGGATGATATCCTTGAGGGCAACATACTCAATAT
GTTGAAGAGGCTATGAGATTTTTAGGAATCGAATTTAATAAAACTGTTTTATTAGCAGGA
GTAAAAGTAGCGCCATTATTAGAACTAACTCCAGCTCAAAGAGTAGAAACAATTATTGAT
GAAGTTACAGAAGCTGCTAAAACTTTTTAAATGAAAAAACTTTTAACAATTTTAACAACT
TTTATTGGAGTTAGTGGGTCAGTCTCAACAGTAATTTCATGTAAAGCAGCAAGTTTTGCT
GAAGGTGTACTAGGTCAAAGAGTACTTGTTGTTACTGATGGAGGAAATATTAAAGACAAA
ACATTTAATGAAAGTTCTTGAGAAGGTGTAATTAAATTTGGCTCTCAAATTCATAATAAC
TTTAATATTACAGATGAAAATATAGCTAGAAAATTTAATTATGCTAGCTCAATTGGTGGA
AAAACTAAATGAGATAATAAAACCCATTCATTTATAAACCAAGATTATGAATATGCAAAA
GATAAAAGTAATAACTATGTTGAAACTCCTGAGCACACAATTGATGCTTTTAGAACTTCT
TATAGTACTGGAGTCTATAAAAAAGCTGATGCATTTTTACTAGCAGGTTTTGGACATTTG
GGAGCTGTTGATTATGCTACAGAAAGAATGAAAAAAGCAGGAAATAAAACAGTTGTCTTA
CTAGATGCTGAATTTAAAAAAGATAATGTTATATCAGTATTGTTCAATTCAGAATTAGCT
GGATTTAATGCAGGTTGAGATGCTATTATGTGAGCAAATCTCCCGAAAATGACTAGTTTA
AATAGTGGTGAGTTTTCAAAAGAAGCATTACAAGCTTCTAATAGTTCTAAAGACATGCCT
TTACAGGGTTCGGTAGCGGGTAATAACTATATATCAATTGGTATGTTTGGTGGTAATACT
GATAAGAATGCTGTTGATAATTATATGTGAGGGCTTCTTGCGGCAATGCATATTTATAAC
AGCAAAATTGCAAATAAAGAAATTGAATTAAAAGATAATAAAGGTCAAAAAGTTAAATAC
AAATTACAACCTGTTTATTTTGCAAATCAAGGATTAAAAGCAACTATTGATTCACTAGTT
GATGTTAATGAAAATACTTGATTTTCAAAAAGTTTTGATGTTGGTGGAGCTACAAAATCA
GGAATAGTTAATTTATTAATCAGAAATCAAGCAGATATAATTTTTCCAGTTGCTGGACCA
CAAATTAATGATGTTTTAGAAGCTACAGGTCATAAGCCTTATGTAATTGGTGTTGATACT
GATCAAGTAACTAGTGTTGGTTCATCAAAAAAAGGTAATGAGATTAGATTTATAACAAGT
GCTAAAAAGAACATTGTTTCAGCTTCAGTTTATGCTTTAAATAGAGCTAGATCATTACAA
AAAGCTATTGTTGATAATAAAGAATATATTTCAAATAAAAGTAATGAAATTCAAGATGGA
AAAACTATAGTTGGAAAAGAAGTAGATTGATCAATTTCATCTTCAAGAAAATCTGATACA
AAGTGAAGCGTTAAAAAAGTTGATGGTTCTTTAACTAACGCAGCTAACTTATCTGTTGAA
TCAATTGATTATTCAAAAGATAAAGCTAAAAAAATAGAAGAAGATCTTAAAAAAACTCTA
GAAAAATCAGGAACTAAATTTAAAGAATACTTATCAAAGACATCTCTAGATAAAGCACTG
GAATCAATACAAAAAAATGTTCAAGATAACGAATGAGATAGTTTAACACTAAGTGCCAAT
GGTATAGCAGGAATAAAAGACTACTGACAAATGTTAATTAAATCAACTAAATAGATGAAT
AAAGAAAAAGAAGCTAATTATGCTATTGAAATGCAAAACATTACTAAAACATTTTTAAAT
GGTTCTATAGTTGCTAATGATGATATTACTATTAGAGTTAAAAAGGGAGATATTCATGCA
TTAGTTGGTGAAAATGGTGCTGGTAAATCTACACTAATGTCAATTTTATTTGGTTTATAT
CAGCCAACATCTGGAATTATAAAAGTTAATGGAAAAGAAGAAATAATACCAAATCCAATT
AAAGCTAATAAACTAGGAATAGGTATGGTTCATCAACATTTTAAATTAGTTGAAGTAAAT
ACGGTTTTAGAAAATATTATTTTAGGTGTTGAACAAACAAGGGGAAAAATCTTTTTAAAT
AAAGCAAAAATGCGTGCTGAATTAATTGAAATTATGAATAAATATGATTTATATGTTGAT
TTAGATGCAAAAATTCAAGATATTTCAGTTGGACTACAACAACGTGTAGAAATTTTAAAA
ATTTTATATAGAAAAGCAGATATTTTAGTTTTTGATGAACCTACTGCAGTTTTAACTCCA
CAACAAATCCAATCTCTTTTGCAAATAATGAAAAACCTTCAAAAAGCAGGTAAAACTATT
ATTTTCATTTCGCATAAAATGGATGAAATCAAAGAAGTTGCAAATGTTGCTACAGTTATT
AGATTAGGTAGAAAGATAACAGATTTACAAGTTAGTGAAGTTAGTGGAAATGAAATAGCA
GAAGCAATGGTTGGAAGAAAACTTGTAGAAGTCAAAAATAAGTATAAAAAAATTTCATCT
GAAGAACCATTATTAGATGTTATTAATTTAACAGTAAAAAAAGATTCAAATCATAAAGTT
TATGGATTAGAAACTTTTAATGTTAAAGTAAGACCTGGTGAAATTGTAGCTATTGCCGGA
GTTGAAGGAAATGGGCAACGTGAATTAATTCAAGCAATTACAGGATTAGTAAAACCGGTT
TCAGGCGGTGTTGTTTATAAAAAAATAAACATAGCTAATAGTAGTATTAAGACAAGATAT
GAGATGGGTATGTCTCATATTCCTGAGGATCGTCATAAACATGGAATGTTATTGGATTTT
TTAGTTGAAGAAAATATTGTAAGTCAAGAAATTGATAAAAAACCATTTTCCCAATTTGGA
TTTATTAATAAAAAGGCGATTTCAAGATATGCACAAATAATTATTAAAGAATTTGATATT
AGGGGTTCAAGAAATGGGGCTGCAATAGCTAGAGGTCTTTCTGGGGGTAATCAACAAAAA
GCTATTGTAGGAAGAGAAATTAAAAGAGAACACGATTTGTTAATTGTTGTTCAGCCTACG
CGTGGTCTTGATGTCGGAGCTATAGAAAATGTTCATTCTCAAATTCTAAAAGAAAAAGAA
AGAGGTAGAGGAATTCTGCTAGTTTCTTATGATTTAAATGAGATAATGGCTCTTGCAGAT
AGGATAGTTGTTATTAACGATGGAAAATTAATTGGAGAATTGCCAGCAAAAAGAGCTAAA
AAAGAGGAAATTGGTGCTTTAATGACAGGTCAAACTTTAGAACAAATTAAAAATAATAAA
GTTAATAAAAATAGTAAGGTGGTGGTAGAAAATGCAATCTAGAATATTGTGAACATTGAA
TAAAAAGGCAAAATATTTATTTAGTTCAGATCAAACAAAAACTAAGTTAAAGTTTATAAA
AGGTTCTCTATTTTCGATTATTATGGGATTTATTGTTTCTGGTGTTTTTCTTTCATTTTT
AAAAATAAATCCTTTTACATATTTTGCTCTTTTATTTGGGATTAACTTTGATAAAAACTT
TTATCAAATAAGTTTAAATTGAATGGCAGTATATATTGTTGCAGGATTATCAATGGCTGT
TGCTTTTAAATCGGGAGTATTTAATATTGGAGCACCTGGTCAAATACTAACAGCTACAAG
CGTTTCAACTATTTTATTTTTCTATATAAAAGGTTCAAAAGCAGCAATAATAGACGCTTC
AATGATTATTTTAATGTTAATAACTTGTATTGTTTCAGCTAGTTTTTTAGCACTTATTGC
AGGAGCATTAAAAGCCTTGTTTAACATACACGAAGTTGTTTCAACTATCTTATTAAATTG
ATTAGCATTTTATATATTTAAATGATTTTTTAACAAATATGATGGTTTTTCGGGTGGTTT
ATCGTTTATAACAAAAAATATTCCATCAAATCAATTAGTTATTGGTTCAAATACTGTAAT
TATTCCTTTATTAATAGCTTTAGTTTGCGTAATTTTAGTTTGGATGTTATTTTCAAAAAC
AACTTTAGGTTTTAAGTTAAAAGCTGTTGGTTCATCAATAACTGGTTCTAAATATATTGG
AATTAATGTTAAAACTCAAATTATAAATTCATTAGCTTTATCAGGAGCAATAGCAGGAAT
TGCAGGATTTGTTTTAATGTTTACAGTTACGCCAAATAATTCTTTTGCTTCTAATAGTTT
ACCAACTGTTGGATTTGATGCAATTGCAGTTTCATTAGTTGCTTTTAATAATCCTATAGG
AATTATTCCAATTGGTTGATTATGAGCAATGATCAAAACTGGAGGAAGCCCTGTTTCTTC
ACTGTATGGTATTTCAACACAAATAAGTGGATTAATTTCAGGAGTTCTTATTTACTTTAC
AGCAATTGTTTCTATATTTATTGTTTTTAAACCTTGAGAGTTGTTAAAAAACAAATTTAA
TCTACTAACATCACCTATATGTAGAGAAATTTTTTGAAAGTTATATTTATATCTTTTAAA
ATTAAAATTTAAAAAAATCTTTTTAATTTTTATAAGAGAGTATAAACAACAAGTAAATGA
TAGTTATAAAAATTATGTTGTTAAAAATAAAATTAAAAAACAAATGCAATTACCTCACTT
GTTTTGAAATGGTAGAAAAAATATTAAACTAGAATTTAAAAAAGATATTAACCAATCAAT
CGATTTAATTAAAAATAAAATTACTAATATTAAAGCATTTGTTAAAGAAGATAAAACAAG
ACTTAGTGTTAATGGATTAAAAACCAATTTAAAAGAACAATTAAATTTAATAACAACTAA
ATTTGTTTTAAAATCTTATGATTTAGATTTAAAGTTAGCTGATCATAAATATAAAATCAC
ACAAGTCAAACAAAATATTTTAAATAAATATCAATCAGATATAGAACAAATTAAAAAAGA
ACACAAGTTAAAAATTCAAGAAATTAAAGTTTTTAAAGAAGCACAAATAGGAGTTTTATT
TCACGAATTTCAATATCGTGATAATGTAATTGAAATTAAAGCTAATAAACTAAAAACTAT
TGCATTGCTTAATGAACAAATTAAAAATATTAAGTCTAAGTTTAATTTACAAAAAGAAAA
TTTGAAATTGAATAGAAATTCATATGATAATAAACATTTAGAACAAATTAATAAAATTAA
ACAAGAAATTAAAGAAGTTAAAAAGCAAACTAGTGTTAAGCTTTTAGAAGAAAAAAATAA
ATTTAAAACTCAAAAAGACAATGTTAAAAAAGAAAAGGTTCAATTACAAACTATTTTAGA
ACAATATAAAACTTATCTTAAAGAAGAAAAACAACGCTTTATACAAGCTAAAAAACAAGC
TCTTGCTAATAAACATAAACGCTTAGAATTTATTGATATGAATCGTTCTAAAATAGAAGT
TAATAAGGCTATTGTTTTATTAAATGATCTAAAAACATTAGTTATGACTAATATAGATAA
AAACTTAAATAGACAAGCAATAAAATCTAATGATAAAACTTTAATAAAGGCTTTAAAAAT
AAAGTCACAAATAGATGAAATATTTGGTTCTAATATTATTAGTGAATATGATGCACCTGA
ATATATTAAGCAAAAAGTAAAAATAAGTTTAAAAACATTTAAATTAATAATCTTTTTAGA
AAAGCAAATTTCTTATACTAATTGTAGAGTTGAAGAACAAGAATTAATTAATAACTATAA
AACTTGAATTGATAAAGCAAATCAAATTATTGATAAAGATAAACAACAATATTTATTAGC
AATTAAGCAACAGCCAAGAGAAACACTAACTGATTTAGAGCAATTATTTAACTTAGAAAA
AACATTAAAACAACAAACTAATTTAAAGATTATGAATTTATAAATGGCAATTTTATTTAA
TAGTAGTATTTTAACTTGAGGGCTTGCTTTAGTTGGTGTTTTATTGTTTGCTTCTCTATC
ATCACTTGTTAGTGAAAAAGCAGGAGTTGTTAACATTGCTGTTGAAGGTATGATGATTAT
TGGAGCTTTGGTTGTTTCTATCTTAGGAACTTATTTAACAACAAATGATCAAAAAAGTAA
TTATACTCAAATACCAATAGTTTTACTAGCGGGAGTAATTACAGCAATTTTTGCACTATT
ACATGCTTTTCCATCAATCAGATTAAAAGCAAACCAAATTGTTTCAGGAACTGCGATTAA
CATTTTAACAATAGGTCTTGGAATATTTTTATCAACATCAAATTGATTTGGAAAGCAATC
ACAAGTTATTGCTAGTGGTTATACTTCAATAAATGTAATTAATATAACTAAAACAGTTGG
TTCTAAAACTCAAGTAGTTGCAAGTATGTTACCTATTTGAACAATAATAGCTATTATTCT
TGCGATTGGATTATTTGTTTTTTTTAAATATACAAAACAAGGAATGAGATATGCAATGGT
TGGAGAAAACCCAAATGCTATTGATGCAGCTGGAATTAGTGTAACTAAATATCGATATGT
TGCAGTAATTTTATCAGGATTTTTAGCAGGAATTGGAGGAGGAGTATTTGTTGTTACTAC
AGTTAGTGGTGGTGGATTATTTAGTGGAAATATATTCGGATATGGATTTTTAGGAATTGC
TATTATGATTTTTGGGCAATGAAGAATTCTATTTATTACAATTGGAGTTATTATATTTTC
ATGACTATTTGCTTTAGGACAACAAATAGGAACAATTTCAACAAATAAAACTATTCAAAG
CATATCAATTTTATTTAATACTTTACCATTTATTTTAACTATTGTTGCAATGCTATTATT
TAGTAAAACTTCTAAAGCTCCAGCAGCAGTTGGAATACCATTTGATAAATCAAAAAGATA
AATGTCACAAGAATATAGTGCAGAATCGATTAAAGTTTTAAAAGGTTTAGAAGCTGTTAG
AACACGTCCTGGAATGTATATTGGATCAACTTCAAAAACAGGGTTACATCATTTAGTATG
AGAAATTTTAGATAACTCAATTGATGAAGCAATGGCTGGATATGCTGATTTAATTAATGT
AACTATAACAAAAGAAAATGAAGTAATTATCCAAGATAATGGAAGAGGAATTCCAGTTGG
TATTAATTCAGATACTAAAAAATCTGCATTAAGTTTAGTTTTTACTCAATTGCATGCTGG
AGGAAAATTTGATTCAGAGACTTATAAAATTTCTGGTGGTCTTCATGGAGTTGGAGCTAG
TGTTGTTAATGCTTTATCTCTATATGTTGAAGTTGAAGTTTATAGAAATAATATTCACTA
CCATCAATTGTTTAGTGAAGGTGGTACTAAAGAATCAGAATTACAACAACTAGGTCACAC
CGATTTAAGAGGAACAAAGGTTAAATTCAAACCAGATCCCGAAATTTTTAAAGAAGCTGT
AGTATTTGATTATGAAGTTATTAAAAATAAAGTTAAACATTTAGCATTTTTAAATAAAGG
TTTAAAAATTACTTTAACTGATGAAAGAATTGAAAAAACAGTTGAATACTTGTTTTTAAA
TGGGATCTTAGACTATATTAAAGAAAAAAATGAAACTAAGAATAAAATAAACCCAAATAT
TTTTTATGTAGATTCAAAATATGAAGACATTGAAGTTGAAATGGCACTTCAATATAATTC
TGATTATCAAGAAAATATCATTACTTTTGTAAATAATATTAACACTCATGAGGGTGGAAC
TCATGAGGATGGTTTAAAACAAGCTCTAATTAGAGATATTAATAGATATGCTGATACAGT
AATAAAAAATAACAAAACTCCTTCTAAATTCTCTTGAGATGATATTAAAGAAGGAATGAT
GTGTATTTTATCAGTTAGACATACAGATCCACAATATGAAGGTCAAACTAAAACTAAACT
TTCAAACCCTGATGCTAAAGAAGCAGTTAATATAATCATTGGAAATGCTTTTGAAGAGTT
TCTATTAAAATCACCAGAAGACGCTAAAGCTATTTTAGATAAAAATGTTAATGCTCAAAA
AGCAAGAATTGCAGCTCAAAGAGCAAGAGAAGAAACTAGAAGAAAATCTGCACTAGATTC
ATTTTCACTACCAGGTAAATTAGCAGATTGTGAAACCAAAGATTCAAATATAGCTGAACT
TTATTTAGTGGAGGGAGATTCAGCTGGTGGTAGTGCTAAAACTGGAAGAAATAGAAAATT
TCAAGCTATTTTACCTTTGAGAGGTAAAGTATTAAATGTTGAAAGAGTAACTGAAGCTAG
AGCTTTTTCAAATAATGAAATTAAATCAATTGTTACAGCTGTTGGTACTGGAATAAAAGA
AGAATTAGACTTATCTAAATTAAGATATAAAAAAATAGTAATTATGACTGATGCTGATGT
TGATGGTGCTCACATTAGAACATTACTACTAACATTCTTTTATAGATATATGAAACCACT
TGTTGCTAATGGTCATATTTATATAGCTCAACCTCCTTTATATAAAATTGAAGCAGGTAA
AAAAATAGCTTATGCCTATACTGATAATCAATTAGATGAACTAAAAAATAATGGATTTAA
TAATTTAAAATACACAATTCAACGCTATAAAGGACTTGGAGAAATGGATCCGCTACAACT
ATGAGAAACAACAATGGATCCACAACAAAGAACTATGTTACAAATTTCACTTGAAGATGC
TACTTTAGCAAATGAAGTATTTTCAGATTTAATGGGCGAAGATCCTGAGTTAAGAAAAAT
TTATATTCAAGATAATGCTAAATTTGTTGAAAATATAGACTTTTAGATGGCTAAAATCAG
TAAAAGATTCAAAGAAGCTTTAAGTAAAGTTGAAAAAAATAAAGTTTATCCATTAAATAA
AGCTTTAGATCTAGCAAAACAAACTGCTACAACTAAATTTGACTCAACAGTTGAAGTTGC
ATTTAATTTAAATATTGACCCAAGAAAAGCTGATCAACAAATTCGTGGTGCTGTAGTTTT
ACCTGCAGGAACTGGAAAAACTCAAAGAGTTTTAGTTTTAACTAATACTAAAACTAAAGA
AGCTGAACAAGCAAAAGCTGATATTGTTGGTGGAGAAGAACTAATCAATAGAATTAAAAA
TGAAAATTGATTTGATTTTGATATTATTGTTGCTACTCCAGAAATGATGGCAAAATTAGG
AGCAATTGGTAAAATTTTAGGTCCTAAAGGATTGATGCCAAATCCAAAAACTGGAACTGT
AACTATGGATGTTGCTAAAGCAGTTGATGATATTAAAAAGGGAAAAGTTGAATATCGTGC
TGATAAAGAAGGAAATATTCATTTAATTATTGGTAAAGTTTCATTTGAAGCTGAAAAATT
AGAAGAAAATTTCAAAGCTGTTATTGATGAAATTAGAAGGGTTAAACCTCAAACTGTAAA
AGGTGATTACATCAAAAATATAACTTTATCAACAACAATGGGTCCTGGTATCAAAGTTGA
ATTTTAAATGGCTTATAAAATTCGAAAAATCAATCGTAATGTAGAACGTCGTGATTATAC
TAAACTATCAATGAATCTTTCTTTGCCAAATTTAATTGGTATTCAAACTGAAACTTTTGA
ATGATTTAAAACTAAAGGAATTCAAGAAGTTTTAGATGAATTTTTCCCAATTTTATCATT
TGATGGATCTAGTGTTTTAACTTTAGAAAATTGAGGTTTTAAAGAACCTAGATTATCTGT
TAGACAAGCAAGAGAAGAATCAAAAATTTATGATGCTCCAATTTATGCAAATCTAAAATT
ATCAGTTAATAAAACTGAAGAAATTCAAAAAGAATTTGATGGTGTTGATCAAGAAGATAC
TTTAAAAGTTTTAACTCATTGATTAGAAGAAAAAACTGGTAATGGTAATATAACATTTAA
ACAGCAATCACAAAATTCTTATTTTTTTGAAATAACTATTAAAAAATCTGAAAAACCAGA
TTTAATTCAAATTGATATTATTGAAGATAAAAAAACTTCATTGATTTGTAATGTATCTAT
TTATAAATCAGGTGAAGTGTTTTTAGGTGATTTTCCATTAATGACAGAAGCTGGAACTTT
TATTATTAATGGTTCTCAAAAAGTCATTGTATCTCAATTAGTAAGATCTCCAGGAGCTTA
TTTTAATAAAGAATTAAATCGTAAAACTGGAGAAATGATTTATTTTGCAGACATCATTCC
AAGTAGAGGAACTTGATTAGAATATGAAACTGATTCTAAAAAAATCGGAAGCGATGCAAT
TAATCCTTTATATGTAAAAATTGATAAATCAAGAAAAACTACAGCTACTTCTTTATTATT
AGCTTTTGGTATTAGTAAAGATGATATTTTAAATATTTTTGATAATGATGAAGTACTAGT
TGAAACTCTACAACAAGATTCAATTATTGGAGATTTTAAAATAGATTGATCAAATCAAGT
TCAAGAAATTTATAAAAAAATTAGACAAGGTGAAACCGCAACTAGTGAAGGTGCTTCTAA
ATTTATTAATAGTATTTTATTTGATAAAAGAAAATATGATTTAACTAAAGCTGGAAGATT
TAAATTAAAGCAAAAACTTTCTATTAAAAATAGAATTTTAAATAAAGTTATAGCTGAAGA
TATTCTTGATGCTAATAATAATGTGTTAATAGCTAAAGATACTGAAGTTACTAAAAATAA
TATTCAAGAAATTTCTAAAATTTTAGATCAAGATGTAATGAGTATTGATTTAAAATATCT
ATCTGATATTCCAGGAAATAGAAAAGTTCAAAAAATTAGAGTTTATAAAGATAGTGAACT
AAAAACTGATACTACTTGTTTAATTGGTTTAACTAGTTCATCTAATGAAGAATTCATAAC
AGTGGCTGATATTTTATCAACTGTTTCTTATTTATTAAACTTAAAATATAACATTGGTGA
AATTGATGATATTGATAACTTAGGAAACAGAAGAGTTAGAACTGTTGGTGAATTATTACA
AAATCAATTTAGAATGGGATTAAACCGTATTGATAAAAATGTTAAAGAAAAATTAGCTAC
AAGTGACTTGTATAAAGTTAAAACTTCAACAATTATTAATGCAAAACCTTTAACTGCAAT
TATTGGTGAGTTTTTCAATTTATCACAATTATCTCAATTTATGGATCAAATTAACCCATT
ATCAGAATTAACTAATAAACGTAGATTAACAGCTTTAGGACCTGGTGGTTTATCAAGAGA
TAGAGCAGGATTAGAAGTGCGTGACGTTCACCCATCTCATTATGGAAGAATTTGTCCTAT
TGAAACACCAGAAGGACCAAACATTGGATTAATTAATAACTTGTCAACTTATGCAAGAGT
TAATGAATATGGATTTATTACAACTCCATATAGAAAAGTTATTAATGGAATCATTCAAAA
TGATCAAGTTGAATATTTAACAGCCGATCAAGAAAAAAACTTTATTATCGCTCAATCTAA
TGTTAATCAAGATGAAAATGGAAAAATTTTAGATGAAACTATAGTTTCACGTTTTAATGG
TGATGACTATATGGCTAAAGTTGAAGAAATTCATTATATTGATGTTTCTCCAAAACAAAT
TGTTTCAGTTGCTACAAGTGGTATTCCATTTTTAGAAAATGATGATGCCAATCGTGCTTT
AATGGGTGCTAACATGCAACGTCAAGCAGTACCTTTAATTAAGCCAGAATCACCAATTGT
TGCAACTGGTATTGAATTTGAAGCAGCACGTGATTCAGGTGAGGCTATTGTTGCAAAAGA
AGATGCAATTGTTAAATATGTTGATTCAAAAACCATAATTACTGATGGAGAATCTGGAAT
TAGAACTTATATCTTATCAGATTATGAAAGATCAAATAATGGAACTTCATTGACTCAATC
ACCGATCGTTAAAGTTGGAGATGTTGTTAAAAAAGGTGAAATTATTGCTGATGGTCCATC
AATGGATCAAGGTGAATTAGCAATTGGTCAAAACGTGGTTGTTGCTTTTTCAACTTATAA
TGGATACAACTTTGAAGATGCTATTGTTATGAGCGAAATAATTGTTATAGATGATCGCTT
TACTTCAATTCATATTGATGAATATACTTTAGAAGTAAGAAATACAAAACAAGGTCAAGA
AGAAGTAACTAGAGAAATTCCTAATATGTCAGAACAAGCTAAAAGGCATTTAGATGCTGA
AGGAATTGTAGCTATTGGTACTGAAGTTAAAGTTGGAGATGTTTTAGTTGGAAAAGTAAC
TCCAAAAGGACAAGTTCAACTTTCTCCAGAAGACAAATTATTACATGCTATTTTTGGTGA
AAAATCTAGAAATGTTAAAGATAATTCGTTAAGAGTTCCAAATGGTGGAGAAGGAATTGT
TCAATCAATTAAACGTTTTAAAGCAAAAAGCGCATTAAATCCTGATGGAATTGAATTACC
AGCTGACATTATAGAAGTAATTAAAGTTTATGTTGTTCAAAAACGTAAAATCCAAGAAGG
AGATAAAATGTCTGGTCGACATGGAAACAAAGGTATTATTTCAAGAATTTTACCTATTGA
AGACATGCCGCATTTAGAAGATGGAACACCAGTTGATATTATCTTAAACCCACAAGGGGT
TCCTTCACGCATGAACATTGGACAAATTTTAGAAATCCATTTAGGAATGGCTGCTAAAAA
ACTAAATCAAAAAGTTATTACTCCTGTTTTTGAAGGATTAAATGAAAAAGAATTAGAAGA
AATAATGGCTGAAGCTGGAATGACAAATTATGGTAAAGTTACTTTAATTGATGGTCAAAC
TGGTGAACCATTTGATAAACCAATTGCTGTTGGAGTTATGTACATGTTAAAACTATCTCA
CATGGTTGATGATAAAATTCATGCACGTAATGTTGGTCCTTACTCATTAATTACTCAACA
ACCATTAGGAGGAAAAGCTCAAAACGGTGGTCAACGTTTTGGAGAAATGGAAGTATGAGC
TTTAGAAGCTTATGGAGCTGCTCATACATTACGTGAAATTTTAACAATTAAATCAGATGA
CATTAAAGGTCGTTCAAAAACTTATGAAGCAATTGTTAGATCAAAAAGAATTCCTGAACC
TGGAATTCCAGAATCATTTAACGTTTTATCAAAAGAGATTATGGGATTAGGATTTAATAT
GTATATGATTGATGAAGTTGGTGAAAAATCAGCAATTAATGCATATGATAAAAAGGACTT
TGAAATTGATAATTATGATGATGAAATTCTAATCAAAACTGATAATTTATACATTGATGA
TCAAGATGTTGATGCTGAATTTGAAGATTTAACTTATGTTGATGAAAATGATATTTTAAA
CTCATTTGAACTAGATAATGAAGAAGAATAAATGGAAAATTTAAATCGTAAAAAAGCAAT
AAAAATTGAATTAGCTAACCCTGATACAATTCGTTCATGATCACATGGAGAAGTTTTAAA
ACCAGAAACTATTAACTATAAAACATTAAAAGCCGAAAAAGATGGGTTATTTGATGAAAG
AATTTTTGGTCCAACTAAAAACTATGAATGTGTTTGTGGAAGATATAAAAAAGCCAACCC
TATGAATAAAGGGAAAAAATGTGAAAAATGTGGTGTTGAATTAACTGAATCAATTGTTCG
TAGAGAAAGAATGGGACATATTGAACTAGAAGAACCAGTTACTCACATTTGAATGTTTAA
AGTTGCTCCTTATAGAATTGCTGCAATTCTAGATTTAAAAGCAAAAGAACTAGAAGAAGT
AGTTTACTTTGTTTCTCATATTGTTCTAGAACAAGGTAATCAAAATCATTTTCTAGAAAA
AGAAGTTTTAGATTTAGGTTCATCAAGAATTACTAAAACTAGAGAAAAATTGCAACTATC
AATTTTAGATGTTATTGATCAAATTAATGATCCTGACCATAGAGATACTAAGAAGGCTAA
TAGATTATTAGAAGAATTAAAAAATACTTCTATTCCATTTTCAATAGATGAAGCAACTAG
CTTAATTAGTAAATATACTAATGCAAAATTTGGAATTGGAGCTAGAGCTGTTGAATATTT
ATTAGAAAAAGTAGATTTAACTAAAGAAATTGAAGCAATTAAAATTCAACTTGAAAATTC
TAAAAAAACCCCAAATGAAAGAACTAAATTATTAAAACGTTTAGAAACTTTTGATTCTTT
AAAACGTTCTAAACAACGTCCTGAATGAATGGTTATGAGAGTAATTCCAGTTATTCCACC
AGACATTCGTCCTATTATTCAATTAGATGGTGGTCGTTTTACTACTTCTGAAATTAATGA
TTTATATAGAAGAATCATTATTAGAAATGAAAGATTAAAAAAAGTTAAAGAAATGGGTGC
ACCTTCAATTATTGTTAATAACGAAAAACGTATGTTACAAGAAGCTGTTGATGCTCTATT
TGATAATGAAAGAAAGCCAAAACCAGTTCAAGGAAAAAATAAACGCCCATTAAAATCTTT
AACTAGTGTTTTAAAAGGAAAACAAGGTCGTTTTAGACAAAACTTATTGGGAAAACGTGT
TGATTATTCAGCTAGATCAGTTATTGCAATTGGACCAGATCTAAAAATGTATCAAGCAGG
TTTACCAAGAGAAATGGCAATTACTTTATTTAAACCATTTGTTATTCAATGACTTCAAGA
TCATGAGTATGCTGAAAATGTTAAAATTGCTGAAAAAATGTTATTGCAAAATGATCCAAA
AGTTTGAGAGGCACTAGAACAAGTAATTAAAGACAGACCTGTATTGTTAAACCGTGCTCC
TACATTACACCGTTTGGGAATTCAAGCATTTGAGCCTAAATTAGTTAAAGGAAAAGCAAT
TCGTTTACACCCACTAGTTACAACTGCATTCAATGCTGACTTTGATGGTGATCAAATGGC
AGTTCACGTACCTATTACAAAAGAAGCTGTTGCTGAATCAAGAGCTTTAATGTTGGGTTC
AAGTGCTATTTTAGGACCAAAAGATGGAAAAGCTATTGTTACTCCAGGTCAAGATATCAT
TTTAGGAAATTATTATTTAACTACTGAAGAAAAAAACGCCAAAGGACAAGGAATGATTTT
TTCAAGTTTAGATGAAGCGTTTATGGCTTATAATAGTGGTCAAATTCATTTAAACTCATT
GATTGGAATTGCTTTATCAGCTTTACCTGAAGAAAAATTTAGTGATAAAAATCAAAGATT
AAATTCTTATTTATTAACAACTGTTGGAAAACTTTACTTTAATCAAATTTTTGATGATAA
TTTCCCATGAATTAATTCAAATAATATTTGAAATGCTAAAGAAGCAGTTAAAGAATTCAT
TTATGATTTTTCACAAGATATTGATAAAGTAATTGAAAATGTTCAAGTTCAACAACCAAT
TAAGAAAAAAGAATTATCACTTATTATTGAAAGATACTTTGAAACTCATGGAGCTAGAAA
AACTGCTGAAATGCTAGATAAAATGAAAGATCTAGGATTTAGTTTTTCAACAAAATCAGG
AACCACAATTTCAGCTGGAGATGTTGTTGCTTTTACTCATAAATATGACGAATTTAAAGA
AGCAGATCAAAAAGTTGAACAAATTACTGATTTTTACAATATGGGTATGTTAACTAATAG
TGAAAAGAAACGTAGAATTATTGATGTTTGATCAGAAGTTAAAGATAAAATTCAAAATGA
ATTAGCAACAGTACTACGTAAAGATGTTAAAAATCCAATTTTTGTAATGGTTGATTCAGG
AGCCCGTGGTAATGTTTCAAACTTTACTCAATTAGTTGGTATGCGTGGATTAATGAACGA
TACTAAGGGAGATATTAAAGAAATTCCTATTAAGTCTTCATTCCGTGAGGGATTAACTGT
TTCAGAATATTTCGTTTCAACTCATGGAGCTAGAAAAGGTATGGCTGATATTGCCTTAAA
AACTGCTGACTCAGGTTATTTAACTAGAAGATTAGTTGACGTTAGTCAAGAAATTGTTGT
TGTTAATGAAGATTGTGAACCAACCAAAGGATTTGAAGTATCAGCTATTATTGATACAAA
ACATGATAATGTTATTGTTCCATTAAAAGATAGATTGGTTGGAAGATTCACATTTAAAGA
CATTTATGATGATGATAAAAATCTAGTTGCTTCTGCTAATACATTAATTGATAAAAATAT
TGCTGAAAAAATTATTATGTCAGGAATTAGTTCAGTAATTATTAGATCAGTTTTAACTTG
TGATAATAAACGTGGTGTTTGTCAAAAATGTTATGGACTAAACTTAGCTACTGCTTCAGT
TGTTAATATTGGTGAACCAGTAGGAGTTATTGCTGCTCAATCAATTGGAGAACCGGGAAC
TCAATTAACAATGCGTAACTTCCATACAGGAGGAGTTGCTGGTAATGTTGATATTACTCA
AGGACTTCCTCGTATTAAAGAATTATTAGATGTTACAACTCCAAAAGGTGCTGTTGCTAT
AATTTCTGAAGTTGATGGAGTAGTTAGTGAAATTGAAGATTATAATGGTGTATTTGTAAT
CAATATTGTTACTGAAAATGAAGAAGTTAAAAAATATAAAACTGAATTTAATTCAGTATT
ACGTGTTGAACAAGGATCAAGTGTTATGGCCGGTCAAAAATTGACTGAAGGAGCTATTGA
TTTACATCAATTATTAGAATTTGGTGGAATTCAAGATGTGCAAAATTACATTTTAAAAGA
AGTACAAAAAGTTTATAGATTACAAGGTATTGAAATTTCAGACAAATATATTGAAATCAT
CATTAAACAAATGTTAAACAAAGTAAAAATTACTGATAGTGGTGATTCTGATTTATTACC
TGGAGAAATTATTACAATTCAAAACTATAAAGAAGTAGTACAAGATTGTATTGTTAAATC
AATTAGACCACCTTTATCAAAAGCACAAATTTTTGGTATTAAAAAAGCACCTCTAGAATC
AAGCTCATGATTATCTTCTGCTTCATTCCAAGATACTGCTAGAGTATTAACTAGAGCAAT
TATTAAAGGAAAAGAAGATAAATTAGAAGGATTAAAAGAAAATATTATGTTAGGTAATTT
AATTCCAGCCGGTACTGGTTTAACTGGAACTCAAGAAGTTGAACAACTAGCAGAACAATA
TCATAACAATGAATATTAAGTGTTATCTTTAGGTTTTAATATAGCGATTAACGCAACAAC
TCAAGGTGTACCAAAAATTATTGAATCGCTATTTCCTAATTTACCAAATTTTATAGCTCA
TTTATTAGCAACTATTGTTTTAGTTATTGTTTTAGCAAAATTAGTTTATAAACCATATAA
GCAAATGATTGAAAAACAAAGACAAAAAATTACTGAAGTTTTAAGTGATGCTATTGAAAA
ACAAACGCAAGCAAACATTAAAATAAAACAAGCAAACTCATTACTAGAAGAAGCTAAAAT
CGAATCAGTATCAATCATTAACACAGCTAGAGTAGATGCTGAAATTCAAAAAAATAAAAT
TATTGATAACGCTAATTTACAAGTAAAAAATATTCAGTCATATGCTCAAAATTCTATTAA
ACAAGAAAAAATTAAAGCACAATTAGAAATTAAAAATACTATAGTTAATTTGGCAATCAA
TTCAGCTGAAAAAATCTTAAGTAAAGAAATTGATAAAAATACAAATAAAAAACTTATTGA
AGAGTTTATTAAAGATTTAGATTAGATGCCAAATTTGAGTGGATTAAAAACAGAGATTTC
ATCTGTTAGAAATATTTCAAAAATTACTAATGCAATGCAACTTGTTGCTTCTGCTAAATT
AAGAAAAATTAGTAAAAAAGTAATTGATACTCATAATTATGTTAGTGAAGTATATTCTTT
ATTTAATGATATTATCAGACAAACTGATAAATCTGTTTTTTTAAAAGAAAGTAATTTTAA
AGCAAATAAAACTTTGTGAGTAGTTATTAATTCTAATTTAGGTTTGTGCGGTGGTTATAA
TTTAAATGTTAATAAATTAGTTTTACAAAATCTAAAATTAGAAGATGAAATTTTTGCTAT
TGGTTCTAAAGCTGTATCTTTTTTTAGATCTAAAAAAATTAAAATTAAAAATCAAATTAC
TGATATTGATATTAATTTTACAAATAAAAAAGCTAGATCAATTAGTAATGATCTATTAGA
TATGTATATAAATCATGAATTTGATGAAATCAAGATTGTTTACACTAAATTTATTAATAA
TGTAACTTTTGAACCTGCTATAATTAGAATTTTTCCAATTATTAAATTAGAAAATAATTT
TAAACACTCACAAAGTCTAGTATTTGAACCTGACGCTGAACAAATTTTAAGTAGCACAAT
TCTAATTTATATTAATGCAATTATTTATGGAACTATTATAGAGTCGCAAGTTAGTGAACA
AGCTTCAAGAAGAACTGCTATGGAAAATGCAACAAACAATGGTAAAAATCTTGAACAAAC
TTTAAGTTTAAAATATAACAGACAACGTCAAGGTGCTATTACTCAAGAAATTAGTGAAAT
TGTTTCTGGAGCTAATAATAAATCTTAGATGGTATCTAGTAAAAAAACAACAGATAAAAA
CAAAACTCAAGTTATTGGCAAAATTATTCAAGTATTAGGCTCAGTTGTTGATGTTAAGTT
TTCAGAAAATAATATACCAAAAATTTATGATGCATTAGTTGTTGATAATAATGGCAAAAA
ATTAGTTCTTGAAGTTGAACAAAACATTGGAGATGAAATAGTTAGAACTATTGCAATGGG
TCCAACTGAAGGGCTAAGAAGAGGATTAGATGTTATTAATACTAATTCTCCAATTACAGC
TCCAGTTGGAAATGAAGTTTTGGGTCGTATGTTTAATGTTTTAGGTGATCCAATTGATGA
AAAACCAGATTTAGATGTTAAAAGATTGCCAATTCATAGAGATGCTCCAATTTATGAAGA
ACTAGTTACAACAACTGAAATTCTAGAAACTGGAATTAAAGTTATTGATTTAATGATTCC
ATTTACAAAAGGTGGAAAAGTTGGATTATTTGGTGGAGCTGGAGTTGGTAAAACTATTTT
AATTCAAGAATTGATTAATAATATTGCAAAAGCTCATAATGGGGTTTCAGTTTTTGCTGG
AGTTGGTGAGAGAACTAGAGAAGGAAATGATTTATATCACGAATTCATTGAAGCTGGAGT
TTTAAATAAAACTTGTTTAGTATTTGGACAAATGAATGAGCCACCAGGAGCTAGAATGCG
TGTTGCTTTAACTGGTTTAACTATTGCTGAATATTTTAGAGATAAAAAAAATATGGATGT
TTTATTATTCATTGATAATATTTTTAGATTTACTCAAGCAGGTTCAGAAGTTTCAGCTTT
GTTAGGACGTATGCCTTCCGCTGTTGGATATCAACCAACTTTATCAACTGAAATGGGTTC
ACTACAAGAACGTATTACTTCAACAAAAAATGGATCAATTACTTCAGTTCAAGCGGTTTA
TGTTCCTGCTGATGATCTAACAGATCCAGCACCAGCTACTACTTTTACTCACTTAGATGC
ACGTATTGTTTTAGATAGATCTATTGCTAGTTTGGGAATTTATCCAGCAGTTGATCCACT
TGCTTCTTCATCTCGTGTTTTAGATCCAGAAATTGTTGGACAAGAACACTATGATATTGC
TTTAAAAATACAAATTACTTTGCAAAAATATCAAGAATTACAATCAATTATTGCAATTTT
AGGTATGGATGAATTAAGTGAAGAAGATAAATTAATTGTTCAAAGAGCAAGAAAAATTAG
AAATTTCTTGTCACAATCATTTTTTGTTGGTGAAAAATTTACAGGAAGACCTGGAGTTTT
TGTTAAAGTAAGTGACACTGTTAGATCATTTAAATCTATTTTAAATGGTGAAGTTGATCA
TATTCCTGAAACTTATTTCTTATATTCTTCAACTATTGATAATGTTATTGAAAAATATAA
CAAAGACAAAGATAAATAAATGGAATCTAAAATTATTGAAATTTTAAAAACTAACAAACA
TAAAGTTAGTTTAAATAAACTATTGACTTATTTTAATGCTTTAGATTATTCATTAATTAA
AAACTACTTAGACCAATTAGAAAAAAATAATAAAATCACTATTTCATTAGAAAATAATAT
TTACTTATTAGATCAAATTTATAAAAAGGGAACTATTAAACTAAATCCAAAAGGTTTTGG
ATTTATAAATGATATTAATAAAATTAATGATGAAGATCATTTTATAGCTGGAGTTGATCT
AAATAATAGTATTCACCAAGATGAAGTAGTTTATATTTTAAAACAAGAAGAAGATAATAG
ATTAAAAGCTATAGTTATTGATCTAATTAAAAGAAATAAAGTTTATTTAATTGGTGAAAT
AAATAGAAGTTTTGATAAAAGATTTTTAGATTTCATTCCAAACGATAAGTCATTTGATAG
TTTTAGATTTGTAATTGTTAATAAGAACGAATTTAAATATGAAGAATTCAATATTATTAA
AGCAAAAATTATAAGTTGTAAAGAACGTAAAATTTTTATAAGACTTATAAGAATTATTGG
CAATAGTAAAAAAGCAAGTGATCGCATCTTAGCAATAGCTGAAGAATTTGACATAAAAAC
TAGTTTTGATAAACAAACTCTAGATAATGCAAAACAAATTAATTTATCAACTGATAAACT
AGAAAAAGAATTTTTAAAAAGACAAAATAATTCTTTAGTTAATAAAACGATCGTTACAAT
TGATGGAATTGATTCAAAAGATTTAGATGATGCAATTTGTGTTGAAAAATTAGAAAACAA
TAATTATAAACTATTTGTTGCTATTGCTGATGTTTCTTATTTTGTTAGATACAAGACCGC
TTTAGATAAAGAAGCTTTATTAAGAGGTAATTCGACTTATTTAGCAAATAAAGCAATTCC
AATGTTACCAAACATTTTATCTGATGATTTGTGTTCATTAAATCCAAATACTAAAAAATT
AGTTTTTGTATGTGAAATGGAATTTGATAATAACGCAAACATGTTAATTAAAAAAGTTTA
TGAATCAGTGATTATTTCTAAAGCTAGATTAAATTATGACGAAGTAAATAATTACTTTAA
AACTAAAACTTGAACTCATGATGATAAAACTAAAAAAATGTTAGACATAGCTTATGAATT
GTATAAAAAACTAGAAGATCTAAAAGCTAAAAAAGGAACTATTAGTTTTGATGTTAGAGA
GCCAAAAATTATTTTAGATAAAAATTTAAATGTAATTGATATTAAAACAAAAACAGCTGA
TCAAGCTGAAAAATTAATTGAACAATTTATGGTAAGTTGTAATGAAGCAGTAGCTGAATT
AATCTATCAAAAAGATTTACCTTTTTTATATAGAAATCATAATAAACCAGATGAAGATGA
ACTAATTAATTGGTATAAATCACTAAAGACATTTGGAATTAATCCTAAATTAACTAATAA
ACAAGTTTTAGATCCAATATTTATCAATCACACTTTAAGTCAAATTAAAGAACAAATTAA
AGATGAAACTGAAGTTGAATTATTAAATATTTCTTTATTAAGATATATGGATAAAGCTAA
ATATGGATTAGAAAATATTGGTCATTTTGGTTTAGCTAGTGATTGTTATACTCATTTTAC
TTCTCCAATTAGAAGATATTCAGATTTATTAGTTCATAGATATCTAAAACAATATCTAAT
TACAAAAGATCTAGAAAAAACTAGTTTAGAAAATAATACAAATTATGTTAATAAAGTAAG
TAATATTATTAATGATACTGAAACTAAAAGTGTTGAATGTGAAAGAGAAGTTATTAAAGC
GTGTATGTGTGAATATATGCTAAATAAAGTCGATAATACTTATACAGCAACAATTTCAGC
AGTTTTAAAATTTGGAATTTTTATTCAATTAGATAATTTAGTTGAAGGATTAGTTCATAT
TTCAAATATGAATAGTGATTTAGTTTATGATGAAACTAACCGTATTTTAATTAAACCTGA
TAATACTTATTATAGAATGGGTCAAAAAGTCAAAGTTAAACTAATTAATGTTGATATTAA
AAAAAGAACAATTGATTTTGTTTTAATAGAATAAATGCATTCAAATGTTAAAAAGGTTAC
AGATAAAGATGTAATTAAACCAGTTGGTGTGCCTTTTGTAGTTTATTTTTCTTCAATTTC
AAATAATACACACAGATTTATTCAAAAACTAGAAATAGAAAATTTAAGAATCCCTTATGA
AATAGAACAATCAATTAGTGTTGATCGTGATTATGTTTTAGTTACACCAACTTATAGTGG
TGGGGGAGAGTATGTTAAAGGTGCAGTACCAAAACAAGTAATTAAATTTTTAAATAATAA
GCAAAATAGAAGTTTTTGTAGAGGAGTTATATCATCTGGTAACACTAATTTTGGTGATAC
TTTTGGAATTGCTGGACCAATTATTTCTAAAAAATTAAATGTTCCTTTTTTATATCAATT
TGAATTATTAGGAACACAACATGATGTTAGTCAAATAAAACAAATACTATTTAAGTTTTG
AGAGGATGGCAATAATGAACGAAAATAAAAGCACAATCGTTTTAGATGATGTTGATGATG
AATATATTAAATTAAATGCTAGATCTAAGATCTTTTTAAAAGATCAAGATAATTTTCAAT
TAGATGTTAAAGCAGCTGAATTATATTTAAAAAACTATATTGAACCTAGAATGAAAAAGT
TTTCTAGTCTAAAAGAAAGATTAGATTATTTATTAGAAAATCAGTATTATGATTCAGAAA
TTTTAAATAAATATAGTTTTGATCAGATTAGTCAATTAAATGATTATGCTTATTCATTTA
ACCATCATTTTCCAAGTTTTATGGGAGCTTTAAAATTCTTTAATGCTTATGGATTAAAAA
CTTTTGATACTACAATGTATTTAGAAACTTATACAGATAGAGTATTAATGAATGCTCTAT
TTTTAGGTAATGGTAATTTTAATAAAGCAAAAAACTTATTAAAAGATATGATGTTAGGTA
GATTTCAACCAGCAACCCCTACTTTTTTAAATGCAGCTAAAAAACATAGAGGAGAGTATG
TTTCATGTTATTTATTAAGAACAGAAGATAACATGGAATCAATTTGTAGAACAATTTCAA
CTTCATTACAACTTTCAAAAAGAGGTGGAGGAGTTGCGATTTGTTTAACAAATTTACGAG
AAACAGGCTCACCAATTAAAAATATTTCAGGCCTAAGTTCAGGACCAATTCCAGTAATGA
AGATTTTAGAAGATTCATTTACTTATGCTGATCAATTAGGTCAACGTCAAGGAGCTGGAG
CTGTTTATATTTCAGCTCATCATCCAGATATTATTTCAGTTTTAGATACTAAAAGAGAAA
ATGCTGATGAAAAGATCAGAATTAAATCTTTATCATTAGGATTAGTAATTCCAGATATTA
CTTTTGAATTAGCTAGAGATAATAAAGATATGGCTTTATTTAGTCCTTATGATGTTCAAA
AAGTATATGGTGAGCCATTATCAGATATTTCAATTACTGAAAAATATTATGAAATGTTAG
AAAATCCTAATATTAAAAAAACATATATTAGTGCTAGAAAATTCTTTTTAACTGTTGCTG
AATTACATTTTGAAAGTGGATATCCATATATTTTATTTGAAGATACTGTTAATAGAAGAA
ATGCTCATGATAAAAAAGGAAGAATTATTATGAGTAATTTATGTAGTGAAATTGTTCAAG
TAAGTACAGCAAGCGAATATAGTTCTGATTTATCATTTGTAAAAACTGGAGAAGATATTT
GCTGTAATTTAGGTAGTTTAAATATTGATAATATGATGAAATCAGGAAAAGAATTTTCAG
ATTCTATTTATAATGCTATATCTGCTTTAGATATTGTGTCAAGAAATTCAGATTTGAGTG
CGTCTCCTTCAATTAAAAAAGGAAATGCTGAAAATCATGCTGTTGGATTAGGAGCTATGA
ATTTACATGGATTTTTAGCAACTAATAAAATTATGTATGACTCACCTGAAGCTGTTGATT
TTACTAATATGTTTTTTTATACAGTTGCTTATAATGCTTTTAAAGCTTCAAATAAATTAG
CTCAAGAATTTGAAAAATTTGCTTCATTTGATCAATCAAGATTTGCTGATGGTTCTTGAT
TTGATAAATACACTAAATGTGAATTTGATAAATGAACACCACAAACAAATAGAGTAAAAG
AATTATTCAAAGATTATGATGTTCAAATTCCAAGTCAATCTGATTGAATTCAATTAGTTG
AAGAAATTAAAAAAACAGGTTTAGCAAATTCACATTTAATGGCAGTTGCTCCAACTGGAT
CAATTAGTTATCTATCATCATGTACTCCTTCACTACAACCAGTAGTTTCAACAGTTGAAG
TTAGAAAAGAAGGAAAATTAGGAAGAGTTTATGTTCCAGCATATCAAATTAATTTTGATA
ATATGGGATATTATGCAATGGGTGCTTATGAATTAGGGCCAGATCCAATTATTAATATTG
TTGCAGCAGCTCAACAACATGTTGATCAAGCAATTTCACTAACTTTATTTATGACTGATA
AAGCAACAACTAGAGATTTAAACAGAGCATATGTTAATGCCTTTAAACAAGGTTGCTCTT
CAATTTATTATGTAAGAATTCGTCAAGATGTTTTAGAAGATAGTGAAAACTATGAATGTG
ATGCATGTAAAATTTAAATGACTTATGAAGAAATTAAACAACTAGAAGATGAGTTGTTAG
AAGCTAAGGGACAATGATTTGTAATTTCTTGTCAAACTGGACATGAAGAAAAAGTTCTAG
GTGATCTACAGCAAAAAATTAAGTCAGCTAGCATTGAAGATGAAGTTTTTTCAATAAAAA
TTTCAAAAGCAAATCAAGTAAGTAAATCAGGAAAAGCTTCAATTAAAAATAAGTTTCCAG
GTTATATTTTTATTAATATGATTATGAGTGAAAAAGCTTGATTTTTAATTAGAAACACTC
CTGGGGTAACTGGATTTATTGGTTCAAGTGGTCGTGGAGCTAAACCTTCTCCTTTAACTA
TTGAAGAAACTTTAAATATGTTAGTACCAAATATTGAAGAAATTCAACAAGCTCACGAAG
AAGAAAAAGAACAAGAAACTAAACA------AAAAAATGAAGCAGTTGCTAAAAAAGCTT
TATTTACTGCTGATTTTAAAATTGGTGATATTGTCAAAGTCAAATCTGGTATTCATGAAA
ATGAAGAAGGTACTGTTAAAGACATGGATTATTCAAAAGGTGTAGCTTTTGTTGCTATTG
AAATGTTTGGAAGATGAACTACTTTAGAAGTTTCATTTAAAAATGTTGAACCTATTAAAG
AATATTAAATGTCGCATCCATTTTCAGTAGATGAAATTAAACAAATTCATCAAGAAATTT
CTAAAATAATTCATTATACACCTTTACATTATGCAGATAAATTATCAGCTTTAACTGGTA
ATAATATTTATTTAAAATTAGAAAATTTACAAAAAACAGGAAGTTTTAAATTAAGAGGAG
CAACTAATAAAATTAATAAACTAACTAGTGAAGAAAAAAAA-CACGGAATTATTGCAGCT
AGCGCTGGAAATCACGCACAAGGTGTAGCTTTTGCAGCTACTAATTTGGGGTTAAAATCA
ACAATTGTTATGCCTGAAAATGCTCCAATGGCAAAAATTCAAGCAACAGAAAAATGTGGA
GGAAAAGTTGTTTTAAGTGGAAGATTTTTTGATGATGCTCCAGCTAAAGCAATTGAATTA
AAAGAAAAAGAAAATCTAACTTTAATTCATGCTTTTGATGATATTGAAATTATTAAAGGT
CAAGTTACTATTGCATATGAAATTGATCAACAAATTAAAAACAGCGATTATTGTTTAGTA
CCAATTGGTGGTGGTGGATTAATGAGTGGTATTGCTACTTATTTAAAACAAGTTAACCCT
AATATTAAAATGATTGGTGTTGAAGCTGCTAATGTTAATTCCTATCAACAAGCAAAAGCT
TTAAGTAGACCAGTAACGATTGATTCTAAACCATCAATAGCAGATGGAATTGCTGTTAAA
AAAGTTAGTGATTTAACTTTTTCAATATTAAACAATATGTTGATGATGTAGTTGTTGTAA
GTGAAGAAGAAATTGCTGAAGCAATGTTATTTTTAATGGAAAATTGTAAGTTTGTAACTG
AAGGTTCAGGAGCAGTTACTGCTGCAGCTTTAATGTTTGATAAATTAAATATTAAAAATC
AAAACAAAACAATAGTTGGGTTAGTAAGTGGTGGAAATATTGATATTGCAATGGTTGGTA
ATATTATTAATAAAGCTTTAATTAAAACTAATAGAAGATTAGTATTGTCTGTAAATATTC
CATCAGATAATAAAGAAATATTAAATGTAATTAATATTATTAATTCTTGTGGAGCTAAAA
TTTTTAAAATAAAAACTAATAGAGATATTATGTATTTAGAACTAAGTGAAATTCATGCAA
CATTTATTATTGACTTATCAAATACTGATCAACAACAACAAATCATTGACAAAATTATTC
AAGCTAATTACAAAATTACAAGTATTACAGATTAAATGCATAATCTAAAAACAAAAACTA
AAAAAGACAAAGAAAATAGTTTTTATAATAATCTTTTAAATGCATTACAACGTTTAGGAA
AAACTTTAATGTTTCCAATTGCAGTTTTACCTATTGCAGCTTTATTAGCTAGATTTGGCG
CCTTAATTCAAGATCCACTAGCTAATGGAGGATCAAATATTTCTGAAATTCAAAAATTTA
TAGGATTAGTTATAGCTACTCCTGGACAAATTGTTTTTGATAATTTAGCAATTATTTTTG
CTATTGGTATTAGTTTTGGGTTAGCAAAAGATAATCGTGGAGAAGCTGCTTTAGTTGGTG
GAATTGTTTGATTTGGAATGACAGCTTTATTAAAAGAAGGTTTAATTCCAACATTTATTT
GAAAAAATGTACTAACTTCAGATAAGATTTTAATTAAACAAGGCGATCAAATGATTCCAG
CTACTCAACTATTATATTTTTTAAAAGATAACACTGTTAAGTATCAATTAGATACTGGAG
TTGTTGGTGGTATTGTTGTTGGTTGCTTAGTTGCTTTAATTTATAACAAATATAAAGATG
TAACTTTACCCCAAGCTCTTTCGTTTTTTGGTGGAAGAAGATTTATTCCAATGTTAGGTG
TTTTAATGATTGTTCCACTAGGTTTAGGCTTTGCTATCGTTTGACCTTGAGCACAATTTA
TTTCAATTAAAATAGGAACAACTTTATCTCAAGCAAATGGTTTTGCTAAGGGATTTGCAG
TTGGAACTTATGGGTTTTTAAATAGAATTGTTCAACCATTTGGTTTACATCATATTTTAA
ATACATTTGTATGATTTCAATTACCAATTGAAGGTAAACTATTAGCTGATGGATCTACAG
CAATAATTAATGGTGATATTACTGCATTTCAAAAAGGATTAATTGGTTCAGGATTATTTA
CTTCTGGTTTTTTCCCTTTGTTTTTAGGTGGATTACCAGGAGTTGCGCTAGCTTTAATTT
TAGTTTCAGATAAAGACAAGAAAAAGCAAATGACTGCTTTTTATGGAGGATCTGCTTTTG
TTGCTTGAATTACTGGAATTGATGAACCTTTAATTTTTAACTTTATTTTTATTTCTCCAA
TTTTATATGTTTTAAACGCTTTATTTACAGGTATTTTTTACATGTTTGTAACTTGATCTC
AAATTGCTTTAGGTATTGGATTTAGTGCTGGATTTATTGATTATGTAGTTTCATTTTGAA
CTTCATGACAAATTTCAACAAAAATTGGATGACATGCAAATCCATTATGAATTTGAGTAT
TTGCTGTTGCTATGTTTGGTTTATACTTTACAACATTCTACTTTTTAATTAAAAAACTAA
ATATTCCAACTCCTGGTAGAGAAAATCAATTAGGATTTAAAAAAGAAATTTCAGAATCAA
TAACAACAAGTAATAATAAACAAAATAAATATGAGCTAATGGCTAAAAGAATTTTAGATA
TTGTTGGTAGAGATAATATTGAATTAGTTGAAAGTTGTTCTACAAGATTAAGATTGACTG
TAAAAAATAATTCAAAACAAATTATTGATGATGAAAAAATTAAACAAGCTGGTGGATTTG
GAGTAGTTAGATTAGGTCAAAAAAATTATCAAATAATAATTGGTACTGATGTAGAACACG
TTGCTGATAAGTTAAAAGAAATTTTAAATTTAAATTAGATGTTAGATCAAAAAAAATCAA
AGCTATTATTAGATAAAATTAATCAATATCAAAATATTATTATTGCAAAACATAAACAAC
CAGATTGAGATGCTCAAGGTAGTGCAATTGGATTAGCAAACATTATTAATGATAATTTTA
AAAATAAAACTATTTATGTAGTTGGTTCTAGAATTAATGATGATAATAGTTTTTTTATTG
ATGAAATTAATTTAAGTGATGAATTTGTTAAAAATAGTTTAATTATTACAGTTGATACAG
CTACAAAAAAAAGAGTAGATTTTAATAGATTTGATTTAAGTTCTGATAGTTTTAAAATTG
ATCATCATATAAATGTTGAAGATTATTGTAATAATGATTTAATAGATGATAGTAGCATTT
CAAATACTCAAGTTATTAGTTTATGAGCTTTAGAAAATGATTTATTTATTTCACCAACTG
CTGCTTATAATTTATACTTAGGTTTATTAACTGATTCAAATAGATTTTTATATGATAAAA
CTAATCCAACAACTTTTTATGTGGCATCTAAGTTATTACAAGCTGGAGCTAATTTAAAAA
AAGCTCATGACTTTTTATATGTATCAGAGTTAAAGTTAAGACAATGAATGATGTATAGTT
TTTCTAAAATGAAATTAACTAATACTGGTATTGCTTATATTGTTTTATTAGATGAAGATT
TAAAAGATTGAAATTTGAGTTATGAAGAAACTAAATTAGCACTTTCAGTTATGAGTGGAA
TCAAAGAAATTAAAATTTGATTTACAATTATACAAGTAGAAGATATTTTAAAAGTTTCAC
TAAGAAGTAGAGATTTTAGTATTGATAAAATTGCAAATAAATATAATGGTGGAGGTCATA
AATTAGCTAGTGGAGCTGAAATTAGTTCATTAGATCAAATTGATGATTTAATTAATGACT
TAGAACAACTAATTAAAGGAGAAGTGTAGATGAATAAAACTATTTTTAATCTTTTAAAAG
AACTACAACAAGCTAACATCAGTCTGAATAAGGCTGATGTTTATCATATTTTAGAACACA
TTTTAAATAAAAATTATCAATGAATTGTTAGTAATTTAGATTATTTTTTAACAAAAAAGC
AACTTTATAAACTAGAACAAATCTCAAAATTATTAGAAAAAAAATATCCTTTAGCTTATA
TTTTAAAAAATAAATATTTTTATTCAAATAATTTTTTTATTAATAAAGATGTTCTAATTC
CTAGAAATGAATCAGAACTAATAATTGATTATGTTAGTGAATTTATTAAAAATAATAATG
ATTTATTAATAGTAGATCTATGTACTGGTAGTGGGTGTTTAGGAATTAGTTGTGCTTTAT
TAAATAAACAAAATAAAGTGATTTTGACTGATATTTCATATAAAGCATTAAAAGTAGCAA
ATAAAAATATTAAAAGATTCAATTTAACAAATACTATTTGTTTGTCTGGTGATTTTATTA
GTGTTTTAATTAAAGATAATATTAAGGCAAATGTAATTATTTCTAATCCTCCATATATAG
ATATAAATGATCAAAATTTAGATAAAAACGTTATAGAATATGAACCAAGTATTGCTTTAT
TTGCACCAAATAAAGGTTTGTATTTTTATGAAATTTTAATTAAAAATATAGATCAAATAG
TTGATGTTAATAAAAAGTTTTTAATAGTTTTAGAATTTGGATGATTACAAAAAGATTCAA
TAGAACAATTATTGATTAAGAATTGTTTAAAATATAATTGAGAATTTAAAAAAGATTATA
GCAATTATTGAAGAAATTTAATTATTAAGAATTTTTAAATGAATAATCAAAAAATAATAA
ATATTGCTGTTATTGCTCACGTTGATGCTGGTAAATCTACACTTGTTGATGCTTTATTAA
AGCAAAGTGGGGTTTTTAGACAAAATCAAGAAGTAATTGAACAAGTTATGGATTCAAATG
ATCAAGAAAGAGAAAGAGGAATTACAATTTATTCTAAAAACTGTTCTATTACTTATAAAG
ATTACAAAATTAATATAGTAGATACTCCAGGTCATGCTGATTTTTCTAGTGAAGTTGAAA
GAATTATGAAAACAGTTGACACTGTAATTTTATTAGTTGATTCAAGCGAAGGACCAATGC
CTCAAACTAGATTTGTTTTACAAAAAGCTTTAGAAATTGGATTAAACCCAATTTTATTTA
TTAATAAAATAGATAAAAAAGATCAAAGAAGTTTAGAAGTAGTTGAAGAAGTAATTGAAC
TATTTTTAGAACTAAATGCAACAGATGAACAACTTGATTTTAAAACTTTATATGGAATTG
CAAAAAATGGAATTGCTCAATATAGTTTAGAAGAACAAAGTAATGATTTAACACCTTTAT
TTGAAACTATTATTAATCAAGTTGGTTCATATCCAATTGAACTATCAAATAATGATTTAG
TGATGCAAGTTTCAAGTTTAGCTTATGATAGTTTTATTGGAAGAATTGGAATTGGAAGAA
TTTTTGAAGGAAGCATTAAAGAAAATCAAATCGTAAGTATTGTTAAAAATGATAGAACTG
TTAAGCAAGGAAAAATTGCAAAATTAATGGTTTATCAAGGATTAAATAGAGTTCAAGTTA
AACAAGCATTTGCTGGAGATATTATTACATTTGCTGGAATTGAAGATATTTCAATTGGAG
ATACTATTAATAATTTAAATATTATTAAACCATTAAAACCAATTCATATTGAAGAACCAA
CAATGTCTATGAACTTTTTAGTAAATACTTCACCATTTGCTGGAAGAGTTGGTAAATTTG
TTACTTCAAGAAATATTAAAGAACGTTTAGAAAAAGAAGTTGAAGTTAATGTTGGTTTAA
GAATTGAACCTTTGATTAATTCTGAAATTGAAGGATTTAAAGTTTTAGGACGTGGAGAAT
TACATATTTCAGTTTTAATTGAAGCAATGAGAAGAGAAGGTTTTGAATTAGCAATTTCAA
AACCAGAAGTAATTTTTCAACGCAATCCAATGACTGGAGATTTATTAGAACCAATTGAAA
AAGTAATTATTAATACACCAACTGAATATTCTGGAACTATTATTAACAAATTAAATCAAA
GAAAAGGAATTATGTTAGATATGGATTCTGATGGTATTAGAGATAAAATTACTTATTCTA
TACCATTAAGAGGTTTAATTGGATTTAGATCAGAATTTACAAATGATACTCATGGTGAAG
GTATTATGGTTAAAAGTAGTAGTGGATATGAACTATATAAAGGTGAAATTGTTTCAAGAC
AAAATGGAGTATTAGTATCAATGGCAAATGGTAAAAGTTTACCTTATGCTTTAAATAATC
TTGAAGATCGTGGAATTTTATTTATAGGTCCTCAAGTTGAAGTTTATGAGGGAATGATTA
TTGGTCAGCATTCAAGAGATAATGATTTATATGTAAATCCAACAACAGCAAAAAAATTAA
CTAATACTAGAGCTAGTGGGACTGATGATGCTGTTAAATTAACACCAGCTAAAAAAATGA
GTCTAGAAGAAGCTTTAGAATATATTTCAAATGATGAGTTAGTTGAAATTACTCCAACAG
ATATTAGATTAAGAAAACGTTGATTAACTCAAGCAGAACAAAAACAACACAGAAACGATA
AATACTAGATGAGACAAACAAAAGTTGATATTTGCATTATCGGTGGTGGAATAATTGGTG
CTTCTATTGCAAGAGAACTAGCAAAATTTGACAAAAAAATTGTGGTTTTAGAAGCAAATT
CAAAACTTGCATTAGAAACAAGTAGTCATAACTCAGGATTAGTTCATGGTGGGTTTGATC
CAAGACCTGAAACTTTAAATGCAAAATTAAATGTTTTAGGAAAAAAGCGTTACGAAGATT
GAATTAAAGAAATGGATTTTCCTTATTTAAGAATTGATTCTACTATAGTAGCATTTAATG
ATAATGAAATGAAACATGTTCATATGCTATATGATAGAGGATTGATCAATGGATTAGATC
CAAAAGAAATGGAAATAATTGATGCAAAAGAACTTCAAAAACGTGAACCAAACATTAATA
AACAAGCAGTCGGGGCATTAGTATGTAATTCTTCAATTGCTATTGATCCAGTTGTACTAA
CTACAACACTTATGAGAAATGCTATTAAAAATGGTGTTGAATTAAAAGTTAATTCAAAAG
TAATAGATATTAAAAAAAATGATAATATTTTTGAAATCAAAACTTCAAAAAATGAAGTTA
TAAAATCTGAAGTTATAGTTAATGTAGCTGGTCATTATGCTGATATTATAGCTCAAATGG
CTGGGTATGGTGATTTTAAACTAACTACAAGAAGAGGAGAATATCGTATTTTAGATAAAT
CTGAAGCAGGTATTGTAAATTCTGTAGTATTTATGGTGCCAACCATTCACGGAAAAGGAG
TTATTGTTGCTCCAATGCTAGATGGAAGAGTTATGGTAGGACCAACCGCTTTAGATGGAG
TACCAAAAGAAGAAACTCTACTAGTAACTCAACAACAATATGATAACATTGGAAAAATTG
GTAAACATTTAATTCCAAATATTAATATGGATAAAACTTGTATAGTTTATGCTGGTTCAA
GACCCATTGATATTGAAACTAATGATTTTGTAATTAGACCAGCAAAAAATGATAAGAAAT
TTATTAATGCTGCTGGAATGAAATCACCAGCTATTGCCTCAGCACCAGCTATTGCAGATA
TGGTTTGTGATTTAGTAAAAAACGCATTTGATAAATTAGAGAAAAAAGCTAATTGACAAC
CAAAAGAAGAAGCTATTCTTCCATGAAAATAGATGAACAACATTAAAAAATACATCTTAA
CACTAGATGAAGGAACAACAAGTGCAAGAGCTTTAA-TTACTGATAAAGAAGGTAATATT
ATTGCTGTTGAACAATCAGAATTCACTCAATACTTTCCAAAAGAAGGATGGGTAGAACAC
GATGCTATTGAAATTTGAAATACTCAACGTTCTGCACTAGTACAAGTTTTAAATAAATCT
GGAATTGATCCAAGTCAAATTGAAGCAATTGGAATTACTAATCAACGTGAAACTGCTGTT
GTTTGAAATAAAGAAACTGGATTACCAATTTATAATGCTATAGTTTGACAAGATCAAAGA
ACAGCCGATTATTGTCAAACATTTGATAAAGATACTTTAGAGATGGTAAAACAAAAGTCT
GGATTAATAATTAACCCATACTTTTCAGGAACTAAAGTAAAATGAATTTTAGATAATGTT
CCAAATGCTAGACAACTAGCAAAAGAAGGAAAACTAATGTTTGGAACAATCAACACATGA
TTAATTTATCGTTTAACAGGTGGAGAAGTATTTGTAACAGATCATACTAATGCACAAAGA
ACTTTACTATACAACATTCACACAAATGACTGAGATGATAAATTATTAAAATTATTTGAT
ATTCCAAGAAACATCCTTCCTGAAATTAAATCATGTAGTGAGGTTTATGGTTTCACATTT
AAAGGACTATTTTCTAAAGGAAATGAACAAAGAATTAAAGTTGCATCATCAATTGGTGAT
CAACAAAGTGCTTTATTTGGGCAATTGTGTTTAGAAAAAGGTCAAGTAAAAGTAACTTAT
GGAACAGGATGTTTTATTTTAACAAATACTGGTGAAGAAATTGTTAAATCAAATCATGGT
TTATTAACAACAGTTGCTTATTCATTTAAAGACAAAGTATATTATGCTTTAGAAGGTTCA
GTAATGATCGCTGGAGCTGCTGTTCAATGATTAAGAGATAATCTAAGAATTGTTTATAAT
GCTATTGAAACAGAATGATATGCTGGTCAGGTTAAAGATGATAGAAGAGTTTATGTTGTT
CCATCATTTACTGGTTTAGGTTCTCCTTATTGAGATTCATTCTCACGTGGTGCTATTTTT
GGACTAGATCGTGGAGCTAGACGTGAACATATTGTTAGAGCAACTCTAGAAGCTATTGCA
TATCAAGCAAATGATGTTGTTGATGCAATGGGAAAAGATATGAAAAAACCAATTGAAATT
TTTAAAGTAGATGGCGGAGCTGCAAATAATAAATTTTTAATGCAATTTCAATCAAATATT
TCTCAATCTAAAGTTATAAAACCAACAAACGTGGAAACTACTGCTATGGGAGCTGCATTT
ATGGCTGGATTAGCTGTTGGATATTGAGAAAATGTTGAAGAATTGAAAAAAACTTATAAA
GTTCACTTTGAATTAACACCAGAACTAAGTAAACCAGAAGTTGATAAATTAATTAAGGGT
TGAAAAGTAGCTGTTCAAAGAACATTTAAATGAGTAGAAGAAATTGAATAAATGACTAAA
GAAACATTACAAAAGAGAATGAAACGAACCAAAGTAATTACAACAATTGGTCCTTCAACT
CACTCTGCAGAAGCTATTAAAGAATTATTTAATAACGGAATGACAACTATTCGTTTAAAT
TTTTCGCATGGTAGTTATGAAGAACATGGTTATAGAATTAAAGCTGCTAAAAAAATCTCT
AAAGCTTTAAATAAACCAATTTCAATAATATTAGATACTAAAGGTCCTGAAATTAGATTA
GGAAAATTTAAAGATAATAAACAAGAAGTAGTAAAAGGTCAATCTATTACTATTTATACA
GATAATTATTCTTATTTAAATAAGGAATGTGTTCAAGGTGAAATGACTGTTGCTTATGAT
ATGTCAGTTGATTTAAAGCCTGGAGATATGATTTTAATTGATGATGGTAAGCTAGAATTA
ACAGTTGATTCAGTTGAACCTCAAATCATTAAAGCAACAGCATTCAATCATCATATTGTA
AAAACTAATAAGCGCGTTAACTTACCTGGAATCAATTTCTCTTTACCTTTTTTATCTGAA
AAAGATGAAAAAGATATTTTATTTGGATGTGATCAAGGTGTTGATTATATAGCAGCATCA
TTTGTAAACACAGCTGAAAATGTAAGACAAATTAAAGAGATTCTAACTAAAGCTAATGCA
AATCATATTCAAATTATTTCAAAAATAGAATCACAAGTTGGATTAGATAATATTGATGAA
ATTATTGATGAATCTGATGGAATTATGGTTGCACGTGGTGATTTAGGATTAGAAATTCCA
TATTATGATGTACCTTATTGAGAAAAAATTATCATCAGAAAATGTAGAGAAAAAGGAAAG
ATTGTAATTGTTGCTACTCAAATGCTAGAAACAATGACAGAAAATCCATCACCAACTAGA
GCTGAAGTAACTGATGTTTATTTTGCAACTGAACTTGGTGCTGATGCTACAATGTTATCT
GGTGAATCAGCTGCTGGAGATTATCCGTTCTTAACAGTTCATACAATGTCAACAATTAAT
AAAAGAGCAGAAGTTGAATTTTATAACAAGATTTACTATCAAGTACAATTAGATAATGCA
AGAAACTCAACATCCAGGACCTAGAGCTGAAATTGCAGATCTACTAGCCACAAAAACAAA
AGATGGTGAATATAAGTATGCTATTGTTTTATCAAAAACAGGTGAATTATTGAAAACTAT
TTCTAAATTTAGACCAAATGTAACAATTTTAGGAGTTAGTCCAGATAAGAAATTATGAAC
TTCATTTGGTGTGTGACATTCAATTTTTATGAATAAAGTTGATACCTTAGATAATTTAGA
TAATAATATTGAAAAATTATCAGAAATTGCTAAATCTTGAGGAGCAAAACTTGGTGAAAA
AGTTTTAGTTGTAAGAAGTACTGCTATAAAAGAAATAGAAGTTATCTAGATGAAAGTTAT
AGTACTAGGTACTAACCATGCTGGAACAACAGCTGTTAGAACTTTAAAAAGATTAGATCC
TACTTGTGAAGTAACTACTTATGATAAAAATGATGCCATTTCATTTTTAGGAGGTGG---
TATTGCTTTATGAGTAAAAGGTGAAGTTAAAGACCCAAATATGTTATTTTATGCAACTCC
TGAAATTTTAAGATCTGAAGGAGTTAATGTGTTTATGAATCATGAAGTATTATCAGTTGA
TGATAAAGCAAAAACTGTTAGTGTTAAAGATTTAAAAACAGGTGAAATCAAAACTGATAA
TTACGACAAATTAATTGTAGCTACAGGAGCTTGACCTTTAATTCCACCAATTCCAGGAAT
TGATTTAGAAGGTGTTCAAATTTGTAAAAACTACCACCATGCTAAAAAAATTCTAGAACA
CAACTTAGATAAAAGTTATAAAAAAATTGCTGTAGTTGGTGCTGGATATATTGGTGTTGA
ATTAGTTGAAGCATTTAGCGAATATGGAAAAGATGTTACTTTAATTGATGTTGCTAATAG
AATTATGCCAGTATATTATGATCAAGAATTCACTGATTTAATGCAAGAAAAAATGACTAA
AGCTGGTGTTAAATTATCACTAGGAGCTAAAGTTATTGAATTTAAAGGTGAAAATGGAAA
AGTAACTCAAGTTGTAACTGATAAAGGAAATATTGATGTAGATTATGTAATCTTTTCTGT
TGGTGTAAGACCACAATCAGCTATCTTAGAAGGAGTTTGTGACTTAGATGACAGAAAAGC
TATTGTAACAAATGACTTTATGCAAACTACAAATCCAGATATTTATGCAATTGGAGATTG
TGCTCAAGTTTATAACAAAGCTATGAACAAAAATGTTCCAATTCAATTAGCAACAACAGC
CGTTAGAACTGGAGTTATTGCTGCATTTAACGTTATTAAAGGAAATAACTTAAAATCACC
TGGATTTACAGGAGCAAATGGAATTTCAGTATTTGGACTACATATGGCAAGTGTTGGAAT
CAGTGTTGAAGCTGCAAAAAGAATGGGATATGACATTGATTTTATAGATTTTAAAGATCT
AGATAGACCAGAATTTATGTCAACAGCAAACGAAGTTTTATTCAAAGTTGTTTGGGATAA
AAAAACAAGAAAAATCATTGGTGCTCAAGTAGCTATTGAAAAAAACCATACTGAAGTTAT
GTATATGTTAGCCTTAGGAATTCAAAAAGACTTAACTATTGATGAATTACCATTAGTTGA
CATTTTCTTCTTACCACACTTTAATAAACCATTTAACTTTATTTCACTAGCAGGACTAGA
AGTTTTAGGGTTAAACTACTTTAAAAAGGAAAAATAGATGATTAACTTGTTGATCTCTAA
GTATCATGATCCTGCTATGAATTTAGCAATTGAAGAGTATTTAACTTATCATTATAAAGC
AAAAGAACCTATTGTATTTTTTTGACAAAATGCTAATACTATAGTTGTTGGAAGAAATCA
AAACGCTTTTGCTGAAATTAACTTAGAAGCTGCTCAAAAAGATAACGTTAAGATTGTTAA
AAGAAATACAGGTGGGGGAACTGTTTATCAGGATTTAGGTAATGTTTGTTATTCTTTGAT
AGTTGACAATTCAAATGATGATGTTGATTATCAAAAAGCATTACAACCTATTATCACTTA
TTTAAATCAAAAAAATATTAATGCAATGTTTTTTGGCAGAAATGACATGGTGATTGATGG
TTATAAGGTTTCAGGAAATGCTCAATTAAAAACTAATGAAAAAACACTAGTTCATGGTAC
ATTGCTATTTGATGTTGATTTGTCTAAAATGCCTAAATATTTAGTTGTTGATCTAGAAAA
ATTAAAACATCAACAAATCAGATCAAAACCTGCCAGAGTTAGAAATATAAAAGAGTTCTT
CAAAGACATTAATATTGATATTGATTTAAGCACTTTTATTAATGACGTAGTTAGTTCATA
TGTAAAAAATGAAAAAATTAAATGAATTGAATTAACTGATCAAGAAAAGCAATACATTCA
GTCAAGAAAAGAAACTAAGTTTGATCAATGAGACTGAACATTTGGAAAAAATACTGTATT
TTCTCTTGTTAAAAAACAATACCTTGAATCTAAAGGTTTTATTACCCTAAACTTAGATGT
CGATAATGGAGTTATTACTAACATTAAAATTTATGGTGATTTTTTAGGAACTCAAGGAAC
TGAAAAATTAGAAGCAAAACTAATTGGTGTTAAGTTTGATAAAAAAGATGTTGAAAAAGT
TTTAAATCAATTTGACTTAGAAGCAATTTTTGCTAAGAATTTTACAAGTGATGATATCAC
CAACTTATTATTCAAAGACTAAATGGCTATTATTAATAATATTAAAGCTGTAACTGATGC
TTTAGATTGCGCTATGCAACGCGACCCAAATGTTATTGTATTTGGTGAAGATGTTGGAAC
TGAAGGTGGAGTTTTCAGAGCTACTCAAGGATTAGCTGTAAAATTTGGAAATGACCGTTG
CTTTAATGCTCCTATTAGTGAAGCAATGTTTGCTGGTGTTGGTTTAGGAATGGCTATGAA
TGGTATGAAACCAGTTGTAGAAATGCAATTTGAAGGATTAGGATTAGCTTCTTTACAAAA
TATTTTCACTAACATTTCAAGAATGAGAAACCGTACTCGTGGTAAATACACTGCTCCAAT
GGTTATTAGAACACCAATGGGTGGAGGTATTCGTGCTTTAGAACACCACAGCGAAGCTTT
AGAAGCAGTATATGCTCATATTCCAGGAGTTCAAATTGTTTGTCCATCAACTCCATATGA
TACAAAAGGGTTGATTTTAGCTGCAATTGATTCACCAGATCCAGTTATTGTTGTTGAACC
AACAAAACTATATAGAGCATTTAAACAAGAAGTTCCAGATGAACACTACATAGTACCAAT
TGGAGAAGGTTATAAAATTCAAGAAGGTAATGATCTAACTGTTGTTACTTATGGTGCTCA
AACTGTTGATTGTCAAAAAGCTATTGCATTATTAAAAGAAACTCATCCAAATGCAACTAT
TGATTTAATTGATTTGCGTTCTATTAAACCATGAGATAAAAAAATGGTAATTGAATCAGT
TAAAAAAACAGGAAGATTATTAGTTGTACATGAAGCTGTTAAATCATTTTCAGTTTCAGC
TGAAATTATTGCAACTGTTAATGAAGAATGTTTTGAATACATAAAAGCACCTTTATCAAG
ATGCACAGGTTATGATGTTATTACTCCATTTGATAGAGGAGAAGGTTACTTCCAAGTTAA
CCCTAAAAAAGTTCTAGTCAAAATGCAAGAATTGTTAGACTTTAAATTTTAAATGGATAA
TTTAGAGCAAAAAACGATTGATGAAGTTCAAAAAATATTAAATACAAATATTAAAACTGG
TCTAACAAATCAAAAAGCTAGTGAATTATTAATAAAAAATGGTAAAAATGAATTAGCAAA
AAATAAGCAAACACCCGCTATTTTAATATTTTTAAAATCTTTAATTCAACCAATACAAAT
AGTTTTATTCATTGCAGCTATTATTTCAGTAATAGCACCATTAATTTCATCAAAACATTT
TGAAGTTAAATTTGATGATTTTATTGATTTTATAGTAATTATGGGTGTAATTATTTTAGA
CGCAACTTTAGAAACAATTCAACAAATTAAAGCAAGAAAATCAGTTGATGCTTTAAAATC
ATTATCTAAGCCTTCAGCTATTGTTTTAAGAGATTCTATTGTTAAAGAAATTTATGCCTC
TGAATTAGTAGTTGGTGATATTGTAATATTAGAAGCTGGAAAATATGTTCCAGCAGATTT
ACGTTTGCTAGAGTCAAGCGATTGTATGGTTGAAGAATCAATTTTAACAGGTGAATCATT
ACCAGTTGAAAAAAATATAAAATCAATTAAACAAACTAATATTTTAGCAGACAAAAAAAA
TATTTGTTTTATGTCTACTTTTATAACTTCAGGTAGAGCAATTGGTGCTGTTATTAAAAC
TGGAATTGATACTGAAATTGGAAAAATTTCTAAAACAATTTCTGAAAATGAAGAGCAAGT
AACACCATTAGAAAAGAAAATGAATAAATTCAGTTATTTAATTTCTATTCTAGCTATTAT
AATAAGTTTTTTTGTATTCATTAGTTTTATAATTAGTTCAAATAAAAACAACTGAGCAAC
TTATTTAATGATTTCAATAACATTAGCAATTGGTGTTATTCCTGAATCACTTTCTGCTAT
TGTATCTATTGCTTTATCTTTTGCTACAAAAAGAATGGCAAAGAATAATGTTATTGTTAA
AAAGTTAGAAAGTATTGAAACTTTAGGGTCAGTAAATGTGATTTGTACTGATAAAACAGG
GACATTAACTCAAAATAAAATGGCAATTAAAAAGTTAATTTGAAACAATGAAATTATTTT
ATCTGATGAATTTATAGATAAAACTGAAAATGAATTAGCTAAAACTTTATTTTTAAAATC
TTTAGTTTTACCAAATGATTCAATTACTGAAAAAGATGAGAGGATTGGAGATCCTACAGA
ACTTGCATTAGTTGATTTTGCTGAACAATTAAAAATTGATGAACAAGAGTTTAGAAGAAA
ATATCCAAGAATTTTTGAAATACCTTTTGATAGTGAAAGAAAATTAATGTCAACTGTTAA
TATTTTAGAAGATGATAAAAAATTTATTTTTACAAAAGGTGCTTTAGACCAAATACTAAA
AAAATGTTCAAAAATTTTTATTAATAATAAAATTGTTAAACTAACTAATACTTATAAAAA
AGAAATTAAAAAGTTATCAACATCTTTAAGCGATGATGCTTTAAGAGTACTAGGATTTGG
ATTTAAACAAATTTTAAATGATGAACAGCAAACTGAAGAAGACTTGATTTTTATTGGTGC
TGTTGGAATGATTGATCCTATTAGAAAAGAAGCTTTAATAGCAATTCAACAAGCAAAAGC
TGCTGGTATTAAAACAATTATGATTACTGGAGATCATGCTATTACAGCTTTAGCAATAGC
AAAGGATTTGGACTTAGCTTATACTCAATATGAAGTAATGTCTTCAGAAAAATTAGAACA
ATATACAGATCAAGAACTAGAAAGCGCCATTGATAATATTAAAATTTTTGCAAGAGTAAA
TCCTGAACACAAAGTAAGAATCGTTCAAGCTTTACAAAAAAAGGGATATATTGTTTCAAT
GACAGGTGATGGAGTTAATGATGCTCCAAGTTTATCAATAGCTGATATTGGGGTTGCTAT
GGGTGTTAGTGGAACTGATGTTGCAAAACAAGCAGCAGATGTAATACTAACTAATGATGA
TTTAAATACTATGATGACAGGAGTTCTAGAAGGACGTAATGTATATCAAAAAATTAGACG
CGCAATTGTTTTACTATTAGGATTTAACTTTGCAAATGTAATAAGTATTGTTATTATTTC
ATTATTATTAAAGATTTCACCCCTAAATGCTACAAATATTTTGTTTGTTAATATTGTAGT
TGATTCTTGTTTGGCATTTGGAATTGGAATGAGTCCAATCGATAGAACTCTTTTAAAAAA
TAAACCTCAACTAAGAAATAGCAATATACTTAGTGAGATAATTTGACCATTATTTAAAGT
AGGTTTATCATTATCAACTGCTCAAATAATCTCATTTATAATTGGAATGTCAGTAACAAA
TCTTGATTATTATAATAGTTTAGAAAATTATAATAAAGCTAATAATTGGTTTTTATTTAT
TCAACAAAATAGTAATACCTTATTAACCAATTTAGACGATATGCACGATTTTATAGTATT
TGGAAGAACTAGTATGTTTATTACAAGTATCATTTCACCAATTCTATTTACTCATCTAAT
AAAACTTACAAATTGAAAAGAAACCAAAAAAATTGATTGAACTATCTCAAAACCTTTGAT
TTGTGCTTGTGTTATTGCTTTATTAATTTCAATAATAGCATTTTCAATACCAGTGCTTAA
TTCGAAAGTATTTGGTTTAGCAGGCATTAATGATACAAAACAATATATTAATTGAAACTC
TAAAAATATGTGAATTCTATTTTCAAGTTTGGGATGTGGGTTAATTCCTTTTATATTTAT
TTTAATAACTGATGCAATAGAATTTTATTCATATCACTTATCAAATAGAACTTGAGAAAA
AAAA-CAAAAACTAATAAAGCAAATAATCGATCAAGAACAAAAAGAACAAGAACTTAAAA
AAGAAGATAAAAAAAATCAAGCAATATAAATGCAAGGAATTTTAGTTAAAAAAGATAGTA
ATGAAAGTTATGTGTTTTATGAAAATAAAATATATAAAGTATATGCAAAAGGTAATTTAA
AAAAAGAACTAAAACCTAAAGTTGGAGATGTTGTTGAATTTAGTATTTTAGAAGATGGAT
ATGGTTATATTAAAGAAATTAAACCAAGAAAAAATAGTCTAGATAGACCAAAAATTGCAA
ATGTTGACCAAGTTTTAATAGTTACTGCATTATATGAACCTTTATTTTCATCATTTTTAT
TAAATAAATATATTATGATGTTAGAAACGCTAAAAATTAAACCTATTTTAATTTTTACTA
AAGTTGATTTATTAAAAAAGAGTTCTTATTATCAAGAAGTTATACATAAAATTAATTGGT
ATGAAAAAATGCATTATCAAGTTTTAATCATTAATAATAAAGACAATTTAGAAAATAAAA
ACACAATAATTTTAAAATTAAAAGAACTTTTAAAAAATAAAATTAGTGTTTTTACAGGAC
AAACTGGAGCTGGTAAATCCACTACTTTAAATAATTTTTTAGATATTAATAAACAAATTA
AAACTAATGAAATTTCAAAAAAACTAAATAGAGGAAAACATACTACAACTAGTATTCAAC
TTTATAATTTAGAAAATAATATTTTTATAGCTGATACTCCAGGATTTTCAGCATTTGATT
TAAATAATATTGATATTGAGCATATTTTATATTCTTGAGAAACGTTTATTCCTTTTTTAA
ACAAATGTAAATTTGTTGATTGTACACATACTCATGAAACTAAATGTGTAGTAAAAAAAG
CTGTGGCTGAGCACTTACTACCAACATTCATTTATAATGATTATGTAAAAGTATATGAAG
AATTAAAGAAAAATAGAAAGAATAAATATTAAATGGATAAATCTAAAATCAGAAATTTTA
GTATTATTGCTCATATTGATCATGGTAAATCTACATTAGCAGACCGTATTTTAGAACTAA
CAAATACAGTTGAAAAAAGAGAAATGCAAGATCAATTATTAGATTCAATGGATATTGAAA
GAGAAAGAGGAATTACAATTAAATTAAACTCAGTTCAATTAAAATATCATTCAAAGGATG
ATAAAGATTATATTTTTAATTTAATTGATACTCCAGGTCATGTTGATTTTACTTATGAAG
TTTCAAGAAGTTTGGCTGCTTGTGAAGGTGCTGTTTTAGTTGTTGATGCTTCTCAAGGAG
TTGAAGCTCAGACTTTAGCTAATGTTTATTTAGCAATTGATAGTAATTTAGAAATAATTC
CAGTAATTAATAAAATTGATTTGCCTAGTGCCGATGTTGATAAAGTTAAACAAGAAATTG
AAGAAATTATAGGATTAGATTGTAGTAATGCTCCTTTAATTTCAGCAAAGACTGGATTAA
ATGTTCAAGATGTTTTACAAGCAATAGTAGATAAAATACCACCACCAAATGATGCTATTG
ATAATGCACCTTTAAAAGCTTTAATTTTTGATTCTTATTATGATAAATATTTAGGTGTTG
TTATGTCAATAAGACTAAAACAAGGGATGTTAAAAGTTGGTGATAAAATCAAATTAATGT
CTACTAATGCTGAATATGAAGTCACTTCTTTAGGAATAAAAACTCCAAAAATTGTTAAAA
AAGACTTTTTAGAAGCTGGTGAAGTTGGCTGAGTTGCAGCTTCAATTAAAACTATTAAAG
ATGTTAATGTTGGAGATACTATTACAAGTGTTTTAAATCCGGCTAAAGAACCACTTGATG
GTTATAAAAAATTAAAACCAATGGTATATTGTGGAATTTATCCAATTGATACTAATAAAT
ATCAAGATTTTAAAGAAGCTTTAGAAAAAATTGAATTATCTGATTCTTCTTTAGTTTATG
AACCAGAAACTAGTCAAGCTTTAGGATTTGGTTTTAGGTGTGGTTTTTTAGGATTATTAC
ATATGGAAGTAATTCAAGAAAGACTAGAAAGAGAATATAATCTTGAACTAATTGCAACTG
CTCCAAGTGTAGTTTATAAAGTTCACTTAACAAATAAACAAGTAATTGAATTAGACAATC
CTGCATTATTACCTGAGGCTCAAAAAATTTCAAAAATTGAAGAGCCATTTGTTGAAATTA
AAATAGCAACTCCGAGCGAATATATTGGAAACTTAATGAATTTGTGTCAGAATAAGCTTG
GTATTTATAAAAATATGGAAGTAATTGACAATAATAGACGAATTTTGATTTATCAAATGC
CATTAGCTGAAATTATTTTTGACTTTTTTAATAAATTAAAATCTATTTCTAAAGGATATG
CTTCTTTTGAATATGAACTTATTGGTTATAAAGAGTCAAAATTAGTAAGAATGGATATTA
AGTTAAATGGAGAAATGGTTGATGCATTTTCAATGATAGTTAATCAAAAATTTGCTTATC
AAAGAGGAAGTGCTTTAACTTTAAAACTAAAAGAATTAATTCCAAGACAAAACTTTGAAG
TACCAATACAAGCGACAATTGGAAATAAAGTAATTTCAAGAGAAACTATAAAAGCTTATA
GAAAAGATGTTACTTGAAAACTTCATGCTGCAGATAAATCAAGAAGAAAGAAATTATTAG
AAAAACAAAAAGAAGGTAAGAAAAAGATGAAAGAAATTGGAACTGTAGAAGTTCCACAAG
AAGCTTTTGTTGCAATTTTAAAAATAGATGATTAAATGCTAACTAAAAGACAAGTTAAAA
TTTTACAAACTATTGTTGAAGAATTTATTAAAACTAATCAACCAGTTGGATCAAAAAGAA
TTTTAGAACTATTAGATATTAAAATATCTTCAGCAACAATTAGAAATGAATCAGCTATTT
TAGAACATGAAGGTTATTTAGAAAAACAGCACACTTCAAGTGGAAGAACACCTTCAACTA
AAGGCTATAGATATTATGTTGATAATATTATGAAACTAGATTCAGCTGATTATACTAGAT
TAAAAATTTATTTAAACCAGTTATTAGATTTAAGAAAATATGATATTGATAAAACGATTA
ATTATGCTAGTGAAATTATTAGTGAATTAACTAAAATGACAGCAGTTGTAATTAAAAAGC
AAAATATAAAAAATATAAAGTTAAAAAAAATTGAACTAATATTATTATCAGAATTTTTAG
CAAGTGTTTTATTTATTTTTTCTGATGGTGATGTGCAAAATAAAATGTTTAATTTAAAAG
ATATTTCTTTATCTGATTTAAAAATTGCTATTAAATTATTTTCAGATTTTTTAGTTGATG
TTAAATTAGATGAAATAGATCAATATTTAAATGATTTAAAGCATCAATTATCTTTAAGTA
TTAAACAATATGACTATGTTTTAAACACATTTATAAATACTATTTTAGAATCAAAAAATG
AACAAAAAGAAACTCATGGAATGAGATATATGTTAGAAAATCCTGAGTTTAATGATACTA
ATAAATTAAAAAATGCAGTTAAATTAGTTGAACAATTATCTCCTTTTGATTGATTTAATA
TTGCTTATGAATCTAATAAAAATATGAATAAAATAGCAATTAAAATTGGTAATGAAATCG
ACCAAATAAATGATGATATTTCAATGATTGCTACAGAATTAAAAATTGGTAATTCTTCTA
CTGTTTTAACTTTAGTAGGTCCAAAAAGAGTAGATTACAACCAAGTAAACCAGTTAATGA
ACTTAATTATTGAAATTATTAATGCAAAGGAGAATTAAATGTCAAATAAATATAAAGACA
CATTATTAATTGGTCAAACTAATTTTGATATGCGTGCAAATTTAGCTCAAAAAGAGCCTA
AAATTGAACAATTTTGACTAGATAATAAAATTTATAATAAAAAAATGAAATTAAATGAAA
ACAAAAAAGTTTTTATTTTACATGATGGACCACCTTATGCAAATGGAGATTTGCATATTG
GTCATGCTTTAAATAAAACTTTAAAAGATTTCATTGTTAGATATAGAAATGCAGCTGGGT
ATTATTCTCCTTTTATTATGGGTTGAGATACTCATGGTTTACCTATTGAAAGTGCTGTTA
CTAAAATGGGTGTTGATCGTAAATCTATGAGCAGTGTTGCTTTTAGAGAACTTTGTTATA
AATATGCTTTAGGACAAATCCAAAATCAAGCTGATCAATTTAACCGTTTAGGAATGTTTA
CTGATTATGATGTTAAGTATGTAACTTTAACTCATGATTTTGAAATGTCTGAGCTAAGAT
TATATGAAAAAATGTATCAAAAAGGATTGATTTATAAAGATTTAAAACCTATTTATTGAT
CACCATCAAGTGAAACTGCCTTAGCTGATTCTGAAATTATTTATAAAGATGTAACTTCTC
CTTCAATTTATGTAGGTTGTGATGTTGTTAATAGTGATGAATTTAAAAATACTCAATTAG
TTATTTGAACAACTACTCCTTGAACTTTACCATTAAACCAATTAATTGCTATTGGAGAAA
AAATTAAATATAGTTTAGTTCAAGTAGAAAATCTTGATAAACAATTTATTTTAGCTTCTG
ATTTAGTAAATCAAGTAAGTAAAATTATTGGTTGAGAAAATGTTAAAGTAGTTAAAGAAT
TAGATGCAAATCAATTAGTTGGATTAAATTATGTTCACCCTTTATATGATTCAAAAATTA
ATAAAATAGTTTTAGGACATCATGTTACAAGTGAGTCTGGATCAGGTTTAGTTCATATTG
CTTCAGGATTTGGTGAAGATGACTTTTTAATTGCAAAACAAAATAATGTAAAACCATTTG
CTCCACTTGATGATCAAGGAAAATTTACAAATGAAATTGGTGATGTAGATCCAGAAATTG
TTGGTATGTTTTATGATGATACTAATAAAATAATTACTAAAAGATTAGAAAATAATCATA
AATTATTAAAACTAAACTTTTTAACTCATTCATATCCACATGACTGAAGAACTAAAAAAC
CAATAATTTATAGATGTACTTTACAATGATTTGTTAACTTAGCTCCAGTTAAAGATGAAA
TTTTAAAAAATGTTGATCAAATTGATACTCATCCAAAATGAGCTAAAAAACGTTTATATC
AAGTTTTAGACGAAAGACTTGATTGAACTATTTCTCGTCAAAGATTATGAGGAGTTCCAA
TTATTGCTTTTTATGATCAAAATAATAATTTAGTTTTAAACAATGAAATTTTAAACTATG
CAATTAATAAAATTGAAAAAGTTGGAACTAATGCTTGATTTAGTTTAGATGCTGATGAAT
TTTTACCAGATGAATATAAAAACAAATCATTAAGAAAAGAAAGAGACACTTTAGATGTTT
GATTTGATTCAGGAAGTAGTTCAATTGCTTTAAGTGAAAAATATCCTAAGTTACAAGCGC
CTTATGATATTTATTTAGAAGGAAATGACCAATATCGTGGTTGATTTAATGCTTCAATGA
TTAATTCAACTATTTATGCAAACAAATCTCCTTATAGACAATTAGTATCACATGGTATGA
CTACTGATGAAAAAGGAAATAAAATGTCTAAATCACTTGGTAATGGTGTTGATCCAATTG
AATTTTCAAATGAACTTGGTGCTGATATTTTAAGATTATGAGTAGCTTCAACTGACTTTA
CTGATGATCAAAAAATTGGAAAAGAAATTATTAAACAAATTGGTGAAGCATATAGAAAAA
TTAGAAATACAATGCGTTTTATTTTAGCTAATTTAAATGATTTTAATCCTAAAACTGATT
ATCAAGCTAAATTAAGTGAAGTTGATATGTATAGTTTAGCTAACTTAACTGCTTTTAAAA
ATAGAGCTTTACAAGCATATGAAGAATTAAACTTCAATTTAGTTTATACAACAACTATGA
ATTATGTTACTAAGAATTTATCTGCTTTTTATTTAGATTTTATTAAAGATATTTTATACA
TTAATAGTAAAAACGATCTAAGAAGAAGACAAGTTCAAACTGTTTTATATGAACAATTGT
ATTGCTTGATTGATATTTTAAGACCAATTTTAGTTCATACTGTTGAAGAGGTTTATCAAA
ATTTAAACGACACTAAACTTGAGTCAGTTCACTTATTAGATAATAGAGAACAAAACTTTG
TTTATGATAAAGAATTTGTTGACAAATGAGATAAAGTAATGGTTTTAAGAGATGATGTTA
ATAAAGCTTTAGAAATTAGTAGAGAAAGTAAAACAATTAATAAAGGATTTGAAGCTGTTG
TTTACATTAAATTAGATAAAGAATATGAAAAATTAAAAGATATTAAAGATTTAAGTCAAA
TCTTTATTGTTAATAGTATTAATTTTGTAGATGATATTGATGATAGTTTTGTTAGAACAA
ATATTTCATCAATTAAAGTTGTACAAAAACAAGGATTAAAATGCCAAAGATGTTGACAAA
TCTTTGATAATTTAATTGATGATGAAATTTGTAATCATTGTAATAATGTAGTTAAATCAT
TATAGATGAAAATCGATGAAAAAGAATTAATATCTAAATATTTTGATCAAGCATTAAATG
AAACAATGAAAGTTGTATCTATTCCTTCTTTTTTAACTACTCCAACAAAAGATGCTCCCT
ATGGAAAAGGTTGTAAAGAAGTATTAGATTATGTAATTGATCTAGCTAATAATTTAGGTT
TTCAAACTTATAAAGATATTAATAATAAGTATGGGTTTGTTGATTATGGAACTGGTGAAA
AATTATTTGTAATTTTAGCTCATTTAGATGTAGTTCCACCAGGAAATATTGAACAATGAG
TTACTGATCCTTTTACACCAATTATTAAAGATAATAAACTAATCGGAAGAGGTACTTTTG
ATGATAAAGGTCCTGCTATGATGAATTTATTTGCTTTAAAATATTTAAAAGATCATAATT
ATATATCTTCAAAATACAAAATCAGACTAATTTTTGGATTAACTGAAGAAACTACATGAG
ATTCAATTAATACTTATATTAATGATCATGGGGTTGCTGATTTAGGATATACTCCAGATG
GTGAATTTCCCGTTGTTTATGCTGAAAAATGAATTGCTGATTTAGATATTGTTTCTAATG
AACAAACTGATATACAAATTGGTGGTGGAGCTGCTTATAATGTGATTTGTGATACTGTTT
GATATAAAGGACCAAAAATCAAAGAAATACAAGAATATTTAAACAAAAATAGTATAACAA
CTAAAATTGAAGATGATAAATTAGTTGTTCAAGGAAAAGCTGGACATGGTAGTTTACCTT
GATATGGAATTAATGCGGCAACTTGATTAGCTAAAAGTATGTATGAAAATGATGTTCATC
ATAAAATTACAGATTATTTAGCTAAAGATGTGCATTTGGACTTTAATCTAAAAAATGTTT
TTGGTGATATTTCTGATGAGACTGGTGAACTTACTCAAAATGTGGGAATTATTCAAATTA
AAAATAAAGATTCTAAGATCGGTTTAAATTTTAGAATCCCTGTATTCACTAATCCAAATC
AAATTTTTATTCCAACATTAACTAAATATTTAGAAAAAATTAATTTATCTTTAGAAGTTA
AAAATATTGATAATAGTTTATATGTTCATCAAGATTCTGATCTAATTAAAAAAATTATGA
AAGTTTATCAAGAAGTGACTCAAGATTATAAAGCAAAACCTATAGCTATTGGTGGTGGAA
CTTATGCTAAAGCTATGCCTAATGTTGTAGCTTTTGGTGCAGAATTTGATATTGAAAACT
CAACAATGTATGCTTATAATGAGTATGTTAAAATTGATGATCTAAAAAAAATGTTAGAAA
TTTATACTAAAGCCATTGTTTTATTAACTGAATAAATGAGTAAAAAAGTTAGCATTATTT
TAATAGCAGGCGGAAGTGCTAGTGGTAAAACAACTATTGCTAGTAAAATAGCTAATGAGA
TTTTAAAAGATAAATCTGTAGAGCATATTTCAATGGATAACTATTATAAAGATTTTACTA
ACTTATCTTTAGAACAAAGAAACACAATTAATTTTGATCATCCAAATTCAATAGATATCG
AACTTTTACTTAAAGATCTAAAGCAACTTTTAAAAAGACATGATATTTTTGTTCCGACTT
ATGATTTTACAAAACATATTAGAACAAACAAAGAAAAACTAATTAAAGCTAGTGATGTTA
TTATAGTTGATGGAATATTTTCTTTACATTTTGAAAAATTGCGTGAACTTGGAGATATTA
AAATCTTTGTTAAAACGCCTGATGACTTAAGATTTATTAGAAGATTAATTAGAGATATAA
ATGAACGTAATAGAACAGTTGAAAGTGTAATTGATCAATATTTAACAGATGTAAAACCAA
TGCATGATTTATTTATAGAACAAACTATTGATTATGCTGATATTATAATTCCTTTTAAAA
AAGGAAATGATGTAGCTATTAATATAGTTGCTTCTAAAATAAAAGATTTATTAAATTAAA
TGATATTAAAAAATGCCAAAATTGTTTTAGAAGATAAAATTATTAATAATGGTTATTTAA
TTATTAAAGATAAAAAAATAGTTGAAATTGGATCTGATTATAAAAAAAAGAATGGAATTG
ATTTAAATAATCAGTGATTATTACCAGGATTTATTGATTGTCATGTTCATGGTGGGTATG
GAGTTGATTTTGAAACTGGAAATAAAAATAGATTTAAACATTTTGCAGATAACATAATAA
AAGAAGGAGTTACTAGATATATTCAAACAAGTGTAACTAATAGTGTTAAAAAAAACAACC
AAATATATAAAGAATTTGGAGAGTTTATAAACTTAAATAATGGTAAAGCTAAATGTCTAG
GAGCTCATTTAGAAGGACCTTTTATTTCTAAATTTAAAAAAGGTGCTCATCAAGAAAACT
TATTATTAAATCCAGATATTGAATTAACTAAAAAATGAAATAAATTATCTAATAATAGTT
TAAAAATAGTTACTTATGCTAGTGAATTAGATAATGGAACTTATACTCAGTTTTTAATTA
ATAATCAAATTATTCCAAGCATTGGTCATTCTAATTTAAAAGCAAATCAATTTGAACAAC
CTTATTTATTAGGTGTTAGACATGTTACTCATTTATTTAATGGAATGAGTGGAGTTGATC
AACACAATCCTGGTTTAGTTGTTGCTAGTTTTAATCATAAAGATGTTTTATGTGAAATTA
TAAGTGATGGAATTCATTTAGATAAAGAAATTTTAAAAGTGATTTACAATCTTAAAACAG
CAGGTAATTTATGTATTATCACTGATTCTATGAATGCTAAAGGTTTAAAAGATGGTGAAT
ATAAATTAGGTAATTTAGAAGTTTATAAAAAAGGTATAGAAATTAGATTAAAAAATAATA
ATGCTTTAGCTGGAGCTGGATCAACTTATGATTATAATGTTAGAGTTTTTCAAAAAACAT
GTGATATTAAAATGACTGATTTAATTAAAATGACTTCTATTAATATAGCAAAACAATTAA
ATATTTTTGATAAAACTGGAAGTATAGAAGTGAATAAGTTAGCTGATTTAGTAGTTTTAG
ATGATAATTTATATGTAAATAAAGTACTAGTTGAAGGAAAAATTGTTTTTAAAAATACTA
AAAATAAAAAATTATAAATGAATAAGAAAGTTAAAATTATTGGTGCTGGTTTAGCTGGTT
GTGAAGCTGCATATTTTTTAGCAAATAATAACATACAAGTTGAATTATATGAAGTTAAAA
CTCTTATTAAAAATGAAGTTCAAAAAACAAAGAACTTTGCTGAATTAGTATGTTCTAATA
CTTTTAGAAGTCAATCATTATTAAATGCTGCTGGTATTTTAAAAGCAGAAATGAGACGCT
TAAACTCTCTAGTTATAAAAATAGCAGATAGTTGTAAAATTGATGGAGATGATGCATTAG
CTGTTGATAGAGAAGATTTTTCAAAAAAACTAACTGATGTTATTAAAAATCATCCAAACA
TTACAATTATTGAACAAAATGTTAGTCATATTGATGA-TGAAAATGACTTA--ACATTAA
TAGCTACAGGACCTTTAACTACAAATGAGTTAAAAGAAGATATTCAAAGATTAATTGGAA
AACAAAAACTATTTTTTATGGATGCTTCAGCTCCAATTATTACAAAAGATTCAATTGATT
TTAATAAAGTTTATTATTCAGGAAGACACAAACAAGGTAAATATATTTGCTGTCCACTAA
ATGAACAAGAATTTAACAAATTTGTAGATGATTTAGTTAATGCAGAACAAGTACAATTAA
AAGAATTTGAAAAATCAATCTTTTTTAAAGGTTGTCAACCAATTGAACAACTTGCAAAAA
CTAGTAAAAAACTTCTTTTAAAAGAACCAATGTCACCAAATAATTTACTAGATCAAAATA
ATCATCAACCTTATGCAGTTGTTCAATTGTGCCAAGATGATGCCAAAGATAGTTTATATA
ATATGGTTGGATTTCAAACCAATTTAAAATGACCAGAACAAAAAAGAGTCTTTCAAACAA
TTCCAGGATTAGAGAAGGCAAAAATTGTTAGATATGGAGTAATGCATAAAAACTATTATA
TAAATTCTCCAAAAATTTTAAACTTTAAACTACAAGTAATTAGAAAGAAAAATGTCTTTT
TTGCAGGACAAATCACTGGAGTTGAAGGATATATTGAATCAGCTAGTTCAGGTATATGAG
CTGCTATTAACATTCTAGCTTTTATTAATAATAAAAAAATAAAACCCTTACCAAACACAA
CAATTTTAGGTGCACTAACTAACTATATAACTAATTCTAAAATCTATAGTTTGAAACCTA
TGAAATGTAATTTAGGTATTTTAGAACAAGAAAATAAATATTAAATGTCAAGTAATAAAA
TATTAGATCGCGATCTTGATCAGTTAAGAGAACTTATAGAAGAAATGATCAAAGAAACTA
AATTACAATATGCACAAAGTTGTCTTGTAATTAAAGAAAAAAATAGATTAAGTGAAGCTC
AAAAAGTAATTGAACATGACAAGCTTATCAATGATATGCAAAATAAATTTACTTCAATGG
CTTTATGAAAAATTTCAAAACAAAAACTAGTAGCAAAAGATCTAAGACTCGCAATTGGAG
GAATTTTAATTACTAGAGAAATTGAAAGAATTGCTGATTATTCTAAAGCAATTTCTAAGT
TTTTTATCTTTTATAAACCTAATGAAAAACACCTTTTAATGATTAGTGAACTATATCAAC
TAGTGGTTGAAATGTTAGATATTTTTTCAGATGTCTTTGGTAATTTAGAAATTGATAAAG
AACAACAAGTTTTAAGTTTAGAAGAAAAAATTAATGAAAAATTTAGATCTTTTTATGATT
TATTAATTGATGATATTAGACAAAAAACAACAAAAGCTGAAGCTGAAGAAATTGCTGCTG
TTTTAAAACAACTATTTAATTTAGAAAGAGCTGGAGATCATTTATTAAACGTTCAACAAA
TTATTAATTTTGTAAAAACAAGCAAGTTTATAGAAAAAACTGAAAAAATTAAATAAATGG
TATATATAACAAATGAAAAAATTAATGAAATCATTTCACAAGCTAGTATTGTTGATATAA
TTTCTTCTTATTTACACCTAATTAAAAAAGGTAATAATTACTTAGCTATTTGCCCTTTTC
ATAATGATTCAAACCCATCATTAACGATTTCACCACAAAAAAGAATTTATACTTGTTTTA
GTTGCAAAGCCACTGGAAATGTTATTAATTTTATAAAAGATTATGAGCATGTTGATTTTT
TAACAGCTTTAAAAACAGTGTGTGAAAAATCTAATATACAACTTGATGAATTAAAAGATT
TTCATCAGCCTATAAAAGATTTAGAATCTGAAATAATTTTGAAATTAAATTCTGAAGCAA
ATGATATTTTTAAAACTACTTTATTTTCTAATTTAGGATCTAATGCTTTAGAATATTTAA
AATCAAGAAATATTAGTATTGAAGAAATTAAGAAATTTGAAATTGGATTTGCTAGTGATA
AAACAAATTTAGTTCAAAAACTATTAGATAAAAATTATAATAGCTTAGATATTGAAAAAG
CTAATTTAGGAATTATTACTAATAGTTATAATAAAGATTATTTTATAAATAGAATTATTT
TTCCAATTAAAGATGAAAACAATCATATTATTGGATTTAGTGGTCGAAGTTATACTAAAG
ATAATGAACCTAAATATTTAAATACCAAAGAAAATAAAGTTTTTAAAAAATCTCATTTAG
CTTATAATATAGCTAGTGCATTAAAAATTAGTAAATCTTTAAAACAAATAATTGTTTTAG
AAGGTTTTATGGATGTTATTAGTTTAAGTAGAATCGATATTAATAATACTATTGCTTTAA
TGGGTACTAGTTTATCTAATTATCATCTTGAACTATTTAAAAAACACAATTTAGAAGTTT
TACTTTTTTTAGATGGTGATGATCCTGGAGTTCAAGCAAATATTAAAATTAGTCATCAAT
TATTAAAACAACAAATTAATGTAAAAATTATTGATAATCAAACTAGTTATGACCCTGATG
AATTAATTAATAATGATCTTGAATATCTTAAACAAATTATTAATAAACCTATTCATCCTA
TTAATTGTTTAATAGAAAAAAAATGATTAAAAACTGATATTAATGATCCTAATCAAATTG
AAGATTTTATTAAAAATGTTTTGAGTTTTATAGTTGATCTTAATAATAATATATTAATTG
AAAATACTATTAAAAAACTATGTGAATTAACTAAAATTTCAGAACAAACTATTAAAAAAA
CTTTAGATGAATTAAAAACTAAACTAAATAAACAACAATTTAATAAAAATATTATTAAAA
AACCTTACACTACTAATAAACCTATTAGTAAAAAAAATCCAGTTGATTTTATTAAAAAAG
AATATATTAATGCTGAACAAAGAATTTTTGTTTCACTATTAATAAGTGATCAATTTTTAG
ATAAAATCGCAGCTAATGTTGAAAAGATGATTCATCCAGACATTAAATATGCAACAATTA
ATCTAATTAATTTATATAATAAAAAAATTTATCAAGGAAATGATATTAATAAAGCATTTG
AACTACTTAAAGAGTATAATCTTACAGGCTTTGATAAAAAACAAGAAGAAATTATCAATA
ATTCTTTAATAACACAAATAACAATTAAAGAATCTGAAATTGATGATGCTTTTAATAAAT
TAGACTTATATCATAAACATGCAGAAGTTTTAAATTTAAAAAAAATGCTTGTTGAAAGCA
AAAATAAAACAGAGAGAATTCAAATCTGAAATGGAATTGATACTCTGAAAAATAAAAAGA
AAAAGAGGTAAATGGCTAAATTTAATAATAAATCAGAATTAAAAAAGATTGCTTCGTTTA
ATGATTTTTTAGATTATACAGTTTCATTTGCAAAAAAGAATAATAATAAAGTTTCATCTG
AAGAAATATTAGAAGTTTTTGCTAATATTTTTCCAAATGCTTCAGATAATGAATCTGAAA
AGTTATTAGATGTTTTACAAAATAAAGGTGTAATTTTTTCAGATCTATTAGATGATCTTG
TAGTAGAAGAAATAGAACAACACGAAGAAGAAATTGAAGAAGTCAATTTAGATGAACTTG
AAGAATTAGAAAATTTAGAAGATCTAGAAGATTTAGATTTTGAATTAGATAATACTTCAA
CTAGTTTAGGTGATGATTTTGATGTACATATTAATGATGATCTAGATGAATTTAAACAAG
CAAAAAGTGCAGCTCTTAGAGGAAGAAAATCTGCTAAATCTTCAAATCATATGAAATATC
GCGTTGGTGGTATTAGTAATGAAACTAAAATTCAAGACATTATTAAAACATATTTTTATA
AAATAGGTCAAGCTCCTATTTTAACAAAAGATCAAGAAATAATGTATGCTAAAATGGCAG
TTAGTGATGATCCTGAAGATGTTAAAGAAGGTAGAAATAAATTAATTGAATCAAACTTAA
AACTAGTTATTTCTGTTGCTAGAAAACATTTAAATCGTGGATTAGATTTTGCAGATTTAA
TTGAAGAAGGAAATATTGGTTTAATGAAAGCTGTTGATAAATTTGAATATGAAAAAGGAT
TTAAATTTTCAACTTATGCTACTTGATGAATTCGTCAAGCAATAACAAGAGCTATTGCTG
ATCAAGCAAGAACTATTAGAATTCCAGTACATATGGTTGAAACAATCAACAAGCTAGCAA
GAGTTGAACGTCAATTAACTCAAGAATTAGGAAGAGAACCTAATGCTGAAGAAATTGCTA
ATAGAGTTGGTGAGGGTATAACTTCTGATAAAGTTATTGAAATTAAAAAACTTTCAATTG
AACCAGTAAGTTTAGAAAAACCTTTTGGTGATGAAGATGATACTCATTTTGGAGATTTTG
TTGAAGATAAAGATATGGTTTCTCCAAGTGAATACACTGAAAAAGAAATTCTAAAAGAAG
TTATGGATAAAGTTTTTGAAGATATGCCACCAAGAGAAGAAAAAGTTATTAGAATGAGAT
ATGGAATTGTTCCAACAAGATTAAGAACTTTATTAAGACTTGCTCAAGAATGCAATGATA
CAAATGCTAAAGAATTAAAACAAGCAATTGAAGAATTAGATATTCATTTAGATACACCAA
TTGAAAAAGTTAGAAAATTTAATAATGAAATAATTAATAATAATCTAGCAAAATATGATT
CAGCAAGAACTTTAGAAGAAGTTGGAAAAGAATTAAATGTTACTAGAGAAAGAATCAGAC
AAATTGAAGCAAAAACTATTAGAAAATTAAAACAACCATCACCAAATAATAAATCTGGAA
AAACATTAAAAGAATTTTATAAAGGATATTAAATGAATAAATTTAAATCTGGATTTGTAA
GTATTATTGGTAGACCAAACGTTGGAAAATCAACTTTACTAAATAAACTTATTGGAGAAA
AAATTTCAATAGTTACAAATAAACCACAAACTACAAGAAATAATATTAGAGGAATTTTAA
CTAAAAAAGATCAATATCAAATTGTTTTTATTGACACACCAGGAGTTCATACTACAAAAA
AACAATTAGATAAAGTTTTAAATACAAGTGCTTTAAAATCAACAAAAGATGTTGATGTGA
TTTTATTTTTAGCTCCAAGTGATGAAGCTATTGGAAAAAATGATTTATTTTTATTAAAGC
AAATTCAAAACTTAGATGTTTTTAAAATTTTAGTAATAACTAAAGCTGATAATGTTACAA
AAGAGCAATTAATTTTAAAAGCAAACCAATGAAGTGCTTATCAAGACCAATTTGATGAAA
TTATTATTACAAGTTCATTAACCAATTTAAATATTGAAAAATTATTAGAATTAATTGTAA
ATAATTTATCAGATAATGATTATCAATTTTATGATGATGATATTTTAACTGATCAATCAG
ATCGCTTTATGATAAAAGAAATTATTAGAGAAAATATTTTATTAAAAACAGGTCAAGAAG
TGCCTCATAGTGTTGCAGTTTTAGTAGAACATTTAGAACAAAATGAAACTGAAATGAACA
TTAGTGCAGCTATTATTGTTGAAAGACAGTCACAAAAATCAATAATAATTGGTAAAAAAG
GAGTAAAAATATCAGATATTAGATATAAATCTAAAAAGCAAATTCAAGCATTATTTAAAA
GACACATTAATTTAGAACTATTTGTAAAAGTTCAAGAAAATTGAAGAAATTCACCTAGTT
TAATTAAAAAAATGGGTTATAACAAGGATCAATATTAAATGGAAAATAAAATTAAAGTTG
TGTTTTGTGGAACTCCAAAAATTGGAGCTGATGTTTTAAAAGCTTTAATTGAAGTGAATG
AAGTTGAAGTTATTTTAGTAATTAGTCAACCAGATAAACCGATTGGTAGAAAAAAAGAAA
TAGTTTATACACCAGTTAAAAAACTAGCTTTAGAAAATAATTTAAAAGTTGTTCAGCCAA
ATAAAATAGGTGATATTTATGATGAATTAGCTAAATTAGAGTTTGATTTTTTAATTACTT
GTGCTTTTGGTCAGTTTATTCCAACTAAAATTTTAAAATTAGCAAAAACTGATTCAATTA
ATTTTCACGGTAGTTTATTACCAAAATTAAGAGGAGGAGCTCCTATTCAATATGCTATTA
AAAATGGAGATAAAAAAACTGGTATTACAATTATGCAAATGGTTAAGCAAATGGATGCTG
GTGATTATTATGTTCAAGAAAGTATTGATATTTTAGATAGTGATGATTCTGGTAGTTTGT
TTGAAAAAATGGGTCAATTAGCTTATAGTATGTGCAAAAAATATTTAGTTGATATTTATA
ATCATAAGTTTGAGTTAATTAAACAAAATGAAAATCAAGTTACTTTTTGTAAAAATATTT
CTAGTGAAGAAGAAAAAATTAACTGAAATAATACTAGTTTAGATATTTTTAATTTAATTA
GATCACTATCACCAAGTCCTATTTCATATACAACTATTAATAGTCAAAGATATAAAATTA
AAAGTTCTAAAATAATTAATTTAGATAATCAAAATAAAAATGTTGCTCCTGGAACTATTA
TTGATATTAATAAACAAGGAATAGTTGTTAAAACTTTAGATAGTAGTTTATTAATTTTAG
AAATTCAAAAAGAAGGTAAAAAAATAATTTTAGCTTCTAATTATTATTTAAATAAATTAA
GTGATTTAAAAATAAACGACAAGTTTGACTAAATGAAATTTGTCGATTCTGCTGATTTAA
TTATTAAGGCTGGAAAAGGTGGAGATGGAGCAGTTAGTTTTTTACATGCTTTATTTGTTC
CTAATGGTGGTTCTAATGGTGGTGATGGTGGTGACGGTGGATCTGTTTATTTTCAAGGAG
ATGAAGGTAAACACTCGCTATTAGATCTAAAATTGCAAAAAAAATATAGTGCTCAAGATG
GTTTTAAAGGCGATATTAAAAATATGCACGGTGCTAATGGTGAAGATAAAATCATTAAAG
TGCCTGTAGGAACTATTTTATATGATAAAAAAACTAATACTATATTAGCTGATATTAATG
AAAATAATAAATTAGTTTTAATTGCCAAAGGTGGAAAGGGTGGAAAAGGAAATGCAAGAT
TTGCAAATTCAAGAAACAAAGCCCCAACTATTTTTGAAGCCGGAGAACTAGGTCAAGAAT
TTGAAATTAGAGCTGAATTAAAAGTATTAGCTGATGTTGGATTTGTTGGTTTACCAAATG
CTGGAAAATCAACTTTATTAAGAGCAGTTTCTAATTCAAAACCTGTTGTTGCAGATTATC
CATTTACTACAATTAATCCACAACTTGGAGTTGCTAGAACTAAAAATAATGATACTTTTA
TAGTAGCTGATTTACCTGGATTAATTCAAGGAGCTAGTTTAGGAAAAGGTCTTGGTCATC
AATTTTTAAAACATATTGAAAGATGTTTAGTAATTTGTCATATAATTGATGCTTCTGGAA
ATTTTGGTTCAGAAGATATTATTAAAAATTATGAATTAATTAGAAATGAATTAAAAACTT
ATAATTTAAATTTAGAAAAAAGAGCTGAAATTATTGTTTTTAATAAAATGGACTTAGATG
AAGCTCAGTTAAATTTATTAGATGAAAAAATAATAAATTATTTTAAAAATAAAAAGGTTG
TACAAATTTCAGGTTTAAAAAAAGAAAATATAGATCAATTATTATTTATGATTTATGAAG
AATTAAAAATCGCAAAAAAACAACCTTTATGAGAATTAGATAAAAATAATGATCAAGATG
AAATGGCAATTTATAAATTTGAAGAACAAAAAGAAGATATTCAAGTTTATAACAAAGGTA
ATAATCGTTGAGAGATTGCTGGAGAAACAATTTTTAAAATTTATCAAAAATTTCCAATAT
GAACTGAAGATAACTTGTTAATGTTTAATGAAAAATTAAAAGAAACTGGTGTTTATGAAA
CATTAGTTAAAAAAGGCATTAAAAAAGGTGATTTTGTAAAAGTTTTTGATTATGAATTGG
AGTGAACAGATTAAATGAGTTCAAAAGCAACAAAAACTGTTAAATCAAAATTTGATATTA
TAAATAATCAATTACGTGATGATTTAATAGATTTTAGATCAGGAGACACTATTAGAGTTG
ATGTAAAAATTAAAGAAGGAGATAAATTCCGTATTCAATCTTTTGAAGGATTAGTTATTA
AAACTCAAGGATCAGGAATTACTTATTCTGTAGTTGTTAGAAAAATGTCAAATGGTGTAT
TTGTTGAAAGAGCTTTTCCTTTACACTCACCAATTATTGACTCAGTTACTTTAATTAAAC
GTGGTAAAGTTAGAAGATCTCGTATTTACTACATTAGAAAACTTTCTGGTAAAGCTGCTA
GAATTAAAGAAATTATGCCAACAAAACAAGCTAAAGAAATCAAATAAATGAAAAAGAAAA
TTGTAGCAATTGTTGGAAAACCAAATGTTGGTAAATCAAGTTTATTTAATAGAATTATTA
AAGAAAAAAAATCTATAGTTGATAATAAACCAGGAGTTACAAGAGATAGAATCTATAGTA
ATGCTGAGTGATTAACTAGAGAATTTATTTTAATTGACACTGGTGGAATAAGTGTTGATC
AACAATTGTTTTCAAATGAAATTCAAATACAAACTCAAATTGCAATAGAACAAGCTGATG
TTATTATTTTTGTTGTTGATTTTTTAAACAGATTAGATAAAGATGACAAAATGATTGCTA
AAATTTTACACAAATCTAAAAAACCAGTAATTTTAGCAATTAATAAATATGATAAAAAAA
CTATTGATGAACATAATTATGAATTTATGAATTTAGGATTTAGTGATTTATATTTTATTT
CTTCAACTCATGGAATTGGAATTGGAGATTTATTAGATAAAGTAATTTCTTATATTTCTA
AAAATGATGTAGAGTTAAAAGATGATTCAACTAAAATATCAATTATTGGAAAACCAAATG
TTGGTAAATCAAGTTTAGTAAATTCTTTAGTTAATGAAAATAGAATGATAGTTAGTGAAA
TTGAAGGAACTACTTTAGATGCTGTTGACATTAGTTTTTCTTATAATAAAAAGAAATATA
TAGTAATTGATACAGCAGGAATTAGAAAAAAATCAAAATTAGGTCAAACTGTTGAAAAAT
ATAGTTATTTAAGATCATTATCTGCAATTGCTAATAGTGATATTGTCTTATTAATGATTG
ATGCAACAAAACCAATAACAGATCAAGATACTAATATTGGTGGATTAATTTATGATGAAA
AAAAACCTGTAATTATTGTTGTAAATAAGTGAGATCTAATTAAAAATAAACAAGAACAAA
TTCTAAAAAAAGAAGAAGAAATTAGAGCATATTTTAAATATCTTTCTTATGCAAAAATCA
TTTTTATTTCAGCACTTGATAAAACTAGAGTTACTAAAATTTTAGATTTAATTGATGAAA
TTAAACAAAGCTTATTAGTTAAAGTTAAAACATATGTATTAAATGAAGTTTTAAATAAAG
CTCAATTAATTAATCCAGCTCCTGAATTTAACGGAAATAGATTAAAGATTTATTATGCTA
GTCAAGTTCAAGCTTATATTCCAACATTTGTTTTATTTTGTAATAACCCAAATTATTTAC
ACTTTTCATATAAAAGATTTTTAGAAAATCAAATTAGATTTAGTTTTGGATTTGATAGTA
TTCCTATTAATTTAATTTTTAGAGAAAGAAAATAAATGAAACACTGACAAGAATTAACAA
TTGACCAATTTTCAGGACCAATTGAGTTATTGTGATTAATGATTAAAGAAAAAAAACTTG
ATATTGTTGAATTAAGTTTATTAGAGATTGTTGATCAATATTTAGCATATATTAAACAAA
ACCAACAACTAGATATAGAAATAGCTAGTGAATATTTAATTATTGCTTCACAACTAATTG
AACTAAAATCTCGATATTTATTATTTAAAGACCAACAAGATGAACAAGTTGATCAAATTG
ATTATGATGATTTAGTTTATCAAATTAGTCAATATAATCAAATAAAAGAGATCTCTGATC
AATTGTTTAATGCTCAAGAAGTTTATTTACAAACCTTTTCTAAAAAAAGATCAAAACAAG
CATTTAAAAAAGATTTAATTTTTAAAAACCCTGAACCTTTAATTGATTTAAATGATCTAG
ATTTAGATAAACTAACAGAAATTTTTTATAATGTAATTACTAATTCAAAATCACTTAATT
ATCAGACTGATTTTGAATTAGAAACTGAAATTTATCAAACTTTAACTACTCCAAGTTTAT
CTGTTCATGAAGTAATTTTAGATGTAGTTAATAAAGTTACTTCAAACAAATTAAAAGAAT
GAAAACTTGAAGAATTACTAGATATTTTAGAGTTTAATCTAAAAAACTTTATTGTTATTT
TTTTAGCAATTTTAGATTTAGTTAGATATCAAATTTTAGAAATTGATACTAGAGGTAAAG
ATATTTATGTTTGTTTAAGAAAAGAAGTAATTGAAAATGAAAACTTAATTACTCAACAAT
TAGAGGTGATTGCAAATGAAACTACAATATAGATGAAAACAGGTATTTTATTAACTTTAT
GCTATGATGGAAGTAATTATCATGGCTGAATTAATCAAACTAATTCTATAAGCATTCAAA
CTGTTTTAAATAAAGCTATTAAAAAAGTAATTAAAACTAGTGAATTTAAAACAATTGGAG
CTAGTAAAACTGATGCTAATGTTCATGCTTTAGATCAAAAAGTCTTATTGATAATTTATT
TTACTCCAATTTTAGAAAAATTTATTAATGCTATAAATAAAGCTTTGCCTGAAGATATTA
GAATTTTAAATGCCAAATTTGTTGATCCTAATTTTAATATAAGAGAAGTTGATTATAAAA
TTTATAATTATTATATTAATGATTATAAATTTGATATTTTTACTAATCGGTATGAATATT
TTTGAAAACACTCAAAAATAGATATTTTAAAATTGCAAGAAATTTTTAATCTTTTTATTG
GTGAACATGAATTTAAATTATTTTCTGGTTTAAAAGAAAATGAGTGAGATAATTATCAAA
CAAAAAGAATTATTGATGATATTAAAGTATTAAGAATTAATGATAAAGTTGTTATTCAAT
TTAAAGCAACAGGTTTTATTAGGTATCAAATAAGAATTATTATTGCAAATTGTTTAAATG
CTTATTTAAATTATAAAGTTAATATTAATACATTAACTGAAATGTTACAAGGCATTGGTA
AAAAGACACCTTTTATTATTAAAGCAAAAGGTTTAGTTTTACAAGAAATTAAATTTAAAT
AAATGAAATCAAGATTAGAAATTAAATACAAAGATCAAATTGTTCCTGAATTATTTAAAA
AACTAAATTACAAATCAATAATGCAAGTTCCAAAAATCCAAAAAATTGTAATTAATATGG
GAATAGGAGATGCTACAACAGATCCTAAAAAATTAGATGCAGCTATATCTGAATTAGAAA
AATTGTCTGGACAAAAACCAATTGTTACAAAAGCTAAAAAATCATTAGCAGTATTTAAGT
TAAGAGAAGGTATGGCAATTGGTGCTAAAGTTACTTTAAGAGGTAAAAAAATGTATGACT
TTTTAGATAAGTTAATTAATGTTGCTTTACCAAGAGTACGTGACTTTAGAGGGGTTTCAA
AAACTTCATTTGATGGATTTGGAAATTTTACAACTGGAATTAAAGAACAAATTATTTTTC
CAGAAGTAGATTATGATAAAGTTATTAGATTACGTGGTATGGATATTACTATTGTAACTT
CTGCTAAAACAAATAAAGAAGCATTTGCATTACTACAAAAAATAGGAATGCCATTTGAAA
AATAGATGTTACAACCAAAAAGAACAAAATATCGTAAACCTCATAGAGTTAGTTATGAAG
GAAAAGCTAAAGGAGCTAAAGAAATTAACTTTGGTGAATTTGGTTTAATGGCTTTAGATG
GTGCTTGAATTGATAATCATCAAATAGAAGCTGCGCGTATTGCTATGACACGTTATATGA
AGCGTGATGGAAAAATTTGAATGAGAATTTTCCCACATATGGCAATGACTAAAAAACCTG
CTGAAGTTCGTATGGGTTCAGGAAAAGGAAATCCTGAAAAATGAGTAGCAGTAGTTAAAA
AAGGAACAATTATGTTTGAAGTTGCTCAAGTAAATGAGCAAGTAGCTAGAGAAGCTTTAA
GACTAGCAATGCACAAATTACCAATTCGTTGCAAATTTGTTAAAAGAGGTGAAAATTAAA
TGAAATTACAAGTTTTAGACACTAAAGGTAATGAAATTAAAGAAATTGCCTTAAATGATT
ATGTGTGGGGAATTGAACCTCATCAACAAGCTATTTATGATACTGTAATAAGTCAACAAG
CTGCTTTAAGACAAGGAACTAAAAAAGTTAAAACCCGTGCTGAAGTATCTGGGGGAGGAC
GTAAACCTTGAAAACAAAAAGGAACAGGTCGTGCTCGTCAAGGATCAATTAGAGCTCCAC
AATGAAAAGGTGGAGGAGTTACATTTGGACCAACACCAGATATTAACTATAAAAAATCTG
TTAATAAAAAAGTAAGAGCTTTAGCTTTTAGATCAGTTTTATCTTTAAAAGTTAAAGAAA
ATAATCTTGTAATCGTTGACAAATTTGATTTTGCTAAACCATCAACAAAAGAAATGGTTG
TAGTAATGAAAAATTTAAAAATTGATGATCAAAAAACATTAATTGTTACAAAAGAAAAAG
AAGAATTAGTAGTTAAATCTTCAAATAATATTACTGGAGTTAAAACAATTTCTGCTAACC
AACTAAATGTATTTGATTTATTAAATGCTACTAAATTACTAATTACAGAAGAAGCTGCTA
TTGCAGTTGAGGAGGTATACGCATAAATGTCAAATAGATTTAATAAAGAATTTTGAAAAG
AATTAGCTCATGATTTTATGTTTGAACTAAATGATGAAGAACTTGAAAATTTAATGAGTG
TTGAAGATAAACTTTTTGATGATTTTAAAAAAATCACTAGTATTGATACAACTGGAGTTG
AACCAACTTTTTATACAATTAATCAAATTCATTCTTATTTAAGAGAAGATGTTGTGGTTC
AAACAAACACACAAAAAGAAATTTTAGAAAATGCACCAACTAAACATGATAATTACATCA
CAATAGCAAGGGTGGTTAAATAAATGAGCTTTAATAAATTAGATAAAACTTATTTAAGTT
GAGTTAATCATCCTAATTTAGATCCAGAATTAAAAGATCTACTAAATAAAGCAGATGATG
ATGAATTAAATGCTGCTTTTAATCTAGAATTAAAATTTGGTACAGCAGGAATTAGAGGAA
TTTTAGGAGCAGGACCTGGTAGATTTAATGTTTATACTATTAAAAAAGTAACTATTGCTT
ATGTTAAATTATTAAAAAGCAAATATATAGATCAATTAGATAAAGGTGTTGTTATTGGTC
ATGATAATAGACATAACTCTAAAAAGTTTGCTAAATTAGTTGCTGATATTTTAACAAGTT
TTAACATTAAAGCCTATTTATTTAAAGATAATCAATTACAACCAACTCCAGTAGTTTCTT
TTGCAACTAAACAATTAAATTGTATTGGTGGAATTGTAATTACTGCTTCTCATAATCCAG
CTGAATATAATGGATATAAAATATATGATCCATATGGATGTCAATTAATGCCAAATGATA
CTGATTTAATTGCTAGTGAAATGAATAAAATTTCAAATATTTTAGATTGAACATTTCAAG
CTAATGACAATTTATTACAAGTAGTTGATCAAATTGTAATTGATAAATATTTTGAAATGA
TTAAAAACTTGGAATTTTATAAAGATAATAAAGCTAGTAAGCCTAATTTAAAAATTATTT
ATTCAGCAGTAAATGGAACTGGTAGTTTATATACTCCAATTGTTTTAAAACAATCAGGAT
ATCAAATAATAGAAGTAAAAGAACATGCTTTTGAAGATGAAACTTTTAAAAATGTAATTA
ATCCTAATCCTGAATTTGATCCAGCATGAAAAATACCTTTAGAATATGCTAAAAAATATG
ATGCTGATATTATTATTTTAAATGATCCAGATGCTGATAGATTTAGTATGGCTGTTAAAC
ATAATAATGAATTTATTAGATTAAATGGTAATCAAACTGGAGCTATTTTAATTGATTGAA
AACTGAGTAATTTAAAATGTTTAAATAAATTACCAAAAAATCCAGCTTTATATTCTAGTT
TTGTAACAAGTGATCTTGGTGATAGAATTGCTAATGAAACTTATAATACAACTATAATTA
AAACTTTAACTGGATTTAAATGAATGGGTCAAGAAATTTTAAAAGAAGTAGATAATGGTT
TAAACTTTGTGTTTGCTTATGAAGAAAGTTATGGATATGTAATTGATGATTCAACAAGAG
ATAAAGATGGGATTCAAGCATCAATTATTGCAGCTGAAGCTTGCTGATATTATAAAAATC
AAAATATGACTTTAGTTGATTATTTAAATCAGTTATATGAAAAATATGGATACTACTTTA
CAACTACTTATAATTTAAACTTTAAACCTGAAGAAAAAGATTCAAAAATTGCCCCAATAA
TGAAATTATTAAGAAGTAATGGTATAAAAGAAATCAATAATTTAAAAGTTATTAAAACTG
AAGATTATATTAATGGGCTATACAATATGCCTTCTGAAGACTTTTTAAAATTTTACTTAG
AAGATAAATCTTGATTTGCAATTAGACCATCAGGAACTGAACCAAAGTTAAAAATTTATT
TTGTAATAGTTGATAGTTCTCTACAAAAAGCAGAAAATAAAGCTGAAAAGATCTATAAAG
AATTAAAAGCTATTTTAAATATTTAGATGTTTACATTCACAGATATTATAGAAAAAAAGA
AGCATAATATTGAATTAACTCAAGAAGAAATTTCTTGACTAATTAATAGTTATACAAAAA
ACGAAATTACTGATTATCAAATGGCTAGTTTTTGTATGGCTACTTATTTTACAGATATGA
CAGCTAGAGAAACTGCTTTTTTAACCAAAGCTTATATTGAATCTGGAGATAGATACGATT
TATCTAAAATTAGTGGTTTTAAAGCAGACAAGCACTCAACTGGAGGAGTTGGAGATAAAA
CTAGCTTAGTTTATGCTCCACTAGTTGCTAGTTATGGAATTAAAGTATGTAAATTATCTG
GAAGAGGTTTAGGAAAAACTGGTGGAACTGTTGATAAGTTAGAATCGTTTCCTGGATGAA
AATCAGAAGTTACAAATGATGAATTTGTAGATGTGATTAATAAAGCAAATATGAGCCTTA
TTGCTCAATCAGATAATATCGTTCCAGCTGATAAAAAAATTTATGCTTTAAGAGATGTAA
CAGGAACAATAGATTCAATGCCTTTAATTGTTGCTTCAATTATGAGTAAAAAACTAATTG
TTGAAAATGATGGGTTAATACTAGATGTAAAAACTGGTAATGGTGCATTTATGACAACAA
TAGAAGATGCTAAAGATTTAGCAAATCGTATGATTGAAGTTGGAAAACAATACAACAGAA
AAGTTGCAGTAGTTCTTACAAATATGAATAAACCACTAGGAAGAGCTATTGGAAATGCTA
TAGAAGTTAAAGAAGCTTGAGAAACATTAAATGGTAATGGTCCAAAAGATTTTAATGAAT
TAATTTCTACACTAGTTGGAATTACTTTATTACAAGCTAAAATTTTTACTGACTTAGCAA
CTGCAAAACAAGATGTTTTAAAAAGATTACAATCAAAACAAGCTGCACCTTACTTAAAAG
AATTTGTAACAGCACAAGGTGGAGATTGAAGTGTTTTAGAAAATTATGATGAAGTGTTTA
AATGTAAAAACAAAATAGAAATTAAAGCAGTTAATAGTGGTTTTATTAGATATAAAAGAG
CTGAAGAATTTGGGATGATTTTAATTGAGCTAGGTGCTGGTAGATTCAAAAAAACTGATA
CTATTGATCGTGCTGCTGGAATTTATTTAGATAAACAATATGGTGATTATGTTAACACTG
GTGATGTAATCATGACACTTTATACAAATAGAGAAGTAAATTTAAAATGAAAAGAAATGG
TTCATGAAACATATGAACTTTTAGACAAAGAACCAGTAAAAGAAGTAATTTGAGAAATTA
TTTCTGATGATGTTAAATAAATGTCAACAGATAAAATTATTATAAAAGGTGCTAGAGAAC
ATAATTTAAAAAATATTGATTTAGAACTTCCTAAAAATAAATTAATTGTTTTTACAGGCT
TAAGTGGGTCTGGAAAGTCTTCATTAGTTTTTTCAACAATTTATCAAGAAGGAAGAAGAA
GATATATTGAATCACTTTCTGCTTATGCTAGACAATTTTTAGGTGGTAATGAAAAACCTG
ATGTTGATTCTATTGAAGGTTTATCTCCTGCAATTTCTATTGATCAAAAAACTACAAGTC
ACAATCCTAGATCAACTGTTGGAACTGTTACTGAAATTTATGATTATTTACGTTTATTAT
ATGCAAGAATTGGACAGCCTTATTGTATTAATAATCATGGTCAAATTAAAGCAGTAAGTA
TTAAAGAAATTGTTGAAAATATTAAACAATCAACTAGTGATGGTGAACAAATTCATATTT
TATCTCCAGTAATTAGAGATAAAAAAGGAACTCATATTGATATTTTAGAAAAATTAAGAA
ATGATGGGTTTATTAGAGTTATTGTTGATGATCAATTAAGAATGCTAGATGATCAAATTA
ATTTAGAAAAAAATCAAAGACATAATATAGATATAGTTGTTGATAGAATTATTTATCATA
ATAATGATGAAATTAATTCAAGAATATTTACAGCTGTTGAAATGGGATTAAAATATTCAA
ACAACTTAATTAAAATTGCATTTCCAAATTCTAATAAACAAGAAAAATTATTTTCAACTT
CTTTTTCATGTAAAGTTTGTGATTTTGTAGTTCCAGAACTTGAACCTAGATTATTTTCAT
TTAATGCTCCACTTGGTGCTTGTGAATTATGTAATGGATTAGGTGTTAGTTTAGAACCAG
ATATAAATTTAATTCTTCCTGATTTAAAATTATCAATTAATCAAGGTGGGGTTGTTTATT
ATAAAAATTTTATGCATACAAAAAATATAGAATGACAAAAATTTAGAATTTTATGTGATT
ATTACTATATTGATCTAAACACTCCTTTAAAAGATTTGACTCAAAAACAAAGAGATATAA
TTTTATGGGGAAGTGATCGAGAAATTGATATTAAAATTGTTACTGAAAATAATAATAAAT
ATGAAAAATATGATTTTATTGAGGGTAATGCAGCTTTAATCAAGAGAAGATATTTTGAAT
CTAAATCAGAAGAAGCTAGAAAATGATATTCAAAATTTATGTCTTCTAAAATATGCAAAC
AATGTAAAGGAAGTAGATTAAATGACATTGCTTTATCTGTAAAAATTAATGAAAAATCTA
TATTTGATTATACTAATATGAGTATTTCTGAACAATTAGATTTTTTATTAAACATTGATT
TAACTCCAACTCAAGCTATGATTGCAAAATTAGTTTTAGATGAAATTATTTCAAGAACTA
ACTTTTTAAATGAAGTTGGGTTAGGATATTTAAATCTATCAAGAACAGCTACAACCTTAA
GTGGTGGAGAATCTCAAAGAATTAGATTAGCTAAACAAATTGGATCTCAATTAACTGGAA
TTTTATATGTTTTAGATGAACCATCAATTGGATTACATCAAAAAGATAATGATAAATTAA
TTAAAACTTTAAAACATTTAAGAGATCTAGGAAATACTTTAATTGTTGTTGAACATGATG
AAGATGCAATGAAAAGTAGTGATTGAATTGTTGATATTGGTCCTAGAGCTGGGGAATTTG
GTGGAGAAATTACTTTTAGTGGAACATATCAAGATATTTTAAAATCAGATACAATTACTG
GTAGATATTTATCAAGAAAAGAAGGTATAGTAGTTCCTAAAACTAGACGCGGGGGTAATG
GTAAAAAAATTGAAATTATTGGGGCTAGTGAAAACAATTTAAAAAATATTAATGTAACTA
TTCCTTTAAATAAATTTATAACTATTACAGGTGTTAGTGGATCTGGAAAATCAACTTTAC
TAGAAGATATTGTTTATAAAGGAATTCATAATAATTTATCAAAAGAATATTTACCAATTG
GAAAAGTTAAAGAAATTAAAGGTATAGAAAATATTAATAAAGCTATTTATATTTCTCAAG
AACCAATTGGAAAAACTCCTAGATCAAACCCGGCAACTTATACTTCAGTTTTTGATGATA
TTAGAGATCTATTTACTAATCTTCCAGAAGCAAAAATTAGAGGTTATAAAAAAGGTAGAT
TTTCATTTAATGTTCATGGTGGTAGATGTGAACATTGTCAAGGTGATGGAGTAATTACAA
TTTCTATGCAATTTATGCCAAGTGTTGAAGTAGTTTGTGAAATTTGTGATGGTAAAAGAT
ATAATGATGAAACTCTAACAGTTAAATATAAAAATAAATCAATTGCTGATGTTTTAAATA
TGAGTGTTAGTGAGGCATATGTCTTTTTTGAAAATATACCTCAAATTAAACAAAAGTTAG
AAACTATTTTAGAAGTTGGTTTAGGTTATATTAAACTAGGGCAAAACGCTACAACTTTAA
GTGGTGGAGAATCTCAAAGAATTAAATTATCTACTTACTTATTAAAAAAACAAACTGGAA
ATACTATGTTTTTATTAGATGAACCAACAACTGGTTTACACGTTGATGATGTTAAAAGAT
TAATTGGTGTTTTAAATAAATTAGTTGATTTAGGAAATACAGTTTTATGTATTGAACATA
ATCTAGACTTTATTAAAGTTTCAGATCATATTATTGATCTTGGTCCTGATGGTGGAGAGT
ATGGTGGTCAAGTTGTAGTAACTGGAACTCCAGAACAAATAATTGATCATCCAACTTCTT
ATACAGCTAAATACTTAAAGGATTATATAGTTAATGATTAGATGGAAAAATTTACCATAA
AAAATCTTACTGATAATCTAAAATTTGAAATTCTTTCAGGCCAAGATAAACTAAATACAG
AAATTAAAAGTTATGGGATTAATAGAGCTGGTTTAGAATTAGCTGACTATTTTGAATCTT
TTAAAAACAAAAATGAGTGACGAGCAACTTTAATGTCTACTAAAGAAAGTGGCCATATGT
TGCAATTTGATGAAAAAACTAAAATTAGAAAATATACTCAATTAATGAAATGTGGAATTC
CTGTTTTAATAATTACTAATAAATTTAAAGATGAAACTTTAATTAAGGTTGCAAAAAAGC
TAGACTTTCCTTTATTAAGAAGTGATTATCCAATTACAATACAATTAGTTCAAAAAAATT
CAAGATATTTATGATATTTATTTTTCACCAACTGCTGAAGAACATACTGCTTTAATGAAT
ATATTTGGAACTGGAGTTTTAATTAAAGGTAAATCTGGAATAGGAAAATCAGAATTATGT
TTAGATTTAATTAAACATAATCATTTATTTATTGGTGATGATCGTATCATTCTAACTAAC
AAGTCAAATAAAATTATTGGAAGAGTACATCCAATTTTAAAAAACTTAATTGAAATTAGA
GGAATTGGAATTTTTGATATTGTTAAATCAAATGGATATCAAGTAATTATGAATGAAAGC
CCTGTTGAATTAGTTGTTGAACTAGTTGAATATAAAGAACAAAACATTGATAATAGTGAT
CGATTAGGAAATGATTGAAGTAAATTTAAAATTCTTGGTGTTGAAATAGAACGTATTCAA
ATTCCAGTTAGCGCTGGAAGAAGTTTGGTTAATATTATTGAATCAGCTATTGCTCAATTT
AAAATTAATAAATCAAAACAATTTGAAAATGTTTTTGATGTAATTCATAAAAGAACAAAA
GAATTTTTAAGCTCTAAAAAA-TAGATGTTTAATAAAAAGATAATTAAAGATAGAAATTT
ATTTAAAATAGAAAACCAATATACAAAACCACCAAAACGAATTTTTACAATTTGTTTTAC
TATTGGAGTAATAATATTTGTAGTTTTAGGATTTGCTTTAGCTGATGAAAGATGAAGTGA
GTTTTTTGATAATTTTGATAAGTTAATTAATCTTTTTAAAGATTTTTTTAAATGAGATCT
TAATAATTGAAATCAAAAACATGGATTACCAAACACCTTTTTAGAAACTAGTTTTTATAA
TTTATGACAAACTATTAAACTGTCATTTATTGGTACTTTTTTAGGAATAATTTTATGCTT
GCCTTTTTCAGTATTAGCTTCAAGAAGTATTATTCCAAATAGATATGTTAATAACATTTC
TAGAGGGTTTTTAGCAATATTTAGAACTATACCAAGTTTTGCAATGGCTATGATTATAGC
TGGTTATTTTTTAACTGGTTATGGATCATCTGTAATTGGTATTATATTCTTTTCATTTTC
AGTAGCTGGTAAATTGTTTTATGAAAAAATAGAACAAATTGATACAAAAGTATTCACTAC
AATGCAAGCTACTGGAGCAAATAAATTTCAATCATTTAAAAAAGCTGTAATTCCACAAAT
TTCAACTAATTTATTATCAATTTCTCTATATACTTTAGAAACTAATATTCGTTATTTTTC
AGTTATTGCAATTGTAACAGGGTTAGATAGTTATGGAGATTTAATTAGAGCAACACTTGA
TTCTTCAGGATATAATAAGGCCGGTTTCTTATTAACAATATTTGCAATAACTATTTTACT
AATTGAATTATTTATATTTTTAATTAGAAACTACATAATTGAAGAAAAAGACTTCTTATT
AGAAAAAAACTAATAAATAAAATTAAAAAACCATATAAAAACATTGATAATTAAGTGACA
TTCAATTTTATATTGCTTACATTCTTACAAAGCAAATCAATGAAAAAATAGCTAAAACCT
CTGATGAAAAAGAAATTCAAGATTTAAAACAACAAAAAAAAGAACTAATTTCTGAGTTTA
AAAAA-CAATATAGACTTAGTGTAAGAAACGATAAAGAAAAATATAAAAAATTATTTAAA
GAAAATAAAAAGAACTTATTTGTAAAAGTTGATTTTTTAGATCATTTAATTAGAATTGAT
AAAATTAGTCAAACTAAACTTGCAAATGAATGTTTAATTCATAAAGAACAAATAAAAAAA
ACAAGTTGAAAATACAATAAAAACAGAGACTGAAAAATTTAAAGAAACTTTAACACCTGA
ATTAGTGTTAAAAAATGCCAAAAACATATATTAAAAGAACTATATTTTTTACAATTATTT
TATTCTTATTTATTTTTTTAATTAAAGATATTAATTTTTCACTATCAAGTAGCTCATCAA
TAAAAAATACAAATCAAAGAATTTTAGATATTTTAAATATTAATTGAGAATCATTATACT
ATGCTAACCCGCTTAGTGTAACAAACAAAACTGCACAATCATATTCAGTTATACATATTC
TTTGAGAAACATTAACAATTGCTATTTTAGGTACTGTAATTGGGGCTGTTTTTGCTTACA
TATTAGGATTGTTAAGTTCATCAAAAATAGTTCATCCAGTTATTGCAAAACCAATTTTAT
GTTTAACTACTTTAATTAGAGCAATTCCAACTTATATGTATGCATATATTTTTGTTTTTG
CAGTAGGTATAGGTCCTTTTGCTGGATCACTAGCTTTATCTATTGGAACAATTGGAATGC
TAACAAAATACTATAGAGAAATTTATGAAACAATAAACTTTAAAATAGTTAACCAATTAA
AAGCTTTAGGATTAAACAAATTTCAAGTGTTTAGATATGGTGTATTTGCTCAAACTCAAA
ATGAAATAATTTCATATATCATTTATCGTTTTGAAATTAACTTTAAAGAAGTAGCTACTT
TAGGAATTGTTGGAGCTGGAAGCTTAGGTAAATTATTAAAAGGATATTTTGAAGAAGCAT
TATATCCAGAATTTGGTGCTTTAGTGTTTAGTTTAATTATTTTTACTTTAATTGTTGAAA
GTATTTCAAATACATTAAGAGTAAAATTTTTAGAAAATAAAAATCCTAAATGAATTGATT
TATTGATTAATAAATGCCAACATTATTGTTTTGCAACTTACAAAGCTACTTTAAAACTTT
TTAAAAAAGATTTAGATATGAGTTATTGACAAACTAATGCTTTTAATAGTTATGTTAAAA
GTAAAATAAGTTTAGATAAAATACCTGATAAATATATTTCTAAAAAAGTTATCTTTTTAA
AAAATTTAAAAATTAATATTGATTATAATGATAAAGTTTTAGTTAATCAAAAATATAAAG
AAGTAATTAGTTTACATAAAAAATACATAAAAGAATTTAAAGATAATAGAAAACTGTTAG
TTAATCAAATTAATAGTCAAGCTCAAAACTATTTAAAAATAGCTAAAACTAATTATTTAA
ACTCAAAACTAGAATTAGAAAAAAACTACAAGACCAAAGACAAATTATAAATGATTAAAG
AACAAAGATATAAAGAGATTTTAAAAAAATTAGAAATAAATGAATTGCTTTCTTTAGATT
TTCTATCAACTGATTTAAATATTCCCTTAACTACTTTAAGAAGAGATCTTAAAGGACTAG
AACAAAGACATAAAGTTATTAGAACACATGGAGGAGTACAACTTAATAAAAGTAATTTAA
TTGTTGAAGATTATTTAGATAATAAGATTAATTTAAATATCCAAGCTAAACAACAAATTG
CTATTAAAGCTCTTAAAAAAAATAAAGCCTAAAACTTGTATTTTTTTAGATTCAGGTTCA
ACAGCTTATTATTTAGCAAAAA-TCTTAGATCCTAATTTAGATTTAAAAAATGTTACTAA
TTCAATTTTTAAATATCCAAGAATTAAGTAAAAATAATCATAAAAATATTTATTTATTAG
GTGGAAAGTATCAAGTGGTTACTAGTTCTATTTTAGGCTATCAAGCAATCAATGATTTAA
AAAACTATTCTTTTGATTTAAGTTTTATTGGCATTAATGCAGTTGATGAACAAAATAATA
TTTATATAACTAGTGATGATCATGCTCAATTAAAAATTCAAGTGATTAAAAATTCAAATA
AAAGTTATGGGTTAGTTGATCAATCTAAAAAGCATTCTAAATCATTTTATAAATTTGCTA
CAAATTTAGAATTAGAACTAATTGAAGATTAA-----------
>9231-Abomsa
ATGAATACAAACAAACAATCTTTATATAGAGCTTATAGACCAAAAGATTTTAATAGTGTT
GCTGGACATAATAACATAAAAGAAATTTTAGAAAAGCAAATTAAAGATAATAGAATTAAT
CATGCCTTATTGTTTTCTGGTCAAAGAGGAACTGGAAAAACAAGTGTTGCTAGAATCTTT
GCAAAAACTGTTAACTGTTTAAATTTAACTGGTTCAAAACCCTGTGAACAGTGTAATAAT
TGCAAACTAGCAAATGAAAATCAATTAATTGATATTATTGAAATTGATGCTGCTTCAAAT
AATGGTGTTGATGAAATTAGAGAAATTAAAAATTCGGTTTTAACCTTACCAATAAATAGT
AAATATAAAGTTTATATTATTGATGAAGTTCATATGTTAACAAAACAGGCTTTTAATACT
TTATTAAAAACTTTAGAAGAACCTCCAGTTTATACAATTTTTATTTTAGCAACTACTGAA
TTTAATAAAATCCCTCAAACTATTCTATCTAGATGTCAAATTTTTAATTTTACAAAAATT
GATAAAAATTCTTTAAAGAATCGCTTACAATACATAGTAAATCAAGAAAATTATCAGATT
GAAAAAGAAGTTTTAGATGAAATATTTTATCTTTCAGAAGGTTCTTTAAGAGATGCAATT
AATATTTTAGAACAATTAATGTTAGCTACAGATGATTTAATTACTATAAAAAATTTAAAG
TCAATTTTTTTAATTGCAACAAAACAAGAACAATTACAAGTAATTCATCAGTCATTAAAT
AATGATACTAATTTTATAATTTCTTATTTTCAAAAAGCAAATGACCAGGGAATGAATTGA
GATGTTTTTGCTTTAGGTTTAATTGAAATTTTAAAAGAAATTATTGAATATAAACTAACT
AATAATATTGAATTTTTAAATATATTAGAAGAAAATGAAGCTAAGCAATTTATTAATATT
GATGTTAATCATCTTTTTTTACTATCAGATAATTTAGCTGAAGCTTATTTTAAAACAAAA
GCTGCAAATATTAGTTTTAACTACTTATTATTAAGTTTATTAAAAACTATTAATTCAAAT
AATAAACAAGAAAATATACAAACAATTAATCAAAATATAAATAATGTAGAGTCTATTGAT
TTATTAGAACAACAAGATGTTATAAAACAAAATTATGTTCAAGAATTTATTACTAATAAT
GAAATAACAGATCAATCTGTTGATGAAATTTTTATTAGACCAAATATTAAAAATCAAACA
ATAGATCAACAAGAAGTTGAATTAGTAAAAAAAGAAGAATTTTTTACTAACCAAATTCAA
CAAGAAAATAATTTTGATGAATTAGTAATAGATGAACCAATGAATAATTCTAATGAACAA
GATATTGATGTTAAATTTCTAAATAATAATCAAGAATTAGAATTAACTAGTGAATTTTAT
AAAACTTTTAGTGAGTTAAAATCTAAGTTTAATGTTTGTGTTTCTAATTCTATAGATAGT
AAAGTTAAGATGCTTTCAAATGATGATTTAATTAGCATTTTTATTCAAACTAAAAACTAT
AAAGATGATAAAAAGATTTTAGAAAATTTATTTGAAGAACTTTTTAAAGAACAAGATGAT
ATTTTAATTAACCCTGTTCAAGCAACTAATTTATTTATGTTAATAGACAGTAAAATTATT
TCTTTTACTAATGAAGTAATTGTTGTAAAAACTCAAACTAAAACCCAATCTAATTTAATT
AATGATTCAATGTTAGATAATTATGTTTTACAAGCAATTTATCAATGATTTAAAAAACCT
TATATAATTTTTGCTATTGATAAAATGAAGTGAGATGAAATTAAAACTATCTTTATTGAT
TTAAAAAATAAAAATAAATTATCAGAATATAATATAATTGATCAAAAACAATTAAAAGAA
AAATACTTAACAATTAATAATAAATTTGATGAAGATTTAATTAACAAAGCAAAAGATCTT
TTCAATGATGATTTTATGATAGGTGATTAAATGAGTAAAGTTCTTGTTTTAAAAACAACA
GCTCAAGCAGATGAAGTATCTAATTCTGTTGCCTTAACTAACAGATTTTTAGAAGAATAT
AAAAAATTTAATCCAGATGATGAAATTATTATTGTTGATTTAAATAAAGATGAAGTTGGA
ACTAGTATTTTAACTTCAGAAACATTCCCAACATTTTATCAACAAGAAGTTACTAAAAAA
TATATTAATTTATTAAAAAGTGTAGATAAATTAGTAATTGCTTGTCCAATGTATAATTTT
TCAACTCCAGCAACATTAAAATCATTTATTGATCATGTTTCAGTTGCTAATGAAACATTT
TCATACAAGTATTCTAAAAAAGGAGATGCAATTGGTTTAATTACTAATTTAAAAGCTCAA
ATTTTAGGAGTTCAAGGAGCACCATTAGGATGATATCCTTGAGGGCAACATACTCAATAT
GTTGAAGAGGCTATGAGATTTTTAGGAATCGAATTTAATAAAACTGTTTTATTAGCAGGA
GTAAAAGTAGCGCCATTATTAGAACTAACTCCAGCTCAAAGAGTAGAAACAATTATTGAT
GAAGTTACAGAAGCTGCTAAAACTTTTTAAATGAAAAAACTTTTAACAATTTTAACAACT
TTTATTGGAGTTAGTGGGTCAGTCTCAACAGTAATTTCATGTAAAGCAGCAAGTTTTGCT
GAAGGTGTACTAGGTCAAAGAGTACTTGTTGTTACTGATGGAGGAAATATTAAAGACAAA
ACATTTAATGAAAGTTCTTGAGAAGGTGTAATTAAATTTGGCTCTCAAATTCATAATAAC
TTTAATATTACAGATGAAAATATAGCTAGAAAATTTAATTATGCTAGCTCAATTGGTGGA
AAAACTAAATGAGATAATAAAACCCATTCATTTATAAACCAAGATTATGAATATGCAAAA
GATAAAAGTAATAACTATGTTGAAACTCCTGAGCACACAATTGATGCTTTTAGAACTTCT
TATAGTACTGGAGTCTATAAAAAAGCTGATGCATTTTTACTAGCAGGTTTTGGACATTTG
GGAGCTGTTGATTATGCTACAGAAAGAATGAAAAAAGCAGGAAATAAAACAGTTGTCTTA
CTAGATGCTGAATTTAAAAAAGATAATGTTATATCAGTATTGTTCAATTCAGAATTAGCT
GGATTTAATGCAGGTTGAGATGCTATTATGTGAGCAAATCTCCCGAAAATGACTAGTTTA
AATAGTGGTGAGTTTTCAAAAGAAGCATTACAAGCTTCTAATAGTTCTAAAGACATGCCT
TTACAGGGTTCGGTAGCGGGTAATAACTATATATCAATTGGTATGTTTGGTGGTAATACT
GATAAGAATGCTGTTGATAATTATATGTGAGGGCTTCTTGCGGCAATGCATATTTATAAC
AGCAAAATTGCAAATAAAGAAATTGAATTAAAAGATAATAAAGGTCAAAAAGTTAAATAC
AAATTACAACCTGTTTATTTTGCAAATCAAGGATTAAAAGCAACTATTGATTCACTAGTT
GATGTTAATGAAAATACTTGATTTTCAAAAAGTTTTGATGTTGGTGGAGCTACAAAATCA
GGAATAGTTAATTTATTAATCAGAAATCAAGCAGATATAATTTTTCCAGTTGCTGGACCA
CAAATTAATGATGTTTTAGAAGCTACAGGTCATAAGCCTTATGTAATTGGTGTTGATACT
GATCAAGTAACTAGTGTTGGTTCATCAAAAAAAGGTAATGAGATTAGATTTATAACAAGT
GCTAAAAAGAACATTGTTTCAGCTTCAGTTTATGCTTTAAATAGAGCTAGATCATTACAA
AAAGCTATTGTTGATAATAAAGAATATATTTCAAATAAAAGTAATGAAATTCAAGATGGA
AAAACTATAGTTGGAAAAGAAGTAGATTGATCAATTTCATCTTCAAGAAAATCTGATACA
AAGTGAAGCGTTAAAAAAGTTGATGGTTCTTTAACTAACGCAGCTAACTTATCTGTTGAA
TCAATTGATTATTCAAAAGATAAAGCTAAAAAAATAGAAGAAGATCTTAAAAAAACTCTA
GAAAAATCAGGAACTAAATTTAAAGAATACTTATCAAAGACATCTCTAGATAAAGCACTG
GAATCAATACAAAAAAATGTTCAAGATAACGAATGAGATAGTTTAACACTAAGTGCCAAT
GGTATAGCAGGAATAAAAGACTACTGACAAATGTTAATTAAATCAACTAAATAGATGAAT
AAAGAAAAAGAAGCTAATTATGCTATTGAAATGCAAAACATTACTAAAACATTTTTAAAT
GGTTCTATAGTTGCTAATGATGATATTACTATTAGAGTTAAAAAGGGAGATATTCATGCA
TTAGTTGGTGAAAATGGTGCTGGTAAATCTACACTAATGTCAATTTTATTTGGTTTATAT
CAGCCAACATCTGGAATTATAAAAGTTAATGGAAAAGAAGAAATAATACCAAATCCAATT
AAAGCTAATAAACTAGGAATAGGTATGGTTCATCAACATTTTAAATTAGTTGAAGTAAAT
ACGGTTTTAGAAAATATTATTTTAGGTGTTGAACAAACAAGGGGAAAAATCTTTTTAAAT
AAAGCAAAAATGCGTGCTGAATTAATTGAAATTATGAATAAATATGATTTATATGTTGAT
TTAGATGCAAAAATTCAAGATATTTCAGTTGGACTACAACAACGTGTAGAAATTTTAAAA
ATTTTATATAGAAAAGCAGATATTTTAGTTTTTGATGAACCTACTGCAGTTTTAACTCCA
CAACAAATCCAATCTCTTTTGCAAATAATGAAAAACCTTCAAAAAGCAGGTAAAACTATT
ATTTTCATTTCGCATAAAATGGATGAAATCAAAGAAGTTGCAAATGTTGCTACAGTTATT
AGATTAGGTAGAAAGATAACAGATTTACAAGTTAGTGAAGTTAGTGGAAATGAAATAGCA
GAAGCAATGGTTGGAAGAAAACTTGTAGAAGTCAAAAATAAGTATAAAAAAATTTCATCT
GAAGAACCATTATTAGATGTTATTAATTTAACAGTAAAAAAAGATTCAAATCATAAAGTT
TATGGATTAGAAACTTTTAATGTTAAAGTAAGACCTGGTGAAATTGTAGCTATTGCCGGA
GTTGAAGGAAATGGGCAACGTGAATTAATTCAAGCAATTACAGGATTAGTAAAACCGGTT
TCAGGCGGTGTTGTTTATAAAAAAATAAACATAGCTAATAGTAGTATTAAGACAAGATAT
GAGATGGGTATGTCTCATATTCCTGAGGATCGTCATAAACATGGAATGTTATTGGATTTT
TTAGTTGAAGAAAATATTGTAAGTCAAGAAATTGATAAAAAACCATTTTCCCAATTTGGA
TTTATTAATAAAAAGGCGATTTCAAGATATGCACAAATAATTATTAAAGAATTTGATATT
AGGGGTTCAAGAAATGGGGCTGCAATAGCTAGAGGTCTTTCTGGGGGTAATCAACAAAAA
GCTATTGTAGGAAGAGAAATTAAAAGAGAACACGATTTGTTAATTGTTGTTCAGCCTACG
CGTGGTCTTGATGTCGGAGCTATAGAAAATGTTCATTCTCAAATTCTAAAAGAAAAAGAA
AGAGGTAGAGGAATTCTGCTAGTTTCTTATGATTTAAATGAGATAATGGCTCTTGCAGAT
AGGATAGTTGTTATTAACGATGGAAAATTAATTGGAGAATTGCCAGCAAAAAGAGCTAAA
AAAGAGGAAATTGGTGCTTTAATGACAGGTCAAACTTTAGAACAAATTAAAAATAATAAA
GTTAATAAAAATAGTAAGGTGGTGGTAGAAAATGCAATCTAGAATATTGTGAACATTGAA
TAAAAAGGCAAAATATTTATTTAGTTCAGATCAAACAAAAACTAAGTTAAAGTTTATAAA
AGGTTCTCTATTTTCGATTATTATGGGATTTATTGTTTCTGGTGTTTTTCTTTCATTTTT
AAAAATAAATCCTTTTACATATTTTGCTCTTTTATTTGGGATTAACTTTGATAAAAACTT
TTATCAAATAAGTTTAAATTGAATGGCAGTATATATTGTTGCAGGATTATCAATGGCTGT
TGCTTTTAAATCGGGAGTATTTAATATTGGAGCACCTGGTCAAATACTAACAGCTACAAG
CGTTTCAACTATTTTATTTTTCTATATAAAAGGTTCAAAAGCAGCAATAATAGACGCTTC
AATGATTATTTTAATGTTAATAACTTGTATTGTTTCAGCTAGTTTTTTAGCACTTATTGC
AGGAGCATTAAAAGCCTTGTTTAACATACACGAAGTTGTTTCAACTATCTTATTAAATTG
ATTAGCATTTTATATATTTAAATGATTTTTTAACAAATATGATGGTTTTTCGGGTGGTTT
ATCGTTTATAACAAAAAATATTCCATCAAATCAATTAGTTATTGGTTCAAATACTGTAAT
TATTCCTTTATTAATAGCTTTAGTTTGCGTAATTTTAGTTTGGATGTTATTTTCAAAAAC
AACTTTAGGTTTTAAGTTAAAAGCTGTTGGTTCATCAATAACTGGTTCTAAATATATTGG
AATTAATGTTAAAACTCAAATTATAAATTCATTAGCTTTATCAGGAGCAATAGCAGGAAT
TGCAGGATTTGTTTTAATGTTTACAGTTACGCCAAATAATTCTTTTGCTTCTAATAGTTT
ACCAACTGTTGGATTTGATGCAATTGCAGTTTCATTAGTTGCTTTTAATAATCCTATAGG
AATTATTCCAATTGGTTGATTATGAGCAATGATCAAAACTGGAGGAAGCCCTGTTTCTTC
ACTGTATGGTATTTCAACACAAATAAGTGGATTAATTTCAGGAGTTCTTATTTACTTTAC
AGCAATTGTTTCTATATTTATTGTTTTTAAACCTTGAGAGTTGTTAAAAAACAAATTTAA
TCTACTAACATCACCTATATGTAGAGAAATTTTTTGAAAGTTATATTTATATCTTTTAAA
ATTAAAATTTAAAAAAATCTTTTTAATTTTTATAAGAGAGTATAAACAACAAGTAAATGA
TAGTTATAAAAATTATGTTGTTAAAAATAAAATTAAAAAACAAATGCAATTACCTCACTT
GTTTTGAAATGGTAGAAAAAATATTAAACTAGAATTTAAAAAAGATATTAACCAATCAAT
CGATTTAATTAAAAATAAAATTACTAATATTAAAGCATTTGTTAAAGAAGATAAAACAAG
ACTTAGTGTTAATGGATTAAAAACCAATTTAAAAGAACAATTAAATTTAATAACAACTAA
ATTTGTTTTAAAATCTTATGATTTAGATTTAAAGTTAGCTGATCATAAATATAAAATCAC
ACAAGTCAAACAAAATATTTTAAATAAATATCAATCAGATATAGAACAAATTAAAAAAGA
ACACAAGTTAAAAATTCAAGAAATTAAAGTTTTTAAAGAAGCACAAATAGGAGTTTTATT
TCACGAATTTCAATATCGTGATAATGTAATTGAAATTAAAGCTAATAAACTAAAAACTAT
TGCATTGCTTAATGAACAAATTAAAAATATTAAGTCTAAGTTTAATTTACAAAAAGAAAA
TTTGAAATTGAATAGAAATTCATATGATAATAAACATTTAGAACAAATTAATAAAATTAA
ACAAGAAATTAAAGAAGTTAAAAAGCAAACTAGTGTTAAGCTTTTAGAAGAAAAAAATAA
ATTTAAAACTCAAAAAGACAATGTTAAAAAAGAAAAGGTTCAATTACAAACTATTTTAGA
ACAATATAAAACTTATCTTAAAGAAGAAAAACAACGCTTTATACAAGCTAAAAAACAAGC
TCTTGCTAATAAACATAAACGCTTAGAATTTATTGATATGAATCGTTCTAAAATAGAAGT
TAATAAGGCTATTGTTTTATTAAATGATCTAAAAACATTAGTTATGACTAATATAGATAA
AAACTTAAATAGACAAGCAATAAAATCTAATGATAAAACTTTAATAAAGGCTTTAAAAAT
AAAGTCACAAATAGATGAAATATTTGGTTCTAATATTATTAGTGAATATGATGCACCTGA
ATATATTAAGCAAAAAGTAAAAATAAGTTTAAAAACATTTAAATTAATAATCTTTTTAGA
AAAGCAAATTTCTTATACTAATTGTAGAGTTGAAGAACAAGAATTAATTAATAACTATAA
AACTTGAATTGATAAAGCAAATCAAATTATTGATAAAGATAAACAACAATATTTATTAGC
AATTAAGCAACAGCCAAGAGAAACACTAACTGATTTAGAGCAATTATTTAACTTAGAAAA
AACATTAAAACAACAAACTAATTTAAAGATTATGAATTTATAAATGGCAATTTTATTTAA
TAGTAGTATTTTAACTTGAGGGCTTGCTTTAGTTGGTGTTTTATTGTTTGCTTCTCTATC
ATCACTTGTTAGTGAAAAAGCAGGAGTTGTTAACATTGCTGTTGAAGGTATGATGATTAT
TGGAGCTTTGGTTGTTTCTATCTTAGGAACTTATTTAACAACAAATGATCAAAAAAGTAA
TTATACTCAAATACCAATAGTTTTACTAGCGGGAGTAATTACAGCAATTTTTGCACTATT
ACATGCTTTTCCATCAATCAGATTAAAAGCAAACCAAATTGTTTCAGGAACTGCGATTAA
CATTTTAACAATAGGTCTTGGAATATTTTTATCAACATCAAATTGATTTGGAAAGCAATC
ACAAGTTATTGCTAGTGGTTATACTTCAATAAATGTAATTAATATAACTAAAACAGTTGG
TTCTAAAACTCAAGTAGTTGCAAGTATGTTACCTATTTGAACAATAATAGCTATTATTCT
TGCGATTGGATTATTTGTTTTTTTTAAATATACAAAACAAGGAATGAGATATGCAATGGT
TGGAGAAAACCCAAATGCTATTGATGCAGCTGGAATTAGTGTAACTAAATATCGATATGT
TGCAGTAATTTTATCAGGATTTTTAGCAGGAATTGGAGGAGGAGTATTTGTTGTTACTAC
AGTTAGTGGTGGTGGATTATTTAGTGGAAATATATTCGGATATGGATTTTTAGGAATTGC
TATTATGATTTTTGGGCAATGAAGAATTCTATTTATTACAATTGGAGTTATTATATTTTC
ATGACTATTTGCTTTAGGACAACAAATAGGAACAATTTCAACAAATAAAACTATTCAAAG
CATATCAATTTTATTTAATACTTTACCATTTATTTTAACTATTGTTGCAATGCTATTATT
TAGTAAAACTTCTAAAGCTCCAGCAGCAGTTGGAATACCATTTGATAAATCAAAAAGATA
AATGTCACAAGAATATAGTGCAGAATCGATTAAAGTTTTAAAAGGTTTAGAAGCTGTTAG
AACACGTCCTGGAATGTATATTGGATCAACTTCAAAAACAGGGTTACATCATTTAGTATG
AGAAATTTTAGATAACTCAATTGATGAAGCAATGGCTGGATATGCTGATTTAATTAATGT
AACTATAACAAAAGAAAATGAAGTAATTATCCAAGATAATGGAAGAGGAATTCCAGTTGG
TATTAATTCAGATACTAAAAAATCTGCATTAAGTTTAGTTTTTACTCAATTGCATGCTGG
AGGAAAATTTGATTCAGAGACTTATAAAATTTCTGGTGGTCTTCATGGAGTTGGAGCTAG
TGTTGTTAATGCTTTATCTCTATATGTTGAAGTTGAAGTTTATAGAAATAATATTCACTA
CCATCAATTGTTTAGTGAAGGTGGTACTAAAGAATCAGAATTACAACAACTAGGTCACAC
CGATTTAAGAGGAACAAAGGTTAAATTCAAACCAGATCCCGAAATTTTTAAAGAAGCTGT
AGTATTTGATTATGAAGTTATTAAAAATAAAGTTAAACATTTAGCATTTTTAAATAAAGG
TTTAAAAATTACTTTAACTGATGAAAGAATTGAAAAAACAGTTGAATACTTGTTTTTAAA
TGGGATCTTAGACTATATTAAAGAAAAAAATGAAACTAAGAATAAAATAAACCCAAATAT
TTTTTATGTAGATTCAAAATATGAAGACATTGAAGTTGAAATGGCACTTCAATATAATTC
TGATTATCAAGAAAATATCATTACTTTTGTAAATAATATTAACACTCATGAGGGTGGAAC
TCATGAGGATGGTTTAAAACAAGCTCTAATTAGAGATATTAATAGATATGCTGATACAGT
AATAAAAAATAACAAAACTCCTTCTAAATTCTCTTGAGATGATATTAAAGAAGGAATGAT
GTGTATTTTATCAGTTAGACATACAGATCCACAATATGAAGGTCAAACTAAAACTAAACT
TTCAAACCCTGATGCTAAAGAAGCAGTTAATATAATCATTGGAAATGCTTTTGAAGAGTT
TCTATTAAAATCACCAGAAGACGCTAAAGCTATTTTAGATAAAAATGTTAATGCTCAAAA
AGCAAGAATTGCAGCTCAAAGAGCAAGAGAAGAAACTAGAAGAAAATCTGCACTAGATTC
ATTTTCACTACCAGGTAAATTAGCAGATTGTGAAACCAAAGATTCAAATATAGCTGAACT
TTATTTAGTGGAGGGAGATTCAGCTGGTGGTAGTGCTAAAACTGGAAGAAATAGAAAATT
TCAAGCTATTTTACCTTTGAGAGGTAAAGTATTAAATGTTGAAAGAGTAACTGAAGCTAG
AGCTTTTTCAAATAATGAAATTAAATCAATTGTTACAGCTGTTGGTACTGGAATAAAAGA
AGAATTAGACTTATCTAAATTAAGATATAAAAAAATAGTAATTATGACTGATGCTGATGT
TGATGGTGCTCACATTAGAACATTACTACTAACATTCTTTTATAGATATATGAAACCACT
TGTTGCTAATGGTCATATTTATATAGCTCAACCTCCTTTATATAAAATTGAAGCAGGTAA
AAAAATAGCTTATGCCTATACTGATAATCAATTAGATGAACTAAAAAATAATGGATTTAA
TAATTTAAAATACACAATTCAACGCTATAAAGGACTTGGAGAAATGGATCCGCTACAACT
ATGAGAAACAACAATGGATCCACAACAAAGAACTATGTTACAAATTTCACTTGAAGATGC
TACTTTAGCAAATGAAGTATTTTCAGATTTAATGGGCGAAGATCCTGAGTTAAGAAAAAT
TTATATTCAAGATAATGCTAAATTTGTTGAAAATATAGACTTTTAGATGGCTAAAATCAG
TAAAAGATTCAAAGAAGCTTTAAGTAAAGTTGAAAAAAATAAAGTTTATCCATTAAATAA
AGCTTTAGATCTAGCAAAACAAACTGCTACAACTAAATTTGACTCAACAGTTGAAGTTGC
ATTTAATTTAAATATTGACCCAAGAAAAGCTGATCAACAAATTCGTGGTGCTGTAGTTTT
ACCTGCAGGAACTGGAAAAACTCAAAGAGTTTTAGTTTTAACTAATACTAAAACTAAAGA
AGCTGAACAAGCAAAAGCTGATATTGTTGGTGGAGAAGAACTAATCAATAGAATTAAAAA
TGAAAATTGATTTGATTTTGATATTATTGTTGCTACTCCAGAAATGATGGCAAAATTAGG
AGCAATTGGTAAAATTTTAGGTCCTAAAGGATTGATGCCAAATCCAAAAACTGGAACTGT
AACTATGGATGTTGCTAAAGCAGTTGATGATATTAAAAAGGGAAAAGTTGAATATCGTGC
TGATAAAGAAGGAAATATTCATTTAATTATTGGTAAAGTTTCATTTGAAGCTGAAAAATT
AGAAGAAAATTTCAAAGCTGTTATTGATGAAATTAGAAGGGTTAAACCTCAAACTGTAAA
AGGTGATTACATCAAAAATATAACTTTATCAACAACAATGGGTCCTGGTATCAAAGTTGA
ATTTTAAATGGCTTATAAAATTCGAAAAATCAATCGTAATGTAGAACGTCGTGATTATAC
TAAACTATCAATGAATCTTTCTTTGCCAAATTTAATTGGTATTCAAACTGAAACTTTTGA
ATGATTTAAAACTAAAGGAATTCAAGAAGTTTTAGATGAATTTTTCCCAATTTTATCATT
TGATGGATCTAGTGTTTTAACTTTAGAAAATTGAGGTTTTAAAGAACCTAGATTATCTGT
TAGACAAGCAAGAGAAGAATCAAAAATTTATGATGCTCCAATTTATGCAAATCTAAAATT
ATCAGTTAATAAAACTGAAGAAATTCAAAAAGAATTTGATGGTGTTGATCAAGAAGATAC
TTTAAAAGTTTTAACTCATTGATTAGAAGAAAAAACTGGTAATGGTAATATAACATTTAA
ACAGCAATCACAAAATTCTTATTTTTTTGAAATAACTATTAAAAAATCTGAAAAACCAGA
TTTAATTCAAATTGATATTATTGAAGATAAAAAAACTTCATTGATTTGTAATGTATCTAT
TTATAAATCAGGTGAAGTGTTTTTAGGTGATTTTCCATTAATGACAGAAGCTGGAACTTT
TATTATTAATGGTTCTCAAAAAGTCATTGTATCTCAATTAGTAAGATCTCCAGGAGCTTA
TTTTAATAAAGAATTAAATCGTAAAACTGGAGAAATGATTTATTTTGCAGACATCATTCC
AAGTAGAGGAACTTGATTAGAATATGAAACTGATTCTAAAAAAATCGGAAGCGATGCAAT
TAATCCTTTATATGTAAAAATTGATAAATCAAGAAAAACTACAGCTACTTCTTTATTATT
AGCTTTTGGTATTAGTAAAGATGATATTTTAAATATTTTTGATAATGATGAAGTACTAGT
TGAAACTCTACAACAAGATTCAATTATTGGAGATTTTAAAATAGATTGATCAAATCAAGT
TCAAGAAATTTATAAAAAAATTAGACAAGGTGAAACCGCAACTAGTGAAGGTGCTTCTAA
ATTTATTAATAGTATTTTATTTGATAAAAGAAAATATGATTTAACTAAAGCTGGAAGATT
TAAATTAAAGCAAAAACTTTCTATTAAAAATAGAATTTTAAATAAAGTTATAGCTGAAGA
TATTCTTGATGCTAATAATAATGTGTTAATAGCTAAAGATACTGAAGTTACTAAAAATAA
TATTCAAGAAATTTCTAAAATTTTAGATCAAGATGTAATGAGTATTGATTTAAAATATCT
ATCTGATATTCCAGGAAATAGAAAAGTTCAAAAAATTAGAGTTTATAAAGATAGTGAACT
AAAAACTGATACTACTTGTTTAATTGGTTTAACTAGTTCATCTAATGAAGAATTCATAAC
AGTGGCTGATATTTTATCAACTGTTTCTTATTTATTAAACTTAAAATATAACATTGGTGA
AATTGATGATATTGATAACTTAGGAAACAGAAGAGTTAGAACTGTTGGTGAATTATTACA
AAATCAATTTAGAATGGGATTAAACCGTATTGATAAAAATGTTAAAGAAAAATTAGCTAC
AAGTGACTTGTATAAAGTTAAAACTTCAACAATTATTAATGCAAAACCTTTAACTGCAAT
TATTGGTGAGTTTTTCAATTTATCACAATTATCTCAATTTATGGATCAAATTAACCCATT
ATCAGAATTAACTAATAAACGTAGATTAACAGCTTTAGGACCTGGTGGTTTATCAAGAGA
TAGAGCAGGATTAGAAGTGCGTGACGTTCACCCATCTCATTATGGAAGAATTTGTCCTAT
TGAAACACCAGAAGGACCAAACATTGGATTAATTAATAACTTGTCAACTTATGCAAGAGT
TAATGAATATGGATTTATTACAACTCCATATAGAAAAGTTATTAATGGAATCATTCAAAA
TGATCAAGTTGAATATTTAACAGCCGATCAAGAAAAAAACTTTATTATCGCTCAATCTAA
TGTTAATCAAGATGAAAATGGAAAAATTTTAGATGAAACTATAGTTTCACGTTTTAATGG
TGATGACTATATGGCTAAAGTTGAAGAAATTCATTATATTGATGTTTCTCCAAAACAAAT
TGTTTCAGTTGCTACAAGTGGTATTCCATTTTTAGAAAATGATGATGCCAATCGTGCTTT
AATGGGTGCTAACATGCAACGTCAAGCAGTACCTTTAATTAAGCCAGAATCACCAATTGT
TGCAACTGGTATTGAATTTGAAGCAGCACGTGATTCAGGTGAGGCTATTGTTGCAAAAGA
AGATGCAATTGTTAAATATGTTGATTCAAAAACCATAATTACTGATGGAGAATCTGGAAT
TAGAACTTATATCTTATCAGATTATGAAAGATCAAATAATGGAACTTCATTGACTCAATC
ACCGATCGTTAAAGTTGGAGATGTTGTTAAAAAAGGTGAAATTATTGCTGATGGTCCATC
AATGGATCAAGGTGAATTAGCAATTGGTCAAAACGTGGTTGTTGCTTTTTCAACTTATAA
TGGATACAACTTTGAAGATGCTATTGTTATGAGCGAAATAATTGTTATAGATGATCGCTT
TACTTCAATTCATATTGATGAATATACTTTAGAAGTAAGAAATACAAAACAAGGTCAAGA
AGAAGTAACTAGAGAAATTCCTAATATGTCAGAACAAGCTAAAAGGCATTTAGATGCTGA
AGGAATTGTAGCTATTGGTACTGAAGTTAAAGTTGGAGATGTTTTAGTTGGAAAAGTAAC
TCCAAAAGGACAAGTTCAACTTTCTCCAGAAGACAAATTATTACATGCTATTTTTGGTGA
AAAATCTAGAAATGTTAAAGATAATTCGTTAAGAGTTCCAAATGGTGGAGAAGGAATTGT
TCAATCAATTAAACGTTTTAAAGCAAAAAGCGCATTAAATCCTGATGGAATTGAATTACC
AGCTGACATTATAGAAGTAATTAAAGTTTATGTTGTTCAAAAACGTAAAATCCAAGAAGG
AGATAAAATGTCTGGTCGACATGGAAACAAAGGTATTATTTCAAGAATTTTACCTATTGA
AGACATGCCGCATTTAGAAGATGGAACACCAGTTGATATTATCTTAAACCCACAAGGGGT
TCCTTCACGCATGAACATTGGACAAATTTTAGAAATCCATTTAGGAATGGCTGCTAAAAA
ACTAAATCAAAAAGTTATTACTCCTGTTTTTGAAGGATTAAATGAAAAAGAATTAGAAGA
AATAATGGCTGAAGCTGGAATGACAAATTATGGTAAAGTTACTTTAATTGATGGTCAAAC
TGGTGAACCATTTGATAAACCAATTGCTGTTGGAGTTATGTACATGTTAAAACTATCTCA
CATGGTTGATGATAAAATTCATGCACGTAATGTTGGTCCTTACTCATTAATTACTCAACA
ACCATTAGGAGGAAAAGCTCAAAACGGTGGTCAACGTTTTGGAGAAATGGAAGTATGAGC
TTTAGAAGCTTATGGAGCTGCTCATACATTACGTGAAATTTTAACAATTAAATCAGATGA
CATTAAAGGTCGTTCAAAAACTTATGAAGCAATTGTTAGATCAAAAAGAATTCCTGAACC
TGGAATTCCAGAATCATTTAACGTTTTATCAAAAGAGATTATGGGATTAGGATTTAATAT
GTATATGATTGATGAAGTTGGTGAAAAATCAGCAATTAATGCATATGATAAAAAGGACTT
TGAAATTGATAATTATGATGATGAAATTCTAATCAAAACTGATAATTTATACATTGATGA
TCAAGATGTTGATGCTGAATTTGAAGATTTAACTTATGTTGATGAAAATGATATTTTAAA
CTCATTTGAACTAGATAATGAAGAAGAATAAATGGAAAATTTAAATCGTAAAAAAGCAAT
AAAAATTGAATTAGCTAACCCTGATACAATTCGTTCATGATCACATGGAGAAGTTTTAAA
ACCAGAAACTATTAACTATAAAACATTAAAAGCCGAAAAAGATGGGTTATTTGATGAAAG
AATTTTTGGTCCAACTAAAAACTATGAATGTGTTTGTGGAAGATATAAAAAAGCCAACCC
TATGAATAAAGGGAAAAAATGTGAAAAATGTGGTGTTGAATTAACTGAATCAATTGTTCG
TAGAGAAAGAATGGGACATATTGAACTAGAAGAACCAGTTACTCACATTTGAATGTTTAA
AGTTGCTCCTTATAGAATTGCTGCAATTCTAGATTTAAAAGCAAAAGAACTAGAAGAAGT
AGTTTACTTTGTTTCTCATATTGTTCTAGAACAAGGTAATCAAAATCATTTTCTAGAAAA
AGAAGTTTTAGATTTAGGTTCATCAAGAATTACTAAAACTAGAGAAAAATTGCAACTATC
AATTTTAGATGTTATTGATCAAATTAATGATCCTGACCATAGAGATACTAAGAAGGCTAA
TAGATTATTAGAAGAATTAAAAAATACTTCTATTCCATTTTCAATAGATGAAGCAACTAG
CTTAATTAGTAAATATACTAATGCAAAATTTGGAATTGGAGCTAGAGCTGTTGAATATTT
ATTAGAAAAAGTAGATTTAACTAAAGAAATTGAAGCAATTAAAATTCAACTTGAAAATTC
TAAAAAAACCCCAAATGAAAGAACTAAATTATTAAAACGTTTAGAAACTTTTGATTCTTT
AAAACGTTCTAAACAACGTCCTGAATGAATGGTTATGAGAGTAATTCCAGTTATTCCACC
AGACATTCGTCCTATTATTCAATTAGATGGTGGTCGTTTTACTACTTCTGAAATTAATGA
TTTATATAGAAGAATCATTATTAGAAATGAAAGATTAAAAAAAGTTAAAGAAATGGGTGC
ACCTTCAATTATTGTTAATAACGAAAAACGTATGTTACAAGAAGCTGTTGATGCTCTATT
TGATAATGAAAGAAAGCCAAAACCAGTTCAAGGAAAAAATAAACGCCCATTAAAATCTTT
AACTAGTGTTTTAAAAGGAAAACAAGGTCGTTTTAGACAAAACTTATTGGGAAAACGTGT
TGATTATTCAGCTAGATCAGTTATTGCAATTGGACCAGATCTAAAAATGTATCAAGCAGG
TTTACCAAGAGAAATGGCAATTACTTTATTTAAACCATTTGTTATTCAATGACTTCAAGA
TCATGAGTATGCTGAAAATGTTAAAATTGCTGAAAAAATGTTATTGCAAAATGATCCAAA
AGTTTGAGAGGCACTAGAACAAGTAATTAAAGACAGACCTGTATTGTTAAACCGTGCTCC
TACATTACACCGTTTGGGAATTCAAGCATTTGAGCCTAAATTAGTTAAAGGAAAAGCAAT
TCGTTTACACCCACTAGTTACAACTGCATTCAATGCTGACTTTGATGGTGATCAAATGGC
AGTTCACGTACCTATTACAAAAGAAGCTGTTGCTGAATCAAGAGCTTTAATGTTGGGTTC
AAGTGCTATTTTAGGACCAAAAGATGGAAAAGCTATTGTTACTCCAGGTCAAGATATCAT
TTTAGGAAATTATTATTTAACTACTGAAGAAAAAAACGCCAAAGGACAAGGAATGATTTT
TTCAAGTTTAGATGAAGCGTTTATGGCTTATAATAGTGGTCAAATTCATTTAAACTCATT
GATTGGAATTGCTTTATCAGCTTTACCTGAAGAAAAATTTAGTGATAAAAATCAAAGATT
AAATTCTTATTTATTAACAACTGTTGGAAAACTTTACTTTAATCAAATTTTTGATGATAA
TTTCCCATGAATTAATTCAAATAATATTTGAAATGCTAAAGAAGCAGTTAAAGAATTCAT
TTATGATTTTTCACAAGATATTGATAAAGTAATTGAAAATGTTCAAGTTCAACAACCAAT
TAAGAAAAAAGAATTATCACTTATTATTGAAAGATACTTTGAAACTCATGGAGCTAGAAA
AACTGCTGAAATGCTAGATAAAATGAAAGATCTAGGATTTAGTTTTTCAACAAAATCAGG
AACCACAATTTCAGCTGGAGATGTTGTTGCTTTTACTCATAAATATGACGAATTTAAAGA
AGCAGATCAAAAAGTTGAACAAATTACTGATTTTTACAATATGGGTATGTTAACTAATAG
TGAAAAGAAACGTAGAATTATTGATGTTTGATCAGAAGTTAAAGATAAAATTCAAAATGA
ATTAGCAACAGTACTACGTAAAGATGTTAAAAATCCAATTTTTGTAATGGTTGATTCAGG
AGCCCGTGGTAATGTTTCAAACTTTACTCAATTAGTTGGTATGCGTGGATTAATGAACGA
TACTAAGGGAGATATTAAAGAAATTCCTATTAAGTCTTCATTCCGTGAGGGATTAACTGT
TTCAGAATATTTCGTTTCAACTCATGGAGCTAGAAAAGGTATGGCTGATATTGCCTTAAA
AACTGCTGACTCAGGTTATTTAACTAGAAGATTAGTTGACGTTAGTCAAGAAATTGTTGT
TGTTAATGAAGATTGTGAACCAACCAAAGGATTTGAAGTATCAGCTATTATTGATACAAA
ACATGATAATGTTATTGTTCCATTAAAAGATAGATTGGTTGGAAGATTCACATTTAAAGA
CATTTATGATGATGATAAAAATCTAGTTGCTTCTGCTAATACATTAATTGATAAAAATAT
TGCTGAAAAAATTATTATGTCAGGAATTAGTTCAGTAATTATTAGATCAGTTTTAACTTG
TGATAATAAACGTGGTGTTTGTCAAAAATGTTATGGACTAAACTTAGCTACTGCTTCAGT
TGTTAATATTGGTGAACCAGTAGGAGTTATTGCTGCTCAATCAATTGGAGAACCGGGAAC
TCAATTAACAATGCGTAACTTCCATACAGGAGGAGTTGCTGGTAATGTTGATATTACTCA
AGGACTTCCTCGTATTAAAGAATTATTAGATGTTACAACTCCAAAAGGTGCTGTTGCTAT
AATTTCTGAAGTTGATGGAGTAGTTAGTGAAATTGAAGATTATAATGGTGTATTTGTAAT
CAATATTGTTACTGAAAATGAAGAAGTTAAAAAATATAAAACTGAATTTAATTCAGTATT
ACGTGTTGAACAAGGATCAAGTGTTATGGCCGGTCAAAAATTGACTGAAGGAGCTATTGA
TTTACATCAATTATTAGAATTTGGTGGAATTCAAGATGTGCAAAATTACATTTTAAAAGA
AGTACAAAAAGTTTATAGATTACAAGGTATTGAAATTTCAGACAAATATATTGAAATCAT
CATTAAACAAATGTTAAACAAAGTAAAAATTACTGATAGTGGTGATTCTGATTTATTACC
TGGAGAAATTATTACAATTCAAAACTATAAAGAAGTAGTACAAGATTGTATTGTTAAATC
AATTAGACCACCTTTATCAAAAGCACAAATTTTTGGTATTAAAAAAGCACCTCTAGAATC
AAGCTCATGATTATCTTCTGCTTCATTCCAAGATACTGCTAGAGTATTAACTAGAGCAAT
TATTAAAGGAAAAGAAGATAAATTAGAAGGATTAAAAGAAAATATTATGTTAGGTAATTT
AATTCCAGCCGGTACTGGTTTAACTGGAACTCAAGAAGTTGAACAACTAGCAGAACAATA
TCATAACAATGAATATTAAGTGTTATCTTTAGGTTTTAATATAGCGATTAACGCAACAAC
TCAAGGTGTACCAAAAATTATTGAATCGCTATTTCCTAATTTACCAAATTTTATAGCTCA
TTTATTAGCAACTATTGTTTTAGTTATTGTTTTAGCAAAATTAGTTTATAAACCATATAA
GCAAATGATTGAAAAACAAAGACAAAAAATTACTGAAGTTTTAAGTGATGCTATTGAAAA
ACAAACGCAAGCAAACATTAAAATAAAACAAGCAAACTCATTACTAGAAGAAGCTAAAAT
CGAATCAGTATCAATCATTAACACAGCTAGAGTAGATGCTGAAATTCAAAAAAATAAAAT
TATTGATAACGCTAATTTACAAGTAAAAAATATTCAGTCATATGCTCAAAATTCTATTAA
ACAAGAAAAAATTAAAGCACAATTAGAAATTAAAAATACTATAGTTAATTTGGCAATCAA
TTCAGCTGAAAAAATCTTAAGTAAAGAAATTGATAAAAATACAAATAAAAAACTTATTGA
AGAGTTTATTAAAGATTTAGATTAGATGCCAAATTTGAGTGGATTAAAAACAGAGATTTC
ATCTGTTAGAAATATTTCAAAAATTACTAATGCAATGCAACTTGTTGCTTCTGCTAAATT
AAGAAAAATTAGTAAAAAAGTAATTGATACTCATAATTATGTTAGTGAAGTATATTCTTT
ATTTAATGATATTATCAGACAAACTGATAAATCTGTTTTTTTAAAAGAAAGTAATTTTAA
AGCAAATAAAACTTTGTGAGTAGTTATTAATTCTAATTTAGGTTTGTGCGGTGGTTATAA
TTTAAATGTTAATAAATTAGTTTTACAAAATCTAAAATTAGAAGATGAAATTTTTGCTAT
TGGTTCTAAAGCTGTATCTTTTTTTAGATCTAAAAAAATTAAAATTAAAAATCAAATTAC
TGATATTGATATTAATTTTACAAATAAAAAAGCTAGATCAATTAGTAATGATCTATTAGA
TATGTATATAAATCATGAATTTGATGAAATCAAGATTGTTTACACTAAATTTATTAATAA
TGTAACTTTTGAACCTGCTATAATTAGAATTTTTCCAATTATTAAATTAGAAAATAATTT
TAAACACTCACAAAGTCTAGTATTTGAACCTGACGCTGAACAAATTTTAAGTAGCACAAT
TCTAATTTATATTAATGCAATTATTTATGGAACTATTATAGAGTCGCAAGTTAGTGAACA
AGCTTCAAGAAGAACTGCTATGGAAAATGCAACAAACAATGGTAAAAATCTTGAACAAAC
TTTAAGTTTAAAATATAACAGACAACGTCAAGGTGCTATTACTCAAGAAATTAGTGAAAT
TGTTTCTGGAGCTAATAATAAATCTTAGATGGTATCTAGTAAAAAAACAATAGATAAAAA
CAAAACTCAAGTTATTGGCAAAATTATTCAAGTATTAGGCTCAGTTGTTGATGTTAAGTT
TTCAGAAAATAATATACCAAAAATTTATGATGCATTAGTTGTTGATAATAATGGCAAAAA
ATTAGTTCTTGAAGTTGAACAAAACATTGGAGATGAAATAGTTAGAACTATTGCAATGGG
TCCAACTGAAGGGCTAAGAAGAGGATTAGATGTTATTAATACTAATTCTCCAATTACAGC
TCCAGTTGGAAATGAAGTTTTGGGTCGTATGTTTAATGTTTTAGGTGATCCAATTGATGA
AAAACCAGATTTAGATGTTAAAAGATTGCCAATTCATAGAGATGCTCCAATTTATGAAGA
ACTAGTTACAACAACTGAAATTCTAGAAACTGGAATTAAAGTTATTGATTTAATGATTCC
ATTTACAAAAGGTGGAAAAGTTGGATTATTTGGTGGAGCTGGAGTTGGTAAAACTATTTT
AATTCAAGAATTGATTAATAATATTGCAAAAGCTCATAATGGGGTTTCAGTTTTTGCTGG
AGTTGGTGAGAGAACTAGAGAAGGAAATGATTTATATCACGAATTCATTGAAGCTGGAGT
TTTAAATAAAACTTGTTTAGTATTTGGACAAATGAATGAGCCACCAGGAGCTAGAATGCG
TGTTGCTTTAACTGGTTTAACTATTGCTGAATATTTTAGAGATAAAAAAAATATGGATGT
TTTATTATTCATTGATAATATTTTTAGATTTACTCAAGCAGGTTCAGAAGTTTCAGCTTT
GTTAGGACGTATGCCTTCCGCTGTTGGATATCAACCAACTTTATCAACTGAAATGGGTTC
ACTACAAGAACGTATTACTTCAACAAAAAATGGATCAATTACTTCAGTTCAAGCGGTTTA
TGTTCCTGCTGATGATCTAACAGATCCAGCACCAGCTACTACTTTTACTCACTTAGATGC
ACGTATTGTTTTAGATAGATCTATTGCTAGTTTGGGAATTTATCCAGCAGTTGATCCACT
TGCTTCTTCATCTCGTGTTTTAGATCCAGAAATTGTTGGACAAGAACACTATGATATTGC
TTTAAAAATACAAATTACTTTGCAAAAATATCAAGAATTACAATCAATTATTGCAATTTT
AGGTATGGATGAATTAAGTGAAGAAGATAAATTAATTGTTCAAAGAGCAAGAAAAATTAG
AAATTTCTTGTCACAATCATTTTTTGTTGGTGAAAAATTTACAGGAAGACCTGGAGTTTT
TGTTAAAGTAAGTGACACTGTTAGATCATTTAAATCTATTTTAAATGGTGAAGTTGATCA
TATTCCTGAAACTTATTTCTTATATTCTTCAACTATTGATAATGTTATTGAAAAATATAA
CAAAGACAAAGATAAATAAATGGAATCTAAAATTATTGAAATTTTAAAAACTAACAAACA
TAAAGTTAGTTTAAATAAACTATTGACTTATTTTAATGCTTTAGATTATTCATTAATTAA
AAACTACTTAGACCAATTAGAAAAAAATAATAAAATCACTATTTCATTAGAAAATAATAT
TTACTTATTAGATCAAATTTATAAAAAGGGAACTATTAAACTAAATCCAAAAGGTTTTGG
ATTTATAAATGATATTAATAAAATTAATGATGAAGATCATTTTATAGCTGGAGTTGATCT
AAATAATAGTATTCACCAAGATGAAGTAGTTTATATTTTAAAACAAGAAGAAGATAATAG
ATTAAAAGCTATAGTTATTGATCTAATTAAAAGAAATAAAGTTTATTTAATTGGTGAAAT
AAATAGAAGTTTTGATAAAAGATTTTTAGATTTCATTCCAAACGATAAGTCATTTGATAG
TTTTAGATTTGTAATTGTTAATAAGAACGAATTTAAATATGAAGAATTCAATATTATTAA
AGCAAAAATTATAAGTTGTAAAGAACGTAAAATTTTTATAAGACTTATAAGAATTATTGG
CAATAGTAAAAAAGCAAGTGATCGCATCTTAGCAATAGCTGAAGAATTTGACATAAAAAC
TAGTTTTGATAAACAAACTCTAGATAATGCAAAACAAATTAATTTATCAACTGATAAACT
AGAAAAAGAATTTTTAAAAAGACAAAATAATTCTTTAGTTAATAAAACGATCGTTACAAT
TGATGGAATTGATTCAAAAGATTTAGATGATGCAATTTGTGTTGAAAAATTAGAAAACAA
TAATTATAAACTATTTGTTGCTATTGCTGATGTTTCTTATTTTGTTAGATACAAGACCGC
TTTAGATAAAGAAGCTTTATTAAGAGGTAATTCGACTTATTTAGCAAATAAAGCAATTCC
AATGTTACCAAACATTTTATCTGATGATTTGTGTTCATTAAATCCAAATACTAAAAAATT
AGTTTTTGTATGTGAAATGGAATTTGATAATAACGCAAACATGTTAATTAAAAAAGTTTA
TGAATCAGTGATTATTTCTAAAGCTAGATTAAATTATGACGAAGTAAATAATTACTTTAA
AACTAAAACTTGAACTCATGATGATAAAACTAAAAAAATGTTAGACATAGCTTATGAATT
GTATAAAAAACTAGAAGATCTAAAAGCTAAAAAAGGAACTATTAGTTTTGATGTTAGAGA
GCCAAAAATTATTTTAGATAAAAATTTAAATGTAATTGATATTAAAACAAAAACAGCTGA
TCAAGCTGAAAAATTAATTGAACAATTTATGGTAAGTTGTAATGAAGCAGTAGCTGAATT
AATCTATCAAAAAGATTTACCTTTTTTATATAGAAATCATAATAAACCAGATGAAGATGA
ACTAATTAATTGGTATAAATCACTAAAGACATTTGGAATTAATCCTAAATTAACTAATAA
ACAAGTTTTAGATCCAATATTTATCAATCACACTTTAAGTCAAATTAAAGAACAAATTAA
AGATGAAACTGAAGTTGAATTATTAAATATTTCTTTATTAAGATATATGGATAAAGCTAA
ATATGGATTAGAAAATATTGGTCATTTTGGTTTAGCTAGTGATTGTTATACTCATTTTAC
TTCTCCAATTAGAAGATATTCAGATTTATTAGTTCATAGATATCTAAAACAATATCTAAT
TACAAAAGATCTAGAAAAAACTAGTTTAGAAAATAATACAAATTATGTTAATAAAGTAAG
TAATATTATTAATGATACTGAAACTAAAAGTGTTGAATGTGAAAGAGAAGTTATTAAAGC
GTGTATGTGTGAATATATGCTAAATAAAGTCGATAATACTTATACAGCAACAATTTCAGC
AGTTTTAAAATTTGGAATTTTTATTCAATTAGATAATTTAGTTGAAGGATTAGTTCATAT
TTCAAATATGAATAGTGATTTAGTTTATGATGAAACTAACCGTATTTTAATTAAACCTGA
TAATACTTATTATAGAATGGGTCAAAAAGTCAAAGTTAAACTAATTAATGTTGATATTAA
AAAAAGAACAATTGATTTTGTTTTAATAGAATAAATGCATTCAAATGTTAAAAAGGTTAC
AGATAAAGATGTAATTAAACCAGTTGGTGTGCCTTTTGTAGTTTATTTTTCTTCAATTTC
AAATAATACACACAGATTTATTCAAAAACTAGAAATAGAAAATTTAAGAATCCCTTATGA
AATAGAACAATCAATTAGTGTTGATCGTGATTATGTTTTAGTTACACCAACTTATAGTGG
TGGGGGAGAGTATGTTAAAGGTGCAGTACCAAAACAAGTAATTAAATTTTTAAATAATAA
GCAAAATAGAAGTTTTTGTAGAGGAGTTATATCATCTGGTAACACTAATTTTGGTGATAC
TTTTGGAATTGCTGGACCAATTATTTCTAAAAAATTAAATGTTCCTTTTTTATATCAATT
TGAATTATTAGGAACACAACATGATGTTAGTCAAATAAAACAAATACTATTTAAGTTTTG
AGAGGATGGCAATAATGAACGAAAATAAAAGCACAATCGTTTTAGATGATGTTGATGATG
AATATATTAAATTAAATGCTAGATCTAAGATCTTTTTAAAAGATCAAGATAATTTTCAAT
TAGATGTTAAAGCAGCTGAATTATATTTAAAAAACTATATTGAACCTAGAATGAAAAAGT
TTTCTAGTCTAAAAGAAAGATTAGATTATTTATTAGAAAATCAGTATTATGATTCAGAAA
TTTTAAATAAATATAGTTTTGATCAGATTAGTCAATTAAATGATTATGCTTATTCATTTA
ACCATCATTTTCCAAGTTTTATGGGAGCTTTAAAATTCTTTAATGCTTATGGATTAAAAA
CTTTTGATACTACAATGTATTTAGAAACTTATACAGATAGAGTATTAATGAATGCTCTAT
TTTTAGGTAATGGTAATTTTAATAAAGCAAAAAACTTATTAAAAGATATGATGTTAGGTA
GATTTCAACCAGCAACCCCTACTTTTTTAAATGCAGCTAAAAAACATAGAGGAGAGTATG
TTTCATGTTATTTATTAAGAACAGAAGATAACATGGAATCAATTTGTAGAACAATTTCAA
CTTCATTACAACTTTCAAAAAGAGGTGGAGGAGTTGCGATTTGTTTAACAAATTTACGAG
AAACAGGCTCACCAATTAAAAATATTTCAGGCCTAAGTTCAGGACCAATTCCAGTAATGA
AGATTTTAGAAGATTCATTTACTTATGCTGATCAATTAGGTCAACGTCAAGGAGCTGGAG
CTGTTTATATTTCAGCTCATCATCCAGATATTATTTCAGTTTTAGATACTAAAAGAGAAA
ATGCTGATGAAAAGATCAGAATTAAATCTTTATCATTAGGATTAGTAATTCCAGATATTA
CTTTTGAATTAGCTAGAGATAATAAAGATATGGCTTTATTTAGTCCTTATGATGTTCAAA
AAGTATATGGTGAGCCATTATCAGATATTTCAATTACTGAAAAATATTATGAAATGTTAG
AAAATCCTAATATTAAAAAAACATATATTAGTGCTAGAAAATTCTTTTTAACTGTTGCTG
AATTACATTTTGAAAGTGGATATCCATATATTTTATTTGAAGATACTGTTAATAGAAGAA
ATGCTCATGATAAAAAAGGAAGAATTATTATGAGTAATTTATGTAGTGAAATTGTTCAAG
TAAGTACAGCAAGCGAATATAGTTCTGATTTATCATTTGTAAAAACTGGAGAAGATATTT
GCTGTAATTTAGGTAGTTTAAATATTGATAATATGATGAAATCAGGAAAAGAATTTTCAG
ATTCTATTTATAATGCTATATCTGCTTTAGATATTGTGTCAAGAAATTCAGATTTGAGTG
CGTCTCCTTCAATTAAAAAAGGAAATGCTGAAAATCATGCTGTTGGATTAGGAGCTATGA
ATTTACATGGATTTTTAGCAACTAATAAAATTATGTATGACTCACCTGAAGCTGTTGATT
TTACTAATATGTTTTTTTATACAGTTGCTTATAATGCTTTTAAAGCTTCAAATAAATTAG
CTCAAGAATTTGAAAAATTTGCTTCATTTGATCAATCAAGATTTGCTGATGGTTCTTGAT
TTGATAAATACACTAAATGTGAATTTGATAAATGAACACCACAAACAAATAGAGTAAAAG
AATTATTCAAAGATTATGATGTTCAAATTCCAAGTCAATCTGATTGAATTCAATTAGTTG
AAGAAATTAAAAAAACAGGTTTAGCAAATTCACATTTAATGGCAGTTGCTCCAACTGGAT
CAATTAGTTATCTATCATCATGTACTCCTTCACTACAACCAGTAGTTTCAACAGTTGAAG
TTAGAAAAGAAGGAAAATTAGGAAGAGTTTATGTTCCAGCATATCAAATTAATTTTGATA
ATATGGGATATTATGCAATGGGTGCTTATGAATTAGGGCCAGATCCAATTATTAATATTG
TTGCAGCAGCTCAACAACATGTTGATCAAGCAATTTCACTAACTTTATTTATGACTGATA
AAGCAACAACTAGAGATTTAAACAGAGCATATGTTAATGCCTTTAAACAAGGTTGCTCTT
CAATTTATTATGTAAGAATTCGTCAAGATGTTTTAGAAGATAGTGAAAACTATGAATGTG
ATGCATGTAAAATTTAAATGACTTATGAAGAAATTAAACAACTAGAAGATGAGTTGTTAG
AAGCTAAGGGACAATGATTTGTAATTTCTTGTCAAACTGGACATGAAGAAAAAGTTCTAG
GTGATCTACAGCAAAAAATTAAGTCAGCTAGCATTGAAGATGAAGTTTTTTCAATAAAAA
TTTCAAAAGCAAATCAAGTAAGTAAATCAGGAAAAGCTTCAATTAAAAATAAGTTTCCAG
GTTATATTTTTATTAATATGATTATGAGTGAAAAAGCTTGATTTTTAATTAGAAACACTC
CTGGGGTAACTGGATTTATTGGTTCAAGTGGTCGTGGAGCTAAACCTTCTCCTTTAACTA
TTGAAGAAACTTTAAATATGTTAGTACCAAATATTGAAGAAATTCAACAAGCTCACGAAG
AAGAAAAAGAACAAGAAACTAAACA------AAAAAATGAAGCAGTTGCTAAAAAAGCTT
TATTTACTGCTGATTTTAAAATTGGTGATATTGTCAAAGTCAAATCTGGTATTCATGAAA
ATGAAGAAGGTACTGTTAAAGACATGGATTATTCAAAAGGTGTAGCTTTTGTTGCTATTG
AAATGTTTGGAAGATGAACTACTTTAGAAGTTTCATTTAAAAATGTTGAACCTATTAAAG
AATATTAAATGTCGCATCCATTTTCAGTAGATGAAATTAAACAAATTCATCAAGAAATTT
CTAAAATAATTCATTATACACCTTTACATTATGCAGATAAATTATCAGCTTTAACTGGTA
ATAATATTTATTTAAAATTAGAAAATTTACAAAAAACAGGAAGTTTTAAATTAAGAGGAG
CAACTAATAAAATTAATAAACTAACTAGTGAAGAAAAAAAAACACGGAATTATTGCAGCT
AGCGCTGGAAATCACGCACAAGGTGTAGCTTTTGCAGCTACTAATTTGGGGTTAAAATCA
ACAATTGTTATGCCTGAAAATGCTCCAATGGCAAAAATTCAAGCAACAGAAAAATGTGGA
GGAAAAGTTGTTTTAAGTGGAAGATTTTTTGATGATGCTCCAGCTAAAGCAATTGAATTA
AAAGAAAAAGAAAATCTAACTTTAATTCATGCTTTTGATGATATTGAAATTATTAAAGGT
CAAGTTACTATTGCATATGAAATTGATCAACAAATTAAAAACAGCGATTATTGTTTAGTA
CCAATTGGTGGTGGTGGATTAATGAGTGGTATTGCTACTTATTTAAAACAAGTTAACCCT
AATATTAAAATGATTGGTGTTGAAGCTGCTAATGTTAATTCCTATCAACAAGCAAAAGCT
TTAAGTAGACCAGTAACGATTGATTCTAAACCATCAATAGCAGATGGAATTGCTGTTAAA
AAAGTTAGTGATTTAACTTTTTCAATATTAAACAATATGTTGATGATGTAGTTGTTGTAA
GTGAAGAAGAAATTGCTGAAGCAATGTTATTTTTAATGGAAAATTGTAAGTTTGTAACTG
AAGGTTCAGGAGCAGTTACTGCTGCAGCTTTAATGTTTGATAAATTAAATATTAAAAATC
AAAACAAAACAATAGTTGGGTTAGTAAGTGGTGGAAATATTGATATTGCAATGGTTGGTA
ATATTATTAATAAAGCTTTAATTAAAACTAATAGAAGATTAGTATTGTCTGTAAATATTC
CATCAGATAATAAAGAAATATTAAATGTAATTAATATTATTAATTCTTGTGGAGCTAAAA
TTTTTAAAATAAAAACTAATAGAGATATTATGTATTTAGAACTAAGTGAAATTCATGCAA
CATTTATTATTGACTTATCAAATACTGATCAACAACAACAAATCATTGACAAAATTATTC
AAGCTAATTACAAAATTACAAGTATTACAGATTAAATGCATAATCTAAAAACAAAAACTA
AAAAAGACAAAGAAAATAGTTTTTATAATAATCTTTTAAATGCATTACAACGTTTAGGAA
AAACTTTAATGTTTCCAATTGCAGTTTTACCTATTGCAGCTTTATTAGCTAGATTTGGCG
CCTTAATTCAAGATCCACTAGCTAATGGAGGATCAAATATTTCTGAAATTCAAAAATTTA
TAGGATTAGTTATAGCTACTCCTGGACAAATTGTTTTTGATAATTTAGCAATTATTTTTG
CTATTGGTATTAGTTTTGGGTTAGCAAAAGATAATCGTGGAGAAGCTGCTTTAGTTGGTG
GAATTGTTTGATTTGGAATGACAGCTTTATTAAAAGAAGGTTTAATTCCAACATTTATTT
GAAAAAATGTACTAACTTCAGATAAGATTTTAATTAAACAAGGCGATCAAATGATTCCAG
CTACTCAACTATTATATTTTTTAAAAGATAACACTGTTAAGTATCAATTAGATACTGGAG
TTGTTGGTGGTATTGTTGTTGGTTGCTTAGTTGCTTTAATTTATAACAAATATAAAGATG
TAACTTTACCCCAAGCTCTTTCGTTTTTTGGTGGAAGAAGATTTATTCCAATGTTAGGTG
TTTTAATGATTGTTCCACTAGGTTTAGGCTTTGCTATCGTTTGACCTTGAGCACAATTTA
TTTCAATTAAAATAGGAACAACTTTATCTCAAGCAAATGGTTTTGCTAAGGGATTTGCAG
TTGGAACTTATGGGTTTTTAAATAGAATTGTTCAACCATTTGGTTTACATCATATTTTAA
ATACATTTGTATGATTTCAATTACCAATTGAAGGTAAACTATTAGCTGATGGATCTACAG
CAATAATTAATGGTGATATTACTGCATTTCAAAAAGGATTAATTGGTTCAGGATTATTTA
CTTCTGGTTTTTTCCCTTTGTTTTTAGGTGGATTACCAGGAGTTGCGCTAGCTTTAATTT
TAGTTTCAGATAAAGACAAGAAAAAGCAAATGACTGCTTTTTATGGAGGATCTGCTTTTG
TTGCTTGAATTACTGGAATTGATGAACCTTTAATTTTTAACTTTATTTTTATTTCTCCAA
TTTTATATGTTTTAAACGCTTTATTTACAGGTATTTTTTACATGTTTGTAACTTGATCTC
AAATTGCTTTAGGTATTGGATTTAGTGCTGGATTTATTGATTATGTAGTTTCATTTTGAA
CTTCATGACAAATTTCAACAAAAATTGGATGACATGCAAATCCATTATGAATTTGAGTAT
TTGCTGTTGCTATGTTTGGTTTATACTTTACAACATTCTACTTTTTAATTAAAAAACTAA
ATATTCCAACTCCTGGTAGAGAAAATCAATTAGGATTTAAAAAAGAAATTTCAGAATCAA
TAACAACAAGTAATAATAAACAAAATAAATATGAGCTAATGGCTAAAAGAATTTTAGATA
TTGTTGGTAGAGATAATATTGAATTAGTTGAAAGTTGTTCTACAAGATTAAGATTGACTG
TAAAAAATAATTCAAAACAAATTATTGATGATGAAAAAATTAAACAAGCTGGTGGATTTG
GAGTAGTTAGATTAGGTCAAAAAAATTATCAAATAATAATTGGTACTGATGTAGAACACG
TTGCTGATAAGTTAAAAGAAATTTTAAATTTAAATTAGATGTTAGATCAAAAAAAATCAA
AGCTATTATTAGATAAAATTAATCAATATCAAAATATTATTATTGCAAAACATAAACAAC
CAGATTGAGATGCTCAAGGTAGTGCAATTGGATTAGCAAACATTATTAATGATAATTTTA
AAAATAAAACTATTTATGTAGTTGGTTCTAGAATTAATGATGATAATAGTTTTTTTATTG
ATGAAATTAATTTAAGTGATGAATTTGTTAAAAATAGTTTAATTATTACAGTTGATACAG
CTACAAAAAAAAGAGTAGATTTTAATAGATTTGATTTAAGTTCTGATAGTTTTAAAATTG
ATCATCATATAAATGTTGAAGATTATTGTAATAATGATTTAATAGATGATAGTAGCATTT
CAAATACTCAAGTTATTAGTTTATGAGCTTTAGAAAATGATTTATTTATTTCACCAACTG
CTGCTTATAATTTATACTTAGGTTTATTAACTGATTCAAATAGATTTTTATATGATAAAA
CTAATCCAACAACTTTTTATGTGGCATCTAAGTTATTACAAGCTGGAGCTAATTTAAAAA
AAGCTCATGACTTTTTATATGTATCAGAGTTAAAGTTAAGACAATGAATGATGTATAGTT
TTTCTAAAATGAAATTAACTAATACTGGTATTGCTTATATTGTTTTATTAGATGAAGATT
TAAAAGATTGAAATTTGAGTTATGAAGAAACTAAATTAGCACTTTCAGTTATGAGTGGAA
TCAAAGAAATTAAAATTTGATTTACAATTATACAAGTAGAAGATATTTTAAAAGTTTCAC
TAAGAAGTAGAGATTTTAGTATTGATAAAATTGCAAATAAATATAATGGTGGAGGTCATA
AATTAGCTAGTGGAGCTGAAATTAGTTCATTAGATCAAATTGATGATTTAATTAATGACT
TAGAACAACTAATTAAAGGAGAAGTGTAGATGAATAAAACTATTTTTAATCTTTTAAAAG
AACTACAACAAGCTAACATCAGTCTGAATAAGGCTGATGTTTATCATATTTTAGAACACA
TTTTAAATAAAAATTATCAATGAATTGTTAGTAATTTAGATTATTTTTTAACAAAAAAGC
AACTTTATAAACTAGAACAAATCTCAAAATTATTAGAAAAAAAATATCCTTTAGCTTATA
TTTTAAAAAATAAATATTTTTATTCAAATAATTTTTTTATTAATAAAGATGTTCTAATTC
CTAGAAATGAATCAGAACTAATAATTGATTATGTTAGTGAATTTATTAAAAATAATAATG
ATTTATTAATAGTAGATCTATGTACTGGTAGTGGGTGTTTAGGAATTAGTTGTGCTTTAT
TAAATAAACAAAATAAAGTGATTTTGACTGATATTTCATATAAAGCATTAAAAGTAGCAA
ATAAAAATATTAAAAGATTCAATTTAACAAATACTATTTGTTTGTCTGGTGATTTTATTA
GTGTTTTAATTAAAGATAATATTAAGGCAAATGTAATTATTTCTAATCCTCCATATATAG
ATATAAATGATCAAAATTTAGATAAAAACGTTATAGAATATGAACCAAGTATTGCTTTAT
TTGCACCAAATAAAGGTTTGTATTTTTATGAAATTTTAATTAAAAATATAGATCAAATAG
TTGATGTTAATAAAAAGTTTTTAATAGTTTTAGAATTTGGATGATTACAAAAAGATTCAA
TAGAACAATTATTGATTAAGAATTGTTTAAAATATAATTGAGAATTTAAAAAAGATTATA
GCAATTATTGAAGAAATTTAATTATTAAGAATTTTTAAATGAATAATCAAAAAATAATAA
ATATTGCTGTTATTGCTCACGTTGATGCTGGTAAATCTACACTTGTTGATGCTTTATTAA
AGCAAAGTGGGGTTTTTAGACAAAATCAAGAAGTAATTGAACAAGTTATGGATTCAAATG
ATCAAGAAAGAGAAAGAGGAATTACAATTTATTCTAAAAACTGTTCTATTACTTATAAAG
ATTACAAAATTAATATAGTAGATACTCCAGGTCATGCTGATTTTTCTAGTGAAGTTGAAA
GAATTATGAAAACAGTTGACACTGTAATTTTATTAGTTGATTCAAGCGAAGGACCAATGC
CTCAAACTAGATTTGTTTTACAAAAAGCTTTAGAAATTGGATTAAACCCAATTTTATTTA
TTAATAAAATAGATAAAAAAGATCAAAGAAGTTTAGAAGTAGTTGAAGAAGTAATTGAAC
TATTTTTAGAACTAAATGCAACAGATGAACAACTTGATTTTAAAACTTTATATGGAATTG
CAAAAAATGGAATTGCTCAATATAGTTTAGAAGAACAAAGTAATGATTTAACACCTTTAT
TTGAAACTATTATTAATCAAGTTGGTTCATATCCAATTGAACTATCAAATAATGATTTAG
TGATGCAAGTTTCAAGTTTAGCTTATGATAGTTTTATTGGAAGAATTGGAATTGGAAGAA
TTTTTGAAGGAAGCATTAAAGAAAATCAAATCGTAAGTATTGTTAAAAATGATAGAACTG
TTAAGCAAGGAAAAATTGCAAAATTAATGGTTTATCAAGGATTAAATAGAGTTCAAGTTA
AACAAGCATTTGCTGGAGATATTATTACATTTGCTGGAATTGAAGATATTTCAATTGGAG
ATACTATTAATAATTTAAATATTATTAAACCATTAAAACCAATTCATATTGAAGAACCAA
CAATGTCTATGAACTTTTTAGTAAATACTTCACCATTTGCTGGAAGAGTTGGTAAATTTG
TTACTTCAAGAAATATTAAAGAACGTTTAGAAAAAGAAGTTGAAGTTAATGTTGGTTTAA
GAATTGAACCTTTGATTAATTCTGAAATTGAAGGATTTAAAGTTTTAGGACGTGGAGAAT
TACATATTTCAGTTTTAATTGAAGCAATGAGAAGAGAAGGTTTTGAATTAGCAATTTCAA
AACCAGAAGTAATTTTTCAACGCAATCCAATGACTGGAGATTTATTAGAACCAATTGAAA
AAGTAATTATTAATACACCAACTGAATATTCTGGAACTATTATTAACAAATTAAATCAAA
GAAAAGGAATTATGTTAGATATGGATTCTGATGGTATTAGAGATAAAATTACTTATTCTA
TACCATTAAGAGGTTTAATTGGATTTAGATCAGAATTTACAAATGATACTCATGGTGAAG
GTATTATGGTTAAAAGTAGTAGTGGATATGAACTATATAAAGGTGAAATTGTTTCAAGAC
AAAATGGAGTATTAGTATCAATGGCAAATGGTAAAAGTTTACCTTATGCTTTAAATAATC
TTGAAGATCGTGGAATTTTATTTATAGGTCCTCAAGTTGAAGTTTATGAGGGAATGATTA
TTGGTCAGCATTCAAGAGATAATGATTTATATGTAAATCCAACAACAGCAAAAAAATTAA
CTAATACTAGAGCTAGTGGGACTGATGATGCTGTTAAATTAACACCAGCTAAAAAAATGA
GTCTAGAAGAAGCTTTAGAATATATTTCAAATGATGAGTTAGTTGAAATTACTCCAACAG
ATATTAGATTAAGAAAACGTTGATTAACTCAAGCAGAACAAAAACAACACAGAAACGATA
AATACTAGATGAGACAAACAAAAGTTGATATTTGCATTATCGGTGATGGAATAATTGGTG
CTTCTATTGCAAGAGAACTAGCAAAATTTGACAAAAAAATTGTGGTTTTAGAAGCAAATT
CAAAACTTGCATTAGAAACAAGTAGTCATAACTCAGGATTAGTTCATGGTGGGTTTGATC
CAAGACCTGAAACTTTAAATGCAAAATTAAATGTTTTAGGAAAAAAGCGTTACGAAGATT
GAATTAAAGAAATGGATTTTCCTTATTTAAGAATTGATTCTACTATAGTAGCATTTAATG
ATAATGAAATGAAACATGTTCATATGCTATATGATAGAGGATTGATCAATGGATTAGATC
CAAAAGAAATGGAAATAATTGATGCAAAAGAACTTCAAAAACGTGAACCAAACATTAATA
AACAAGCAGTCGGGGCATTAGTATGTAATTCTTCAATTGCTATTGATCCAGTTGTACTAA
CTACAACACTTATGAGAAATGCTATTAAAAATGGTGTTGAATTAAAAGTTAATTCAAAAG
TAATAGATATTAAAAAAAATGATAATATTTTTGAAATCAAAACTTCAAAAAATGAAGTTA
TAAAATCTGAAGTTATAGTTAATGTAGCTGGTCATTATGCTGATATTATAGCTCAAATGG
CTGGGTATGGTGATTTTAAACTAACTACAAGAAGAGGAGAATATCGTATTTTAGATAAAT
CTGAAGCAGGTATTGTAAATTCTGTAGTATTTATGGTGCCAACCATTCACGGAAAAGGAG
TTATTGTTGCTCCAATGCTAGATGGAAGAGTTATGGTAGGACCAACCGCTTTAGATGGAG
TACCAAAAGAAGAAACTCTACTAGTAACTCAACAACAATATGATAACATTGGAAAAATTG
GTAAACATTTAATTCCAAATATTAATATGGATAAAACTTGTATAGTTTATGCTGGTTCAA
GACCCATTGATATTGAAACTAATGATTTTGTAATTAGACCAGCAAAAAATGATAAGAAAT
TTATTAATGCTGCTGGAATGAAATCACCAGCTATTGCCTCAGCACCAGCTATTGCAGATA
TGGTTTGTGATTTAGTAAAAAACGCATTTGATAAATTAGAGAAAAAAGCTAATTGACAAC
CAAAAGAAGAAGCTATTCTTCCATGAAAATAGATGAACAACATTAAAAAATACATCTTAA
CACTAGATGAAGGAACAACAAGTGCAAGAGCTTTAA-TTACTGATAAAGAAGGTAATATT
ATTGCTGTTGAACAATCAGAATTCACTCAATACTTTCCAAAAGAAGGATGGGTAGAACAC
GATGCTATTGAAATTTGAAATACTCAACGTTCTGCACTAGTACAAGTTTTAAATAAATCT
GGAATTGATCCAAGTCAAATTGAAGCAATTGGAATTACTAATCAACGTGAAACTGCTGTT
GTTTGAAATAAAGAAACTGGATTACCAATTTATAATGCTATAGTTTGACAAGATCAAAGA
ACAGCCGATTATTGTCAAACATTTGATAAAGATACTTTAGAGATGGTAAAACAAAAGTCT
GGATTAATAATTAACCCATACTTTTCAGGAACTAAAGTAAAATGAATTTTAGATAATGTT
CCAAATGCTAGACAACTAGCAAAAGAAGGAAAACTAATGTTTGGAACAATCAACACATGA
TTAATTTATCGTTTAACAGGTGGAGAAGTATTTGTAACAGATCATACTAATGCACAAAGA
ACTTTACTATACAACATTCACACAAATGACTGAGATGATAAATTATTAAAATTATTTGAT
ATTCCAAGAAACATCCTTCCTGAAATTAAATCATGTAGTGAGGTTTATGGTTTCACATTT
AAAGGACTATTTTCTAAAGGAAATGAACAAAGAATTAAAGTTGCATCATCAATTGGTGAT
CAACAAAGTGCTTTATTTGGGCAATTGTGTTTAGAAAAAGGTCAAGTAAAAGTAACTTAT
GGAACAGGATGTTTTATTTTAACAAATACTGGTGAAGAAATTGTTAAATCAAATCATGGT
TTATTAACAACAGTTGCTTATTCATTTAAAGACAAAGTATATTATGCTTTAGAAGGTTCA
GTAATGATCGCTGGAGCTGCTGTTCAATGATTAAGAGATAATCTAAGAATTGTTTATAAT
GCTATTGAAACAGAATGATATGCTGGTCAGGTTAAAGATGATAGAAGAGTTTATGTTGTT
CCATCATTTACTGGTTTAGGTTCTCCTTATTGAGATTCATTCTCACGTGGTGCTATTTTT
GGACTAGATCGTGGAGCTAGACGTGAACATATTGTTAGAGCAACTCTAGAAGCTATTGCA
TATCAAGCAAATGATGTTGTTGATGCAATGGGAAAAGATATGAAAAAACCAATTGAAATT
TTTAAAGTAGATGGCGGAGCTGCAAATAATAAATTTTTAATGCAATTTCAATCAAATATT
TCTCAATCTAAAGTTATAAAACCAACAAACGTGGAAACTACTGCTATGGGAGCTGCATTT
ATGGCTGGATTAGCTGTTGGATATTGAGAAAATGTTGAAGAATTGAAAAAAACTTATAAA
GTTCACTTTGAATTAACACCAGAACTAAGTAAACCAGAAGTTGATAAATTAATTAAGGGT
TGAAAAGTAGCTGTTCAAAGAACATTTAAATGAGTAGAAGAAATTGAATAAATGACTAAA
GAAACATTACAAAAGAGAATGAAACGAACCAAAGTAATTACAACAATTGGTCCTTCAACT
CACTCTGCAGAAGCTATTAAAGAATTATTTAATAACGGAATGACAACTATTCGTTTAAAT
TTTTCGCATGGTAGTTATGAAGAACATGGTTATAGAATTAAAGCTGCTAAAAAAATCTCT
AAAGCTTTAAATAAACCAATTTCAATAATATTAGATACTAAAGGTCCTGAAATTAGATTA
GGAAAATTTAAAGATAATAAACAAGAAGTAGTAAAAGGTCAATCTATTACTATTTATACA
GATAATTATTCTTATTTAAATAAGGAATGTGTTCAAGGTGAAATGACTGTTGCTTATGAT
ATGTCAGTTGATTTAAAGCCTGGAGATATGATTTTAATTGATGATGGTAAGCTAGAATTA
ACAGTTGATTCAGTTGAACCTCAAATCATTAAAGCAACAGCATTCAATCATCATATTGTA
AAAACTAATAAGCGCGTTAACTTACCTGGAATCAATTTCTCTTTACCTTTTTTATCTGAA
AAAGATGAAAAAGATATTTTATTTGGATGTGATCAAGGTGTTGATTATATAGCAGCATCA
TTTGTAAACACAGCTGAAAATGTAAGACAAATTAAAGAGATTCTAACTAAAGCTAATGCA
AATCATATTCAAATTATTTCAAAAATAGAATCACAAGTTGGATTAGATAATATTGATGAA
ATTATTGATGAATCTGATGGAATTATGGTTGCACGTGGTGATTTAGGATTAGAAATTCCA
TATTATGATGTACCTTATTGAGAAAAAATTATCATCAGAAAATGTAGAGAAAAAGGAAAG
ATTGTAATTGTTGCTACTCAAATGCTAGAAACAATGACAGAAAATCCATCACCAACTAGA
GCTGAAGTAACTGATGTTTATTTTGCAACTGAACTTGGTGCTGATGCTACAATGTTATCT
GGTGAATCAGCTGCTGGAGATTATCCGTTCTTAACAGTTCATACAATGTCAACAATTAAT
AAAAGAGCAGAAGTTGAATTTTATAACAAGATTTACTATCAAGTACAATTAGATAATGCA
AGAAACTCAACATCCAGGACCTAGAGCTGAAATTGCAGATCTACTAGCCACAAAAACAAA
AGATGGTGAATATAAGTATGCTATTGTTTTATCAAAAACAGGTGAATTATTGAAAACTAT
TTCTAAATTTAGACCAAATGTAACAATTTTAGGAGTTAGTCCAGATAAGAAATTATGAAC
TTCATTTGGTGTGTGACATTCAATTTTTATGAATAAAGTTGATACCTTAGATAATTTAGA
TAATAATATTGAAAAATTATCAGAAATTGCTAAATCTTGAGGAGCAAAACTTGGTGAAAA
AGTTTTAGTTGTAAGAAGTACTGCTATAAAAGAAATAGAAGTTATCTAGATGAAAGTTAT
AGTACTAGGTACTAACCATGCTGGAACAACAGCTGTTAGAACTTTAAAAAGATTAGATCC
TACTTGTGAAGTAACTACTTATGATAAAAATGATGCCATTTCATTTTTAGGAGGTGGTGG
TATTGCTTTATGAGTAAAAGGTGAAGTTAAAGACCCAAATATGTTATTTTATGCAACTCC
TGAAATTTTAAGATCTGAAGGAGTTAATGTGTTTATGAATCATGAAGTATTATCAGTTGA
TGATAAAGCAAAAACTGTTAGTGTTAAAGATTTAAAAACAGGTGAAATCAAAACTGATAA
TTACGACAAATTAATTGTAGCTACAGGAGCTTGACCTTTAATTCCACCAATTCCAGGAAT
TGATTTAGAAGGTGTTCAAATTTGTAAAAACTACCACCATGCTAAAAAAATTCTAGAACA
CAACTTAGATAAAAGTTATAAAAAAATTGCTGTAGTTGGTGCTGGATATATTGGTGTTGA
ATTAGTTGAAGCATTTAGCGAATATGGAAAAGATGTTACTTTAATTGATGTTGCTAATAG
AATTATGCCAGTATATTATGATCAAGAATTCACTGATTTAATGCAAGAAAAAATGACTAA
AGCTGGTGTTAAATTATCACTAGGAGCTAAAGTTATTGAATTTAAAGGTGAAAATGGAAA
AGTAACTCAAGTTGTAACTGATAAAGGAAATATTGATGTAGATTATGTAATCTTTTCTGT
TGGTGTAAGACCACAATCAGCTATCTTAGAAGGAGTTTGTGACTTAGATGACAGAAAAGC
TATTGTAACAAATGACTTTATGCAAACTACAAATCCAGATATTTATGCAATTGGAGATTG
TGCTCAAGTTTATAACAAAGCTATGAACAAAAATGTTCCAATTCAATTAGCAACAACAGC
CGTTAGAACTGGAGTTATTGCTGCATTTAACGTTATTAAAGGAAATAACTTAAAATCACC
TGGATTTACAGGAGCAAATGGAATTTCAGTATTTGGACTACATATGGCAAGTGTTGGAAT
CAGTGTTGAAGCTGCAAAAAGAATGGGATATGACATTGATTTTATAGATTTTAAAGATCT
AGATAGACCAGAATTTATGTCAACAGCAAACGAAGTTTTATTCAAAGTTGTTTGGGATAA
AAAAACAAGAAAAATCATTGGTGCTCAAGTAGCTAGTGAAAAAAACCATACTGAAGTTAT
GTATATGTTAGCCTTAGGAATTCAAAAAGACTTAACTATTGATGAATTACCATTAGTTGA
CATTTTCTTCTTACCACACTTTAATAAACCATTTAACTTTATTTCACTAGCAGGACTAGA
AGTTTTAGGGTTAAACTACTTTAAAAAGGAAAAATAGATGATTAACTTGTTGATCTCTAA
GTATCATGATCCTGCTATGAATTTAGCAATTGAAGAGTATTTAACTTATCATTATAAAGC
AAAAGAACCTATTGTATTTTTTTGACAAAATGCTAATACTATAGTTGTTGGAAGAAATCA
AAACGCTTTTGCTGAAATTAACTTAGAAGCTGCTCAAAAAGATAACGTTAAGATTGTTAA
AAGAAATACAGGTGGGGGAACTGTTTATCAGGATTTAGGTAATGTTTGTTATTCTTTGAT
AGTTGACAATTCAAATGATGATGTTGATTATCAAAAAGCATTACAACCTATTATCACTTA
TTTAAATCAAAAAAATATTAATGCAATGTTTTTTGGCAGAAATGACATGGTGATTGATGG
TTATAAGGTTTCAGGAAATGCTCAATTAAAAACTAATGAAAAAACACTAGTTCATGGTAC
ATTGCTATTTGATGTTGATTTGTCTAAAATGCCTAAATATTTAGTTGTTGATCTAGAAAA
ATTAAAACATCAACAAATCAGATCAAAACCTGCCAGAGTTAGAAATATAAAAGAGTTCTT
CAAAGACATTAATATTGATATTGATTTAAGCACTTTTATTAATGACGTAGTTAGTTCATA
TGTAAAAAATGAAAAAATTAAATGAATTGAATTAACTGATCAAGAAAAGCAATACATTCA
GTCAAGAAAAGAAACTAAGTTTGATCAATGAGACTGAACATTTGGAAAAAATACTGTATT
TTCTCTTGTTAAAAAACAATACCTTGAATCTAAAGGTTTTATTACCCTAAACTTAGATGT
CGATAATGGAGTTATTACTAACATTAAAATTTATGGTGATTTTTTAGGAACTCAAGGAAC
TGAAAAATTAGAAGCAAAACTAATTGGTGTTAAGTTTGATAAAAAAGATGTTGAAAAAGT
TTTAAATCAATTTGACTTAGAAGCAATTTTTGCTAAGAATTTTACAAGTGATGATATCAC
CAACTTATTATTCAAAGACTAAATGGCTATTATTAATAATATTAAAGCTGTAACTGATGC
TTTAGATTGCGCTATGCAACGCGACCCAAATGTTATTGTATTTGGTGAAGATGTTGGAAC
TGAAGGTGGAGTTTTCAGAGCTACTCAAGGATTAGCTGTAAAATTTGGAAATGACCGTTG
CTTTAATGCTCCTATTAGTGAAGCAATGTTTGCTGGTGTTGGTTTAGGAATGGCTATGAA
TGGTATGAAACCAGTTGTAGAAATGCAATTTGAAGGATTAGGATTAGCTTCTTTACAAAA
TATTTTCACTAACATTTCAAGAATGAGAAACCGTACTCGTGGTAAATACACTGCTCCAAT
GGTTATTAGAACACCAATGGGTGGAGGTATTCGTGCTTTAGAACACCACAGCGAAGCTTT
AGAAGCAGTATATGCTCATATTCCAGGAGTTCAAATTGTTTGTCCATCAACTCCATATGA
TACAAAAGGGTTGATTTTAGCTGCAATTGATTCACCAGATCCAGTTATTGTTGTTGAACC
AACAAAACTATATAGAGCATTTAAACAAGAAGTTCCAGATGAACACTACATAGTACCAAT
TGGAGAAGGTTATAAAATTCAAGAAGGTAATGATCTAACTGTTGTTACTTATGGTGCTCA
AACTGTTGATTGTCAAAAAGCTATTGCATTATTAAAAGAAACTCATCCAAATGCAACTAT
TGATTTAATTGATTTGCGTTCTATTAAACCATGAGATAAAAAAATGGTAATTGAATCAGT
TAAAAAAACAGGAAGATTATTAGTTGTACATGAAGCTGTTAAATCATTTTCAGTTTCAGC
TGAAATTATTGCAACTGTTAATGAAGAATGTTTTGAATACATAAAAGCACCTTTATCAAG
ATGCACAGGTTATGATGTTATTACTCCATTTGATAGAGGAGAAGGTTACTTCCAAGTTAA
CCCTAAAAAAGTTCTAGTCAAAATGCAAGAATTGTTAGACTTTAAATTTTAAATGGATAA
TTTAGAGCAAAAAACGATTGATGAAGTTCAAAAAATATTAAATACAAATATTAAAACTGG
TCTAACAAATCAAAAAGCTAGTGAATTATTAATAAAAAATGGTAAAAATGAATTAGCAAA
AAATAAGCAAACACCCGCTATTTTAATATTTTTAAAATCTTTAATTCAACCAATACAAAT
AGTTTTATTCATTGCAGCTATTATTTCAGTAATAGCACCATTAATTTCATCAAAACATTT
TGAAGTTAAATTTGATGATTTTATTGATTTTATAGTAATTATGGGTGTAATTATTTTAGA
CGCAACTTTAGAAACAATTCAACAAATTAAAGCAAGAAAATCAGTTGATGCTTTAAAATC
ATTATCTAAGCCTTCAGCTATTGTTTTAAGAGATTCTATTGTTAAAGAAATTTATGCCTC
TGAATTAGTAGTTGGTGATATTGTAATATTAGAAGCTGGAAAATATGTTCCAGCAGATTT
ACGTTTGCTAGAGTCAAGCGATTGTATGGTTGAAGAATCAATTTTAACAGGTGAATCATT
ACCAGTTGAAAAAAATATAAAATCAATTAAACAAACTAATATTTTAGCAGACAAAAAAAA
TATTTGTTTTATGTCTACTTTTATAACTTCAGGTAGAGCAATTGGTGCTGTTATTAAAAC
TGGAATTGATACTGAAATTGGAAAAATTTCTAAAACAATTTCTGAAAATGAAGAGCAAGT
AACACCATTAGAAAAGAAAATGAATAAATTCAGTTATTTAATTTCTATTCTAGCTATTAT
AATAAGTTTTTTTGTATTCATTAGTTTTATAATTAGTTCAAATAAAAACAACTGAGCAAC
TTATTTAATGATTTCAATAACATTAGCAATTGGTGTTATTCCTGAATCACTTTCTGCTAT
TGTATCTATTGCTTTATCTTTTGCTACAAAAAGAATGGCAAAGAATAATGTTATTGTTAA
AAAGTTAGAAAGTATTGAAACTTTAGGGTCAGTAAATGTGATTTGTACTGATAAAACAGG
GACATTAACTCAAAATAAAATGGCAATTAAAAAGTTAATTTGAAACAATGAAATTATTTT
ATCTGATGAATTTATAGATAAAACTGAAAATGAATTAGCTAAAACTTTATTTTTAAAATC
TTTAGTTTTACCAAATGATTCAATTACTGAAAAAGATGAGAGGATTGGAGATCCTACAGA
ACTTGCATTAGTTGATTTTGCTGAACAATTAAAAATTGATGAACAAGAGTTTAGAAGAAA
ATATCCAAGAATTTTTGAAATACCTTTTGATAGTGAAAGAAAATTAATGTCAACTGTTAA
TATTTTAGAAGATGATAAAAAATTTATTTTTACAAAAGGTGCTTTAGACCAAATACTAAA
AAAATGTTCAAAAATTTTTATTAATAATAAAATTGTTAAACTAACTAATACTTATAAAAA
AGAAATTAAAAAGTTATCAACATCTTTAAGCGATGATGCTTTAAGAGTACTAGGATTTGG
ATTTAAACAAATTTTAAATGATGAACAGCAAACTGAAGAAGACTTGATTTTTATTGGTGC
TGTTGGAATGATTGATCCTATTAGAAAAGAAGCTTTAATAGCAATTCAACAAGCAAAAGC
TGCTGGTATTAAAACAATTATGATTACTGGAGATCATGCTATTACAGCTTTAGCAATAGC
AAAGGATTTGGACTTAGCTTATACTCAATATGAAGTAATGTCTTCAGAAAAATTAGAACA
ATATACAGATCAAGAACTAGAAAGCGCCATTGATAATATTAAAATTTTTGCAAGAGTAAA
TCCTGAACACAAAGTAAGAATCGTTCAAGCTTTACAAAAAAAGGGATATATTGTTTCAAT
GACAGGTGATGGAGTTAATGATGCTCCAAGTTTATCAATAGCTGATATTGGGGTTGCTAT
GGGTGTTAGTGGAACTGATGTTGCAAAACAAGCAGCAGATGTAATACTAACTAATGATGA
TTTAAATACTATGATGACAGGAGTTCTAGAAGGACGTAATGTATATCAAAAAATTAGACG
CGCAATTGTTTTACTATTAGGATTTAACTTTGCAAATGTAATAAGTATTGTTATTATTTC
ATTATTATTAAAGATTTCACCCCTAAATGCTACAAATATTTTGTTTGTTAATATTGTAGT
TGATTCTTGTTTGGCATTTGGAATTGGAATGAGTCCAATCGATAGAACTCTTTTAAAAAA
TAAACCTCAACTAAGAAATAGCAATATACTTAGTGAGATAATTTGACCATTATTTAAAGT
AGGTTTATCATTATCAACTGCTCAAATAATCTCATTTATAATTGGAATGTCAGTAACAAA
TCTTGATTATTATAATAGTTTAGAAAATTATAATAAAGCTAATAATTGGTTTTTATTTAT
TCAACAAAATAGTAATACCTTATTAACCAATTTAGACGATATGCACGATTTTATAGTATT
TGGAAGAACTAGTATGTTTATTACAAGTATCATTTCACCAATTCTATTTACTCATCTAAT
AAAACTTACAAATTGAAAAGAAACCAAAAAAATTGATTGAACTATCTCAAAACCTTTGAT
TTGTGCTTGTGTTATTGCTTTATTAATTTCAATAATAGCATTTTCAATACCAGTGCTTAA
TTCGAAAGTATTTGGTTTAGCAGGCATTAATGATACAAAACAATATATTAATTGAAACTC
TAAAAATATGTGAATTCTATTTTCAAGTTTGGGATGTGGGTTAATTCCTTTTATATTTAT
TTTAATAACTGATGCAATAGAATTTTATTCATATCACTTATCAAATAGAACTTGAGAAAA
AAAA-CAAAAACTAATAAAGCAAATAATCGATCAAGAACAAAAAGAACAAGAACTTAAAA
AAGAAGATAAAAAAAATCAAGCAATATAAATGCAAGGAATTTTAGTTAAAAAAGATAGTA
ATGAAAGTTATGTGTTTTATGAAAATAAAATATATAAAGTATATGCAAAAGGTAATTTAA
AAAAAGAACTAAAACCTAAAGTTGGAGATGTTGTTGAATTTAGTATTTTAGAAGATGGAT
ATGGTTATATTAAAGAAATTAAACCAAGAAAAAATAGTCTAGATAGACCAAAAATTGCAA
ATGTTGACCAAGTTTTAATAGTTACTGCATTATATGAACCTTTATTTTCATCATTTTTAT
TAAATAAATATATTATGATGTTAGAAACGCTAAAAATTAAACCTATTTTAATTTTTACTA
AAGTTGATTTATTAAAAAAGAGTTCTTATTATCAAGAAGTTATACATAAAATTAATTGGT
ATGAAAAAATGCATTATCAAGTTTTAATCATTAATAATAAAGACAATTTAGAAAATAAAA
ACACAATAATTTTAAAATTAAAAGAACTTTTAAAAAATAAAATTAGTGTTTTTACAGGAC
AAACTGGAGCTGGTAAATCCACTACTTTAAATAATTTTTTAGATATTAATAAACAAATTA
AAACTAATGAAATTTCAAAAAAACTAAATAGAGGAAAACATACTACAACTAGTATTCAAC
TTTATAATTTAGAAAATAATATTTTTATAGCTGATACTCCAGGATTTTCAGCATTTGATT
TAAATAATATTGATATTGAGCATATTTTATATTCTTGAGAAACGTTTATTCCTTTTTTAA
ACAAATGTAAATTTGTTGATTGTACACATACTCATGAAACTAAATGTGTAGTAAAAAAAG
CTGTGGCTGAGCACTTACTACCAACATTCATTTATAATGATTATGTAAAAGTATATGAAG
AATTAAAGAAAAATAGAAAGAATAAATATTAAATGGATAAATCTAAAATCAGAAATTTTA
GTATTATTGCTCATATTGATCATGGTAAATCTACATTAGCAGACCGTATTTTAGAACTAA
CAAATACAGTTGAAAAAAGAGAAATGCAAGATCAATTATTAGATTCAATGGATATTGAAA
GAGAAAGAGGAATTACAATTAAATTAAACTCAGTTCAATTAAAATATCATTCAAAGGATG
ATAAAGATTATATTTTTAATTTAATTGATACTCCAGGTCATGTTGATTTTACTTATGAAG
TTTCAAGAAGTTTGGCTGCTTGTGAAGGTGCTGTTTTAGTTGTTGATGCTTCTCAAGGAG
TTGAAGCTCAGACTTTAGCTAATGTTTATTTAGCAATTGATAGTAATTTAGAAATAATTC
CAGTAATTAATAAAATTGATTTGCCTAGTGCCGATGTTGATAAAGTTAAACAAGAAATTG
AAGAAATTATAGGATTAGATTGTAGTAATGCTCCTTTAATTTCAGCAAAGACTGGATTAA
ATGTTCAAGATGTTTTACAAGCAATAGTAGATAAAATACCACCACCAAATGATGCTATTG
ATAATGCACCTTTAAAAGCTTTAATTTTTGATTCTTATTATGATAAATATTTAGGTGTTG
TTATGTCAATAAGACTAAAACAAGGGATGTTAAAAGTTGGTGATAAAATCAAATTAATGT
CTACTAATGCTGAATATGAAGTCACTTCTTTAGGAATAAAAACTCCAAAAATTGTTAAAA
AAGACTTTTTAGAAGCTGGTGAAGTTGGCTGAGTTGCAGCTTCAATTAAAACTATTAAAG
ATGTTAATGTTGGAGATACTATTACAAGTGTTTTAAATCCGGCTAAAGAACCACTTGATG
GTTATAAAAAATTAAAACCAATGGTATATTGTGGAATTTATCCAATTGATACTAATAAAT
ATCAAGATTTTAAAGAAGCTTTAGAAAAAATTGAATTATCTGATTCTTCTTTAGTTTATG
AACCAGAAACTAGTCAAGCTTTAGGATTTGGTTTTAGGTGTGGTTTTTTAGGATTATTAC
ATATGGAAGTAATTCAAGAAAGACTAGAAAGAGAATATAATCTTGAACTAATTGCAACTG
CTCCAAGTGTAGTTTATAAAGTTCACTTAACAAATAAACAAGTAATTGAATTAGACAATC
CTGCATTATTACCTGAGGCTCAAAAAATTTCAAAAATTGAAGAGCCATTTGTTGAAATTA
AAATAGCAACTCCGAGCGAATATATTGGAAACTTAATGAATTTGTGTCAGAATAAGCTTG
GTATTTATAAAAATATGGAAGTAATTGACAATAATAGACGAATTTTGATTTATCAAATGC
CATTAGCTGAAATTATTTTTGACTTTTTTAATAAATTAAAATCTATTTCTAAAGGATATG
CTTCTTTTGAATATGAACTTATTGGTTATAAAGAGTCAAAATTAGTAAGAATGGATATTA
AGTTAAATGGAGAAATGGTTGATGCATTTTCAATGATAGTTAATCAAAAATTTGCTTATC
AAAGAGGAAGTGCTTTAACTTTAAAACTAAAAGAATTAATTCCAAGACAAAACTTTGAAG
TACCAATACAAGCGACAATTGGAAATAAAGTAATTTCAAGAGAAACTATAAAAGCTTATA
GAAAAGATGTTACTTGAAAACTTCATGCTGCAGATAAATCAAGAAGAAAGAAATTATTAG
AAAAACAAAAAGAAGGTAAGAAAAAGATGAAAGAAATTGGAACTGTAGAAGTTCCACAAG
AAGCTTTTGTTGCAATTTTAAAAATAGATGATTAAATGCTAACTAAAAGACAAGTTAAAA
TTTTACAAACTATTGTTGAAGAATTTATTAAAACTAATCAACCAGTTGGATCAAAAAGAA
TTTTAGAACTATTAGATATTAAAATATCTTCAGCAACAATTAGAAATGAATCAGCTATTT
TAGAACATGAAGGTTATTTAGAAAAACAGCACACTTCAAGTGGAAGAACACCTTCAACTA
AAGGCTATAGATATTATGTTGATAATATTATGAAACTAGATTCAGCTGATTATACTAGAT
TAAAAATTTATTTAAACCAGTTATTAGATTTAAGAAAATATGATATTGATAAAACGATTA
ATTATGCTAGTGAAATTATTAGTGAATTAACTAAAATGACAGCAGTTGTAATTAAAAAGC
AAAATATAAAAAATATAAAGTTAAAAAAAATTGAACTAATATTATTATCAGAATTTTTAG
CAAGTGTTTTATTTATTTTTTCTGATGGTGATGTGCAAAATAAAATGTTTAATTTAAAAG
ATATTTCTTTATCTGATTTAAAAATTGCTATTAAATTATTTTCAGATTTTTTAGTTGATG
TTAAATTAGATGAAATAGATCAATATTTAAATGATTTAAAGCATCAATTATCTTTAAGTA
TTAAACAATATGACTATGTTTTAAACACATTTATAAATACTATTTTAGAATCAAAAAATG
AACAAAAAGAAACTCATGGAATGAGATATATGTTAGAAAATCCTGAGTTTAATGATACTA
ATAAATTAAAAAATGCAGTTAAATTAGTTGAACAATTATCTCCTTTTGATTGATTTAATA
TTGCTTATGAATCTAATAAAAATATGAATAAAATAGCAATTAAAATTGGTAATGAAATCG
ACCAAATAAATGATGATATTTCAATGATTGCTACAGAATTAAAAATTGGTAATTCTTCTA
CTGTTTTAACTTTAGTAGGTCCAAAAAGAGTAGATTACAACCAAGTAAACCAGTTAATGA
ACTTAATTATTGAAATTATTAATGCAAAGGAGAATTAAATGTCAAATAAATATAAAGACA
CATTATTAATTGGTCAAACTAATTTTGATATGCGTGCAAATTTAGCTCAAAAAGAGCCTA
AAATTGAACAATTTTGACTAGATAATAAAATTTATAATAAAAAAATGAAATTAAATGAAA
ACAAAAAAGTTTTTATTTTACATGATGGACCACCTTATGCAAATGGAGATTTGCATATTG
GTCATGCTTTAAATAAAACTTTAAAAGATTTCATTGTTAGATATAGAAATGCAGCTGGGT
ATTATTCTCCTTTTATTATGGGTTGAGATACTCATGGTTTACCTATTGAAAGTGCTGTTA
CTAAAATGGGTGTTGATCGTAAATCTATGAGCAGTGTTGCTTTTAGAGAACTTTGTTATA
AATATGCTTTAGGACAAATCCAAAATCAAGCTGATCAATTTAACCGTTTAGGAATGTTTA
CTGATTATGATGTTAAGTATGTAACTTTAACTCATGATTTTGAAATGTCTGAGCTAAGAT
TATATGAAAAAATGTATCAAAAAGGATTGATTTATAAAGATTTAAAACCTATTTATTGAT
CACCATCAAGTGAAACTGCCTTAGCTGATTCTGAAATTATTTATAAAGATGTAACTTCTC
CTTCAATTTATGTAGGTTGTGATGTTGTTAATAGTGATGAATTTAAAAATACTCAATTAG
TTATTTGAACAACTACTCCTTGAACTTTACCATTAAACCAATTAATTGCTATTGGAGAAA
AAATTAAATATAGTTTAGTTCAAGTAGAAAATCTTGATAAACAATTTATTTTAGCTTCTG
ATTTAGTAAATCAAGTAAGTAAAATTATTGGTTGAGAAAATGTTAAAGTAGTTAAAGAAT
TAGATGCAAATCAATTAGTTGGATTAAATTATGTTCACCCTTTATATGATTCAAAAATTA
ATAAAATAGTTTTAGGACATCATGTTACAAGTGAGTCTGGATCAGGTTTAGTTCATATTG
CTTCAGGATTTGGTGAAGATGACTTTTTAATTGCAAAACAAAATAATGTAAAACCATTTG
CTCCACTTGATGATCAAGGAAAATTTACAAATGAAATTGGTGATGTAGATCCAGAAATTG
TTGGTATGTTTTATGATGATACTAATAAAATAATTACTAAAAGATTAGAAAATAATCATA
AATTATTAAAACTAAACTTTTTAACTCATTCATATCCACATGACTGAAGAACTAAAAAAC
CAATAATTTATAGATGTACTTTACAATGATTTGTTAACTTAGCTCCAGTTAAAGATGAAA
TTTTAAAAAATGTTGATCAAATTGATACTCATCCAAAATGAGCTAAAAAACGTTTATATC
AAGTTTTAGACGAAAGACTTGATTGAACTATTTCTCGTCAAAGATTATGAGGAGTTCCAA
TTATTGCTTTTTATGATCAAAATAATAATTTAGTTTTAAACAATGAAATTTTAAACTATG
CAATTAATAAAATTGAAAAAGTTGGAACTAATGCTTGATTTAGTTTAGATGCTGATGAAT
TTTTACCAGATGAATATAAAAACAAATCATTAAGAAAAGAAAGAGACACTTTAGATGTTT
GATTTGATTCAGGAAGTAGTTCAATTGCTTTAAGTGAAAAATATCCTAAGTTACAAGCGC
CTTATGATATTTATTTAGAAGGAAATGACCAATATCGTGGTTGATTTAATGCTTCAATGA
TTAATTCAACTATTTATGCAAACAAATCTCCTTATAGACAATTAGTATCACATGGTATGA
CTACTGATGAAAAAGGAAATAAAATGTCTAAATCACTTGGTAATGGTGTTGATCCAATTG
AATTTTCAAATGAACTTGGTGCTGATATTTTAAGATTATGAGTAGCTTCAACTGACTTTA
CTGATGATCAAAAAATTGGAAAAGAAATTATTAAACAAATTGGTGAAGCATATAGAAAAA
TTAGAAATACAATGCGTTTTATTTTAGCTAATTTAAATGATTTTAATCCTAAAACTGATT
ATCAAGCTAAATTAAGTGAAGTTGATATGTATAGTTTAGCTAACTTAACTGCTTTTAAAA
ATAGAGCTTTACAAGCATATGAAGAATTAAACTTCAATTTAGTTTATACAACAACTATGA
ATTATGTTACTAAGAATTTATCTGCTTTTTATTTAGATTTTATTAAAGATATTTTATACA
TTAATAGTAAAAACGATCTAAGAAGAAGACAAGTTCAAACTGTTTTATATGAACAATTGT
ATTGCTTGATTGATATTTTAAGACCAATTTTAGTTCATACTGTTGAAGAGGTTTATCAAA
ATTTAAACGACACTAAACTTGAGTCAGTTCACTTATTAGATAATAGAGAACAAAACTTTG
TTTATGATAAAGAATTTGTTGACAAATGAGATAAAGTAATGGTTTTAAGAGATGATGTTA
ATAAAGCTTTAGAAATTAGTAGAGAAAGTAAAACAATTAATAAAGGATTTGAAGCTGTTG
TTTACATTAAATTAGATAAAGAATATGAAAAATTAAAAGATATTAAAGATTTAAGTCAAA
TCTTTATTGTTAATAGTATTAATTTTGTAGATGATATTGATGATAGTTTTGTTAGAACAA
ATATTTCATCAATTAAAGTTGTACAAAAACAAGGATTAAAATGCCAAAGATGTTGACAAA
TCTTTGATAATTTAATTGATGATGAAATTTGTAATCATTGTAATAATGTAGTTAAATCAT
TATAGATGAAAATCGATGAAAAAGAATTAATATCTAAATATTTTGATCAAGCATTAAATG
AAACAATGAAAGTTGTATCTATTCCTTCTTTTTTAACTACTCCAACAAAAGATGCTCCCT
ATGGAAAAGGTTGTAAAGAAGTATTAGATTATGTAATTGATCTAGCTAATAATTTAGGTT
TTCAAACTTATAAAGATATTAATAATAAGTATGGGTTTGTTGATTATGGAACTGGTGAAA
AATTATTTGTAATTTTAGCTCATTTAGATGTAGTTCCACCAGGAAATATTGAACAATGAG
TTACTGATCCTTTTACACCAATTATTAAAGATAATAAACTAATCGGAAGAGGTACTTTTG
ATGATAAAGGTCCTGCTATGATGAATTTATTTGCTTTAAAATATTTAAAAGATCATAATT
ATATATCTTCAAAATACAAAATCAGACTAATTTTTGGATTAACTGAAGAAACTACATGAG
ATTCAATTAATACTTATATTAATGATCATGGGGTTGCTGATTTAGGATATACTCCAGATG
GTGAATTTCCCGTTGTTTATGCTGAAAAATGAATTGCTGATTTAGATATTGTTTCTAATG
AACAAACTGATATACAAATTGGTGGTGGAGCTGCTTATAATGTGATTTGTGATACTGTTT
GATATAAAGGACCAAAAATCAAAGAAATACAAGAATATTTAAACAAAAATAGTATAACAA
CTAAAATTGAAGATGATAAATTAGTTGTTCAAGGAAAAGCTGGACATGGTAGTTTACCTT
GATATGGAATTAATGCGGCAACTTGATTAGCTAAAAGTATGTATGAAAATGATGTTCATC
ATAAAATTACAGATTATTTAGCTAAAGATGTGCATTTGGACTTTAATCTAAAAAATGTTT
TTGGTGATATTTCTGATGAGACTGGTGAACTTACTCAAAATGTGGGAATTATTCAAATTA
AAAATAAAGATTCTAAGATCGGTTTAAATTTTAGAATCCCTGTATTCACTAATCCAAATC
AAATTTTTATTCCAACATTAACTAAATATTTAGAAAAAATTAATTTATCTTTAGAAGTTA
AAAATATTGATAATAGTTTATATGTTCATCAAGATTCTGATCTAATTAAAAAAATTATGA
AAGTTTATCAAGAAGTGACTCAAGATTATAAAGCAAAACCTATAGCTATTGGTGGTGGAA
CTTATGCTAAAGCTATGCCTAATGTTGTAGCTTTTGGTGCAGAATTTGATATTGAAAACT
CAACAATGTATGCTTATAATGAGTATGTTAAAATTGATGATCTAAAAAAAATGTTAGAAA
TTTATACTAAAGCCATTGTTTTATTAACTGAATAAATGAGTAAAAAAGTTAGCATTATTT
TAATAGCAGGCGGAAGTGCTAGTGGTAAAACAACTATTGCTAGTAAAATAGCTAATGAGA
TTTTAAAAGATAAATCTGTAGAGCATATTTCAATGGATAACTATTATAAAGATTTTACTA
ACTTATCTTTAGAACAAAGAAACACAATTAATTTTGATCATCCAAATTCAATAGATATCG
AACTTTTACTTAAAGATCTAAAGCAACTTTTAAAAAGACATGATATTTTTGTTCCGACTT
ATGATTTTACAAAACATATTAGAACAAACAAAGAAAAACTAATTAAAGCTAGTGATGTTA
TTATAGTTGATGGAATATTTTCTTTACATTTTGAAAAATTGCGTGAACTTGGAGATATTA
AAATCTTTGTTAAAACGCCTGATGACTTAAGATTTATTAGAAGATTAATTAGAGATATAA
ATGAACGTAATAGAACAGTTGAAAGTGTAATTGATCAATATTTAACAGATGTAAAACCAA
TGCATGATTTATTTATAGAACAAACTATTGATTATGCTGATATTATAATTCCTTTTAAAA
AAGGAAATGATGTAGCTATTAATATAGTTGCTTCTAAAATAAAAGATTTATTAAATTAAA
TGATATTAAAAAATGCCAAAATTGTTTTAGAAGATAAAATTATTAATAATGGTTATTTAA
TTATTAAAGATAAAAAAATAGTTGAAATTGGATCTGATTATAAAAAAAAGAATGGAATTG
ATTTAAATAATCAGTGATTATTACCAGGATTTATTGATTGTCATGTTCATGGTGGGTATG
GAGTTGATTTTGAAACTGGAAATAAAAATAGATTTAAACATTTTGCAGATAACATAATAA
AAGAAGGAGTTACTAGATATATTCAAACAAGTGTAACTAATAGTGTTAAAAAAAACAACC
AAATATATAAAGAATTTGGAGAGTTTATAAACTTAAATAATGGTAAAGCTAAATGTCTAG
GAGCTCATTTAGAAGGACCTTTTATTTCTAAATTTAAAAAAGGTGCTCATCAAGAAAACT
TATTATTAAATCCAGATATTGAATTAACTAAAAAATGAAATAAATTATCTAATAATAGTT
TAAAAATAGTTACTTATGCTAGTGAATTAGATAATGGAACTTATACTCAGTTTTTAATTA
ATAATCAAATTATTCCAAGCATTGGTCATTCTAATTTAAAAGCAAATCAATTTGAACAAC
CTTATTTATTAGGTGTTAGACATGTTACTCATTTATTTAATGGAATGAGTGGAGTTGATC
AACACAATCCTGGTTTAGTTGTTGCTAGTTTTAATCATAAAGATGTTTTATGTGAAATTA
TAAGTGATGGAATTCATTTAGATAAAGAAATTTTAAAAGTGATTTACAATCTTAAAACAG
CAGGTAATTTATGTATTATCACTGATTCTATGAATGCTAAAGGTTTAAAAGATGGTGAAT
ATAAATTAGGTAATTTAGAAGTTTATAAAAAAGGTATAGAAATTAGATTAAAAAATAATA
ATGCTTTAGCTGGAGCTGGATCAACTTATGATTATAATGTTAGAGTTTTTCAAAAAACAT
GTGATATTAAAATGACTGATTTAATTAAAATGACTTCTATTAATATAGCAAAACAATTAA
ATATTTTTGATAAAACTGGAAGTATAGAAGTGAATAAGTTAGCTGATTTAGTAGTTTTAG
ATGATAATTTATATGTAAATAAAGTACTAGTTGAAGGAAAAATTGTTTTTAAAAATACTA
AAAATAAAAAATTATAAATGAATAAGAAAGTTAAAATTATTGGTGCTGGTTTAGCTGGTT
GTGAAGCTGCATATTTTTTAGCAAATAATAACATACAAGTTGAATTATATGAAGTTAAAA
CTCTTATTAAAAATGAAGTTCAAAAAACAAAGAACTTTGCTGAATTAGTATGTTCTAATA
CTTTTAGAAGTCAATCATTATTAAATGCTGCTGGTATTTTAAAAGCAGAAATGAGACGCT
TAAACTCTCTAGTTATAAAAATAGCAGATAGTTGTAAAATTGATGGAGATGATGCATTAG
CTGTTGATAGAGAAGATTTTTCAAAAAAACTAACTGATGTTATTAAAAATCATCCAAACA
TTACAATTATTGAACAAAATGTTAGTCATATTGATGA-TGAAAATGACTTA--ACATTAA
TAGCTACAGGACCTTTAACTACAAATGAGTTAAAAGAAGATATTCAAAGATTAATTGGAA
AACAAAAACTATTTTTTATGGATGCTTCAGCTCCAATTATTACAAAAGATTCAATTGATT
TTAATAAAGTTTATTATTCAGGAAGACACAAACAAGGTAAATATATTTGCTGTCCACTAA
ATGAACAAGAATTTAACAAATTTGTAGATGATTTAGTTAATGCAGAACAAGTACAATTAA
AAGAATTTGAAAAATCAATCTTTTTTAAAGGTTGTCAACCAATTGAACAACTTGCAAAAA
CTAGTAAAAAACTTCTTTTAAAAGAACCAATGTCACCAAATAATTTACTAGATCAAAATA
ATCATCAACCTTATGCAGTTGTTCAATTGTGCCAAGATGATGCCAAAGATAGTTTATATA
ATATGGTTGGATTTCAAACCAATTTAAAATGACCAGAACAAAAAAGAGTCTTTCAAACAA
TTCCAGGATTAGAGAAGGCAAAAATTGTTAGATATGGAGTAATGCATAAAAACTATTATA
TAAATTCTCCAAAAATTTTAAACTTTAAACTACAAGTAATTAGAAAGAAAAATGTCTTTT
TTGCAGGACAAATCACTGGAGTTGAAGGATATATTGAATCAGCTAGTTCAGGTATATGAG
CTGCTATTAACATTCTAGCTTTTATTAATAATAAAAAAATAAAACCCTTACCAAACACAA
CAATTTTAGGTGCACTAACTAACTATATAACTAATTCTAAAATCTATAGTTTGAAACCTA
TGAAATGTAATTTAGGTATTTTAGAACAAGAAAATAAATATTAAATGTCAAGTAATAAAA
TATTAGATCGCGATCTTGATCAGTTAAGAGAACTTATAGAAGAAATGATCAAAGAAACTA
AATTACAATATGCACAAAGTTGTCTTGTAATTAAAGAAAAAAATAGATTAAGTGAAGCTC
AAAAAGTAATTGAACATGACAAGCTTATCAATGATATGCAAAATAAATTTACTTCAATGG
CTTTATGAAAAATTTCAAAACAAAAACTAGTAGCAAAAGATCTAAGACTCGCAATTGGAG
GAATTTTAATTACTAGAGAAATTGAAAGAATTGCTGATTATTCTAAAGCAATTTCTAAGT
TTTTTATCTTTTATAAACCTAATGAAAAACACCTTTTAATGATTAGTGAACTATATCAAC
TAGTGGTTGAAATGTTAGATATTTTTTCAGATGTCTTTGGTAATTTAGAAATTGATAAAG
AACAACAAGTTTTAAGTTTAGAAGAAAAAATTAATGAAAAATTTAGATCTTTTTATGATT
TATTAATTGATGATATTAGACAAAAAACAACAAAAGCTGAAGCTGAAGAAATTGCTGCTG
TTTTAAAACAACTATTTAATTTAGAAAGAGCTGGAGATCATTTATTAAACGTTCAACAAA
TTATTAATTTTGTAAAAACAAGCAAGTTTATAGAAAAAACTGAAAAAATTAAATAAATGG
TATATATAACAAATGAAAAAATTAATGAAATCATTTCACAAGCTAGTATTGTTGATATAA
TTTCTTCTTATTTACACCTAATTAAAAAAGGTAATAATTACTTAGCTATTTGCCCTTTTC
ATAATGATTCAAACCCATCATTAACGATTTCACCACAAAAAAGAATTTATACTTGTTTTA
GTTGCAAAGCCACTGGAAATGTTATTAATTTTATAAAAGATTATGAGCATGTTGATTTTT
TAACAGCTTTAAAAACAGTGTGTGAAAAATCTAATATACAACTTGATGAATTAAAAGATT
TTCATCAGCCTATAAAAGATTTAGAATCTGAAATAATTTTGAAATTAAATTCTGAAGCAA
ATGATATTTTTAAAACTACTTTATTTTCTAATTTAGGATCTAATGCTTTAGAATATTTAA
AATCAAGAAATATTAGTATTGAAGAAATTAAGAAATTTGAAATTGGATTTGCTAGTGATA
AAACAAATTTAGTTCAAAAACTATTAGATAAAAATTATAATAGCTTAGATATTGAAAAAG
CTAATTTAGGAATTATTACTAATAGTTATAATAAAGATTATTTTATAAATAGAATTATTT
TTCCAATTAAAGATGAAAACAATCATATTATTGGATTTAGTGGTCGAAGTTATACTAAAG
ATAATGAACCTAAATATTTAAATACCAAAGAAAATAAAGTTTTTAAAAAATCTCATTTAG
CTTATAATATAGCTAGTGCATTAAAAATTAGTAAATCTTTAAAACAAATAATTGTTTTAG
AAGGTTTTATGGATGTTATTAGTTTAAGTAGAATCGATATTAATAATACTATTGCTTTAA
TGGGTACTAGTTTATCTAATTATCATCTTGAACTATTTAAAAAACACAATTTAGAAGTTT
TACTTTTTTTAGATGGTGATGATCCTGGAGTTCAAGCAAATATTAAAATTAGTCATCAAT
TATTAAAACAACAAATTAATGTAAAAATTATTGATAATCAAACTAGTTATGACCCTGATG
AATTAATTAATAATGATCTTGAATATCTTAAACAAATTATTAATAAACCTATTCATCCTA
TTAATTGTTTAATAGAAAAAAAATGATTAAAAACTGATATTAATGATCCTAATCAAATTG
AAGATTTTATTAAAAATGTTTTGAGTTTTATAGTTGATCTTAATAATAATATATTAATTG
AAAATACTATTAAAAAACTATGTGAATTAACTAAAATTTCAGAACAAACTATTAAAAAAA
CTTTAGATGAATTAAAAACTAAACTAAATAAACAACAATTTAATAAAAATATTATTAAAA
AACCTTACACTACTAATAAACCTATTAGTAAAAAAAATCCAGTTGATTTTATTAAAAAAG
AATATATTAATGCTGAACAAAGAATTTTTGTTTCACTATTAATAAGTGATCAATTTTTAG
ATAAAATCGCAGCTAATGTTGAAAAGATGATTCATCCAGACATTAAATATGCAACAATTA
ATCTAATTAATTTATATAATAAAAAAATTTATCAAGGAAATGATATTAATAAAGCATTTG
AACTACTTAAAGAGTATAATCTTACAGGCTTTGATAAAAAACAAGAAGAAATTATCAATA
ATTCTTTAATAACACAAATAACAATTAAAGAATCTGAAATTGATGATGCTTTTAATAAAT
TAGACTTATATCATAAACATGCAGAAGTTTTAAATTTAAAAAAAATGCTTGTTGAAAGCA
AAAATAAAACAGAGAGAATTCAAATCTGAAATGGAATTGATACTCTGAAAAATAAAAAGA
AAAAGAGGTAAATGGCTAAATTTAATAATAAATCAGAATTAAAAAAGATTGCTTCGTTTA
ATGATTTTTTAGATTATACAGTTTCATTTGCAAAAAAGAATAATAATAAAGTTTCATCTG
AAGAAATATTAGAAGTTTTTGCTAATATTTTTCCAAATGCTTCAGATAATGAATCTGAAA
AGTTATTAGATGTTTTACAAAATAAAGGTGTAATTTTTTCAGATCTATTAGATGATCTTG
TAGTAGAAGAAATAGAACAACACGAAGAAGAAATTGAAGAAGTCAATTTAGATGAACTTG
AAGAATTAGAAAATTTAGAAGATCTAGAAGATTTAGATTTTGAATTAGATAATACTTCAA
CTAGTTTAGGTGATGATTTTGATGTACATATTAATGATGATCTAGATGAATTTAAACAAG
CAAAAAGTGCAGCTCTTAGAGGAAGAAAATCTGCTAAATCTTCAAATCATATGAAATATC
GCGTTGGTGGTATTAGTAATGAAACTAAAATTCAAGACATTATTAAAACATATTTTTATA
AAATAGGTCAAGCTCCTATTTTAACAAAAGATCAAGAAATAATGTATGCTAAAATGGCAG
TTAGTGATGATCCTGAAGATGTTAAAGAAGGTAGAAATAAATTAATTGAATCAAACTTAA
AACTAGTTATTTCTGTTGCTAGAAAACATTTAAATCGTGGATTAGATTTTGCAGATTTAA
TTGAAGAAGGAAATATTGGTTTAATGAAAGCTGTTGATAAATTTGAATATGAAAAAGGAT
TTAAATTTTCAACTTATGCTACTTGATGAATTCGTCAAGCAATAACAAGAGCTATTGCTG
ATCAAGCAAGAACTATTAGAATTCCAGTACATATGGTTGAAACAATCAACAAGCTAGCAA
GAGTTGAACGTCAATTAACTCAAGAATTAGGAAGAGAACCTAATGCTGAAGAAATTGCTA
ATAGAGTTGGTGAGGGTATAACTTCTGATAAAGTTATTGAAATTAAAAAACTTTCAATTG
AACCAGTAAGTTTAGAAAAACCTTTTGGTGATGAAGATGATACTCATTTTGGAGATTTTG
TTGAAGATAAAGATATGGTTTCTCCAAGTGAATACACTGAAAAAGAAATTCTAAAAGAAG
TTATGGATAAAGTTTTTGAAGATATGCCACCAAGAGAAGAAAAAGTTATTAGAATGAGAT
ATGGAATTGTTCCAACAAGATTAAGAACTTTATTAAGACTTGCTCAAGAATGCAATGATA
CAAATGCTAAAGAATTAAAACAAGCAATTGAAGAATTAGATATTCATTTAGATACACCAA
TTGAAAAAGTTAGAAAATTTAATAATGAAATAATTAATAATAATCTAGCAAAATATGATT
CAGCAAGAACTTTAGAAGAAGTTGGAAAAGAATTAAATGTTACTAGAGAAAGAATCAGAC
AAATTGAAGCAAAAACTATTAGAAAATTAAAACAACCATCACCAAATAATAAATCTGGAA
AAACATTAAAAGAATTTTATAAAGGATATTAAATGAATAAATTTAAATCTGGATTTGTAA
GTATTATTGGTAGACCAAACGTTGGAAAATCAACTTTACTAAATAAACTTATTGGAGAAA
AAATTTCAATAGTTACAAATAAACCACAAACTACAAGAAATAATATTAGAGGAATTTTAA
CTAAAAAAGATCAATATCAAATTGTTTTTATTGACACACCAGGAGTTCATACTACAAAAA
AACAATTAGATAAAGTTTTAAATACAAGTGCTTTAAAATCAACAAAAGATGTTGATGTGA
TTTTATTTTTAGCTCCAAGTGATGAAGCTATTGGAAAAAATGATTTATTTTTATTAAAGC
AAATTCAAAACTTAGATGTTTTTAAAATTTTAGTAATAACTAAAGCTGATAATGTTACAA
AAGAGCAATTAATTTTAAAAGCAAACCAATGAAGTGCTTATCAAGACCAATTTGATGAAA
TTATTATTACAAGTTCATTAACCAATTTAAATATTGAAAAATTATTAGAATTAATTGTAA
ATAATTTATCAGATAATGATTATCAATTTTATGATGATGATATTTTAACTGATCAATCAG
ATCGCTTTATGATAAAAGAAATTATTAGAGAAAATATTTTATTAAAAACAGGTCAAGAAG
TGCCTCATAGTGTTGCAGTTTTAGTAGAACATTTAGAACAAAATGAAACTGAAATGAACA
TTAGTGCAGCTATTATTGTTGAAAGACAGTCACAAAAATCAATAATAATTGGTAAAAAAG
GAGTAAAAATATCAGATATTAGATATAAATCTAAAAAGCAAATTCAAGCATTATTTAAAA
GACACATTAATTTAGAACTATTTGTAAAAGTTCAAGAAAATTGAAGAAATTCACCTAGTT
TAATTAAAAAAATGGGTTATAACAAGGATCAATATTAAATGGAAAATAAAATTAAAGTTG
TGTTTTGTGGAACTCCAAAAATTGGAGCTGATGTTTTAAAAGCTTTAATTGAAGTGAATG
AAGTTGAAGTTATTTTAGTAATTAGTCAACCAGATAAACCGATTGGTAGAAAAAAAGAAA
TAGTTTATACACCAGTTAAAAAACTAGCTTTAGAAAATAATTTAAAAGTTGTTCAGCCAA
ATAAAATAGGTGATATTTATGATGAATTAGCTAAATTAGAGTTTGATTTTTTAATTACTT
GTGCTTTTGGTCAGTTTATTCCAACTAAAATTTTAAAATTAGCAAAAACTGATTCAATTA
ATTTTCACGGTAGTTTATTACCAAAATTAAGAGGAGGAGCTCCTATTCAATATGCTATTA
AAAATGGAGATAAAAAAACTGGTATTACAATTATGCAAATGGTTAAGCAAATGGATGCTG
GTGATTATTATGTTCAAGAAAGTATTGATATTTTAGATAGTGATGATTCTGGTAGTTTGT
TTGAAAAAATGGGTCAATTAGCTTATAGTATGTGCAAAAAATATTTAGTTGATATTTATA
ATCATAAGTTTGAGTTAATTAAACAAAATGAAAATCAAGTTACTTTTTGTAAAAATATTT
CTAGTGAAGAAGAAAAAATTAACTGAAATAATACTAGTTTAGATATTTTTAATTTAATTA
GATCACTATCACCAAGTCCTATTTCATATACAACTATTAATAGTCAAAGATATAAAATTA
AAAGTTCTAAAATAATTAATTTAGATAATCAAAATAAAAATGTTGCTCCTGGAACTATTA
TTGATATTAATAAACAAGGAATAGTTGTTAAAACTTTAGATAGTAGTTTATTAATTTTAG
AAATTCAAAAAGAAGGTAAAAAAATAATTTTAGCTTCTAATTATTATTTAAATAAATTAA
GTGATTTAAAAATAAACGACAAGTTTGACTAAATGAAATTTGTCGATTCTGCTGATTTAA
TTATTAAGGCTGGAAAAGGTGGAGATGGAGCAGTTAGTTTTTTACATGCTTTATTTGTTC
CTAATGGTGGTTCTAATGGTGGTGATGGTGGTGACGGTGGATCTGTTTATTTTCAAGGAG
ATGAAGGTAAACACTCGCTATTAGATCTAAAATTGCAAAAAAAATATAGTGCTCAAGATG
GTTTTAAAGGCGATATTAAAAATATGCACGGTGCTAATGGTGAAGATAAAATCATTAAAG
TGCCTGTAGGAACTATTTTATATGATAAAAAAACTAATACTATATTAGCTGATATTAATG
AAAATAATAAATTAGTTTTAATTGCCAAAGGTGGAAAGGGTGGAAAAGGAAATGCAAGAT
TTGCAAATTCAAGAAACAAAGCCCCAACTATTTTTGAAGCCGGAGAACTAGGTCAAGAAT
TTGAAATTAGAGCTGAATTAAAAGTATTAGCTGATGTTGGATTTGTTGGTTTACCAAATG
CTGGAAAATCAACTTTATTAAGAGCAGTTTCTAATTCAAAACCTGTTGTTGCAGATTATC
CATTTACTACAATTAATCCACAACTTGGAGTTGCTAGAACTAAAAATAATGATACTTTTA
TAGTAGCTGATTTACCTGGATTAATTCAAGGAGCTAGTTTAGGAAAAGGTCTTGGTCATC
AATTTTTAAAACATATTGAAAGATGTTTAGTAATTTGTCATATAATTGATGCTTCTGGAA
ATTTTGGTTCAGAAGATATTATTAAAAATTATGAATTAATTAGAAATGAATTAAAAACTT
ATAATTTAAATTTAGAAAAAAGAGCTGAAATTATTGTTTTTAATAAAATGGACTTAGATG
AAGCTCAGTTAAATTTATTAGATGAAAAAATAATAAATTATTTTAAAAATAAAAAGGTTG
TACAAATTTCAGGTTTAAAAAAAGAAAATATAGATCAATTATTATTTATGATTTATGAAG
AATTAAAAATCGCAAAAAAACAACCTTTATGAGAATTAGATAAAAATAATGATCAAGATG
AAATGGCAATTTATAAATTTGAAGAACAAAAAGAAGATATTCAAGTTTATAACAAAGGTA
ATAATCGTTGAGAGATTGCTGGAGAAACAATTTTTAAAATTTATCAAAAATTTCCAATAT
GAACTGAAGATAACTTGTTAATGTTTAATGAAAAATTAAAAGAAACTGGTGTTTATGAAA
CATTAGTTAAAAAAGGCATTAAAAAAGGTGATTTTGTAAAAGTTTTTGATTATGAATTGG
AGTGAACAGATTAAATGAGTTCAAAAGCAACAAAAACTGTTAAATCAAAATTTGATATTA
TAAATAATCAATTACGTGATGATTTAATAGATTTTAGATCAGGAGACACTATTAGAGTTG
ATGTAAAAATTAAAGAAGGAGATAAATTCCGTATTCAATCTTTTGAAGGATTAGTTATTA
AAACTCAAGGATCAGGAATTACTTATTCTGTAGTTGTTAGAAAAATGTCAAATGGTGTAT
TTGTTGAAAGAGCTTTTCCTTTACACTCACCAATTATTGACTCAGTTACTTTAATTAAAC
GTGGTAAAGTTAGAAGATCTCGTATTTACTACATTAGAAAACTTTCTGGTAAAGCTGCTA
GAATTAAAGAAATTATGCCAACAAAACAAGCTAAAGAAATCAAATAAATGAAAAAGAAAA
TTGTAGCAATTGTTGGAAAACCAAATGTTGGTAAATCAAGTTTATTTAATAGAATTATTA
AAGAAAAAAAATCTATAGTTGATAATAAACCAGGAGTTACAAGAGATAGAATCTATAGTA
ATGCTGAGTGATTAACTAGAGAATTTATTTTAATTGACACTGGTGGAATAAGTGTTGATC
AACAATTGTTTTCAAATGAAATTCAAATACAAACTCAAATTGCAATAGAACAAGCTGATG
TTATTATTTTTGTTGTTGATTTTTTAAACAGATTAGATAAAGATGACAAAATGATTGCTA
AAATTTTACACAAATCTAAAAAACCAGTAATTTTAGCAATTAATAAATATGATAAAAAAA
CTATTGATGAACATAATTATGAATTTATGAATTTAGGATTTAGTGATTTATATTTTATTT
CTTCAACTCATGGAATTGGAATTGGAGATTTATTAGATAAAGTAATTTCTTATATTTCTA
AAAATGATGTAGAGTTAAAAGATGATTCAACTAAAATATCAATTATTGGAAAACCAAATG
TTGGTAAATCAAGTTTAGTAAATTCTTTAGTTAATGAAAATAGAATGATAGTTAGTGAAA
TTGAAGGAACTACTTTAGATGCTGTTGACATTAGTTTTTCTTATAATAAAAAGAAATATA
TAGTAATTGATACAGCAGGAATTAGAAAAAAATCAAAATTAGGTCAAACTGTTGAAAAAT
ATAGTTATTTAAGATCATTATCTGCAATTGCTAATAGTGATATTGTCTTATTAATGATTG
ATGCAACAAAACCAATAACAGATCAAGATACTAATATTGGTGGATTAATTTATGATGAAA
AAAAACCTGTAATTATTGTTGTAAATAAGTGAGATCTAATTAAAAATAAACAAGAACAAA
TTCTAAAAAAAGAAGAAGAAATTAGAGCATATTTTAAATATCTTTCTTATGCAAAAATCA
TTTTTATTTCAGCACTTGATAAAACTAGAGTTACTAAAATTTTAGATTTAATTGATGAAA
TTAAACAAAGCTTATTAGTTAAAGTTAAAACATATGTATTAAATGAAGTTTTAAATAAAG
CTCAATTAATTAATCCAGCTCCTGAATTTAACGGAAATAGATTAAAGATTTATTATGCTA
GTCAAGTTCAAGCTTATATTCCAACATTTGTTTTATTTTGTAATAACCCAAATTATTTAC
ACTTTTCATATAAAAGATTTTTAGAAAATCAAATTAGATTTAGTTTTGGATTTGATAGTA
TTCCTATTAATTTAATTTTTAGAGAAAGAAAATAAATGAAACACTGACAAGAATTAACAA
TTGACCAATTTTCAGGACCAATTGAGTTATTGTGATTAATGATTAAAGAAAAAAAACTTG
ATATTGTTGAATTAAGTTTATTAGAGATTGTTGATCAATATTTAGCATATATTAAACAAA
ACCAACAACTAGATATAGAAATAGCTAGTGAATATTTAATTATTGCTTCACAACTAATTG
AACTAAAATCTCGATATTTATTATTTAAAGACCAACAAGATGAACAAGTTGATCAAATTG
ATTATGATGATTTAGTTTATCAAATTAGTCAATATAATCAAATAAAAGAGATCTCTGATC
AATTGTTTAATGCTCAAGAAGTTTATTTACAAACCTTTTCTAAAAAAAGATCAAAACAAG
CATTTAAAAAAGATTTAATTTTTAAAAACCCTGAACCTTTAATTGATTTAAATGATCTAG
ATTTAGATAAACTAACAGAAATTTTTTATAATGTAATTACTAATTCAAAATCACTTAATT
ATCAGACTGATTTTGAATTAGAAACTGAAATTTATCAAACTTTAACTACTCCAAGTTTAT
CTGTTCATGAAGTAATTTTAGATGTAGTTAATAAAGTTACTTCAAACAAATTAAAAGAAT
GAAAACTTGAAGAATTACTAGATATTTTAGAGTTTAATCTAAAAAACTTTATTGTTATTT
TTTTAGCAATTTTAGATTTAGTTAGATATCAAATTTTAGAAATTGATACTAGAGGTAAAG
ATATTTATGTTTGTTTAAGAAAAGAAGTAATTGAAAATGAAAACTTAATTACTCAACAAT
TAGAGGTGATTGCAAATGAAACTACAATATAGATGAAAACAGGTATTTTATTAACTTTAT
GCTATGATGGAAGTAATTATCATGGCTGAATTAATCAAACTAATTCTATAAGCATTCAAA
CTGTTTTAAATAAAGCTATTAAAAAAGTAATTAAAACTAGTGAATTTAAAACAATTGGAG
CTAGTAAAACTGATGCTAATGTTCATGCTTTAGATCAAAAAGTCTTATTGATAATTTATT
TTACTCCAATTTTAGAAAAATTTATTAATGCTATAAATAAAGCTTTGCCTGAAGATATTA
GAATTTTAAATGCCAAATTTGTTGATCCTAATTTTAATATAAGAGAAGTTGATTATAAAA
TTTATAATTATTATATTAATGATTATAAATTTGATATTTTTACTAATCGGTATGAATATT
TTTGAAAACACTCAAAAATAGATATTTTAAAATTGCAAGAAATTTTTAATCTTTTTATTG
GTGAACATGAATTTAAATTATTTTCTGGTTTAAAAGAAAATGAGTGAGATAATTATCAAA
CAAAAAGAATTATTGATGATATTAAAGTATTAAGAATTAATGATAAAGTTGTTATTCAAT
TTAAAGCAACAGGTTTTATTAGGTATCAAATAAGAATTATTATTGCAAATTGTTTAAATG
CTTATTTAAATTATAAAGTTAATATTAATACATTAACTGAAATGTTACAAGGCATTGGTA
AAAAGACACCTTTTATTATTAAAGCAAAAGGTTTAGTTTTACAAGAAATTAAATTTAAAT
AAATGAAATCAAGATTAGAAATTAAATACAAAGATCAAATTGTTCCTGAATTATTTAAAG
AACTAAATTACAAATCAATAATGCAAGTTCCAAAAATCCAAAAAATTGTAATTAATATGG
GAATAGGAGATGCTACAACAGATCCTAAAAAATTAGATGCAGCTATATCTGAATTAGAAA
AATTGTCTGGACAAAAACCAATTGTTACAAAAGCTAAAAAATCATTAGCAGTATTTAAGT
TAAGAGAAGGTATGGCAATTGGTGCTAAAGTTACTTTAAGAGGTAAAAAAATGTATGACT
TTTTAGATAAGTTAATTAATGTTGCTTTACCAAGAGTACGTGACTTTAGAGGGGTTTCAA
AAACTTCATTTGATGGATTTGGAAATTTTACAACTGGAATTAAAGAACAAATTATTTTTC
CAGAAGTAGATTATGATAAAGTTATTAGATTACGTGGTATGGATATTACTATTGTAACTT
CTGCTAAAACAAATAAAGAAGCATTTGCATTACTACAAAAAATAGGAATGCCATTTGAAA
AATAGATGTTACAACCAAAAAGAACAAAATATCGTAAACCTCATAGAGTTAGTTATGAAG
GAAAAGCTAAAGGAGCTAAAGAAATTAACTTTGGTGAATTTGGTTTAATGGCTTTAGATG
GTGCTTGAATTGATAATCATCAAATAGAAGCTGCGCGTATTGCTATGACACGTTATATGA
AGCGTGATGGAAAAATTTGAATGAGAATTTTCCCACATATGGCAATGACTAAAAAACCTG
CTGAAGTTCGTATGGGTTCAGGAAAAGGAAATCCTGAAAAATGAGTAGCAGTAGTTAAAA
AAGGAACAATTATGTTTGAAGTTGCTCAAGTAAATGAGCAAGTAGCTAGAGAAGCTTTAA
GACTAGCAATGCACAAATTACCAATTCGTTGCAAATTTGTTAAAAGAGGTGAAAATTAAA
TGAAATTACAAGTTTTAGACACTAAAGGTAATGAAATTAAAGAAATTGCCTTAAATGATT
ATGTGTGGGGAATTGAACCTCATCAACAAGCTATTTATGATACTGTAATAAGTCAACAAG
CTGCTTTAAGACAAGGAACTAAAAAAGTTAAAACCCGTGCTGAAGTATCTGGGGGAGGAC
GTAAACCTTGAAAACAAAAAGGAACAGGTCGTGCTCGTCAAGGATCAATTAGAGCTCCAC
AATGAAAAGGTGGAGGAGTTACATTTGGACCAACACCAGATATTAACTATAAAAAATCTG
TTAATAAAAAAGTAAGAGCTTTAGCTTTTAGATCAGTTTTATCTTTAAAAGTTAAAGAAA
ATAATCTTGTAATCGTTGACAAATTTGATTTTGCTAAACCATCAACAAAAGAAATGGTTG
TAGTAATGAAAAATTTAAAAATTGATGATCAAAAAACATTAATTGTTACAAAAGAAAAAG
AAGAATTAGTAGTTAAATCTTCAAATAATATTACTGGAGTTAAAACAATTTCTGCTAACC
AACTAAATGTATTTGATTTATTAAATGCTACTAAATTACTAATTACAGAAGAAGCTGCTA
TTGCAGTTGAGGAGGTATACGCATAAATGTCAAATAGATTTAATAAAGAATTTTGAAAAG
AATTAGCTCATGATTTTATGTTTGAACTAAATGATGAAGAACTTGAAAATTTAATGAGTG
TTGAAGATAAACTTTTTGATGATTTTAAAAAAATCACTAGTATTGATACAACTGGAGTTG
AACCAACTTTTTATACAATTAATCAAATTCATTCTTATTTAAGAGAAGATGTTGTGGTTC
AAACAAACACACAAAAAGAAATTTTAGAAAATGCACCAACTAAACATGATAATTACATCA
CAATAGCAAGGGTGGTTAAATAAATGAGCTTTAATAAATTAGATAAAACTTATTTAAGTT
GAGTTAATCATCCTAATTTAGATCCAGAATTAAAAGATCTACTAAATAAAGCAGATGATG
ATGAATTAAATGCTGCTTTTAATCTAGAATTAAAATTTGGTACAGCAGGAATTAGAGGAA
TTTTAGGAGCAGGACCTGGTAGATTTAATGTTTATACTATTAAAAAAGTAACTATTGCTT
ATGTTAAATTATTAAAAAGCAAATATATAGATCAATTAGATAAAGGTGTTGTTATTGGTC
ATGATAATAGACATAACTCTAAAAAGTTTGCTAAATTAGTTGCTGATATTTTAACAAGTT
TTAACATTAAAGCCTATTTATTTAAAGATAATCAATTACAACCAACTCCAGTAGTTTCTT
TTGCAACTAAACAATTAAATTGTATTGGTGGAATTGTAATTACTGCTTCTCATAATCCAG
CTGAATATAATGGATATAAAATATATGATCCATATGGATGTCAATTAATGCCAAATGATA
CTGATTTAATTGCTAGTGAAATGAATAAAATTTCAAATATTTTAGATTGAACATTTCAAG
CTAATGACAATTTATTACAAGTAGTTGATCAAATTGTAATTGATAAATATTTTGAAATGA
TTAAAAACTTGGAATTTTATAAAGATAATAAAGCTAGTAAGCCTAATTTAAAAATTATTT
ATTCAGCAGTAAATGGAACTGGTAGTTTATATACTCCAATTGTTTTAAAACAATCAGGAT
ATCAAATAATAGAAGTAAAAGAACATGCTTTTGAAGATGAAACTTTTAAAAATGTAATTA
ATCCTAATCCTGAATTTGATCCAGCATGAAAAATACCTTTAGAATATGCTAAAAAATATG
ATGCTGATATTATTATTTTAAATGATCCAGATGCTGATAGATTTAGTATGGCTGTTAAAC
ATAATAATGAATTTATTAGATTAAATGGTAATCAAACTGGAGCTATTTTAATTGATTGAA
AACTGAGTAATTTAAAATGTTTAAATAAATTACCAAAAAATCCAGCTTTATATTCTAGTT
TTGTAACAAGTGATCTTGGTGATAGAATTGCTAATGAAACTTATAATACAACTATAATTA
AAACTTTAACTGGATTTAAATGAATGGGTCAAGAAATTTTAAAAGAAGTAGATAATGGTT
TAAACTTTGTGTTTGCTTATGAAGAAAGTTATGGATATGTAATTGATGATTCAACAAGAG
ATAAAGATGGGATTCAAGCATCAATTATTGCAGCTGAAGCTTGCTGATATTATAAAAATC
AAAATATGACTTTAGTTGATTATTTAAATCAGTTATATGAAAAATATGGATACTACTTTA
CAACTACTTATAATTTAAACTTTAAACCTGAAGAAAAAGATTCAAAAATTGCCCCAATAA
TGAAATTATTAAGAAGTAATGGTATAAAAGAAATCAATAATTTAAAAGTTATTAAAACTG
AAGATTATATTAATGGGCTATACAATATGCCTTCTGAAGACTTTTTAAAATTTTACTTAG
AAGATAAATCTTGATTTGCAATTAGACCATCAGGAACTGAACCAAAGTTAAAAATTTATT
TTGTAATAGTTGATAGTTCTCTACAAAAAGCAGAAAATAAAGCTGAAAAGATCTATAAAG
AATTAAAAGCTATTTTAAATATTTAGATGTTTACATTCACAGATATTATAGAAAAAAAGA
AGCATAATATTGAATTAACTCAAGAAGAAATTTCTTGACTAATTAATAGTTATACAAAAA
ACGAAATTACTGATTATCAAATGGCTAGTTTTTGTATGGCTACTTATTTTACAGATATGA
CAGCTAGAGAAACTGCTTTTTTAACCAAAGCTTATATTGAATCTGGAGATAGATACGATT
TATCTAAAATTAGTGGTTTTAAAGCAGACAAGCACTCAACTGGAGGAGTTGGAGATAAAA
CTAGCTTAGTTTATGCTCCACTAGTTGCTAGTTATGGAATTAAAGTATGTAAATTATCTG
GAAGAGGTTTAGGAAAAACTGGTGGAACTGTTGATAAGTTAGAATCGTTTCCTGGATGAA
AATCAGAAGTTACAAATGATGAATTTGTAGATGTGATTAATAAAGCAAATATGAGCCTTA
TTGCTCAATCAGATAATATCGTTCCAGCTGATAAAAAAATTTATGCTTTAAGAGATGTAA
CAGGAACAATAGATTCAATGCCTTTAATTGTTGCTTCAATTATGAGTAAAAAACTAATTG
TTGAAAATGATGGGTTAATACTAGATGTAAAAACTGGTAATGGTGCATTTATGACAACAA
TAGAAGATGCTAAAGATTTAGCAAATCGTATGATTGAAGTTGGAAAACAATACAACAGAA
AAGTTGCAGTAGTTCTTACAAATATGAATAAACCACTAGGAAGAGCTATTGGAAATGCTA
TAGAAGTTAAAGAAGCTTGAGAAACATTAAATGGTAATGGTCCAAAAGATTTTAATGAAT
TAATTTCTACACTAGTTGGAATTACTTTATTACAAGCTAAAATTTTTACTGACTTAGCAA
CTGCAAAACAAGATGTTTTAAAAAGATTACAATCAAAACAAGCTGCACCTTACTTAAAAG
AATTTGTAACAGCACAAGGTGGAGATTGAAGTGTTTTAGAAAATTATGATGAAGTGTTTA
AATGTAAAAACAAAATAGAAATTAAAGCAGTTAATAGTGGTTTTATTAGATATAAAAGAG
CTGAAGAATTTGGGATGATTTTAATTGAGCTAGGTGCTGGTAGATTCAAAAAAACTGATA
CTATTGATCGTGCTGCTGGAATTTATTTAGATAAACAATATGGTGATTATGTTAACACTG
GTGATGTAATCATGACACTTTATACAAATAGAGAAGTAAATTTAAAATGAAAAGAAATGG
TTCATGAAACATATGAACTTTTAGACAAAGAACCAGTAAAAGAAGTAATTTGAGAAATTA
TTTCTGATGATGTTAAATAAATGTCAACAGATAAAATTATTATAAAAGGTGCTAGAGAAC
ATAATTTAAAAAATATTGATTTAGAACTTCCTAAAAATAAATTAATTGTTTTTACAGGCT
TAAGTGGGTCTGGAAAGTCTTCATTAGTTTTTTCAACAATTTATCAAGAAGGAAGAAGAA
GATATATTGAATCACTTTCTGCTTATGCTAGACAATTTTTAGGTGGTAATGAAAAACCTG
ATGTTGATTCTATTGAAGGTTTATCTCCTGCAATTTCTATTGATCAAAAAACTACAAGTC
ACAATCCTAGATCAACTGTTGGAACTGTTACTGAAATTTATGATTATTTACGTTTATTAT
ATGCAAGAATTGGACAGCCTTATTGTATTAATAATCATGGTCAAATTAAAGCAGTAAGTA
TTAAAGAAATTGTTGAAAATATTAAACAATCAACTAGTGATGGTGAACAAATTCATATTT
TATCTCCAGTAATTAGAGATAAAAAAGGAACTCATATTGATATTTTAGAAAAATTAAGAA
ATGATGGGTTTATTAGAGTTATTGTTGATGATCAATTAAGAATGCTAGATGATCAAATTA
ATTTAGAAAAAAATCAAAGACATAATATAGATATAGTTGTTGATAGAATTATTTATCATA
ATAATGATGAAATTAATTCAAGAATATTTACAGCTGTTGAAATGGGATTAAAATATTCAA
ACAACTTAATTAAAATTGCATTTCCAAATTCTAATAAACAAGAAAAATTATTTTCAACTT
CTTTTTCATGTAAAGTTTGTGATTTTGTAGTTCCAGAACTTGAACCTAGATTATTTTCAT
TTAATGCTCCACTTGGTGCTTGTGAATTATGTAATGGATTAGGTGTTAGTTTAGAACCAG
ATATAAATTTAATTCTTCCTGATTTAAAATTATCAATTAATCAAGGTGGGGTTGTTTATT
ATAAAAATTTTATGCATACAAAAAATATAGAATGACAAAAATTTAGAATTTTATGTGATT
ATTACTATATTGATCTAAACACTCCTTTAAAAGATTTGACTCAAAAACAAAGAGATATAA
TTTTATGGGGAAGTGATCGAGAAATTGATATTAAAATTGTTACTGAAAATAATAATAAAT
ATGAAAAATATGATTTTATTGAGGGTAATGCAGCTTTAATCAAGAGAAGATATTTTGAAT
CTAAATCAGAAGAAGCTAGAAAATGATATTCAAAATTTATGTCTTCTAAAATATGCAAAC
AATGTAAAGGAAGTAGATTAAATGACATTGCTTTATCTGTAAAAATTAATGAAAAATCTA
TATTTGATTATACTAATATGAGTATTTCTGAACAATTAGATTTTTTATTAAACATTGATT
TAACTCCAACTCAAGCTATGATTGCAAAATTAGTTTTAGATGAAATTATTTCAAGAACTA
ACTTTTTAAATGAAGTTGGGTTAGGATATTTAAATCTATCAAGAACAGCTACAACCTTAA
GTGGTGGAGAATCTCAAAGAATTAGATTAGCTAAACAAATTGGATCTCAATTAACTGGAA
TTTTATATGTTTTAGATGAACCATCAATTGGATTACATCAAAAAGATAATGATAAATTAA
TTAAAACTTTAAAACATTTAAGAGATCTAGGAAATACTTTAATTGTTGTTGAACATGATG
AAGATGCAATGAAAAGTAGTGATTGAATTGTTGATATTGGTCCTAGAGCTGGGGAATTTG
GTGGAGAAATTACTTTTAGTGGAACATATCAAGATATTTTAAAATCAGATACAATTACTG
GTAGATATTTATCAAGAAAAGAAGGTATAGTAGTTCCTAAAACTAGACGCGGGGGTAATG
GTAAAAAAATTGAAATTATTGGGGCTAGTGAAAACAATTTAAAAAATATTAATGTAACTA
TTCCTTTAAATAAATTTATAACTATTACAGGTGTTAGTGGATCTGGAAAATCAACTTTAC
TAGAAGATATTGTTTATAAAGGAATTCATAATAATTTATCAAAAGAATATTTACCAATTG
GAAAAGTTAAAGAAATTAAAGGTATAGAAAATATTAATAAAGCTATTTATATTTCTCAAG
AACCAATTGGAAAAACTCCTAGATCAAACCCGGCAACTTATACTTCAGTTTTTGATGATA
TTAGAGATCTATTTACTAATCTTCCAGAAGCAAAAATTAGAGGTTATAAAAAAGGTAGAT
TTTCATTTAATGTTCATGGTGGTAGATGTGAACATTGTCAAGGTGATGGAGTAATTACAA
TTTCTATGCAATTTATGCCAAGTGTTGAAGTAGTTTGTGAAATTTGTGATGGTAAAAGAT
ATAATGATGAAACTCTAACAGTTAAATATAAAAATAAATCAATTGCTGATGTTTTAAATA
TGAGTGTTAGTGAGGCATATGTCTTTTTTGAAAATATACCTCAAATTAAACAAAAGTTAG
AAACTATTTTAGAAGTTGGTTTAGGTTATATTAAACTAGGGCAAAACGCTACAACTTTAA
GTGGTGGAGAATCTCAAAGAATTAAATTATCTACTTACTTATTAAAAAAACAAACTGGAA
ATACTATGTTTTTATTAGATGAACCAACAACTGGTTTACACGTTGATGATGTTAAAAGAT
TAATTGGTGTTTTAAATAAATTAGTTGATTTAGGAAATACAGTTTTATGTATTGAACATA
ATCTAGACTTTATTAAAGTTTCAGATCATATTATTGATCTTGGTCCTGATGGTGGAGAGT
ATGGTGGTCAAGTTGTAGTAACTGGAACTCCAGAACAAATAATTGATCATCCAACTTCTT
ATACAGCTAAATACTTAAAGGATTATATAGTTAATGATTAGATGGAAAAATTTACCATAA
AAAATCTTACTGATAATCTAAAATTTGAAATTCTTTCAGGCCAAGATAAACTAAATACAG
AAATTAAAAGTTATGGGATTAATAGAGCTGGTTTAGAATTAGCTGACTATTTTGAATCTT
TTAAAAACAAAAATGAGTGACGAGCAACTTTAATGTCTACTAAAGAAAGTGGCCATATGT
TGCAATTTGATGAAAAAACTAAAATTAGAAAATATACTCAATTAATGAAATGTGGAATTC
CTGTTTTAATAATTACTAATAAATTTAAAGATGAAACTTTAATTAAGGTTGCAAAAAAGC
TAGACTTTCCTTTATTAAGAAGTGATTATCCAATTACAATACAATTAGTTCAAAAAAATT
CAAGATATTTATGATATTTATTTTTCACCAACTGCTGAAGAACATACTGCTTTAATGAAT
ATATTTGGAACTGGAGTTTTAATTAAAGGTAAATCTGGAATAGGAAAATCAGAATTATGT
TTAGATTTAATTAAACATAATCATTTATTTATTGGTGATGATCGTATCATTCTAACTAAC
AAGTCAAATAAAATTATTGGAAGAGTACATCCAATTTTAAAAAACTTAATTGAAATTAGA
GGAATTGGAATTTTTGATATTGTTAAATCAAATGGATATCAAGTAATTATGAATGAAAGC
CCTGTTGAATTAGTTGTTGAACTAGTTGAATATAAAGAACAAAACATTGATAATAGTGAT
CGATTAGGAAATGATTGAAGTAAATTTAAAATTCTTGGTGTTGAAATAGAACGTATTCAA
ATTCCAGTTAGCGCTGGAAGAAGTTTGGTTAATATTATTGAATCAGCTATTGCTCAATTT
AAAATTAATAAATCAAAACAATTTGAAAATGTTTTTGATGTAATTCATAAAAGAACAAAA
GAATTTTTAAGCTCTAAAAAA-TAGATGTTTAATAAAAAGATAATTAAAGATAGAAATTT
ATTTAAAATAGAAAACCAATATACAAAACCACCAAAACGAATTTTTACAATTTGTTTTAC
TATTGGAGTAATAATATTTGTAGTTTTAGGATTTGCTTTAGCTGATGAAAGATGAAGTGA
GTTTTTTGATAATTTTGATAAGTTAATTAATCTTTTTAAAGATTTTTTTAAATGAGATCT
TAATAATTGAAATCAAAAACATGGATTACCAAACACCTTTTTAGAAACTAGTTTTTATAA
TTTATGACAAACTATTAAACTGTCATTTATTGGTACTTTTTTAGGAATAATTTTATGCTT
GCCTTTTTCAGTATTAGCTTCAAGAAGTATTATTCCAAATAGATATGTTAATAACATTTC
TAGAGGGTTTTTAGCAATATTTAGAACTATACCAAGTTTTGCAATGGCTATGATTATAGC
TGGTTATTTTTTAACTGGTTATGGATCATCTGTAATTGGTATTATATTCTTTTCATTTTC
AGTAGCTGGTAAATTGTTTTATGAAAAAATAGAACAAATTGATACAAAAGTATTCACTAC
AATGCAAGCTACTGGAGCAAATAAATTTCAATCATTTAAAAAAGCTGTAATTCCACAAAT
TTCAACTAATTTATTATCAATTTCTCTATATACTTTAGAAACTAATATTCGTTATTTTTC
AGTTATTGCAATTGTAACAGGGTTAGATAGTTATGGAGATTTAATTAGAGCAACACTTGA
TTCTTCAGGATATAATAAGGCCGGTTTCTTATTAACAATATTTGCAATAACTATTTTACT
AATTGAATTATTTATATTTTTAATTAGAAACTACATAATTGAAGAAAAAGACTTCTTATT
AGAAAAAAACTAATAAATAAAATTAAAAAACCATATAAAAACATTGATAATTAAGTGACA
TTCAATTTTATATTGCTTACATTCTTACAAAGCAAATCAATGAAAAAATAGCTAAAACCT
CTGATGAAAAAGAAATTCAAGATTTAAAACAACAAAAAAAAGAACTAATTTCTGAGTTTA
AAAAA-CAATATAGACTTAGTGTAAGAAACGATAAAGAAAAATATAAAAAATTATTTAAA
GAAAATAAAAAGAACTTATTTGTAAAAGTTGATTTTTTAGATCATTTAATTAGAATTGAT
AAAATTAGTCAAACTAAACTTGCAAATGAATGTTTAATTCATAAAGAACAAATAAAAAAA
ACAAGTTGAAAATACAATAAAAACAGAGACTGAAAAATTTAAAGAAACTTTAACACCTGA
ATTAGTGTTAAAAAATGCCAAAAACATATATTAAAAGAACTATATTTTTTACAATTATTT
TATTCTTATTTATTTTTTTAATTAAAGATATTAATTTTTCACTATCAAGTAGCTCATCAA
TAAAAAATACAAATCAAAGAATTTTAGATATTTTAAATATTAATTGAGAATCATTATACT
ATGCTAACCCGCTTAGTGTAACAAACAAAACTGCACAATCATATTCAGTTATACATATTC
TTTGAGAAACATTAACAATTGCTATTTTAGGTACTGTAATTGGGGCTGTTTTTGCTTACA
TATTAGGATTGTTAAGTTCATCAAAAATAGTTCATCCAGTTATTGCAAAACCAATTTTAT
GTTTAACTACTTTAATTAGAGCAATTCCAACTTATATGTATGCATATATTTTTGTTTTTG
CAGTAGGTATAGGTCCTTTTGCTGGATCACTAGCTTTATCTATTGGAACAATTGGAATGC
TAACAAAATACTATAGAGAAATTTATGAAACAATAAACTTTAAAATAGTTAACCAATTAA
AAGCTTTAGGATTAAACAAATTTCAAGTGTTTAGATATGGTGTATTTGCTCAAACTCAAA
ATGAAATAATTTCATATATCATTTATCGTTTTGAAATTAACTTTAAAGAAGTAGCTACTT
TAGGAATTGTTGGAGCTGGAAGCTTAGGTAAATTATTAAAAGGATATTTTGAAGAAGCAT
TATATCCAGAATTTGGTGCTTTAGTGTTTAGTTTAATTATTTTTACTTTAATTGTTGAAA
GTATTTCAAATACATTAAGAGTAAAATTTTTAGAAAATAAAAATCCTAAATGAATTGATT
TATTGATTAATAAATGCCAACATTATTGTTTTGCAACTTACAAAGCTACTTTAAAACTTT
TTAAAAAAGATTTAGATATGAGTTATTGACAAACTAATGCTTTTAATAGTTATGTTAAAA
GTAAAATAAGTTTAGATAAAATACCTGATAAATATATTTCTAAAAAAGTTATCTTTTTAA
AAAATTTAAAAATTAATATTGATTATAATGATAAAGTTTTAGTTAATCAAAAATATAAAG
AAGTAATTAGTTTACATAAAAAATACATAAAAGAATTTAAAGATAATAGAAAACTGTTAG
TTAATCAAATTAATAGTCAAGCTCAAAACTATTTAAAAATAGCTAAAACTAATTATTTAA
ACTCAAAACTAGAATTAGAAAAAAACTACAAGACCAAAGACAAATTATAAATGATTAAAG
AACAAAGATATAAAGAGATTTTAAAAAAATTAGAAATAAATGAATTGCTTTCTTTAGATT
TTCTATCAACTGATTTAAATATTCCCTTAACTACTTTAAGAAGAGATCTTAAAGGACTAG
AACAAAGACATAAAGTTATTAGAACACATGGAGGAGTACAACTTAATAAAAGTAATTTAA
TTGTTGAAGATTATTTAGATAATAAGATTAATTTAAATATCCAAGCTAAACAACAAATTG
CTATTAAAGCTCTTAAAAAAAATAAAGCCTAAAACTTGTATTTTTTTAGATTCAGGTTCA
ACAGCTTATTATTTAGCAAAAA-TCTTAGATCCTAATTTAGATTTAAAAAATGTTACTAA
TTCAATTTTTAAATATCCAAGAATTAAGTAAAAATAATCATAAAAATATTTATTTATTAG
GTGGAAAGTATCAAGTGGTTACTAGTTCTATTTTAGGCTATCAAGCAATCAATGATTTAA
AAAACTATTCTTTTGATTTAAGTTTTATTGGCATTAATGCAGTTGATGAACAAAATAATA
TTTATATAACTAGTGATGATCATGCTCAATTAAAAATTCAAGTGATTAAAAATTCAAATA
AAAGTTATGGGTTAGTTGATCAATCTAAAAAGCATTCTAAATCATTTTATAAATTTGCTA
CAAATTTAGAATTAGAACTAATTGAAGATTAA-----------
>92138-CLP1
ATGAATACAAACAAACAATCTTTATATAGAGCTTATAGACCAAAAGATTTTAATGGTGTT
GCTGGACATAATAACATAAAAGAAATTTTAGAAAAGCAAATTAAAGATAATAGAATTAAT
CATGCCTTATTGTTTTCTGGTCAAAGAGGAACTGGAAAAACAAGTGTTGCTAGAATCTTT
GCAAAAACTGTTAACTGTTTAAATTTAACTGGTTCAAAACCCTGTGAACAGTGTAATAAT
TGCAAACTAGCAAATGAAAATCAATTAATTGATATTATTGAAATTGATGCTGCTTCAAAT
AATGGTGTTGATGAAATTAGAGAAATTAAAAATTCGGTTTTAACCTTACCAATAAATAGT
AAATATAAAGTTTATATTATTGATGAAGTTCATATGTTAACAAAACAGGCTTTTAATACT
TTATTAAAAACTTTAGAAGAACCTCCAGTTTATACAATTTTTATTTTAGCAACTACTGAA
TTTAATAAAATCCCTCAAACTATTCTATCTAGATGTCAAATTTTTAATTTTACAAAAATT
GATAAAAATTCTTTAAAGAATCGCTTACAATACATAGTAAATCAAGAAAATTATCAGATT
GAAAAAGAAGTTTTAGATGAAATATTTTATCTTTCAGAAGGTTCTTTAAGAGATGCAATT
AATATTTTAGAACAATTAATGTTAGCTACAGATGATTTAATTACTATAAAAAATTTAAAG
TCAATTTTTTTAATTGCAACAAAACAAGAACAATTACAAGTAATTCATCAGTCATTAAAT
AATGATACTAATTTTATAATTTCTTATTTTCAAAAAGCAAATGACCAGGGAATGAATTGA
GATGTTTTTGCTTTAGGTTTAATTGAAATTTTAAAAGAAATTATTGAATATAAACTAACT
AATAATATTGAATTTTTAAATATATTAGAAGAAAATGAAGCTAAGCAATTTATTAATATT
GATGTTAATCATCTTTTTTTACTATCAGATAATTTAGCTGAAGCTTATTTTAAAACAAAA
GCTGCAAATATTAGTTTTAACTACTTATTATTAAGTTTATTAAAAACTATTAATTCAAAT
AATAAACAAGAAAATATACAAACAATTAATCAAAATATAAATAATGTAGAGTCTATTGAT
TTATTAGAACAACAAGATGTTATAAAACAAAATTATGTTCAAGAATTTATTACTAATAAT
GAAATAACAGATCAATCTGTTGATGAAATTTTTATTAGACCAAATATTAAAAATCAAACA
ATAGATCAACAAGAAGTTGAATTAGTAAAAAAAGAAGAATTTTTTACTAACCAAATTCAA
CAAGAAAATAATTTTGATGAATTAGTAATAGATGAACCAATGAATAATTCTAATGAACAA
GATATTGATGTTAAATTTCTAAATAATAATCAAGAATTAGAATTAACTAGTGAATTTTAT
AAAACTTTTAGTGAGTTAAAATCTAAGTTTAATGTTTGTGTTTCTAATTCTATAGATAGT
AAAGTTAAGATGCTTTCAAATGATGATTTAATTAGCATTTTTATTCAAACTAAAAACTAT
AAAGATGATAAAAAGATTTTAGAAAATTTATTTGAAGAACTTTTTAAAGAACAAGATGAT
ATTTTAATTAACCCTGTTCAAGCAACTAATTTATTTATGTTAATAGACAGTAAAATTATT
TCTTTTACTAATGAAGTAATTGTTGTAAAAACTCAAACTAAAACCCAATCTAATTTAATT
AATGATTCAATGTTAGATAATTATGTTTTACAAGCAATTTATCAATGATTTAAAAAACCT
TATATAATTTTTGCTATTGATAAAATGAAGTGAGATGAAATTAAAACTATCTTTATTGAT
TTAAAAAATAAAAATAAATTATCAGAATATAATATAATTGATCAAAAACAATTAAAAGAA
AAATACTTAACAATTAATAATAAATTTGATGAAGATTTAATTAACAAAGCAAAAGATCTT
TTCAATGATGATTTTATGATAGGTGATTAAATGAGTAAAGTTCTTGTTTTAAAAACAACA
GCTCAAGCAGATGAAGTATCTAATTCTGTTGCCTTAACTAACAGATTTTTAGAAGAATAT
AAAAAATTTAATCCAGATGATGAAATTATTATTGTTGATTTAAATAAAGATGAAGTTGGA
ACTAGTATTTTAACTTCAGAAACATTCCCAACATTTTATCAACAAGAAGTTACTAAAAAA
TATATTAATTTATTAAAAAGTGTAGATAAATTAGTAATTGCTTGTCCAATGTATAATTTT
TCAACTCCAGCAACATTAAAATCATTTATTGATCATGTTTCAGTTGCTAATGAAACATTT
TCATACAAGTATTCTAAAAAAGGAGATGCAATTGGTTTAATTACTAATTTAAAAGCTCAA
ATTTTAGGAGTTCAAGGAGCACCATTAGGATGATATCCTTGAGGGCAACATACTCAATAT
GTTGAAGAGGCTATGAGATTTTTAGGAATCGAATTTAATAAAACTGTTTTATTAGCAGGA
GTAAAAGTAGCGCCATTATTAGAACTAACTCCAGCTCAAAGAGTAGAAACAATTATTGAT
GAAGTTACAGAAGCTGCTAAAACTTTTTAAATGAAAAAACTTTTAACAATTTTAACAACT
TTTATTGGAGTTAGTGGGTCAGTCTCAACAGTAATTTCATGTAAAGCAGCAAGTTTTGCT
GAAGGTGTACTAGGTCAAAGAGTACTTGTTGTTACTGATGGAGGAAATATTAAAGACAAA
ACATTTAATGAAAGTTCTTGAGAAGGTGTAATTAAATTTGGCTCTCAAATTCATAATAAC
TTTAATATTACAGATGAAAATATAGCTAGAAAATTTAATTATGCTAGCTCAATTGGTGGA
AAAACTAAATGAGATAATAAAACCCATTCATTTATAAACCAAGATTATGAATATGCAAAA
GATAAAAGTAATAACTATGTTGAAACTCCTGAGCACACAATTGATGCTTTTAGAACTTCT
TATAGTACTGGAGTCTATAAAAAAGCTGATGCATTTTTACTAGCAGGTTTTGGACATTTG
GGAGCTGTTGATTATGCTACAGAAAGAATGAAAAAAGCAGGAAATAAAACAGTTGTCTTA
CTAGATGCTGAATTTAAAAAAGATAATGTTATATCAGTATTGTTCAATTCAGAATTAGCT
GGATTTAATGCAGGTTGAGATGCTATTATGTGAGCAAATCTCCCGAAAATGACTAGTTTA
AATAGTGGTGAGTTTTCAAAAGAAGCATTACAAGCTTCTAATAGTTCTAAAGACATGCCT
TTACAGGGTTCGGTAGCGGGTAATAACTATATATCAATTGGTATGTTTGGTGGTAATACT
GATAAGAATGCTGTTGATAATTATATGTGAGGGCTTCTTGCGGCAATGCATATTTATAAC
AGCAAAATTGCAAATAAAGAAATTGAATTAAAAGATAATAAAGGTCAAAAAGTTAAATAC
AAATTACAACCTGTTTATTTTGCAAATCAAGGATTAAAAGCAACTATTGATTCACTAGTT
GATGTTAATGAAAATACTTGATTTTCAAAAAGTTTTGATGTTGGTGGAGCTACAAAATCA
GGAATAGTTAATTTATTAATCAGAAATCAAGCAGATATAATTTTTCCAGTTGCTGGACCA
CAAATTAATGATGTTTTAGAAGCTACAGGTCATAAGCCTTATGTAATTGGTGTTGATACT
GATCAAGTAACTAGTGTTGGTTCATCAAAAAAAGGTAATGAGATTAGATTTATAACAAGT
GCTAAAAAGAACATTGTTTCAGCTTCAGTTTATGCTTTAAATAGAGCTAGATCATTACAA
AAAGCTATTGTTGATAATAAAGAATATATTTCAAATAAAAGTAATGAAATTCAAGATGGA
AAAACTATAGTTGGAAAAGAAGTAGATTGATCAATTTCATCTTCAAGAAAATCTGATACA
AAGTGAAGCGTTAAAAAAGTTGATGGTTCTTTAACTAACGCAGCTAACTTATCTGTTGAA
TCAATTGATTATTCAAAAGATAAAGCTAAAAAAATAGAAGAAGATCTTAAAAAAACTCTA
GAAAAATCAGGAACTAAATTTAAAGAATACTTATCAAAGACATCTCTAGATAAAGCACTG
GAATCAATACAAAAAAATGTTCAAGATAACGAATGAGATAGTTTAACACTAAGTGCCAAT
GGTATAGCAGGAATAAAAGACTACTGACAAATGTTAATTAAATCAACTAAATAGATGAAT
AAAGAAAAAGAAGCTAATTATGCTATTGAAATGCAAAACATTACTAAAACATTTTTAAAT
GGTTCTATAGTTGCTAATGATGATATTACTATTAGAGTTAAAAAGGGAGATATTCATGCA
TTAGTTGGTGAAAATGGTGCTGGTAAATCTACACTAATGTCAATTTTATTTGGTTTATAT
CAGCCAACATCTGGAATTATAAAAGTTAATGGAAAAGAAGAAATAATACCAAATCCAATT
AAAGCTAATAAACTAGGAATAGGTATGGTTCATCAACATTTTAAATTAGTTGAAGTAAAT
ACGGTTTTAGAAAATATTATTTTAGGTGTTGAACAAACAAGGGGAAAAATCTTTTTAAAT
AAAGCAAAAATGCGTGCTGAATTAATTGAAATTATGAATAAATATGATTTATATGTTGAT
TTAGATGCAAAAATTCAAGATATTTCAGTTGGACTACAACAACGTGTAGAAATTTTAAAA
ATTTTATATAGAAAAGCAGATATTTTAGTTTTTGATGAACCTACTGCAGTTTTAACTCCA
CAACAAATCCAATCTCTTTTGCAAATAATGAAAAACCTTCAAAAAGCAGGTAAAACTATT
ATTTTCATTTCGCATAAAATGGATGAAATCAAAGAAGTTGCAAATGTTGCTACAGTTATT
AGATTAGGTAGAAAGATAACAGATTTACAAGTTAGTGAAGTTAGTGGAAATGAAATAGCA
GAAGCAATGGTTGGAAGAAAACTTGTAGAAGTCAAAAATAAGTATAAAAAAATTTCATCT
GAAGAACCATTATTAGATGTTATTAATTTAACAGTAAAAAAAGATTCAAATCATAAAGTT
TATGGATTAGAAACTTTTAATGTTAAAGTAAGACCTGGTGAAATTGTAGCTATTGCCGGA
GTTGAAGGAAATGGGCAACGTGAATTAATTCAAGCAATTACAGGATTAGTAAAACCGGTT
TCAGGCGGTGTTGTTTATAAAAAAATAAACATAGCTAATAGTAGTATTAAGACAAGATAT
GAGATGGGTATGTCTCATATTCCTGAGGATCGTCATAAACATGGAATGTTATTGGATTTT
TTAGTTGAAGAAAATATTGTAAGTCAAGAAATTGATAAAAAACCATTTTCCCAATTTGGA
TTTATTAATAAAAAGGCGATTTCAAGATATGCACAAATAATTATTAAAGAATTTGATATT
AGGGGTTCAAGAAATGGGGCTGCAATAGCTAGAGGTCTTTCTGGGGGTAATCAACAAAAA
GCTATTGTAGGAAGAGAAATTAAAAGAGAACACGATTTGTTAATTGTTGTTCAGCCTACG
CGTGGTCTTGATGTCGGAGCTATAGAAAATGTTCATTCTCAAATTCTAAAAGAAAAAGAA
AGAGGTAGAGGAATTCTGCTAGTTTCTTATGATTTAAATGAGATAATGGCTCTTGCAGAT
AGGATAGTTGTTATTAACGATGGAAAATTAATTGGAGAATTGCCAGCAAAAAGAGCTAAA
AAAGAGGAAATTGGTGCTTTAATGACAGGTCAAACTTTAGAACAAATTAAAAATAATAAA
GTTAATAAAAATAGTAAGGTGGTGGTAGAAAATGCAATCTAGAATATTGTGAACATTGAA
TAAAAAGGCAAAATATTTATTTAGTTCAGATCAAACAAAAACTAAGTTAAAGTTTATAAA
AGGTTCTCTATTTTCGATTATTATGGGATTTATTGTTTCTGGTGTTTTTCTTTCATTTTT
AAAAATAAATCCTTTTACATATTTTGCTCTTTTATTTGGGATTAACTTTGATAAAAACTT
TTATCAAATAAGTTTAAATTGAATGGCAGTATATATTGTTGCAGGATTATCAATGGCTGT
TGCTTTTAAATCGGGAGTATTTAATATTGGAGCACCTGGTCAAATACTAACAGCTACAAG
CGTTTCAACTATTTTATTTTTCTATATAAAAGGTTCAAAAGCAGCAATAATAGACGCTTC
AATGATTATTTTAATGTTAATAACTTGTATTGTTTCAGCTAGTTTTTTAGCACTTATTGC
AGGAGCATTAAAAGCCTTGTTTAACATACACGAAGTTGTTTCAACTATCTTATTAAATTG
ATTAGCATTTTATATATTTAAATGATTTTTTAACAAATATGATGGTTTTTCGGGTGGTTT
ATCGTTTATAACAAAAAATATTCCATCAAATCAATTAGTTATTGGTTCAAATACTGTAAT
TATTCCTTTATTAATAGCTTTAGTTTGCGTAATTTTAGTTTGGATGTTATTTTCAAAAAC
AACTTTAGGTTTTAAGTTAAAAGCTGTTGGTTCATCAATAACTGGTTCTAAATATATTGG
AATTAATGTTAAAACTCAAATTATAAATTCATTAGCTTTATCAGGAGCAATAGCAGGAAT
TGCAGGATTTGTTTTAATGTTTACAGTTACGCCAAATAATTCTTTTGCTTCTAATAGTTT
ACCAACTGTTGGATTTGATGCAATTGCAGTTTCATTAGTTGCTTTTAATAATCCTATAGG
AATTATTCCAATTGGTTGATTATGAGCAATGATCAAAACTGGAGGAAGCCCTGTTTCTTC
ACTGTATGGTATTTCAACACAAATAAGTGGATTAATTTCAGGAGTTCTTATTTACTTTAC
AGCAATTGTTTCTATATTTATTGTTTTTAAACCTTGAGAGTTGTTAAAAAACAAATTTAA
TCTACTAACATCACCTATATGTAGAGAAATTTTTTGAAAGTTATATTTATATCTTTTAAA
ATTAAAATTTAAAAAAATCTTTTTAATTTTTATAAGAGAGTATAAACAACAAGTAAATGA
TAGTTATAAAAATTATGTTGTTAAAAATAAAATTAAAAAACAAATGCAATTACCTCACTT
GTTTTGAAATGGTAGAAAAAATATTAAACTAGAATTTAAAAAAGATATTAACCAATCAAT
CGATTTAATTAAAAATAAAATTACTAATATTAAAGCATTTGTTAAAGAAGATAAAACAAG
ACTTAGTGTTAATGGATTAAAAACCAATTTAAAAGAACAATTAAATTTAATAACAACTAA
ATTTGTTTTAAAATCTTATGATTTAGATTTAAAGTTAGCTGATCATAAATATAAAATCAC
ACAAGTCAAACAAAATATTTTAAATAAATATCAATCAGATATAGAACAAATTAAAAAAGA
ACACAAGTTAAAAATTCAAGAAATTAAAGTTTTTAAAGAAGCACAAATAGGAGTTTTATT
TCACGAATTTCAATATCGTGATAATGTAATTGAAATTAAAGCTAATAAACTAAAAACTAT
TGCATTGCTTAATGAACAAATTAAAAATATTAAGTCTAAGTTTAATTTACAAAAAGAAAA
TTTGAAATTGAATAGAAATTCATATGATAATAAACATTTAGAACAAATTAATAAAATTAA
ACAAGAAATTAAAGAAGTTAAAAAGCAAACTAGTGTTAAGCTTTTAGAAGAAAAAAATAA
ATTTAAAACTCAAAAAGACAATGTTAAAAAAGAAAAGGTTCAATTACAAACTATTTTAGA
ACAATATAAAACTTATCTTAAAGAAGAAAAACAACGCTTTATACAAGCTAAAAAACAAGC
TCTTGCTAATAAACATAAACGCTTAGAATTTATTGATATGAATCGTTCTAAAATAGAAGT
TAATAAGGCTATTGTTTTATTAAATGATCTAAAAACATTAGTTATGACTAATATAGATAA
AAACTTAAATAGACAAGCAATAAAATCTAATGATAAAACTTTAATAAAGGCTTTAAAAAT
AAAGTCACAAATAGATGAAATATTTGGTTCTAATATTATTAGTGAATATGATGCACCTGA
ATATATTAAGCAAAAAGTAAAAATAAGTTTAAAAACATTTAAATTAATAATCTTTTTAGA
AAAGCAAATTTCTTATACTAATTGTAGAGTTGAAGAACAAGAATTAATTAATAACTATAA
AACTTGAATTGATAAAGCAAATCAAATTATTGATAAAGATAAACAACAATATTTATTAGC
AATTAAGCAACAGCCAAGAGAAACACTAACTGATTTAGAGCAATTATTTAACTTAGAAAA
AACATTAAAACAACAAACTAATTTAAAGATTATGAATTTATAAATGGCAATTTTATTTAA
TAGTAGTATTTTAACTTGAGGGCTTGCTTTAGTTGGTGTTTTATTGTTTGCTTCTCTATC
ATCACTTGTTAGTGAAAAAGCAGGAGTTGTTAACATTGCTGTTGAAGGTATGATGATTAT
TGGAGCTTTGGTTGTTTCTATCTTAGGAACTTATTTAACAACAAATGATCAAAAAAGTAA
TTATACTCAAATACCAATAGTTTTACTAGCGGGAGTAATTACAGCAATTTTTGCACTATT
ACATGCTTTTCCATCAATCAGATTAAAAGCAAACCAAATTGTTTCAGGAACTGCGATTAA
CATTTTAACAATAGGTCTTGGAATATTTTTATCAACATCAAATTGATTTGGAAAGCAATC
ACAAGTTATTGCTAGTGGTTATACTTCAATAAATGTAATTAATATAACTAAAACAGTTGG
TTCTAAAACTCAAGTAGTTGCAAGTATGTTACCTATTTGAACAATAATAGCTATTATTCT
TGCGATTGGATTATTTGTTTTTTTTAAATATACAAAACAAGGAATGAGATATGCAATGGT
TGGAGAAAACCCAAATGCTATTGATGCAGCTGGAATTAGTGTAACTAAATATCGATATGT
TGCAGTAATTTTATCAGGATTTTTAGCAGGAATTGGAGGAGGAGTATTTGTTGTTACTAC
AGTTAGTGGTGGTGGATTATTTAGTGGAAATATATTCGGATATGGATTTTTAGGAATTGC
TATTATGATTTTTGGGCAATGAAGAATTCTATTTATTACAATTGGAGTTATTATATTTTC
ATGACTATTTGCTTTAGGACAACAAATAGGAACAATTTCAACAAATAAAACTATTCAAAG
CATATCAATTTTATTTAATACTTTACCATTTATTTTAACTATTGTTGCAATGCTATTATT
TAGTAAAACTTCTAAAGCTCCAGCAGCAGTTGGAATACCATTTGATAAATCAAAAAGATA
AATGTCACAAGAATATAGTGCAGAATCGATTAAAGTTTTAAAAGGTTTAGAAGCTGTTAG
AACACGTCCTGGAATGTATATTGGATCAACTTCAAAAACAGGGTTACATCATTTAGTATG
AGAAATTTTAGATAACTCAATTGATGAAGTAATGGCTGGATATGCTGATTTAATTAATGT
AACTATAACAAAAGAAAATGAAGTAATTATCCAAGATAATGGAAGAGGAATTCCAGTTGG
TATTAATTCAGATACTAAAAAATCTGCATTAAGTTTAGTTTTTACTCAATTGCATGCTGG
AGGAAAATTTGATTCAGAGACTTATAAAATTTCTGGTGGTCTTCATGGAGTTGGAGCTAG
TGTTGTTAATGCTTTATCTCTATATGTTGAAGTTGAAGTTTATAGAAATAATATTCACTA
CCATCAATTGTTTAGTGAAGGTGGTACTAAAGAATCAGAATTACAACAACTAGGTCACAC
CGATTTAAGAGGAACAAAGGTTAAATTCAAACCAGATCCCGAAATTTTTAAAGAAGCTGT
AGTATTTGATTATGAAGTTATTAAAAATAAAGTTAAACATTTAGCATTTTTAAATAAAGG
TTTAAAAATTACTTTAACTGATGAAAGAATTGAAAAAACAGTTGAATACTTGTTTTTAAA
TGGGATCTTAGACTATATTAAAGAAAAAAATGAAACTAAGAATAAAATAAACCCAAATAT
TTTTTATGTAGATTCAAAATATGAAGACATTGAAGTTGAAATGGCACTTCAATATAATTC
TGATTATCAAGAAAATATCATTACTTTTGTAAATAATATTAACACTCATGAGGGTGGAAC
TCATGAGGATGGTTTAAAACAAGCTCTAATTAGAGATATTAATAGATATGCTGATACAGT
AATAAAAAATAACAAAACTCCTTCTAAATTCTCTTGAGATGATATTAAAGAAGGAATGAT
GTGTATTTTATCAGTTAGACATACAGATCCACAATATGAAGGTCAAACTAAAACTAAACT
TTCAAACCCTGATGCTAAAGAAGCAGTTAATATAATCATTGGAAATGCTTTTGAAGAGTT
TCTATTAAAATCACCAGAAGACGCTAAAGCTATTTTAGATAAAAATGTTAATGCTCAAAA
AGCAAGAATTGCAGCTCAAAGAGCAAGAGAAGAAACTAGAAGAAAATCTGCACTAGATTC
ATTTTCACTACCAGGTAAATTAGCAGATTGTGAAACCAAAGATTCAAATATAGCTGAACT
TTATTTAGTGGAGGGAGATTCAGCTGGTGGTAGTGCTAAAACTGGAAGAAATAGAAAATT
TCAAGCTATTTTACCTTTGAGAGGTAAAGTATTAAATGTTGAAAGAGTAACTGAAGCTAG
AGCTTTTTCAAATAATGAAATTAAATCAATTGTTACAGCTGTTGGTACTGGAATAAAAGA
AGAATTAGACTTATCTAAATTAAGATATAAAAAAATAGTAATTATGACTGATGCTGATGT
TGATGGTGCTCACATTAGAACATTACTACTAACATTCTTTTATAGATATATGAAACCACT
TGTTGCTAATGGTCATATTTATATAGCTCAACCTCCTTTATATAAAATTGAAGCAGGTAA
AAAAATAGCTTATGCCTATACTGATAATCAATTAGATGAACTAAAAAATAATGGATTTAA
TAATTTAAAATACACAATTCAACGCTATAAAGGACTTGGAGAAATGGATCCGCTACAACT
ATGAGAAACAACAATGGATCCACAACAAAGAACTATGTTACAAATTTCACTTGAAGATGC
TACTTTAGCAAATGAAGTATTTTCAGATTTAATGGGCGAAGATCCTGAGTTAAGAAAAAT
TTATATTCAAGATAATGCTAAATTTGTTGAAAATATAGACTTTTAGATGGCTAAAATCAG
TAAAAGATTCAAAGAAGCTTTAAGTAAAGTTGAAAAAAATAAAGTTTATCCATTAAATAA
AGCTTTAGATCTAGCAAAACAAACTGCTACAACTAAATTTGACTCAACAGTTGAAGTTGC
ATTTAATTTAAATATTGACCCAAGAAAAGCTGATCAACAAATTCGTGGTGCTGTAGTTTT
ACCTGCAGGAACTGGAAAAACTCAAAGAGTTTTAGTTTTAACTAATACTAAAACTAAAGA
AGCTGAACAAGCAAAAGCTGATATTGTTGGTGGAGAAGAACTAATCAATAGAATTAAAAA
TGAAAATTGATTTGATTTTGATATTATTGTTGCTACTCCAGAAATGATGGCAAAATTAGG
AGCAATTGGTAAAATTTTAGGTCCTAAAGGATTGATGCCAAATCCAAAAACTGGAACTGT
AACTATGGATGTTGCTAAAGCAGTTGATGATATTAAAAAGGGAAAAGTTGAATATCGTGC
TGATAAAGAAGGAAATATTCATTTAATTATTGGTAAAGTTTCATTTGAAGCTGAAAAATT
AGAAGAAAATTTCAAAGCTGTTATTGATGAAATTAGAAGGGTTAAACCTCAAACTGTAAA
AGGTGATTACATCAAAAATATAACTTTATCAACAACAATGGGTCCTGGTATCAAAGTTGA
ATTTTAAATGGCTTATAAAATTCGAAAAATCAATCGTAATGTAGAACGTCGTGATTATAC
TAAACTATCAATGAATCTTTCTTTGCCAAATTTAATTGGTATTCAAACTGAAACTTTTGA
ATGATTTAAAACTAAAGGAATTCAAGAAGTTTTAGATGAATTTTTCCCAATTTTATCATT
TGATGGATCTAGTGTTTTAACTTTAGAAAATTGAGGTTTTAAAGAACCTAGATTATCTGT
TAGACAAGCAAGAGAAGAATCAAAAATTTATGATGCTCCAATTTATGCAAATCTAAAATT
ATCAGTTAATAAAACTGAAGAAATTCAAAAAGAATTTGATGGTGTTGATCAAGAAGATAC
TTTAAAAGTTTTAACTCATTGATTAGAAGAAAAAACTGGTAATGGTAATATAACATTTAA
ACAGCAATCACAAAATTCTTATTTTTTTGAAATAACTATTAAAAAATCTGAAAAACCAGA
TTTAATTCAAATTGATATTATTGAAGATAAAAAAACTTCATTGATTTGTAATGTATCTAT
TTATAAATCAGGTGAAGTGTTTTTAGGTGATTTTCCATTAATGACAGAAGCTGGAACTTT
TATTATTAATGGTTCTCAAAAAGTCATTGTATCTCAATTAGTAAGATCTCCAGGAGCTTA
TTTTAATAAAGAATTAAATCGTAAAACTGGAGAAATGATTTATTTTGCAGACATCATTCC
AAGTAGAGGAACTTGATTAGAATATGAAACTGATTCTAAAAAAATCGGAAGCGATGCAAT
TAATCCTTTATATGTAAAAATTGATAAATCAAGAAAAACTACAGCTACTTCTTTATTATT
AGCTTTTGGTATTAGTAAAGATGATATTTTAAATATTTTTGATAATGATGAAGTACTAGT
TGAAACTCTACAACAAGATTCAATTATTGGAGATTTTAAAATAGATTGATCAAATCAAGT
TCAAGAAATTTATAAAAAAATTAGACAAGGTGAAACCGCAACTAGTGAAGGTGCTTCTAA
ATTTATTAATAGTATTTTATTTGATAAAAGAAAATATGATTTAACTAAAGCTGGAAGATT
TAAATTAAAGCAAAAACTTTCTATTAAAAATAGAATTTTAAATAAAGTTATAGCTGAAGA
TATTCTTGATGCTAATAATAATGTGTTAATAGCTAAAGATACTGAAGTTACTAAAAATAA
TATTCAAGAAATTTCTAAAATTTTAGATCAAGATGTAATGAGTATTGATTTAAAATATCT
ATCTGATATTCCAGGAAATAGAAAAGTTCAAAAAATTAGAGTTTATAAAGATAGTGAACT
AAAAACTGATACTACTTGTTTAATTGGTTTAACTAGTTCATCTAATGAAGAATTCATAAC
AGTGGCTGATATTTTATCAACTGTTTCTTATTTATTAAACTTAAAATATAACATTGGTGA
AATTGATGATATTGATAACTTAGGAAACAGAAGAGTTAGAACTGTTGGTGAATTATTACA
AAATCAATTTAGAATGGGATTAAACCGTATTGATAAAAATGTTAAAGAAAAATTAGCTAC
AAGTGACTTGTATAAAGTTAAAACTTCAACAATTATTAATGCAAAACCTTTAACTGCAAT
TATTGGTGAGTTTTTCAATTTATCACAATTATCTCAATTTATGGATCAAATTAACCCATT
ATCAGAATTAACTAATAAACGTAGATTAACAGCTTTAGGACCTGGTGGTTTATCAAGAGA
TAGAGCAGGATTAGAAGTGCGTGACGTTCACCCATCTCATTATGGAAGAATTTGTCCTAT
TGAAACACCAGAAGGACCAAACATTGGATTAATTAATAACTTGTCAACTTATGCAAGAGT
TAATGAATATGGATTTATTACAACTCCATATAGAAAAGTTATTAATGGAATCATTCAAAA
TGATCAAGTTGAATATTTAACAGCCGATCAAGAAAAAAACTTTATTATCGCTCAATCTAA
TGTTAATCAAGATGAAAATGGAAAAATTTTAGATGAAACTATAGTTTCACGTTTTAATGG
TGATGACTATATGGCTAAAGTTGAAGAAATTCATTATATTGATGTTTCTCCAAAACAAAT
TGTTTCAGTTGCTACAAGTGGTATTCCATTTTTAGAAAATGATGATGCCAATCGTGCTTT
AATGGGTGCTAACATGCAACGTCAAGCAGTACCTTTAATTAAGCCAGAATCACCAATTGT
TGCAACTGGTATTGAATTTGAAGCAGCACGTGATTCAGGTGAGGCTATTGTTGCAAAAGA
AGATGCAATTGTTAAATATGTTGATTCAAAAACCATAATTACTGATGGAGAATCTGGAAT
TAGAACTTATATCTTATCAGATTATGAAAGATCAAATAATGGAACTTCATTGACTCAATC
ACCGATCGTTAAAGTTGGAGATGTTGTTAAAAAAGGTGAAATTATTGCTGATGGTCCATC
AATGGATCAAGGTGAATTAGCAATTGGTCAAAACGTGGTTGTTGCTTTTTCAACTTATAA
TGGATACAACTTTGAAGATGCTATTGTTATGAGCGAAATAATTGTTATAGATGATCGCTT
TACTTCAATTCATATTGATGAATATACTTTAGAAGTAAGAAATACAAAACAAGGTCAAGA
AGAAGTAACTAGAGAAATTCCTAATATGTCAGAACAAGCTAAAAGGCATTTAGATGCTGA
AGGAATTGTAGCTATTGGTACTGAAGTTAAAGTTGGAGATGTTTTAGTTGGAAAAGTAAC
TCCAAAAGGACAAGTTCAACTTTCTCCAGAAGACAAATTATTACATGCTATTTTTGGTGA
AAAATCTAGAAATGTTAAAGATAATTCGTTAAGAGTTCCAAATGGTGGAGAAGGAATTGT
TCAATCAATTAAACGTTTTAAAGCAAAAAGCGCATTAAATCCTGATGGAATTGAATTACC
AGCTGACATTATAGAAGTAATTAAAGTTTATGTTGTTCAAAAACGTAAAATCCAAGAAGG
AGATAAAATGTCTGGTCGACATGGAAACAAAGGTATTATTTCAAGAATTTTACCTATTGA
AGACATGCCGCATTTAGAAGATGGAACACCAGTTGATATTATCTTAAACCCACAAGGGGT
TCCTTCACGCATGAACATTGGACAAATTTTAGAAATCCATTTAGGAATGGCTGCTAAAAA
ACTAAATCAAAAAGTTATTACTCCTGTTTTTGAAGGATTAAATGAAAAAGAATTAGAAGA
AATAATGGCTGAAGCTGGAATGACAAATTATGGTAAAGTTACTTTAATTGATGGTCAAAC
TGGTGAACCATTTGATAAACCAATTGCTGTTGGAGTTATGTACATGTTAAAACTATCTCA
CATGGTTGATGATAAAATTCATGCACGTAATGTTGGTCCTTACTCATTAATTACTCAACA
ACCATTAGGAGGAAAAGCTCAAAACGGTGGTCAACGTTTTGGAGAAATGGAAGTATGAGC
TTTAGAAGCTTATGGAGCTGCTCATACATTACGTGAAATTTTAACAATTAAATCAGATGA
CATTAAAGGTCGTTCAAAAACTTATGAAGCAATTGTTAGATCAAAAAGAATTCCTGAACC
TGGAATTCCAGAATCATTTAACGTTTTATCAAAAGAGATTATGGGATTAGGATTTAATAT
GTATATGATTGATGAAGTTGGTGAAAAATCAGCAATTAATGCATATGATAAAAAGGACTT
TGAAATTGATAATTATGATGATGAAATTCTAATCAAAACTGATAATTTATACATTGATGA
TCAAGATGTTGATGCTGAATTTGAAGATTTAACTTATGTTGATGAAAATGATATTTTAAA
CTCATTTGAACTAGATAATGAAGAAGAATAAATGGAAAATTTAAATCGTAAAAAAGCAAT
AAAAATTGAATTAGCTAACCCTGATACAATTCGTTCATGATCACATGGAGAAGTTTTAAA
ACCAGAAACTATTAACTATAAAACATTAAAAGCCGAAAAAGATGGGTTATTTGATGAAAG
AATTTTTGGTCCAACTAAAAACTATGAATGTGTTTGTGGAAGATATAAAAAAGCCAACCC
TATGAATAAAGGGAAAAAATGTGAAAAATGTGGTGTTGAATTAACTGAATCAATTGTTCG
TAGAGAAAGAATGGGACATATTGAACTAGAAGAACCAGTTACTCACATTTGAATGTTTAA
AGTTGCTCCTTATAGAATTGCTGCAATTCTAGATTTAAAAGCAAAAGAACTAGAAGAAGT
AGTTTACTTTGTTTCTCATATTGTTCTAGAACAAGGTAATCAAAATCATTTTCTAGAAAA
AGAAGTTTTAGATTTAGGTTCATCAAGAATTACTAAAACTAGAGAAAAATTGCAACTATC
AATTTTAGATGTTATTGATCAAATTAATGATCCTGACCATAGAGATACTAAGAAGGCTAA
TAGATTATTAGAAGAATTAAAAAATACTTCTATTCCATTTTCAATAGATGAAGCAACTAG
CTTAATTAGTAAATATACTAATGCAAAATTTGGAATTGGAGCTAGAGCTGTTGAATATTT
ATTAGAAAAAGTAGATTTAACTAAAGAAATTGAAGCAATTAAAATTCAACTTGAAAATTC
TAAAAAAACCCCAAATGAAAGAACTAAATTATTAAAACGTTTAGAAACTTTTGATTCTTT
AAAACGTTCTAAACAACGTCCTGAATGAATGGTTATGAGAGTAATTCCAGTTATTCCACC
AGACATTCGTCCTATTATTCAATTAGATGGTGGTCGTTTTACTACTTCTGAAATTAATGA
TTTATATAGAAGAATCATTATTAGAAATGAAAGATTAAAAAAAGTTAAAGAAATGGGTGC
ACCTTCAATTATTGTTAATAACGAAAAACGTATGTTACAAGAAGCTGTTGATGCTCTATT
TGATAATGAAAGAAAGCCAAAACCAGTTCAAGGAAAAAATAAACGCCCATTAAAATCTTT
AACTAGTGTTTTAAAAGGAAAACAAGGTCGTTTTAGACAAAACTTATTGGGAAAACGTGT
TGATTATTCAGCTAGATCAGTTATTGCAATTGGACCAGATCTAAAAATGTATCAAGCAGG
TTTACCAAGAGAAATGGCAATTACTTTATTTAAACCATTTGTTATTCAATGACTTCAAGA
TCATGAGTATGCTGAAAATGTTAAAATTGCTGAAAAAATGTTATTGCAAAATGATCCAAA
AGTTTGAGAGGCACTAGAACAAGTAATTAAAGACAGACCTGTATTGTTAAACCGTGCTCC
TACATTACACCGTTTGGGAATTCAAGCATTTGAGCCTAAATTAGTTAAAGGAAAAGCAAT
TCGTTTACACCCACTAGTTACAACTGCATTCAATGCTGACTTTGATGGTGATCAAATGGC
AGTTCACGTACCTATTACAAAAGAAGCTGTTGCTGAATCAAGAGCTTTAATGTTGGGTTC
AAGTGCTATTTTAGGACCAAAAGATGGAAAAGCTATTGTTACTCCAGGTCAAGATATCAT
TTTAGGAAATTATTATTTAACTACTGAAGAAAAAAACGCCAAAGGACAAGGAATGATTTT
TTCAAGTTTAGATGAAGCGTTTATGGCTTATAATAGTGGTCAAATTCATTTAAACTCATT
GATTGGAATTGCTTTATCAGCTTTACCTGAAGAAAAATTTAGTGATAAAAATCAAAGATT
AAATTCTTATTTATTAACAACTGTTGGAAAACTTTACTTTAATCAAATTTTTGATGATAA
TTTCCCATGAATTAATTCAAATAATATTTGAAATGCTAAAGAAGCAGTTAAAGAATTCAT
TTATGATTTTTCACAAGATATTGATAAAGTAATTGAAAATGTTCAAGTTCAACAACCAAT
TAAGAAAAAAGAATTATCACTTATTATTGAAAGATACTTTGAAACTCATGGAGCTAGAAA
AACTGCTGAAATGCTAGATAAAATGAAAGATCTAGGATTTAGTTTTTCAACAAAATCAGG
AACCACAATTTCAGCTGGAGATGTTGTTGCTTTTACTCATAAATATGACGAATTTAAAGA
AGCAGATCAAAAAGTTGAACAAATTACTGATTTTTACAATATGGGTATGTTAACTAATAG
TGAAAAGAAACGTAGAATTATTGATGTTTGATCAGAAGTTAAAGATAAAATTCAAAATGA
ATTAGCAACAGTACTACGTAAAGATGTTAAAAATCCAATTTTTGTAATGGTTGATTCAGG
AGCCCGTGGTAATGTTTCAAACTTTACTCAATTAGTTGGTATGCGTGGATTAATGAACGA
TACTAAGGGAGATATTAAAGAAATTCCTATTAAGTCTTCATTCCGTGAGGGATTAACTGT
TTCAGAATATTTCGTTTCAACTCATGGAGCTAGAAAAGGTATGGCTGATATTGCCTTAAA
AACTGCTGACTCAGGTTATTTAACTAGAAGATTAGTTGACGTTAGTCAAGAAATTGTTGT
TGTTAATGAAGATTGTGAACCAACCAAAGGATTTGAAGTATCAGCTATTATTGATACAAA
ACATGATAATGTTATTGTTCCATTAAAAGATAGATTGGTTGGAAGATTCACATTTAAAGA
CATTTATGATGATGATAAAAATCTAGTTGCTTCTGCTAATACATTAATTGATAAAAATAT
TGCTGAAAAAATTATTATGTCAGGAATTAGTTCAGTAATTATTAGATCAGTTTTAACTTG
TGATAATAAACGTGGTGTTTGTCAAAAATGTTATGGACTAAACTTAGCTACTGCTTCAGT
TGTTAATATTGGTGAACCAGTAGGAGTTATTGCTGCTCAATCAATTGGAGAACCGGGAAC
TCAATTAACAATGCGTAACTTCCATACAGGAGGAGTTGCTGGTAATGTTGATATTACTCA
AGGACTTCCTCGTATTAAAGAATTATTAGATGTTACAACTCCAAAAGGTGCTGTTGCTAT
AATTTCTGAAGTTGATGGAGTAGTTAGTGAAATTGAAGATTATAATGGTGTATTTGTAAT
CAATATTGTTACTGAAAATGAAGAAGTTAAAAAATATAAAACTGAATTTAATTCAGTATT
ACGTGTTGAACAAGGATCAAGTGTTATGGCCGGTCAAAAATTGACTGAAGGAGCTATTGA
TTTACATCAATTATTAGAATTTGGTGGAATTCAAGATGTGCAAAATTACATTTTAAAAGA
AGTACAAAAAGTTTATAGATTACAAGGTATTGAAATTTCAGACAAATATATTGAAATCAT
CATTAAACAAATGTTAAACAAAGTAAAAATTACTGATAGTGGTGATTCTGATTTATTACC
TGGAGAAATTATTACAATTCAAAACTATAAAGAAGTAGTACAAGATTGTATTGTTAAATC
AATTAGACCACCTTTATCAAAAGCACAAATTTTTGGTATTAAAAAAGCACCTCTAGAATC
AAGCTCATGATTATCTTCTGCTTCATTCCAAGATACTGCTAGAGTATTAACTAGAGCAAT
TATTAAAGGAAAAGAAGATAAATTAGAAGGATTAAAAGAAAATATTATGTTAGGTAATTT
AATTCCAGCCGGTACTGGTTTAACTGGAACTCAAGAAGTTGAACAACTAGCAGAACAATA
TCATAACAATGAATATTAAGTGTTATCTTTAGGTTTTAATATAGCGATTAACGCAACAAC
TCAAGGTGTACCAAAAATTATTGAATCGCTATTTCCTAATTTACCAAATTTTATAGCTCA
TTTATTAGCAACTATTGTTTTAGTTATTGTTTTAGCAAAATTAGTTTATAAACCATATAA
GCAAATGATTGAAAAACAAAGACAAAAAATTACTGAAGTTTTAAGTGATGCTATTGAAAA
ACAAACGCAAGCAAACATTAAAATAAAACAAGCAAACTCATTACTAGAAGAAGCTAAAAT
CGAATCAGTATCAATCATTAACACAGCTAGAGTAGATGCTGAAATTCAAAAAAATAAAAT
TATTGATAACGCTAATTTACAAGTAAAAAATATTCAGTCATATGCTCAAAATTCTATTAA
ACAAGAAAAAATTAAAGCACAATTAGAAATTAAAAATACTATAGTTAATTTGGCAATCAA
TTCAGCTGAAAAAATCTTAAGTAAAGAAATTGATAAAAATACAAATAAAAAACTTATTGA
AGAGTTTATTAAAGATTTAGATTAGATGCCAAATTTGAGTGGATTAAAAACAGAGATTTC
ATCTGTTAGAAATATTTCAAAAATTACTAATGCAATGCAACTTGTTGCTTCTGCTAAATT
AAGAAAAATTAGTAAAAAAGTAATTGATACTCATAATTATGTTAGTGAAGTATATTCTTT
ATTTAATGATATTATCAGACAAACTGATAAATCTGTTTTTTTAAAAGAAAGTAATTTTAA
AGCAAATAAAACTTTGTGAGTAGTTATTAATTCTAATTTAGGTTTGTGCGGTGGTTATAA
TTTAAATGTTAATAAATTAGTTTTACAAAATCTAAAATTAGAAGATGAAATTTTTGCTAT
TGGTTCTAAAGCTGTATCTTTTTTTAGATCTAAAAAAATTAAAATTAAAAATCAAATTAC
TGATATTGATATTAATTTTACAAATAAAAAAGCTAGATCAATTAGTAATGATCTATTAGA
TATGTATATAAATCATGAATTTGATGAAATCAAGATTGTTTACACTAAATTTATTAATAA
TGTAACTTTTGAACCTGCTATAATTAGAATTTTTCCAATTATTAAATTAGAAAATAATTT
TAAACACTCACAAAGTCTAGTATTTGAACCTGACGCTGAACAAATTTTAAGTAGCACAAT
TCTAATTTATATTAATGCAATTATTTATGGAACTATTATAGAGTCGCAAGTTAGTGAACA
AGCTTCAAGAAGAACTGCTATGGAAAATGCAACAAACAATGGTAAAAATCTTGAACAAAC
TTTAAGTTTAAAATATAACAGACAACGTCAAGGTGCTATTACTCAAGAAATTAGTGAAAT
TGTTTCTGGAGCTAATAATAAATCTTAGATGGTATCTAGTAAAAAAACAATAGATAAAAA
CAAAACTCAAGTTATTGGCAAAATTATTCAAGTATTAGGCTCAGTTGTTGATGTTAAGTT
TTCAGAAAATAATATACCAAAAATTTATGATGCATTAGTTGTTGATAATAATGGCAAAAA
ATTAGTTCTTGAAGTTGAACAAAACATTGGAGATGAAATAGTTAGAACTATTGCAATGGG
TCCAACTGAAGGGCTAAGAAGAGGATTAGATGTTATTAATACTAATTCTCCAATTACAGC
TCCAGTTGGAAATGAAGTTTTGGGTCGTATGTTTAATGTTTTAGGTGATCCAATTGATGA
AAAACCAGATTTAGATGTTAAAAGATTGCCAATTCATAGAGATGCTCCAATTTATGAAGA
ACTAGTTACAACAACTGAAATTCTAGAAACTGGAATTAAAGTTATTGATTTAATGATTCC
ATTTACAAAAGGTGGAAAAGTTGGATTATTTGGTGGAGCTGGAGTTGGTAAAACTATTTT
AATTCAAGAATTGATTAATAATATTGCAAAAGCTCATAATGGGGTTTCAGTTTTTGCTGG
AGTTGGTGAGAGAACTAGAGAAGGAAATGATTTATATCACGAATTCATTGAAGCTGGAGT
TTTAAATAAAACTTGTTTAGTATTTGGACAAATGAATGAGCCACCAGGAGCTAGAATGCG
TGTTGCTTTAACTGGTTTAACTATTGCTGAATATTTTAGAGATAAAAAAAATATGGATGT
TTTATTATTCATTGATAATATTTTTAGATTTACTCAAGCAGGTTCAGAAGTTTCAGCTTT
GTTAGGACGTATGCCTTCCGCTGTTGGATATCAACCAACTTTATCAACTGAAATGGGTTC
ACTACAAGAACGTATTACTTCAACAAAAAATGGATCAATTACTTCAGTTCAAGCGGTTTA
TGTTCCTGCTGATGATCTAACAGATCCAGCACCAGCTACTACTTTTACTCACTTAGATGC
ACGTATTGTTTTAGATAGATCTATTGCTAGTTTGGGAATTTATCCAGCAGTTGATCCACT
TGCTTCTTCATCTCGTGTTTTAGATCCAGAAATTGTTGGACAAGAACACTATGATATTGC
TTTAAAAATACAAATTACTTTGCAAAAATATCAAGAATTACAATCAATTATTGCAATTTT
AGGTATGGATGAATTAAGTGAAGAAGATAAATTAATTGTTCAAAGAGCAAGAAAAATTAG
AAATTTCTTGTCACAATCATTTTTTGTTGGTGAAAAATTTACAGGAAGACCTGGAGTTTT
TGTTAAAGTAAGTGACACTGTTAGATCATTTAAATCTATTTTAAATGGTGAAGTTGATCA
TATTCCTGAAACTTATTTCTTATATTCTTCAACTATTGATAATGTTATTGAAAAATATAA
CAAAGACAAAGATAAATAAATGGAATCTAAAATTATTGAAATTTTAAAAACTAACAAACA
TAAAGTTAGTTTAAATAAACTATTGACTTATTTTAATGCTTTAGATTATTCATTAATTAA
AAACTACTTAGACCAATTAGAAAAAAATAATAAAATCACTATTTCATTAGAAAATAATAT
TTACTTATTAGATCAAATTTATAAAAAGGGAACTATTAAACTAAATCCAAAAGGTTTTGG
ATTTATAAATGATATTAATAAAATTAATGATGAAGATCATTTTATAGCTGGAGTTGATCT
AAATAATAGTATTCACCAAGATGAAGTAGTTTATATTTTAAAACAAGAAGAAGATAATAG
ATTAAAAGCTATAGTTATTGATCTAATTAAAAGAAATAAAGTTTATTTAATTGGTGAAAT
AAATAGAAGTTTTGATAAAAGATTTTTAGATTTCATTCCAAACGATAAGTCATTTGATAG
TTTTAGATTTGTAATTGTTAATAAGAACGAATTTAAATATGAAGAATTCAATATTATTAA
AGCAAAAATTATAAGTTGTAAAGAACGTAAAATTTTTATAAGACTTATAAGAATTATTGG
CAATAGTAAAAAAGCAAGTGATCGCATCTTAGCAATAGCTGAAGAATTTGACATAAAAAC
TAGTTTTGATAAACAAACTCTAGATAATGCAAAACAAATTAATTTATCAACTGATAAACT
AGAAAAAGAATTTTTAAAAAGACAAAATAATTCTTTAGTTAATAAAACGATCGTTACAAT
TGATGGAATTGATTCAAAAGATTTAGATGATGCAATTTGTGTTGAAAAATTAGAAAACAA
TAATTATAAACTATTTGTTGCTATTGCTGATGTTTCTTATTTTGTTAGATACAAGACCGC
TTTAGATAAAGAAGCTTTATTAAGAGGTAATTCGACTTATTTAGCAAATAAAGCAATTCC
AATGTTACCAAACATTTTATCTGATGATTTGTGTTCATTAAATCCAAATACTAAAAAATT
AGTTTTTGTATGTGAAATGGAATTTGATAATAACGCAAACATGTTAATTAAAAAAGTTTA
TGAATCAGTGATTATTTCTAAAGCTAGATTAAATTATGACGAAGTAAATAATTACTTTAA
AACTAAAACTTGAACTCATGATGATAAAACTAAAAAAATGTTAGACATAGCTTATGAATT
GTATAAAAAACTAGAAGATCTAAAAGCTAAAAAAGGAACTATTAGTTTTGATGTTAGAGA
GCCAAAAATTATTTTAGATAAAAATTTAAATGTAATTGATATTAAAACAAAAACAGCTGA
TCAAGCTGAAAAATTAATTGAACAATTTATGGTAAGTTGTAATGAAGCAGTAGCTGAATT
AATCTATCAAAAAGATTTACCTTTTTTATATAGAAATCATAATAAACCAGATGAAGATGA
ACTAATTAATTGGTATAAATCACTAAAGACATTTGGAATTAATCCTAAATTAACTAATAA
ACAAGTTTTAGATCCAATATTTATCAATCACACTTTAAGTCAAATTAAAGAACAAATTAA
AGATGAAACTGAAGTTGAATTATTAAATATTTCTTTATTAAGATATATGGATAAAGCTAA
ATATGGATTAGAAAATATTGGTCATTTTGGTTTAGCTAGTGATTGTTATACTCATTTTAC
TTCTCCAATTAGAAGATATTCAGATTTATTAGTTCATAGATATCTAAAACAATATCTAAT
TACAAAAGATCTAGAAAAAACTAGTTTAGAAAATAATACAAATTATGTTAATAAAGTAAG
TAATATTATTAATGATACTGAAACTAAAAGTGTTGAATGTGAAAGAGAAGTTATTAAAGC
GTGTATGTGTGAATATATGCTAAATAAAGTCGATAATACTTATACAGCAACAATTTCAGC
AGTTTTAAAATTTGGAATTTTTATTCAATTAGATAATTTAGTTGAAGGATTAGTTCATAT
TTCAAATATGAATAGTGATTTAGTTTATGATGAAACTAACCGTATTTTAATTAAACCTGA
TAATACTTATTATAGAATGGGTCAAAAAGTCAAAGTTAAACTAATTAATGTTGATATTAA
AAAAAGAACAATTGATTTTGTTTTAATAGAATAAATGCATTCAAATGTTAAAAAGGTTAC
AGATAAAGATGTAATTAAACCAGTTGGTGTGCCTTTTGTAGTTTATTTTTCTTCAATTTC
AAATAATACACACAGATTTATTCAAAAACTAGAAATAGAAAATTTAAGAATCCCTTATGA
AATAGAACAATCAATTAGTGTTGATCGTGATTATGTTTTAGTTACACCAACTTATAGTGG
TGGGGGAGAGTATGTTAAAGGTGCAGTACCAAAACAAGTAATTAAATTTTTAAATAATAA
GCAAAATAGAAGTTTTTGTAGAGGAGTTATATCATCTGGTAACACTAATTTTGGTGATAC
TTTTGGAATTGCTGGACCAATTATTTCTAAAAAATTAAATGTTCCTTTTTTATATCAATT
TGAATTATTAGGAACACAACATGATGTTAGTCAAATAAAACAAATACTATTTAAGTTTTG
AGAGGATGGCAATAATGAACGAAAATAAAAGCACAATCGTTTTAGATGATGTTGATGATG
AATATATTAAATTAAATGCTAGATCTAAGATCTTTTTAAAAGATCAAGATAATTTTCAAT
TAGATGTTAAAGCAGCTGAATTATATTTAAAAAACTATATTGAACCTAGAATGAAAAAGT
TTTCTAGTCTAAAAGAAAGATTAGATTATTTATTAGAAAATCAGTATTATGATTCAGAAA
TTTTAAATAAATATAGTTTTGATCAGATTAGTCAATTAAATGATTATGCTTATTCATTTA
ACCATCATTTTCCAAGTTTTATGGGAGCTTTAAAATTCTTTAATGCTTATGGATTAAAAA
CTTTTGATACTACAATGTATTTAGAAACTTATACAGATAGAGTATTAATGAATGCTCTAT
TTTTAGGTAATGGTAATTTTAATAAAGCAAAAAACTTATTAAAAGATATGATGTTAGGTA
GATTTCAACCAGCAACCCCTACTTTTTTAAATGCAGCTAAAAAACATAGAGGAGAGTATG
TTTCATGTTATTTATTAAGAACAGAAGATAACATGGAATCAATTTGTAGAACAATTTCAA
CTTCATTACAACTTTCAAAAAGAGGTGGAGGAGTTGCGATTTGTTTAACAAATTTACGAG
AAACAGGCTCACCAATTAAAAATATTTCAGGCCTAAGTTCAGGACCAATTCCAGTAATGA
AGATTTTAGAAGATTCATTTACTTATGCTGATCAATTAGGTCAACGTCAAGGAGCTGGAG
CTGTTTATATTTCAGCTCATCATCCAGATATTATTTCAGTTTTAGATACTAAAAGAGAAA
ATGCTGATGAAAAGATCAGAATTAAATCTTTATCATTAGGATTAGTAATTCCAGATATTA
CTTTTGAATTAGCTAGAGATAATAAAGATATGGCTTTATTTAGTCCTTATGATGTTCAAA
AAGTATATGGTGAGCCATTATCAGATATTTCAATTACTGAAAAATATTATGAAATGTTAG
AAAATCCTAATATTAAAAAAACATATATTAGTGCTAGAAAATTCTTTTTAACTGTTGCTG
AATTACATTTTGAAAGTGGATATCCATATATTTTATTTGAAGATACTGTTAATAGAAGAA
ATGCTCATGATAAAAAAGGAAGAATTATTATGAGTAATTTATGTAGTGAAATTGTTCAAG
TAAGTACAGCAAGCGAATATAGTTCTGATTTATCATTTGTAAAAACTGGAGAAGATATTT
GCTGTAATTTAGGTAGTTTAAATATTGATAATATGATGAAATCAGGAAAAGAATTTTCAG
ATTCTATTTATAATGCTATATCTGCTTTAGATATTGTGTCAAGAAATTCAGATTTGAGTG
CGTCTCCTTCAATTAAAAAAGGAAATGCTGAAAATCATGCTGTTGGATTAGGAGCTATGA
ATTTACATGGATTTTTAGCAACTAATAAAATTATGTATGACTCACCTGAAGCTGTTGATT
TTACTAATATGTTTTTTTATACAGTTGCTTATAATGCTTTTAAAGCTTCAAATAAATTAG
CTCAAGAATTTGAAAAATTTGCTTCATTTGATCAATCAAGATTTGCTGATGGTTCTTGAT
TTGATAAATACACTAAATGTGAATTTGATAAATGAACACCACAAACAAATAGAGTAAAAG
AATTATTCAAAGATTATGATGTTCAAATTCCAAGTCAATCTGATTGAATTCAATTAGTTG
AAGAAATTAAAAAAACAGGTTTAGCAAATTCACATTTAATGGCAGTTGCTCCAACTGGAT
CAATTAGTTATCTATCATCATGTACTCCTTCACTACAACCAGTAGTTTCAACAGTTGAAG
TTAGAAAAGAAGGAAAATTAGGAAGAGTTTATGTTCCAGCATATCAAATTAATTTTGATA
ATATGGGATATTATGCAATGGGTGCTTATGAATTAGGGCCAGATCCAATTATTAATATTG
TTGCAGCAGCTCAACAACATGTTGATCAAGCAATTTCACTAACTTTATTTATGACTGATA
AAGCAACAACTAGAGATTTAAACAGAGCATATGTTAATGCCTTTAAACAAGGTTGCTCTT
CAATTTATTATGTAAGAATTCGTCAAGATGTTTTAGAAGATAGTGAAAACTATGAATGTG
ATGCATGTAAAATTTAAATGACTTATGAAGAAATTAAACAACTAGAAGATGAGTTGTTAG
AAGCTAAGGGACAATGATTTGTAATTTCTTGTCAAACTGGACATGAAGAAAAAGTTCTAG
GTGATCTACAGCAAAAAATTAAGTCAGCTAGCATTGAAGATGAAGTTTTTTCAATAAAAA
TTTCAAAAGCAAATCAAGTAAGTAAATCAGGAAAAGCTTCAATTAAAAATAAGTTTCCAG
GTTATATTTTTATTAATATGATTATGAGTGAAAAAGCTTGATTTTTAATTAGAAACACTC
CTGGGGTAACTGGATTTATTGGTTCAAGTGGTCGTGGAGCTAAACCTTCTCCTTTAACTA
TTGAAGAAACTTTAAATATGTTAGTACCAAATATTGAAGAAATTCAACAAGCTCACGAAG
AAGAAAAAGAACAAGAAACTAAACA------AAAAAATGAAGCAGTTGCTAAAAAAGCTT
TATTTACTGCTGATTTTAAAATTGGTGATATTGTCAAAGTCAAATCTGGTATTCATGAAA
ATGAAGAAGGTACTGTTAAAGACATGGATTATTCAAAAGGTGTAGCTTTTGTTGCTATTG
AAATGTTTGGAAGATGAACTACTTTAGAAGTTTCATTTAAAAATGTTGAACCTATTAAAG
AATATTAAATGTCGCATCCATTTTCAGTAGATGAAATTAAACAAATTCATCAAGAAATTT
CTAAAATAATTCATTATACACCTTTACATTATGCAGATAAATTATCAGCTTTAACTGGTA
ATAATATTTATTTAAAATTAGAAAATTTACAAAAAACAGGAAGTTTTAAATTAAGAGGAG
CAACTAATAAAATTAATAAACTAACTAGTGAAGAAAAAAAAACACGGAATTATTGCAGCT
AGCGCTGGAAATCACGCACAAGGTGTAGCTTTTGCAGCTACTAATTTGGGGTTAAAATCA
ACAATTGTTATGCCTGAAAATGCTCCAATGGCAAAAATTCAAGCAACAGAAAAATGTGGA
GGAAAAGTTGTTTTAAGTGGAAGATTTTTTGATGATGCTCCAGCTAAAGCAATTGAATTA
AAAGAAAAAGAAAATCTAACTTTAATTCATGCTTTTGATGATATTGAAATTATTAAAGGT
CAAGTTACTATTGCATATGAAATTGATCAACAAATTAAAAACAGCGATTATTGTTTAGTA
CCAATTGGTGGTGGTGGATTAATGAGTGGTATTGCTACTTATTTAAAACAAGTTAACCCT
AATATTAAAATGATTGGTGTTGAAGCTGCTAATGTTAATTCCTATCAACAAGCAAAAGCT
TTAAGTAGACCAGTAACGATTGATTCTAAACCATCAATAGCAGATGGAATTGCTGTTAAA
AAAGTTAGTGATTTAACTTTTTCAATATTAAACAATATGTTGATGATGTAGTTGTTGTAA
GTGAAGAAGAAATTGCTGAAGCAATGTTATTTTTAATGGAAAATTGTAAGTTTGTAACTG
AAGGTTCAGGAGCAGTTACTGCTGCAGCTTTAATGTTTGATAAATTAAATATTAAAAATC
AAAACAAAACAATAGTTGGGTTAGTAAGTGGTGGAAATATTGATATTGCAATGGTTGGTA
ATATTATTAATAAAGCTTTAATTAAAACTAATAGAAGATTAGTATTGTCTGTAAATATTC
CATCAGATAATAAAGAAATATTAAATGTAATTAATATTATTAATTCTTGTGGAGCTAAAA
TTTTTAAAATAAAAACTAATAGAGATATTATGTATTTAGAACTAAGTGAAATTCATGCAA
CATTTATTATTGACTTATCAAATACTGATCAACAACAACAAATCATTGACAAAATTATTC
AAGCTAATTACAAAATTACAAGTATTACAGATTAAATGCATAATCTAAAAACAAAAACTA
AAAAAGACAAAGAAAATAGTTTTTATAATAATCTTTTAAATGCATTACAACGTTTAGGAA
AAACTTTAATGTTTCCAATTGCAGTTTTACCTATTGCAGCTTTATTAGCTAGATTTGGCG
CCTTAATTCAAGATCCACTAGCTAATGGAGGATCAAATATTTCTGAAATTCAAAAATTTA
TAGGATTAGTTATAGCTACTCCTGGACAAATTGTTTTTGATAATTTAGCAATTATTTTTG
CTATTGGTATTAGTTTTGGGTTAGCAAAAGATAATCGTGGAGAAGCTGCTTTAGTTGGTG
GAATTGTTTGATTTGGAATGACAGCTTTATTAAAAGAAGGTTTAATTCCAACATTTATTT
GAAAAAATGTACTAACTTCAGATAAGATTTTAATTAAACAAGGCGATCAAATGATTCCAG
CTACTCAACTATTATATTTTTTAAAAGATAACACTGTTAAGTATCAATTAGATACTGGAG
TTGTTGGTGGTATTGTTGTTGGTTGCTTAGTTGCTTTAATTTATAACAAATATAAAGATG
TAACTTTACCCCAAGCTCTTTCGTTTTTTGGTGGAAGAAGATTTATTCCAATGTTAGGTG
TTTTAATGATTGTTCCACTAGGTTTAGGCTTTGCTATCGTTTGACCTTGAGCACAATTTA
TTTCAATTAAAATAGGAACAACTTTATCTCAAGCAAATGGTTTTGCTAAGGGATTTGCAG
TTGGAACTTATGGGTTTTTAAATAGAATTGTTCAACCATTTGGTTTACATCATATTTTAA
ATACATTTGTATGATTTCAATTACCAATTGAAGGTAAACTATTAGCTGATGGATCTACAG
CAATAATTAATGGTGATATTACTGCATTTCAAAAAGGATTAATTGGTTCAGGATTATTTA
CTTCTGGTTTTTTCCCTTTGTTTTTAGGTGGATTACCAGGAGTTGCGCTAGCTTTAATTT
TAGTTTCAGATAAAGACAAGAAAAAGCAAATGACTGCTTTTTATGGAGGATCTGCTTTTG
TTGCTTGAATTACTGGAATTGATGAACCTTTAATTTTTAACTTTATTTTTATTTCTCCAA
TTTTATATGTTTTAAACGCTTTATTTACAGGTATTTTTTACATGTTTGTAACTTGATCTC
AAATTGCTTTAGGTATTGGATTTAGTGCTGGATTTATTGATTATGTAGTTTCATTTTGAA
CTTCATGACAAATTTCAACAAAAATTGGATGACATGCAAATCCATTATGAATTTGAGTAT
TTGCTGTTGCTATGTTTGGTTTATACTTTACAACATTCTACTTTTTAATTAAAAAACTAA
ATATTCCAACTCCTGGTAGAGAAAATCAATTAGGATTTAAAAAAGAAATTTCAGAATCAA
TAACAACAAGTAATAATAAACAAAATAAATATGAGCTAATGGCTAAAAGAATTTTAGATA
TTGTTGGTAGAGATAATATTGAATTAGTTGAAAGTTGTTCTACAAGATTAAGATTGACTG
TAAAAAATAATTCAAAACAAATTATTGATGATGAAAAAATTAAACAAGCTGGTGGATTTG
GAGTAGTTAGATTAGGTCAAAAAAATTATCAAATAATAATTGGTACTGATGTAGAACACG
TTGCTGATAAGTTAAAAGAAATTTTAAATTTAAATTAGATGTTAGATCAAAAAAAATCAA
AGCTATTATTAGATAAAATTAATCAATATCAAAATATTATTATTGCAAAACATAAACAAC
CAGATTGAGATGCTCAAGGTAGTGCAATTGGATTAGCAAACATTATTAATGATAATTTTA
AAAATAAAACTATTTATGTAGTTGGTTCTAGAATTAATGATGATAATAGTTTTTTTATTG
ATGAAATTAATTTAAGTGATGAATTTGTTAAAAATAGTTTAATTATTACAGTTGATACAG
CTACAAAAAAAAGAGTAGATTTTAATAGATTTGATTTAAGTTCTGATAGTTTTAAAATTG
ATCATCATATAAATGTTGAAGATTATTGTAATAATGATTTAATAGATGATAGTAGCATTT
CAAATACTCAAGTTATTAGTTTATGAGCTTTAGAAAATGATTTATTTATTTCACCAACTG
CTGCTTATAATTTATACTTAGGTTTATTAACTGATTCAAATAGATTTTTATATGATAAAA
CTAATCCAACAACTTTTTATGTGGCATCTAAGTTATTACAAGCTGGAGCTAATTTAAAAA
AAGCTCATGACTTTTTATATGTATCAGAGTTAAAGTTAAGACAATGAATGATGTATAGTT
TTTCTAAAATGAAATTAACTAATACTGGTATTGCTTATATTGTTTTATTAGATGAAGATT
TAAAAGATTGAAATTTGAGTTATGAAGAAACTAAATTAGCACTTTCAGTTATGAGTGGAA
TCAAAGAAATTAAAATTTGATTTACAATTATACAAGTAGAAGATATTTTAAAAGTTTCAC
TAAGAAGTAGAGATTTTAGTATTGATAAAATTGCAAATAAATATAATGGTGGAGGTCATA
AATTAGCTAGTGGAGCTGAAATTAGTTCATTAGATCAAATTGATGATTTAATTAATGACT
TAGAACAACTAATTAAAGGAGAAGTGTAGATGAATAAAACTATTTTTAATCTTTTAAAAG
AACTACAACAAGCTAACATCAGTCTGAATAAGGCTGATGTTTATCATATTTTAGAACACA
TTTTAAATAAAAATTATCAATGAATTGTTAGTAATTTAGATTATTTTTTAACAAAAAAGC
AACTTTATAAACTAGAACAAATCTCAAAATTATTAGAAAAAAAATATCCTTTAGCTTATA
TTTTAAAAAATAAATATTTTTATTCAAATAATTTTTTTATTAATAAAGATGTTCTAATTC
CTAGAAATGAATCAGAACTAATAATTGATTATGTTAGTGAATTTATTAAAAATAATAATG
ATTTATTAATAGTAGATCTATGTACTGGTAGTGGGTGTTTAGGAATTAGTTGTGCTTTAT
TAAATAAACAAAATAAAGTGATTTTGACTGATATTTCATATAAAGCATTAAAAGTAGCAA
ATAAAAATATTAAAAGATTCAATTTAACAAATACTATTTGTTTGTCTGGTGATTTTATTA
GTGTTTTAATTAAAGATAATATTAAGGCAAATGTAATTATTTCTAATCCTCCATATATAG
ATATAAATGATCAAAATTTAGATAAAAACGTTATAGAATATGAACCAAGTATTGCTTTAT
TTGCACCAAATAAAGGTTTGTATTTTTATGAAATTTTAATTAAAAATATAGATCAAATAG
TTGATGTTAATAAAAAGTTTTTAATAGTTTTAGAATTTGGATGATTACAAAAAGATTCAA
TAGAACAATTATTGATTAAGAATTGTTTAAAATATAATTGAGAATTTAAAAAAGATTATA
GCAATTATTGAAGAAATTTAATTATTAAGAATTTTTAAATGAATAATCAAAAAATAATAA
ATATTGCTGTTATTGCTCACGTTGATGCTGGTAAATCTACACTTGTTGATGCTTTATTAA
AGCAAAGTGGGGTTTTTAGACAAAATCAAGAAGTAATTGAACAAGTTATGGATTCAAATG
ATCAAGAAAGAGAAAGAGGAATTACAATTTATTCTAAAAACTGTTCTATTACTTATAAAG
ATTACAAAATTAATATAGTAGATACTCCAGGTCATGCTGATTTTTCTAGTGAAGTTGAAA
GAATTATGAAAACAGTTGACACTGTAATTTTATTAGTTGATTCAAGCGAAGGACCAATGC
CTCAAACTAGATTTGTTTTACAAAAAGCTTTAGAAATTGGATTAAACCCAATTTTATTTA
TTAATAAAATAGATAAAAAAGATCAAAGAAGTTTAGAAGTAGTTGAAGAAGTAATTGAAC
TATTTTTAGAACTAAATGCAACAGATGAACAACTTGATTTTAAAACTTTATATGGAATTG
CAAAAAATGGAATTGCTCAATATAGTTTAGAAGAACAAAGTAATGATTTAACACCTTTAT
TTGAAACTATTATTAATCAAGTTGGTTCATATCCAATTGAACTATCAAATAATGATTTAG
TGATGCAAGTTTCAAGTTTAGCTTATGATAGTTTTATTGGAAGAATTGGAATTGGAAGAA
TTTTTGAAGGAAGCATTAAAGAAAATCAAATCGTAAGTATTGTTAAAAATGATAGAACTG
TTAAGCAAGGAAAAATTGCAAAATTAATGGTTTATCAAGGATTAAATAGAGTTCAAGTTA
AACAAGCATTTGCTGGAGATATTATTACATTTGCTGGAATTGAAGATATTTCAATTGGAG
ATACTATTAATAATTTAAATATTATTAAACCATTAAAACCAATTCATATTGAAGAACCAA
CAATGTCTATGAACTTTTTAGTAAATACTTCACCATTTGCTGGAAGAGTTGGTAAATTTG
TTACTTCAAGAAATATTAAAGAACGTTTAGAAAAAGAAGTTGAAGTTAATGTTGGTTTAA
GAATTGAACCTTTGATTAATTCTGAAATTGAAGGATTTAAAGTTTTAGGACGTGGAGAAT
TACATATTTCAGTTTTAATTGAAGCAATGAGAAGAGAAGGTTTTGAATTAGCAATTTCAA
AACCAGAAGTAATTTTTCAACGCAATCCAATGACTGGAGATTTATTAGAACCAATTGAAA
AAGTAATTATTAATACACCAACTGAATATTCTGGAACTATTATTAACAAATTAAATCAAA
GAAAAGGAATTATGTTAGATATGGATTCTGATGGTATTAGAGATAAAATTACTTATTCTA
TACCATTAAGAGGTTTAATTGGATTTAGATCAGAATTTACAAATGATACTCATGGTGAAG
GTATTATGGTTAAAAGTAGTAGTGGATATGAACTATATAAAGGTGAAATTGTTTCAAGAC
AAAATGGAGTATTAGTATCAATGGCAAATGGTAAAAGTTTACCTTATGCTTTAAATAATC
TTGAAGATCGTGGAATTTTATTTATAGGTCCTCAAGTTGAAGTTTATGAGGGAATGATTA
TTGGTCAGCATTCAAGAGATAATGATTTATATGTAAATCCAACAACAGCAAAAAAATTAA
CTAATACTAGAGCTAGTGGGACTGATGATGCTGTTAAATTAACACCAGCTAAAAAAATGA
GTCTAGAAGAAGCTTTAGAATATATTTCAAATGATGAGTTAGTTGAAATTACTCCAACAG
ATATTAGATTAAGAAAACGTTGATTAACTCAAGCAGAACAAAAACAACACAGAAACGATA
AATACTAGATGAGACAAACAAAAGTTGATATTTGCATTATCGGTGGTGGAATAATTGGTG
CTTCTATTGCAAGAGAACTAGCAAAATTTGACAAAAAAATTGTGGTTTTAGAAGCAAATT
CAAAACTTGCATTAGAAACAAGTAGTCATAACTCAGGATTAGTTCATGGTGGGTTTGATC
CAAGACCTGAAACTTTAAATGCAAAATTAAATGTTTTAGGAAAAAAGCGTTACGAAGATT
GAATTAAAGAAATGGATTTTCCTTATTTAAGAATTGATTCTACTATAGTAGCATTTAATG
ATAATGAAATGAAACATGTTCATATGCTATATGATAGAGGATTGATCAATGGATTAGATC
CAAAAGAAATGGAAATAATTGATGCAAAAGAACTTCAAAAACGTGAACCAAACATTAATA
AACAAGCAGTCGGGGCATTAGTATGTAATTCTTCAATTGCTATTGATCCAGTTGTACTAA
CTACAACACTTATGAGAAATGCTATTAAAAATGGTGTTGAATTAAAAGTTAATTCAAAAG
TAATAGATATTAAAAAAAATGATAATATTTTTGAAATCAAAACTTCAAAAAATGAAGTTA
TAAAATCTGAAGTTATAGTTAATGTAGCTGGTCATTATGCTGATATTATAGCTCAAATGG
CTGGGTATGGTGATTTTAAACTAACTACAAGAAGAGGAGAATATCGTATTTTAGATAAAT
CTGAAGCAGGTATTGTAAATTCTGTAGTATTTATGGTGCCAACCATTCACGGAAAAGGAG
TTATTGTTGCTCCAATGCTAGATGGAAGAGTTATGGTAGGACCAACCGCTTTAGATGGAG
TACCAAAAGAAGAAACTCTACTAGTAACTCAACAACAATATGATAACATTGGAAAAATTG
GTAAACATTTAATTCCAAATATTAATATGGATAAAACTTGTATAGTTTATGCTGGTTCAA
GACCCATTGATATTGAAACTAATGATTTTGTAATTAGACCAGCAAAAAATGATAAGAAAT
TTATTAATGCTGCTGGAATGAAATCACCAGCTATTGCCTCAGCACCAGCTATTGCAGATA
TGGTTTGTGATTTAGTAAAAAACGCATTTGATAAATTAGAGAAAAAAGCTAATTGACAAC
CAAAAGAAGAAGCTATTCTTCCATGAAAATAGATGAACAACATTAAAAAATACATCTTAA
CACTAGATGAAGGAACAACAAGTGCAAGAGCTTTAA-TTACTGATAAAGAAGGTAATATT
ATTGCTGTTGAACAATCAGAATTCACTCAATACTTTCCAAAAGAAGGATGGGTAGAACAC
GATGCTATTGAAATTTGAAATACTCAACGTTCTGCACTAGTACAAGTTTTAAATAAATCT
GGAATTGATCCAAGTCAAATTGAAGCAATTGGAATTACTAATCAACGTGAAACTGCTGTT
GTTTGAAATAAAGAAACTGGATTACCAATTTATAATGCTATAGTTTGACAAGATCAAAGA
ACAGCCGATTATTGTCAAACATTTGATAAAGATACTTTAGAGATGGTAAAACAAAAGTCT
GGATTAATAATTAACCCATACTTTTCAGGAACTAAAGTAAAATGAATTTTAGATAATGTT
CCAAATGCTAGACAACTAGCAAAAGAAGGAAAACTAATGTTTGGAACAATCAACACATGA
TTAATTTATCGTTTAACAGGTGGAGAAGTATTTGTAACAGATCATACTAATGCACAAAGA
ACTTTACTATACAACATTCACACAAATGACTGAGATGATAAATTATTAAAATTATTTGAT
ATTCCAAGAAACATCCTTCCTGAAATTAAATCATGTAGTGAGGTTTATGGTTTCACATTT
AAAGGACTATTTTCTAAAGGAAATGAACAAAGAATTAAAGTTGCATCATCAATTGGTGAT
CAACAAAGTGCTTTATTTGGGCAATTGTGTTTAGAAAAAGGTCAAGTAAAAGTAACTTAT
GGAACAGGATGTTTTATTTTAACAAATACTGGTGAAGAAATTGTTAAATCAAATCATGGT
TTATTAACAACAGTTGCTTATTCATTTAAAGACAAAGTATATTATGCTTTAGAAGGTTCA
GTAATGATCGCTGGAGCTGCTGTTCAATGATTAAGAGATAATCTAAGAATTGTTTATAAT
GCTATTGAAACAGAATGATATGCTGGTCAGGTTAAAGATGATAGAAGAGTTTATGTTGTT
CCATCATTTACTGGTTTAGGTTCTCCTTATTGAGATTCATTCTCACGTGGTGCTATTTTT
GGACTAGATCGTGGAGCTAGACGTGAACATATTGTTAGAGCAACTCTAGAAGCTATTGCA
TATCAAGCAAATGATGTTGTTGATGCAATGGGAAAAGATATGAAAAAACCAATTGAAATT
TTTAAAGTAGATGGCGGAGCTGCAAATAATAAATTTTTAATGCAATTTCAATCAAATATT
TCTCAATCTAAAGTTATAAAACCAACAAACGTGGAAACTACTGCTATGGGAGCTGCATTT
ATGGCTGGATTAGCTGTTGGATATTGAGAAAATGTTGAAGAATTGAAAAAAACTTATAAA
GTTCACTTTGAATTAACACCAGAACTAAGTAAACCAGAAGTTGATAAATTAATTAAGGGT
TGAAAAGTAGCTGTTCAAAGAACATTTAAATGAGTAGAAGAAATTGAATAAATGACTAAA
GAAACATTACAAAAGAGAATGAAACGAACCAAAGTAATTACAACAATTGGTCCTTCAACT
CACTCTGCAGAAGCTATTAAAGAATTATTTAATAACGGAATGACAACTATTCGTTTAAAT
TTTTCGCATGGTAGTTATGAAGAACATGGTTATAGAATTAAAGCTGCTAAAAAAATCTCT
AAAGCTTTAAATAAACCAATTTCAATAATATTAGATACTAAAGGTCCTGAAATTAGATTA
GGAAAATTTAAAGATAATAAACAAGAAGTAGTAAAAGGTCAATCTATTACTATTTATACA
GATAATTATTCTTATTTAAATAAGGAATGTGTTCAAGGTGAAATGACTGTTGCTTATGAT
ATGTCAGTTGATTTAAAGCCTGGAGATATGATTTTAATTGATGATGGTAAGCTAGAATTA
ACAGTTGATTCAGTTGAACCTCAAATCATTAAAGCAACAGCATTCAATCATCATATTGTA
AAAACTAATAAGCGCGTTAACTTACCTGGAATCAATTTCTCTTTACCTTTTTTATCTGAA
AAAGATGAAAAAGATATTTTATTTGGATGTGATCAAGGTGTTGATTATATAGCAGCATCA
TTTGTAAACACAGCTGAAAATGTAAGACAAATTAAAGAGATTCTAACTAAAGCTAATGCA
AATCATATTCAAATTATTTCAAAAATAGAATCACAAGTTGGATTAGATAATATTGATGAA
ATTATTGATGAATCTGATGGAATTATGGTTGCACGTGGTGATTTAGGATTAGAAATTCCA
TATTATGATGTACCTTATTGAGAAAAAATTATCATCAGAAAATGTAGAGAAAAAGGAAAG
ATTGTAATTGTTGCTACTCAAATGCTAGAAACAATGACAGAAAATCCATCACCAACTAGA
GCTGAAGTAACTGATGTTTATTTTGCAACTGAACTTGGTGCTGATGCTACAATGTTATCT
GGTGAATCAGCTGCTGGAGATTATCCGTTCTTAACAGTTCATACAATGTCAACAATTAAT
AAAAGAGCAGAAGTTGAATTTTATAACAAGATTTACTATCAAGTACAATTAGATAATGCA
AGAAACTCAACATCCAGGACCTAGAGCTGAAATTGCAGATCTACTAGCCACAAAAACAAA
AGATGGTGAATATAAGTATGCTATTGTTTTATCAAAAACAGGTGAATTATTGAAAACTAT
TTCTAAATTTAGACCAAATGTAACAATTTTAGGAGTTAGTCCAGATAAGAAATTATGAAC
TTCATTTGGTGTGTGACATTCAATTTTTATGAATAAAGTTGATACCTTAGATAATTTAGA
TAATAATATTGAAAAATTATCAGAAATTGCTAAATCTTGAGGAGCAAAACTTGGTGAAAA
AGTTTTAGTTGTAAGAAGTACTGCTATAAAAGAAATAGAAGTTATCTAGATGAAAGTTAT
AGTACTAGGTACTAACCATGCTGGAACAACAGCTGTTAGAACTTTAAAAAGATTAGATCC
TACTTGTGAAGTAACTACTTATGATAAAAATGATGCCATTTCATTTTTAGGAGGTGG---
TATTGCTTTATGAGTAAAAGGTGAAGTTAAAGACCCAAATATGTTATTTTATGCAACTCC
TGAAATTTTAAGATCTGAAGGAGTTAATGTGTTTATGAATCATGAAGTATTATCAGTTGA
TGATAAAGCAAAAACTGTTAGTGTTAAAGATTTAAAAACAGGTGAAATCAAAACTGATAA
TTACGACAAATTAATTGTAGCTACAGGAGCTTGACCTTTAATTCCACCAATTCCAGGAAT
TGATTTAGAAGGTGTTCAAATTTGTAAAAACTACCACCATGCTAAAAAAATTCTAGAACA
CAACTTAGATAAAAGTTATAAAAAAATTGCTGTAGTTGGTGCTGGATATATTGGTGTTGA
ATTAGTTGAAGCATTTAGCGAATATGGAAAAGATGTTACTTTAATTGATGTTGCTAATAG
AATTATGCCAGTATATTATGATCAAGAATTCACTGATTTAATGCAAGAAAAAATGACTAA
AGCTGGTGTTAAATTATCACTAGGAGCTAAAGTTATTGAATTTAAAGGTGAAAATGGAAA
AGTAACTCAAGTTGTAACTGATAAAGGAAATATTGATGTAGATTATGTAATCTTTTCTGT
TGGTGTAAGACCACAATCAGCTATCTTAGAAGGAGTTTGTGACTTAGATGACAGAAAAGC
TATTGTAACAAATGACTTTATGCAAACTACAAATCCAGATATTTATGCAATTGGAGATTG
TGCTCAAGTTTATAACAAAGCTATGAACAAAAATGTTCCAATTCAATTAGCAACAACAGC
CGTTAGAACTGGAGTTATTGCTGCATTTAACGTTATTAAAGGAAATAACTTAAAATCACC
TGGATTTACAGGAGCAAATGGAATTTCAGTATTTGGACTACATATGGCAAGTGTTGGAAT
CAGTGTTGAAGCTGCAAAAAGAATGGGATATGACATTGATTTTATAGATTTTAAAGATCT
AGATAGACCAGAATTTATGTCAACAGCAAACGAAGTTTTATTCAAAGTTGTTTGGGATAA
AAAAACAAGAAAAATCATTGGTGCTCAAGTAGCTAGTGAAAAAAACCATACTGAAGTTAT
GTATATGTTAGCCTTAGGAATTCAAAAAGACTTAACTATTGATGAATTACCATTAGTTGA
CATTTTCTTCTTACCACACTTTAATAAACCATTTAACTTTATTTCACTAGCAGGACTAGA
AGTTTTAGGGTTAAACTACTTTAAAAAGGAAAAATAGATGATTAACTTGTTGATCTCTAA
GTATCATGATCCTGCTATGAATTTAGCAATTGAAGAGTATTTAACTTATCATTATAAAGC
AAAAGAACCTATTGTATTTTTTTGACAAAATGCTAATACTATAGTTGTTGGAAGAAATCA
AAACGCTTTTGCTGAAATTAACTTAGAAGCTGCTCAAAAAGATAACGTTAAGATTGTTAA
AAGAAATACAGGTGGGGGAACTGTTTATCAGGATTTAGGTAATGTTTGTTATTCTTTGAT
AGTTGACAATTCAAATGATGATGTTGATTATCAAAAAGCATTACAACCTATTATCACTTA
TTTAAATCAAAAAAATATTAATGCAATGTTTTTTGGCAGAAATGACATGGTGATTGATGG
TTATAAGGTTTCAGGAAATGCTCAATTAAAAACTAATGAAAAAACACTAGTTCATGGTAC
ATTGCTATTTGATGTTGATTTGTCTAAAATGCCTAAATATTTAGTTGTTGATCTAGAAAA
ATTAAAACATCAACAAATCAGATCAAAACCTGCCAGAGTTAGAAATATAAAAGAGTTCTT
CAAAGACATTAATATTGATATTGATTTAAGCACTTTTATTAATGACGTAGTTAGTTCATA
TGTAAAAAATGAAAAAATTAAATGAATTGAATTAACTGATCAAGAAAAGCAATACATTCA
GTCAAGAAAAGAAACTAAGTTTGATCAATGAGACTGAACATTTGGAAAAAATACTGTATT
TTCTCTTGTTAAAAAACAATACCTTGAATCTAAAGGTTTTATTACCCTAAACTTAGATGT
CGATAATGGAGTTATTACTAACATTAAAATTTATGGTGATTTTTTAGGAACTCAAGGAAC
TGAAAAATTAGAAGCAAAACTAATTGGTGTTAAGTTTGATAAAAAAGATGTTGAAAAAGT
TTTAAATCAATTTGACTTAGAAGCAATTTTTGCTAAGAATTTTACAAGTGATGATATCAC
CAACTTATTATTCAAAGACTAAATGGCTATTATTAATAATATTAAAGCTGTAACTGATGC
TTTAGATTGCGCTATGCAACGCGACCCAAATGTTATTGTATTTGGTGAAGATGTTGGAAC
TGAAGGTGGAGTTTTCAGAGCTACTCAAGGATTAGCTGTAAAATTTGGAAATGACCGTTG
CTTTAATGCTCCTATTAGTGAAGCAATGTTTGCTGGTGTTGGTTTAGGAATGGCTATGAA
TGGTATGAAACCAGTTGTAGAAATGCAATTTGAAGGATTAGGATTAGCTTCTTTACAAAA
TATTTTCACTAACATTTCAAGAATGAGAAACCGTACTCGTGGTAAATACACTGCTCCAAT
GGTTATTAGAACACCAATGGGTGGAGGTATTCGTGCTTTAGAACACCACAGCGAAGCTTT
AGAAGCAGTATATGCTCATATTCCAGGAGTTCAAATTGTTTGTCCATCAACTCCATATGA
TACAAAAGGGTTGATTTTAGCTGCAATTGATTCACCAGATCCAGTTATTGTTGTTGAACC
AACAAAACTATATAGAGCATTTAAACAAGAAGTTCCAGATGAACACTACATAGTACCAAT
TGGAGAAGGTTATAAAATTCAAGAAGGTAATGATCTAACTGTTGTTACTTATGGTGCTCA
AACTGTTGATTGTCAAAAAGCTATTGCATTATTAAAAGAAACTCATCCAAATGCAACTAT
TGATTTAATTGATTTGCGTTCTATTAAACCATGAGATAAAAAAATGGTAATTGAATCAGT
TAAAAAAACAGGAAGATTATTAGTTGTACATGAAGCTGTTAAATCATTTTCAGTTTCAGC
TGAAATTATTGCAACTGTTAATGAAGAATGTTTTGAATACATAAAAGCACCTTTATCAAG
ATGCACAGGTTATGATGTTATTACTCCATTTGATAGAGGAGAAGGTTACTTCCAAGTTAA
CCCTAAAAAAGTTCTAGTCAAAATGCAAGAATTGTTAGACTTTAAATTTTAAATGGATAA
TTTAGAGCAAAAAACGATTGATGAAGTTCAAAAAATATTAAATACAAATATTAAAACTGG
TCTAACAAATCAAAAAGCTAGTGAATTATTAATAAAAAATGGTAAAAATGAATTAGCAAA
AAATAAGCAAACACCCGCTATTTTAATATTTTTAAAATCTTTAATTCAACCAATACAAAT
AGTTTTATTCATTGCAGCTATTATTTCAGTAATAGCACCATTAATTTCATCAAAACATTT
TGAAGTTAAATTTGATGATTTTATTGATTTTATAGTAATTATGGGTGTAATTATTTTAGA
CGCAACTTTAGAAACAATTCAACAAATTAAAGCAAGAAAATCAGTTGATGCTTTAAAATC
ATTATCTAAGCCTTCAGCTATTGTTTTAAGAGATTCTATTGTTAAAGAAATTTATGCCTC
TGAATTAGTAGTTGGTGATATTGTAATATTAGAAGCTGGAAAATATGTTCCAGCAGATTT
ACGTTTGCTAGAGTCAAGCGATTGTATGGTTGAAGAATCAATTTTAACAGGTGAATCATT
ACCAGTTGAAAAAAATATAAAATCAATTAAACAAACTAATATTTTAGCAGACAAAAAAAA
TATTTGTTTTATGTCTACTTTTATAACTTCAGGTAGAGCAATTGGTGCTGTTATTAAAAC
TGGAATTGATACTGAAATTGGAAAAATTTCTAAAACAATTTCTGAAAATGAAGAGCAAGT
AACACCATTAGAAAAGAAAATGAATAAATTCAGTTATTTAATTTCTATTCTAGCTATTAT
AATAAGTTTTTTTGTATTCATTAGTTTTATAATTAGTTCAAATAAAAACAACTGAGCAAC
TTATTTAATGATTTCAATAACATTAGCAATTGGTGTTATTCCTGAATCACTTTCTGCTAT
TGTATCTATTGCTTTATCTTTTGCTACAAAAAGAATGGCAAAGAATAATGTTATTGTTAA
AAAGTTAGAAAGTATTGAAACTTTAGGGTCAGTAAATGTGATTTGTACTGATAAAACAGG
GACATTAACTCAAAATAAAATGGCAATTAAAAAGTTAATTTGAAACAATGAAATTATTTT
ATCTGATGAATTTATAGATAAAACTGAAAATGAATTAGCTAAAACTTTATTTTTAAAATC
TTTAGTTTTACCAAATGATTCAATTACTGAAAAAGATGAGAGGATTGGAGATCCTACAGA
ACTTGCATTAGTTGATTTTGCTGAACAATTAAAAATTGATGAACAAGAGTTTAGAAGAAA
ATATCCAAGAATTTTTGAAATACCTTTTGATAGTGAAAGAAAATTAATGTCAACTGTTAA
TATTTTAGAAGATGATAAAAAATTTATTTTTACAAAAGGTGCTTTAGACCAAATACTAAA
AAAATGTTCAAAAATTTTTATTAATAATAAAATTGTTAAACTAACTAATACTTATAAAAA
AGAAATTAAAAAGTTATCAACATCTTTAAGCGATGATGCTTTAAGAGTACTAGGATTTGG
ATTTAAACAAATTTTAAATGATGAACAGCAAACTGAAGAAGACTTGATTTTTATTGGTGC
TGTTGGAATGATTGATCCTATTAGAAAAGAAGCTTTAATAGCAATTCAACAAGCAAAAGC
TGCTGGTATTAAAACAATTATGATTACTGGAGATCATGCTATTACAGCTTTAGCAATAGC
AAAGGATTTGGACTTAGCTTATACTCAATATGAAGTAATGTCTTCAGAAAAATTAGAACA
ATATACAGATCAAGAACTAGAAAGCGCCATTGATAATATTAAAATTTTTGCAAGAGTAAA
TCCTGAACACAAAGTAAGAATCGTTCAAGCTTTACAAAAAAAGGGATATATTGTTTCAAT
GACAGGTGATGGAGTTAATGATGCTCCAAGTTTATCAATAGCTGATATTGGGGTTGCTAT
GGGTGTTAGTGGAACTGATGTTGCAAAACAAGCAGCAGATGTAATACTAACTAATGATGA
TTTAAATACTATGATGACAGGAGTTCTAGAAGGACGTAATGTATATCAAAAAATTAGACG
CGCAATTGTTTTACTATTAGGATTTAACTTTGCAAATGTAATAAGTATTGTTATTATTTC
ATTATTATTAAAGATTTCACCCCTAAATGCTACAAATATTTTGTTTGTTAATATTGTAGT
TGATTCTTGTTTGGCATTTGGAATTGGAATGAGTCCAATCGATAGAACTCTTTTAAAAAA
TAAACCTCAACTAAGAAATAGCAATATACTTAGTGAGATAATTTGACCATTATTTAAAGT
AGGTTTATCATTATCAACTGCTCAAATAATCTCATTTATAATTGGAATGTCAGTAACAAA
TCTTGATTATTATAATAGTTTAGAAAATTATAATAAAGCTAATAATTGGTTTTTATTTAT
TCAACAAAATAGTAATACCTTATTAACCAATTTAGACGATATGCACGATTTTATAGTATT
TGGAAGAACTAGTATGTTTATTACAAGTATCATTTCACCAATTCTATTTACTCATCTAAT
AAAACTTACAAATTGAAAAGAAACCAAAAAAATTGATTGAACTATCTCAAAACCTTTGAT
TTGTGCTTGTGTTATTGCTTTATTAATTTCAATAATAGCATTTTCAATACCAGTGCTTAA
TTCGAAAGTATTTGGTTTAGCAGGCATTAATGATACAAAACAATATATTAATTGAAACTC
TAAAAATATGTGAATTCTATTTTCAAGTTTGGGATGTGGGTTAATTCCTTTTATATTTAT
TTTAATAACTGATGCAATAGAATTTTATTCATATCACTTATCAAATAGAACTTGAGAAAA
AAAA-CAAAAACTAATAAAGCAAATAATCGATCAAGAACAAAAAGAACAAGAACTTAAAA
AAGAAGATAAAAAAAATCAAGCAATATAAATGCAAGGAATTTTAGTTAAAAAAGATAGTA
ATGAAAGTTATGTGTTTTATGAAAATAAAATATATAAAGTATATGCAAAAGGTAATTTAA
AAAAAGAACTAAAACCTAAAGTTGGAGATGTTGTTGAATTTAGTATTTTAGAAGATGGAT
ATGGTTATATTAAAGAAATTAAACCAAGAAAAAATAGTCTAGATAGACCAAAAATTGCAA
ATGTTGACCAAGTTTTAATAGTTACTGCATTATATGAACCTTTATTTTCATCATTTTTAT
TAAATAAATATATTATGATGTTAGAAACGCTAAAAATTAAACCTATTTTAATTTTTACTA
AAGTTGATTTATTAAAAAAGAGTTCTTATTATCAAGAAGTTATACATAAAATTAATTGGT
ATGAAAAAATGCATTATCAAGTTTTAATCATTAATAATAAAGACAATTTAGAAAATAAAA
ACACAATAATTTTAAAATTAAAAGAACTTTTAAAAAATAAAATTAGTGTTTTTACAGGAC
AAACTGGAGCTGGTAAATCCACTACTTTAAATAATTTTTTAGATATTAATAAACAAATTA
AAACTAATGAAATTTCAAAAAAACTAAATAGAGGAAAACATACTACAACTAGTATTCAAC
TTTATAATTTAGAAAATAATATTTTTATAGCTGATACTCCAGGATTTTCAGCATTTGATT
TAAATAATATTGATATTGAGCATATTTTATATTCTTGAGAAACGTTTATTCCTTTTTTAA
ACAAATGTAAATTTGTTGATTGTACACATACTCATGAAACTAAATGTGTAGTAAAAAAAG
CTGTGGCTGAGCACTTACTACCAACATTCATTTATAATGATTATGTAAAAGTATATGAAG
AATTAAAGAAAAATAGAAAGAATAAATATTAAATGGATAAATCTAAAATCAGAAATTTTA
GTATTATTGCTCATATTGATCATGGTAAATCTACATTAGCAGACCGTATTTTAGAACTAA
CAAATACAGTTGAAAAAAGAGAAATGCAAGATCAATTATTAGATTCAATGGATATTGAAA
GAGAAAGAGGAATTACAATTAAATTAAACTCAGTTCAATTAAAATATCATTCAAAGGATG
ATAAAGATTATATTTTTAATTTAATTGATACTCCAGGTCATGTTGATTTTACTTATGAAG
TTTCAAGAAGTTTGGCTGCTTGTGAAGGTGCTGTTTTAGTTGTTGATGCTTCTCAAGGAG
TTGAAGCTCAGACTTTAGCTAATGTTTATTTAGCAATTGATAGTAATTTAGAAATAATTC
CAGTAATTAATAAAATTGATTTGCCTAGTGCCGATGTTGATAAAGTTAAACAAGAAATTG
AAGAAATTATAGGATTAGATTGTAGTAATGCTCCTTTAATTTCAGCAAAGACTGGATTAA
ATGTTCAAGATGTTTTACAAGCAATAGTAGATAAAATACCACCACCAAATGATGCTATTG
ATAATGCACCTTTAAAAGCTTTAATTTTTGATTCTTATTATGATAAATATTTAGGTGTTG
TTATGTCAATAAGACTAAAACAAGGGATGTTAAAAGTTGGTGATAAAATCAAATTAATGT
CTACTAATGCTGAATATGAAGTCACTTCTTTAGGAATAAAAACTCCAAAAATTGTTAAAA
AAGACTTTTTAGAAGCTGGTGAAGTTGGCTGAGTTGCAGCTTCAATTAAAACTATTAAAG
ATGTTAATGTTGGAGATACTATTACAAGTGTTTTAAATCCGGCTAAAGAACCACTTGATG
GTTATAAAAAATTAAAACCAATGGTATATTGTGGAATTTATCCAATTGATACTAATAAAT
ATCAAGATTTTAAAGAAGCTTTAGAAAAAATTGAATTATCTGATTCTTCTTTAGTTTATG
AACCAGAAACTAGTCAAGCTTTAGGATTTGGTTTTAGGTGTGGTTTTTTAGGATTATTAC
ATATGGAAGTAATTCAAGAAAGACTAGAAAGAGAATATAATCTTGAACTAATTGCAACTG
CTCCAAGTGTAGTTTATAAAGTTCACTTAACAAATAAACAAGTAATTGAATTAGACAATC
CTGCATTATTACCTGAGGCTCAAAAAATTTCAAAAATTGAAGAGCCATTTGTTGAAATTA
AAATAGCAACTCCGAGCGAATATATTGGAAACTTAATGAATTTGTGTCAGAATAAGCTTG
GTATTTATAAAAATATGGAAGTAATTGACAATAATAGACGAATTTTGATTTATCAAATGC
CATTAGCTGAAATTATTTTTGACTTTTTTAATAAATTAAAATCTATTTCTAAAGGATATG
CTTCTTTTGAATATGAACTTATTGGTTATAAAGAGTCAAAATTAGTAAGAATGGATATTA
AGTTAAATGGAGAAATGGTTGATGCATTTTCAATGATAGTTAATCAAAAATTTGCTTATC
AAAGAGGAAGTGCTTTAACTTTAAAACTAAAAGAATTAATTCCAAGACAAAACTTTGAAG
TACCAATACAAGCGACAATTGGAAATAAAGTAATTTCAAGAGAAACTATAAAAGCTTATA
GAAAAGATGTTACTTGAAAACTTCATGCTGCAGATAAATCAAGAAGAAAGAAATTATTAG
AAAAACAAAAAGAAGGTAAGAAAAAGATGAAAGAAATTGGAACTGTAGAAGTTCCACAAG
AAGCTTTTGTTGCAATTTTAAAAATAGATGATTAAATGCTAACTAAAAGACAAGTTAAAA
TTTTACAAACTATTGTTGAAGAATTTATTAAAACTAATCAACCAGTTGGATCAAAAAGAA
TTTTAGAACTATTAGATATTAAAATATCTTCAGCAACAATTAGAAATGAATCAGCTATTT
TAGAACATGAAGGTTATTTAGAAAAACAGCACACTTCAAGTGGAAGAACACCTTCAACTA
AAGGCTATAGATATTATGTTGATAATATTATGAAACTAGATTCAGCTGATTATACTAGAT
TAAAAATTTATTTAAACCAGTTATTAGATTTAAGAAAATATGATATTGATAAAACGATTA
ATTATGCTAGTGAAATTATTAGTGAATTAACTAAAATGACAGCAGTTGTAATTAAAAAGC
AAAATATAAAAAATATAAAGTTAAAAAAAATTGAACTAATATTATTATCAGAATTTTTAG
CAAGTGTTTTATTTATTTTTTCTGATGGTGATGTGCAAAATAAAATGTTTAATTTAAAAG
ATATTTCTTTATCTGATTTAAAAATTGCTATTAAATTATTTTCAGATTTTTTAGTTGATG
TTAAATTAGATGAAATAGATCAATATTTAAATGATTTAAAGCATCAATTATCTTTAAGTA
TTAAACAATATGACTATGTTTTAAACACATTTATAAATACTATTTTAGAATCAAAAAATG
AACAAAAAGAAACTCATGGAATGAGATATATGTTAGAAAATCCTGAGTTTAATGATACTA
ATAAATTAAAAAATGCAGTTAAATTAGTTGAACAATTATCTCCTTTTGATTGATTTAATA
TTGCTTATGAATCTAATAAAAATATGAATAAAATAGCAATTAAAATTGGTAATGAAATCG
ACCAAATAAATGATGATATTTCAATGATTGCTACAGAATTAAAAATTGGTAATTCTTCTA
CTGTTTTAACTTTAGTAGGTCCAAAAAGAGTAGATTACAACCAAGTAAACCAGTTAATGA
ACTTAATTATTGAAATTATTAATGCAAAGGAGAATTAAATGTCAAATAAATATAAAGACA
CATTATTAATTGGTCAAACTAATTTTGATATGCGTGCAAATTTAGCTCAAAAAGAGCCTA
AAATTGAACAATTTTGACTAGATAATAAAATTTATAATAAAAAAATGAAATTAAATGAAA
ACAAAAAAGTTTTTATTTTACATGATGGACCACCTTATGCAAATGGAGATTTGCATATTG
GTCATGCTTTAAATAAAACTTTAAAAGATTTCATTGTTAGATATAGAAATGCAGCTGGGT
ATTATTCTCCTTTTATTATGGGTTGAGATACTCATGGTTTACCTATTGAAAGTGCTGTTA
CTAAAATGGGTGTTGATCGTAAATCTATGAGCAGTGTTGCTTTTAGAGAACTTTGTTATA
AATATGCTTTAGGACAAATCCAAAATCAAGCTGATCAATTTAACCGTTTAGGAATGTTTA
CTGATTATGATGTTAAGTATGTAACTTTAACTCATGATTTTGAAATGTCTGAGCTAAGAT
TATATGAAAAAATGTATCAAAAAGGATTGATTTATAAAGATTTAAAACCTATTTATTGAT
CACCATCAAGTGAAACTGCCTTAGCTGATTCTGAAATTATTTATAAAGATGTAACTTCTC
CTTCAATTTATGTAGGTTGTGATGTTGTTAATAGTGATGAATTTAAAAATACTCAATTAG
TTATTTGAACAACTACTCCTTGAACTTTACCATTAAACCAATTAATTGCTATTGGAGAAA
AAATTAAATATAGTTTAGTTCAAGTAGAAAATCTTGATAAACAATTTATTTTAGCTTCTG
ATTTAGTAAATCAAGTAAGTAAAATTATTGGTTGAGAAAATGTTAAAGTAGTTAAAGAAT
TAGATGCAAATCAATTAGTTGGATTAAATTATGTTCACCCTTTATATGATTCAAAAATTA
ATAAAATAGTTTTAGGACATCATGTTACAAGTGAGTCTGGATCAGGTTTAGTTCATATTG
CTTCAGGATTTGGTGAAGATGACTTTTTAATTGCAAAACAAAATAATGTAAAACCATTTG
CTCCACTTGATGATCAAGGAAAATTTACAAATGAAATTGGTGATGTAGATCCAGAAATTG
TTGGTATGTTTTATGATGATACTAATAAAATAATTACTAAAAGATTAGAAAATAATCATA
AATTATTAAAACTAAACTTTTTAACTCATTCATATCCACATGACTGAAGAACTAAAAAAC
CAATAATTTATAGATGTACTTTACAATGATTTGTTAACTTAGCTCCAGTTAAAGATGAAA
TTTTAAAAAATGTTGATCAAATTGATACTCATCCAAAATGAGCTAAAAAACGTTTATATC
AAGTTTTAGACGAAAGACTTGATTGAACTATTTCTCGTCAAAGATTATGAGGAGTTCCAA
TTATTGCTTTTTATGATCAAAATAATAATTTAGTTTTAAACAATGAAATTTTAAACTATG
CAATTAATAAAATTGAAAAAGTTGGAACTAATGCTTGATTTAGTTTAGATGCTGATGAAT
TTTTACCAGATGAATATAAAAACAAATCATTAAGAAAAGAAAGAGACACTTTAGATGTTT
GATTTGATTCAGGAAGTAGTTCAATTGCTTTAAGTGAAAAATATCCTAAGTTACAAGCGC
CTTATGATATTTATTTAGAAGGAAATGACCAATATCGTGGTTGATTTAATGCTTCAATGA
TTAATTCAACTATTTATGCAAACAAATCTCCTTATAGACAATTAGTATCACATGGTATGA
CTACTGATGAAAAAGGAAATAAAATGTCTAAATCACTTGGTAATGGTGTTGATCCAATTG
AATTTTCAAATGAACTTGGTGCTGATATTTTAAGATTATGAGTAGCTTCAACTGACTTTA
CTGATGATCAAAAAATTGGAAAAGAAATTATTAAACAAATTGGTGAAGCATATAGAAAAA
TTAGAAATACAATGCGTTTTATTTTAGCTAATTTAAATGATTTTAATCCTAAAACTGATT
ATCAAGCTAAATTAAGTGAAGTTGATATGTATAGTTTAGCTAACTTAACTGCTTTTAAAA
ATAGAGCTTTACAAGCATATGAAGAATTAAACTTCAATTTAGTTTATACAACAACTATGA
ATTATGTTACTAAGAATTTATCTGCTTTTTATTTAGATTTTATTAAAGATATTTTATACA
TTAATAGTAAAAACGATCTAAGAAGAAGACAAGTTCAAACTGTTTTATATGAACAATTGT
ATTGCTTGATTGATATTTTAAGACCAATTTTAGTTCATACTGTTGAAGAGGTTTATCAAA
ATTTAAACGACACTAAACTTGAGTCAGTTCACTTATTAGATAATAGAGAACAAAACTTTG
TTTATGATAAAGAATTTGTTGACAAATGAGATAAAGTAATGGTTTTAAGAGATGATGTTA
ATAAAGCTTTAGAAATTAGTAGAGAAAGTAAAACAATTAATAAAGGATTTGAAGCTGTTG
TTTACATTAAATTAGATAAAGAATATGAAAAATTAAAAGATATTAAAGATTTAAGTCAAA
TCTTTATTGTTAATAGTATTAATTTTGTAGATGATATTGATGATAGTTTTGTTAGAACAA
ATATTTCATCAATTAAAGTTGTACAAAAACAAGGATTAAAATGCCAAAGATGTTGACAAA
TCTTTGATAATTTAATTGATGATGAAATTTGTAATCATTGTAATAATGTAGTTAAATCAT
TATAGATGAAAATCGATGAAAAAGAATTAATATCTAAATATTTTGATCAAGCATTAAATG
AAACAATGAAAGTTGTATCTATTCCTTCTTTTTTAACTACTCCAACAAAAGATGCTCCCT
ATGGAAAAGGTTGTAAAGAAGTATTAGATTATGTAATTGATCTAGCTAATAATTTAGGTT
TTCAAACTTATAAAGATATTAATAATAAGTATGGGTTTGTTGATTATGGAACTGGTGAAA
AATTATTTGTAATTTTAGCTCATTTAGATGTAGTTCCACCAGGAAATATTGAACAATGAG
TTACTGATCCTTTTACACCAATTATTAAAGATAATAAACTAATCGGAAGAGGTACTTTTG
ATGATAAAGGTCCTGCTATGATGAATTTATTTGCTTTAAAATATTTAAAAGATCATAATT
ATATATCTTCAAAATACAAAATCAGACTAATTTTTGGATTAACTGAAGAAACTACATGAG
ATTCAATTAATACTTATATTAATGATCATGGGGTTGCTGATTTAGGATATACTCCAGATG
GTGAATTTCCCGTTGTTTATGCTGAAAAATGAATTGCTGATTTAGATATTGTTTCTAATG
AACAAACTGATATACAAATTGGTGGTGGAGCTGCTTATAATGTGATTTGTGATACTGTTT
GATATAAAGGACCAAAAATCAAAGAAATACAAGAATATTTAAACAAAAATAGTATAACAA
CTAAAATTGAAGATGATAAATTAGTTGTTCAAGGAAAAGCTGGACATGGTAGTTTACCTT
GATATGGAATTAATGCGGCAACTTGATTAGCTAAAAGTATGTATGAAAATGATGTTCATC
ATAAAATTACAGATTATTTAGCTAAAGATGTGCATTTGGACTTTAATCTAAAAAATGTTT
TTGGTGATATTTCTGATGAGACTGGTGAACTTACTCAAAATGTGGGAATTATTCAAATTA
AAAATAAAGATTCTAAGATCGGTTTAAATTTTAGAATCCCTGTATTCACTAATCCAAATC
AAATTTTTATTCCAACATTAACTAAATATTTAGAAAAAATTAATTTATCTTTAGAAGTTA
AAAATATTGATAATAGTTTATATGTTCATCAAGATTCTGATCTAATTAAAAAAATTATGA
AAGTTTATCAAGAAGTGACTCAAGATTATAAAGCAAAACCTATAGCTATTGGTGGTGGAA
CTTATGCTAAAGCTATGCCTAATGTTGTAGCTTTTGGTGCAGAATTTGATATTGAAAACT
CAACAATGTATGCTTATAATGAGTATGTTAAAATTGATGATCTAAAAAAAATGTTAGAAA
TTTATACTAAAGCCATTGTTTTATTAACTGAATAAATGAGTAAAAAAGTTAGCATTATTT
TAATAGCAGGCGGAAGTGCTAGTGGTAAAACAACTATTGCTAGTAAAATAGCTAATGAGA
TTTTAAAAGATAAATCTGTAGAGCATATTTCAATGGATAACTATTATAAAGATTTTACTA
ACTTATCTTTAGAACAAAGAAACACAATTAATTTTGATCATCCAAATTCAATAGATATCG
AACTTTTACTTAAAGATCTAAAGCAACTTTTAAAAAGACATGATATTTTTGTTCCGACTT
ATGATTTTACAAAACATATTAGAACAAACAAAGAAAAACTAATTAAAGCTAGTGATGTTA
TTATAGTTGATGGAATATTTTCTTTACATTTTGAAAAATTGCGTGAACTTGGAGATATTA
AAATCTTTGTTAAAACGCCTGATGACTTAAGATTTATTAGAAGATTAATTAGAGATATAA
ATGAACGTAATAGAACAGTTGAAAGTGTAATTGATCAATATTTAACAGATGTAAAACCAA
TGCATGATTTATTTATAGAACAAACTATTGATTATGCTGATATTATAATTCCTTTTAAAA
AAGGAAATGATGTAGCTATTAATATAGTTGCTTCTAAAATAAAAGATTTATTAAATTAAA
TGATATTAAAAAATGCCAAAATTGTTTTAGAAGATAAAATTATTAATAATGGTTATTTAA
TTATTAAAGATAAAAAAATAGTTGAAATTGGATCTGATTATAAAAAAAAGAATGGAATTG
ATTTAAATAATCAGTGATTATTACCAGGATTTATTGATTGTCATGTTCATGGTGGGTATG
GAGTTGATTTTGAAACTGGAAATAAAAATAGATTTAAACATTTTGCAGATAACATAATAA
AAGAAGGAGTTACTAGATATATTCAAACAAGTGTAACTAATAGTGTTAAAAAAAACAACC
AAATATATAAAGAATTTGGAGAGTTTATAAACTTAAATAATGGTAAAGCTAAATGTCTAG
GAGCTCATTTAGAAGGACCTTTTATTTCTAAATTTAAAAAAGGTGCTCATCAAGAAAACT
TATTATTAAATCCAGATATTGAATTAACTAAAAAATGAAATAAATTATCTAATAATAGTT
TAAAAATAGTTACTTATGCTAGTGAATTAGATAATGGAACTTATACTCAGTTTTTAATTA
ATAATCAAATTATTCCAAGCATTGGTCATTCTAATTTAAAAGCAAATCAATTTGAACAAC
CTTATTTATTAGGTGTTAGACATGTTACTCATTTATTTAATGGAATGAGTGGAGTTGATC
AACACAATCCTGGTTTAGTTGTTGCTAGTTTTAATCATAAAGATGTTTTATGTGAAATTA
TAAGTGATGGAATTCATTTAGATAAAGAAATTTTAAAAGTGATTTACAATCTTAAAACAG
CAGGTAATTTATGTATTATCACTGATTCTATGAATGCTAAAGGTTTAAAAGATGGTGAAT
ATAAATTAGGTAATTTAGAAGTTTATAAAAAAGGTATAGAAATTAGATTAAAAAATAATA
ATGCTTTAGCTGGAGCTGGATCAACTTATGATTATAATGTTAGAGTTTTTCAAAAAACAT
GTGATATTAAAATGACTGATTTAATTAAAATGACTTCTATTAATATAGCAAAACAATTAA
ATATTTTTGATAAAACTGGAAGTATAGAAGTGAATAAGTTAGCTGATTTAGTAGTTTTAG
ATGATAATTTATATGTAAATAAAGTACTAGTTGAAGGAAAAATTGTTTTTAAAAATACTA
AAAATAAAAAATTATAAATGAATAAGAAAGTTAAAATTATTGGTGCTGGTTTAGCTGGTT
GTGAAGCTGCATATTTTTTAGCAAATAATAACATACAAGTTGAATTATATGAAGTTAAAA
CTCTTATTAAAAATGAAGTTCAAAAAACAAAGAACTTTGCTGAATTAGTATGTTCTAATA
CTTTTAGAAGTCAATCATTATTAAATGCTGCTGGTATTTTAAAAGCAGAAATGAGACGCT
TAAACTCTCTAGTTATAAAAATAGCAGATAGTTGTAAAATTGATGGAGATGATGCATTAG
CTGTTGATAGAGAAGATTTTTCAAAAAAACTAACTGATGTTATTAAAAATCATCCAAACA
TTACAATTATTGAACAAAATGTTAGTCATATTGATGA-TGAAAATGACTTA--ACATTAA
TAGCTACAGGACCTTTAACTACAAATGAGTTAAAAGAAGATATTCAAAGATTAATTGGAA
AACAAAAACTATTTTTTATGGATGCTTCAGCTCCAATTATTACAAAAGATTCAATTGATT
TTAATAAAGTTTATTATTCAGGAAGACACAAACAAGGTAAATATATTTGCTGTCCACTAA
ATGAACAAGAATTTAACAAATTTGTAGATGATTTAGTTAATGCAGAACAAGTACAATTAA
AAGAATTTGAAAAATCAATCTTTTTTAAAGGTTGTCAACCAATTGAACAACTTGCAAAAA
CTAGTAAAAAACTTCTTTTAAAAGAACCAATGTCACCAAATAATTTACTAGATCAAAATA
ATCATCAACCTTATGCAGTTGTTCAATTGTGCCAAGATGATGCCAAAGATAGTTTATATA
ATATGGTTGGATTTCAAACCAATTTAAAATGACCAGAACAAAAAAGAGTCTTTCAAACAA
TTCCAGGATTAGAGAAGGCAAAAATTGTTAGATATGGAGTAATGCATAAAAACTATTATA
TAAATTCTCCAAAAATTTTAAACTTTAAACTACAAGTAATTAGAAAGAAAAATGTCTTTT
TTGCAGGACAAATCACTGGAGTTGAAGGATATATTGAATCAGCTAGTTCAGGTATATGAG
CTGCTATTAACATTCTAGCTTTTATTAATAATAAAAAAATAAAACCCTTACCAAACACAA
CAATTTTAGGTGCACTAACTAACTATATAACTAATTCTAAAATCTATAGTTTGAAACCTA
TGAAATGTAATTTAGGTATTTTAGAACAAGAAAATAAATATTAAATGTCAAGTAATAAAA
TATTAGATCGCGATCTTGATCAGTTAAGAGAACTTATAGAAGAAATGATCAAAGAAACTA
AATTACAATATGCACAAAGTTGTCTTGTAATTAAAGAAAAAAATAGATTAAGTGAAGCTC
AAAAAGTAATTGAACATGACAAGCTTATCAATGATATGCAAAATAAATTTACTTCAATGG
CTTTATGAAAAATTTCAAAACAAAAACTAGTAGCAAAAGATCTAAGACTCGCAATTGGAG
GAATTTTAATTACTAGAGAAATTGAAAGAATTGCTGATTATTCTAAAGCAATTTCTAAGT
TTTTTATCTTTTATAAACCTAATGAAAAACACCTTTTAATGATTAGTGAACTATATCAAC
TAGTGGTTGAAATGTTAGATATTTTTTCAGATGTCTTTGGTAATTTAGAAATTGATAAAG
AACAACAAGTTTTAAGTTTAGAAGAAAAAATTAATGAAAAATTTAGATCTTTTTATGATT
TATTAATTGATGATATTAGACAAAAAACAACAAAAGCTGAAGCTGAAGAAATTGCTGCTG
TTTTAAAACAACTATTTAATTTAGAAAGAGCTGGAGATCATTTATTAAACGTTCAACAAA
TTATTAATTTTGTAAAAACAAGCAAGTTTATAGAAAAAACTGAAAAAATTAAATAAATGG
TATATATAACAAATGAAAAAATTAATGAAATCATTTCACAAGCTAGTATTGTTGATATAA
TTTCTTCTTATTTACACCTAATTAAAAAAGGTAATAATTACTTAGCTATTTGCCCTTTTC
ATAATGATTCAAACCCATCATTAACGATTTCACCACAAAAAAGAATTTATACTTGTTTTA
GTTGCAAAGCCACTGGAAATGTTATTAATTTTATAAAAGATTATGAGCATGTTGATTTTT
TAACAGCTTTAAAAACAGTGTGTGAAAAATCTAATATACAACTTGATGAATTAAAAGATT
TTCATCAGCCTATAAAAGATTTAGAATCTGAAATAATTTTGAAATTAAATTCTGAAGCAA
ATGATATTTTTAAAACTACTTTATTTTCTAATTTAGGATCTAATGCTTTAGAATATTTAA
AATCAAGAAATATTAGTATTGAAGAAATTAAGAAATTTGAAATTGGATTTGCTAGTGATA
AAACAAATTTAGTTCAAAAACTATTAGATAAAAATTATAATAGCTTAGATATTGAAAAAG
CTAATTTAGGAATTATTACTAATAGTTATAATAAAGATTATTTTATAAATAGAATTATTT
TTCCAATTAAAGATGAAAACAATCATATTATTGGATTTAGTGGTCGAAGTTATACTAAAG
ATAATGAACCTAAATATTTAAATACCAAAGAAAATAAAGTTTTTAAAAAATCTCATTTAG
CTTATAATATAGCTAGTGCATTAAAAATTAGTAAATCTTTAAAACAAATAATTGTTTTAG
AAGGTTTTATGGATGTTATTAGTTTAAGTAGAATCGATATTAATAATACTATTGCTTTAA
TGGGTACTAGTTTATCTAATTATCATCTTGAACTATTTAAAAAACACAATTTAGAAGTTT
TACTTTTTTTAGATGGTGATGATCCTGGAGTTCAAGCAAATATTAAAATTAGTCATCAAT
TATTAAAACAACAAATTAATGTAAAAATTATTGATAATCAAACTAGTTATGACCCTGATG
AATTAATTAATAATGATCTTGAATATCTTAAACAAATTATTAATAAACCTATTCATCCTA
TTAATTGTTTAATAGAAAAAAAATGATTAAAAACTGATATTAATGATCCTAATCAAATTG
AAGATTTTATTAAAAATGTTTTGAGTTTTATAGTTGATCTTAATAATAATATATTAATTG
AAAATACTATTAAAAAACTATGTGAATTAACTAAAATTTCAGAACAAACTATTAAAAAAA
CTTTAGATGAATTAAAAACTAAACTAAATAAACAACAATTTAATAAAAATATTATTAAAA
AACCTTACACTACTAATAAACCTATTAGTAAAAAAAATCCAGTTGATTTTATTAAAAAAG
AATATATTAATGCTGAACAAAGAATTTTTGTTTCACTATTAATAAGTGATCAATTTTTAG
ATAAAATCGCAGCTAATGTTGAAAAGATGATTCATCCAGACATTAAATATGCAACAATTA
ATCTAATTAATTTATATAATAAAAAAATTTATCAAGGAAATGATATTAATAAAGCATTTG
AACTACTTAAAGAGTATAATCTTACAGGCTTTGATAAAAAACAAGAAGAAATTATCAATA
ATTCTTTAATAACACAAATAACAATTAAAGAATCTGAAATTGATGATGCTTTTAATAAAT
TAGACTTATATCATAAACATGCAGAAGTTTTAAATTTAAAAAAAATGCTTGTTGAAAGCA
AAAATAAAACAGAGAGAATTCAAATCTGAAATGGAATTGATACTCTGAAAAATAAAAAGA
AAAAGAGGTAAATGGCTAAATTTAATAATAAATCAGAATTAAAAAAGATTGCTTCGTTTA
ATGATTTTTTAGATTATACAGTTTCATTTGCAAAAAAGAATAATAATAAAGTTTCATCTG
AAGAAATATTAGAAGTTTTTGCTAATATTTTTCCAAATGCTTCAGATAATGAATCTGAAA
AGTTATTAGATGTTTTACAAAATAAAGGTGTAATTTTTTCAGATCTATTAGATGATCTTG
TAGTAGAAGAAATAGAACAACACGAAGAAGAAATTGAAGAAGTCAATTTAGATGAACTTG
AAGAATTAGAAAATTTAGAAGATCTAGAAGATTTAGATTTTGAATTAGATAATACTTCAA
CTAGTTTAGGTGATGATTTTGATGTACATATTAATGATGATCTAGATGAATTTAAACAAG
CAAAAAGTGCAGCTCTTAGAGGAAGAAAATCTGCTAAATCTTCAAATCATATGAAATATC
GCGTTGGTGGTATTAGTAATGAAACTAAAATTCAAGACATTATTAAAACATATTTTTATA
AAATAGGTCAAGCTCCTATTTTAACAAAAGATCAAGAAATAATGTATGCTAAAATGGCAG
TTAGTGATGATCCTGAAGATGTTAAAGAAGGTAGAAATAAATTAATTGAATCAAACTTAA
AACTAGTTATTTCTGTTGCTAGAAAACATTTAAATCGTGGATTAGATTTTGCAGATTTAA
TTGAAGAAGGAAATATTGGTTTAATGAAAGCTGTTGATAAATTTGAATATGAAAAAGGAT
TTAAATTTTCAACTTATGCTACTTGATGAATTCGTCAAGCAATAACAAGAGCTATTGCTG
ATCAAGCAAGAACTATTAGAATTCCAGTACATATGGTTGAAACAATCAACAAGCTAGCAA
GAGTTGAACGTCAATTAACTCAAGAATTAGGAAGAGAACCTAATGCTGAAGAAATTGCTA
ATAGAGTTGGTGAGGGTATAACTTCTGATAAAGTTATTGAAATTAAAAAACTTTCAATTG
AACCAGTAAGTTTAGAAAAACCTTTTGGTGATGAAGATGATACTCATTTTGGAGATTTTG
TTGAAGATAAAGATATGGTTTCTCCAAGTGAATACACTGAAAAAGAAATTCTAAAAGAAG
TTATGGATAAAGTTTTTGAAGATATGCCACCAAGAGAAGAAAAAGTTATTAGAATGAGAT
ATGGAATTGTTCCAACAAGATTAAGAACTTTATTAAGACTTGCTCAAGAATGCAATGATA
CAAATGCTAAAGAATTAAAACAAGCAATTGAAGAATTAGATATTCATTTAGATACACCAA
TTGAAAAAGTTAGAAAATTTAATAATGAAATAATTAATAATAATCTAGCAAAATATGATT
CAGCAAGAACTTTAGAAGAAGTTGGAAAAGAATTAAATGTTACTAGAGAAAGAATCAGAC
AAATTGAAGCAAAAACTATTAGAAAATTAAAACAACCATCACCAAATAATAAATCTGGAA
AAACATTAAAAGAATTTTATAAAGGATATTAAATGAATAAATTTAAATCTGGATTTGTAA
GTATTATTGGTAGACCAAACGTTGGAAAATCAACTTTACTAAATAAACTTATTGGAGAAA
AAATTTCAATAGTTACAAATAAACCACAAACTACAAGAAATAATATTAGAGGAATTTTAA
CTAAAAAAGATCAATATCAAATTGTTTTTATTGACACACCAGGAGTTCATACTACAAAAA
AACAATTAGATAAAGTTTTAAATACAAGTGCTTTAAAATCAACAAAAGATGTTGATGTGA
TTTTATTTTTAGCTCCAAGTGATGAAGCTATTGGAAAAAATGATTTATTTTTATTAAAGC
AAATTCAAAACTTAGATGTTTTTAAAATTTTAGTAATAACTAAAGCTGATAATGTTACAA
AAGAGCAATTAATTTTAAAAGCAAACCAATGAAGTGCTTATCAAGACCAATTTGATGAAA
TTATTATTACAAGTTCATTAACCAATTTAAATATTGAAAAATTATTAGAATTAATTGTAA
ATAATTTATCAGATAATGATTATCAATTTTATGATGATGATATTTTAACTGATCAATCAG
ATCGCTTTATGATAAAAGAAATTATTAGAGAAAATATTTTATTAAAAACAGGTCAAGAAG
TGCCTCATAGTGTTGCAGTTTTAGTAGAACATTTAGAACAAAATGAAACTGAAATGAACA
TTAGTGCAGCTATTATTGTTGAAAGACAGTCACAAAAATCAATAATAATTGGTAAAAAAG
GAGTAAAAATATCAGATATTAGATATAAATCTAAAAAGCAAATTCAAGCATTATTTAAAA
GACACATTAATTTAGAACTATTTGTAAAAGTTCAAGAAAATTGAAGAAATTCACCTAGTT
TAATTAAAAAAATGGGTTATAACAAGGATCAATATTAAATGGAAAATAAAATTAAAGTTG
TGTTTTGTGGAACTCCAAAAATTGGAGCTGATGTTTTAAAAGCTTTAATTGAAGTGAATG
AAGTTGAAGTTATTTTAGTAATTAGTCAACCAGATAAACCGATTGGTAGAAAAAAAGAAA
TAGTTTATACACCAGTTAAAAAACTAGCTTTAGAAAATAATTTAAAAGTTGTTCAGCCAA
ATAAAATAGGTGATATTTATGATGAATTAGCTAAATTAGAGTTTGATTTTTTAATTACTT
GTGCTTTTGGTCAGTTTATTCCAACTAAAATTTTAAAATTAGCAAAAACTGATTCAATTA
ATTTTCACGGTAGTTTATTACCAAAATTAAGAGGAGGAGCTCCTATTCAATATGCTATTA
AAAATGGAGATAAAAAAACTGGTATTACAATTATGCAAATGGTTAAGCAAATGGATGCTG
GTGATTATTATGTTCAAGAAAGTATTGATATTTTAGATAGTGATGATTCTGGTAGTTTGT
TTGAAAAAATGGGTCAATTAGCTTATAGTATGTGCAAAAAATATTTAGTTGATATTTATA
ATCATAAGTTTGAGTTAATTAAACAAAATGAAAATCAAGTTACTTTTTGTAAAAATATTT
CTAGTGAAGAAGAAAAAATTAACTGAAATAATACTAGTTTAGATATTTTTAATTTAATTA
GATCACTATCACCAAGTCCTATTTCATATACAACTATTAATAGTCAAAGATATAAAATTA
AAAGTTCTAAAATAATTAATTTAGATAATCAAAATAAAAATGTTGCTCCTGGAACTATTA
TTGATATTAATAAACAAGGAATAGTTGTTAAAACTTTAGATAGTAGTTTATTAATTTTAG
AAATTCAAAAAGAAGGTAAAAAAATAATTTTAGCTTCTAATTATTATTTAAATAAATTAA
GTGATTTAAAAATAAACGACAAGTTTGACTAAATGAAATTTGTCGATTCTGCTGATTTAA
TTATTAAGGCTGGAAAAGGTGGAGATGGAGCAGTTAGTTTTTTACATGCTTTATTTGTTC
CTAATGGTGGTTCTAATGGTGGTGATGGTGGTGACGGTGGATCTGTTTATTTTCAAGGAG
ATGAAGGTAAACACTCGCTATTAGATCTAAAATTGCAAAAAAAATATAGTGCTCAAGATG
GTTTTAAAGGCGATATTAAAAATATGCACGGTGCTAATGGTGAAGATAAAATCATTAAAG
TGCCTGTAGGAACTATTTTATATGATAAAAAAACTAATACTATATTAGCTGATATTAATG
AAAATAATAAATTAGTTTTAATTGCCAAAGGTGGAAAGGGTGGAAAAGGAAATGCAAGAT
TTGCAAATTCAAGAAACAAAGCCCCAACTATTTTTGAAGCCGGAGAACTAGGTCAAGAAT
TTGAAATTAGAGCTGAATTAAAAGTATTAGCTGATGTTGGATTTGTTGGTTTACCAAATG
CTGGAAAATCAACTTTATTAAGAGCAGTTTCTAATTCAAAACCTGTTGTTGCAGATTATC
CATTTACTACAATTAATCCACAACTTGGAGTTGCTAGAACTAAAAATAATGATACTTTTA
TAGTAGCTGATTTACCTGGATTAATTCAAGGAGCTAGTTTAGGAAAAGGTCTTGGTCATC
AATTTTTAAAACATATTGAAAGATGTTTAGTAATTTGTCATATAATTGATGCTTCTGGAA
ATTTTGGTTCAGAAGATATTATTAAAAATTATGAATTAATTAGAAATGAATTAAAAACTT
ATAATTTAAATTTAGAAAAAAGAGCTGAAATTATTGTTTTTAATAAAATGGACTTAGATG
AAGCTCAGTTAAATTTATTAGATGAAAAAATAATAAATTATTTTAAAAATAAAAAGGTTG
TACAAATTTCAGGTTTAAAAAAAGAAAATATAGATCAATTATTATTTATGATTTATGAAG
AATTAAAAATCGCAAAAAAACAACCTTTATGAGAATTAGATAAAAATAATGATCAAGATG
AAATGGCAATTTATAAATTTGAAGAACAAAAAGAAGATATTCAAGTTTATAACAAAGGTA
ATAATCGTTGAGAGATTGCTGGAGAAACAATTTTTAAAATTTATCAAAAATTTCCAATAT
GAACTGAAGATAACTTGTTAATGTTTAATGAAAAATTAAAAGAAACTGGTGTTTATGAAA
CATTAGTTAAAAAAGGCATTAAAAAAGGTGATTTTGTAAAAGTTTTTGATTATGAATTGG
AGTGAACAGATTAAATGAGTTCAAAAGCAACAAAAACTGTTAAATCAAAATTTGATATTA
TAAATAATCAATTACGTGATGATTTAATAGATTTTAGATCAGGAGACACTATTAGAGTTG
ATGTAAAAATTAAAGAAGGAGATAAATTCCGTATTCAATCTTTTGAAGGATTAGTTATTA
AAACTCAAGGATCAGGAATTACTTATTCTGTAGTTGTTAGAAAAATGTCAAATGGTGTAT
TTGTTGAAAGAGCTTTTCCTTTACACTCACCAATTATTGACTCAGTTACTTTAATTAAAC
GTGGTAAAGTTAGAAGATCTCGTATTTACTACATTAGAAAACTTTCTGGTAAAGCTGCTA
GAATTAAAGAAATTATGCCAACAAAACAAGCTAAAGAAATCAAATAAATGAAAAAGAAAA
TTGTAGCAATTGTTGGAAAACCAAATGTTGGTAAATCAAGTTTATTTAATAGAATTATTA
AAGAAAAAAAATCTATAGTTGATAATAAACCAGGAGTTACAAGAGATAGAATCTATAGTA
ATGCTGAGTGATTAACTAGAGAATTTATTTTAATTGACACTGGTGGAATAAGTGTTGATC
AACAATTGTTTTCAAATGAAATTCAAATACAAACTCAAATTGCAATAGAACAAGCTGATG
TTATTATTTTTGTTGTTGATTTTTTAAACAGATTAGATAAAGATGACAAAATGATTGCTA
AAATTTTACACAAATCTAAAAAACCAGTAATTTTAGCAATTAATAAATATGATAAAAAAA
CTATTGATGAACATAATTATGAATTTATGAATTTAGGATTTAGTGATTTATATTTTATTT
CTTCAACTCATGGAATTGGAATTGGAGATTTATTAGATAAAGTAATTTCTTATATTTCTA
AAAATGATGTAGAGTTAAAAGATGATTCAACTAAAATATCAATTATTGGAAAACCAAATG
TTGGTAAATCAAGTTTAGTAAATTCTTTAGTTAATGAAAATAGAATGATAGTTAGTGAAA
TTGAAGGAACTACTTTAGATGCTGTTGACATTAGTTTTTCTTATAATAAAAAGAAATATA
TAGTAATTGATACAGCAGGAATTAGAAAAAAATCAAAATTAGGTCAAACTGTTGAAAAAT
ATAGTTATTTAAGATCATTATCTGCAATTGCTAATAGTGATATTGTCTTATTAATGATTG
ATGCAACAAAACCAATAACAGATCAAGATACTAATATTGGTGGATTAATTTATGATGAAA
AAAAACCTGTAATTATTGTTGTAAATAAGTGAGATCTAATTAAAAATAAACAAGAACAAA
TTCTAAAAAAAGAAGAAGAAATTAGAGCATATTTTAAATATCTTTCTTATGCAAAAATCA
TTTTTATTTCAGCACTTGATAAAACTAGAGTTACTAAAATTTTAGATTTAATTGATGAAA
TTAAACAAAGCTTATTAGTTAAAGTTAAAACATATGTATTAAATGAAGTTTTAAATAAAG
CTCAATTAATTAATCCAGCTCCTGAATTTAACGGAAATAGATTAAAGATTTATTATGCTA
GTCAAGTTCAAGCTTATATTCCAACATTTGTTTTATTTTGTAATAACCCAAATTATTTAC
ACTTTTCATATAAAAGATTTTTAGAAAATCAAATTAGATTTAGTTTTGGATTTGATAGTA
TTCCTATTAATTTAATTTTTAGAGAAAGAAAATAAATGAAACACTGACAAGAATTAACAA
TTGACCAATTTTCAGGACCAATTGAGTTATTGTGATTAATGATTAAAGAAAAAAAACTTG
ATATTGTTGAATTAAGTTTATTAGAGATTGTTGATCAATATTTAGCATATATTAAACAAA
ACCAACAACTAGATATAGAAATAGCTAGTGAATATTTAATTATTGCTTCACAACTAATTG
AACTAAAATCTCGATATTTATTATTTAAAGACCAACAAGATGAACAAGTTGATCAAATTG
ATTATGATGATTTAGTTTATCAAATTAGTCAATATAATCAAATAAAAGAGATCTCTGATC
AATTGTTTAATGCTCAAGAAGTTTATTTACAAACCTTTTCTAAAAAAAGATCAAAACAAG
CATTTAAAAAAGATTTAATTTTTAAAAACCCTGAACCTTTAATTGATTTAAATGATCTAG
ATTTAGATAAACTAACAGAAATTTTTTATAATGTAATTACTAATTCAAAATCACTTAATT
ATCAGACTGATTTTGAATTAGAAACTGAAATTTATCAAACTTTAACTACTCCAAGTTTAT
CTGTTCATGAAGTAATTTTAGATGTAGTTAATAAAGTTACTTCAAACAAATTAAAAGAAT
GAAAACTTGAAGAATTACTAGATATTTTAGAGTTTAATCTAAAAAACTTTATTGTTATTT
TTTTAGCAATTTTAGATTTAGTTAGATATCAAATTTTAGAAATTGATACTAGAGGTAAAG
ATATTTATGTTTGTTTAAGAAAAGAAGTAATTGAAAATGAAAACTTAATTACTCAACAAT
TAGAGGTGATTGCAAATGAAACTACAATATAGATGAAAACAGGTATTTTATTAACTTTAT
GCTATGATGGAAGTAATTATCATGGCTGAATTAATCAAACTAATTCTATAAGCATTCAAA
CTGTTTTAAATAAAGCTATTAAAAAAGTAATTAAAACTAGTGAATTTAAAACAATTGGAG
CTAGTAAAACTGATGCTAATGTTCATGCTTTAGATCAAAAAGTCTTATTGATAATTTATT
TTACTCCAATTTTAGAAAAATTTATTAATGCTATAAATAAAGCTTTGCCTGAAGATATTA
GAATTTTAAATGCCAAATTTGTTGATCCTAATTTTAATATAAGAGAAGTTGATTATAAAA
TTTATAATTATTATATTAATGATTATAAATTTGATATTTTTACTAATCGGTATGAATATT
TTTGAAAACACTCAAAAATAGATATTTTAAAATTGCAAGAAATTTTTAATCTTTTTATTG
GTGAACATGAATTTAAATTATTTTCTGGTTTAAAAGAAAATGAGTGAGATAATTATCAAA
CAAAAAGAATTATTGATGATATTAAAGTATTAAGAATTAATGATAAAGTTGTTATTCAAT
TTAAAGCAACAGGTTTTATTAGGTATCAAATAAGAATTATTATTGCAAATTGTTTAAATG
CTTATTTAAATTATAAAGTTAATATTAATACATTAACTGAAATGTTACAAGGCATTGGTA
AAAAGACACCTTTTATTATTAAAGCAAAAGGTTTAGTTTTACAAGAAATTAAATTTAAAT
AAATGAAATCAAGATTAGAAATTAAATACAAAGATCAAATTGTTCCTGAATTATTTAAAG
AACTAAATTACAAATCAATAATGCAAGTTCCAAAAATCCAAAAAATTGTAATTAATATGG
GAATAGGAGATGCTACAACAGATCCTAAAAAATTAGATGCAGCTATATCTGAATTAGAAA
AATTGTCTGGACAAAAACCAATTGTTACAAAAGCTAAAAAATCATTAGCAGTATTTAAGT
TAAGAGAAGGTATGGCAATTGGTGCTAAAGTTACTTTAAGAGGTAAAAAAATGTATGACT
TTTTAGATAAGTTAATTAATGTTGCTTTACCAAGAGTACGTGACTTTAGAGGGGTTTCAA
AAACTTCATTTGATGGATTTGGAAATTTTACAACTGGAATTAAAGAACAAATTATTTTTC
CAGAAGTAGATTATGATAAAGTTATTAGATTACGTGGTATGGATATTACTATTGTAACTT
CTGCTAAAACAAATAAAGAAGCATTTGCATTACTACAAAAAATAGGAATGCCATTTGAAA
AATAGATGTTACAACCAAAAAGAACAAAATATCGTAAACCTCATAGAGTTAGTTATGAAG
GAAAAGCTAAAGGAGCTAAAGAAATTAACTTTGGTGAATTTGGTTTAATGGCTTTAGATG
GTGCTTGAATTGATAATCATCAAATAGAAGCTGCGCGTATTGCTATGACACGTTATATGA
AGCGTGATGGAAAAATTTGAATGAGAATTTTCCCACATATGGCAATGACTAAAAAACCTG
CTGAAGTTCGTATGGGTTCAGGAAAAGGAAATCCTGAAAAATGAGTAGCAGTAGTTAAAA
AAGGAACAATTATGTTTGAAGTTGCTCAAGTAAATGAGCAAGTAGCTAGAGAAGCTTTAA
GACTAGCAATGCACAAATTACCAATTCGTTGCAAATTTGTTAAAAGAGGTGAAAATTAAA
TGAAATTACAAGTTTTAGACACTAAAGGTAATGAAATTAAAGAAATTGCCTTAAATGATT
ATGTGTGGGGAATTGAACCTCATCAACAAGCTATTTATGATACTGTAATAAGTCAACAAG
CTGCTTTAAGACAAGGAACTAAAAAAGTTAAAACCCGTGCTGAAGTATCTGGGGGAGGAC
GTAAACCTTGAAAACAAAAAGGAACAGGTCGTGCTCGTCAAGGATCAATTAGAGCTCCAC
AATGAAAAGGTGGAGGAGTTACATTTGGACCAACACCAGATATTAACTATAAAAAATCTG
TTAATAAAAAAGTAAGAGCTTTAGCTTTTAGATCAGTTTTATCTTTAAAAGTTAAAGAAA
ATAATCTTGTAATCGTTGACAAATTTGATTTTGCTAAACCATCAACAAAAGAAATGGTTG
TAGTAATGAAAAATTTAAAAATTGATGATCAAAAAACATTAATTGTTACAAAAGAAAAAG
AAGAATTAGTAGTTAAATCTTCAAATAATATTACTGGAGTTAAAACAATTTCTGCTAACC
AACTAAATGTATTTGATTTATTAAATGCTACTAAATTACTAATTACAGAAGAAGCTGCTA
TTGCAGTTGAGGAGGTATACGCATAAATGTCAAATAGATTTAATAAAGAATTTTGAAAAG
AATTAGCTCATGATTTTATGTTTGAACTAAATGATGAAGAACTTGAAAATTTAATGAGTG
TTGAAGATAAACTTTTTGATGATTTTAAAAAAATCACTAGTATTGATACAACTGGAGTTG
AACCAACTTTTTATACAATTAATCAAATTCATTCTTATTTAAGAGAAGATGTTGTGGTTC
AAACAAACACACAAAAAGAAATTTTAGAAAATGCACCAACTAAACATGATAATTACATCA
CAATAGCAAGGGTGGTTAAATAAATGAGCTTTAATAAATTAGATAAAACTTATTTAAGTT
GAGTTAATCATCCTAATTTAGATCCAGAATTAAAAGATCTACTAAATAAAGCAGATGATG
ATGAATTAAATGCTGCTTTTAATCTAGAATTAAAATTTGGTACAGCAGGAATTAGAGGAA
TTTTAGGAGCAGGACCTGGTAGATTTAATGTTTATACTATTAAAAAAGTAACTATTGCTT
ATGTTAAATTATTAAAAAGCAAATATATAGATCAATTAGATAAAGGTGTTGTTATTGGTC
ATGATAATAGACATAACTCTAAAAAGTTTGCTAAATTAGTTGCTGATATTTTAACAAGTT
TTAACATTAAAGCCTATTTATTTAAAGATAATCAATTACAACCAACTCCAGTAGTTTCTT
TTGCAACTAAACAATTAAATTGTATTGGTGGAATTGTAATTACTGCTTCTCATAATCCAG
CTGAATATAATGGATATAAAATATATGATCCATATGGATGTCAATTAATGCCAAATGATA
CTGATTTAATTGCTAGTGAAATGAATAAAATTTCAAATATTTTAGATTGAACATTTCAAG
CTAATGACAATTTATTACAAGTAGTTGATCAAATTGTAATTGATAAATATTTTGAAATGA
TTAAAAACTTGGAATTTTATAAAGATAATAAAGCTAGTAAGCCTAATTTAAAAATTATTT
ATTCAGCAGTAAATGGAACTGGTAGTTTATATACTCCAATTGTTTTAAAACAATCAGGAT
ATCAAATAATAGAAGTAAAAGAACATGCTTTTGAAGATGAAACTTTTAAAAATGTAATTA
ATCCTAATCCTGAATTTGATCCAGCATGAAAAATACCTTTAGAATATGCTAAAAAATATG
ATGCTGATATTATTATTTTAAATGATCCAGATGCTGATAGATTTAGTATGGCTGTTAAAC
ATAATAATGAATTTATTAGATTAAATGGTAATCAAACTGGAGCTATTTTAATTGATTGAA
AACTGAGTAATTTAAAATGTTTAAATAAATTACCAAAAAATCCAGCTTTATATTCTAGTT
TTGTAACAAGTGATCTTGGTGATAGAATTGCTAATGAAACTTATAATACAACTATAATTA
AAACTTTAACTGGATTTAAATGAATGGGTCAAGAAATTTTAAAAGAAGTAGATAATGGTT
TAAACTTTGTGTTTGCTTATGAAGAAAGTTATGGATATGTAATTGATGATTCAACAAGAG
ATAAAGATGGGATTCAAGCATCAATTATTGCAGCTGAAGCTTGCTGATATTATAAAAATC
AAAATATGACTTTAGTTGATTATTTAAATCAGTTATATGAAAAATATGGATACTACTTTA
CAACTACTTATAATTTAAACTTTAAACCTGAAGAAAAAGATTCAAAAATTGCCCCAATAA
TGAAATTATTAAGAAGTAATGGTATAAAAGAAATCAATAATTTAAAAGTTATTAAAACTG
AAGATTATATTAATGGGCTATACAATATGCCTTCTGAAGACTTTTTAAAATTTTACTTAG
AAGATAAATCTTGATTTGCAATTAGACCATCAGGAACTGAACCAAAGTTAAAAATTTATT
TTGTAATAGTTGATAGTTCTCTACAAAAAGCAGAAAATAAAGCTGAAAAGATCTATAAAG
AATTAAAAGCTATTTTAAATATTTAGATGTTTACATTCACAGATATTATAGAAAAAAAGA
AGCATAATATTGAATTAACTCAAGAAGAAATTTCTTGACTAATTAATAGTTATACAAAAA
ACGAAATTACTGATTATCAAATGGCTAGTTTTTGTATGGCTACTTATTTTACAGATATGA
CAGCTAGAGAAACTGCTTTTTTAACCAAAGCTTATATTGAATCTGGAGATAGATACGATT
TATCTAAAATTAGTGGTTTTAAAGCAGACAAGCACTCAACTGGAGGAGTTGGAGATAAAA
CTAGCTTAGTTTATGCTCCACTAGTTGCTAGTTATGGAATTAAAGTATGTAAATTATCTG
GAAGAGGTTTAGGAAAAACTGGTGGAACTGTTGATAAGTTAGAATCGTTTCCTGGATGAA
AATCAGAAGTTACAAATGATGAATTTGTAGATGTGATTAATAAAGCAAATATGAGCCTTA
TTGCTCAATCAGATAATATCGTTCCAGCTGATAAAAAAATTTATGCTTTAAGAGATGTAA
CAGGAACAATAGATTCAATGCCTTTAATTGTTGCTTCAATTATGAGTAAAAAACTAATTG
TTGAAAATGATGGGTTAATACTAGATGTAAAAACTGGTAATGGTGCATTTATGACAACAA
TAGAAGATGCTAAAGATTTAGCAAATCGTATGATTGAAGTTGGAAAACAATACAACAGAA
AAGTTGCAGTAGTTCTTACAAATATGAATAAACCACTAGGAAGAGCTATTGGAAATGCTA
TAGAAGTTAAAGAAGCTTGAGAAACATTAAATGGTAATGGTCCAAAAGATTTTAATGAAT
TAATTTCTACACTAGTTGGAATTACTTTATTACAAGCTAAAATTTTTACTGACTTAGCAA
CTGCAAAACAAGATGTTTTAAAAAGATTACAATCAAAACAAGCTGCACCTTACTTAAAAG
AATTTGTAACAGCACAAGGTGGAGATTGAAGTGTTTTAGAAAATTATGATGAAGTGTTTA
AATGTAAAAACAAAATAGAAATTAAAGCAGTTAATAGTGGTTTTATTAGATATAAAAGAG
CTGAAGAATTTGGGATGATTTTAATTGAGCTAGGTGCTGGTAGATTCAAAAAAACTGATA
CTATTGATCGTGCTGCTGGAATTTATTTAGATAAACAATATGGTGATTATGTTAACACTG
GTGATGTAATCATGACACTTTATACAAATAGAGAAGTAAATTTAAAATGAAAAGAAATGG
TTCATGAAACATATGAACTTTTAGACAAAGAACCAGTAAAAGAAGTAATTTGAGAAATTA
TTTCTGATGATGTTAAATAAATGTCAACAGATAAAATTATTATAAAAGGTGCTAGAGAAC
ATAATTTAAAAAATATTGATTTAGAACTTCCTAAAAATAAATTAATTGTTTTTACAGGCT
TAAGTGGGTCTGGAAAGTCTTCATTAGTTTTTTCAACAATTTATCAAGAAGGAAGAAGAA
GATATATTGAATCACTTTCTGCTTATGCTAGACAATTTTTAGGTGGTAATGAAAAACCTG
ATGTTGATTCTATTGAAGGTTTATCTCCTGCAATTTCTATTGATCAAAAAACTACAAGTC
ACAATCCTAGATCAACTGTTGGAACTGTTACTGAAATTTATGATTATTTACGTTTATTAT
ATGCAAGAATTGGACAGCCTTATTGTATTAATAATCATGGTCAAATTAAAGCAGTAAGTA
TTAAAGAAATTGTTGAAAATATTAAACAATCAACTAGTGATGGTGAACAAATTCATATTT
TATCTCCAGTAATTAGAGATAAAAAAGGAACTCATATTGATATTTTAGAAAAATTAAGAA
ATGATGGGTTTATTAGAGTTATTGTTGATGATCAATTAAGAATGCTAGATGATCAAATTA
ATTTAGAAAAAAATCAAAGACATAATATAGATATAGTTGTTGATAGAATTATTTATCATA
ATAATGATGAAATTAATTCAAGAATATTTACAGCTGTTGAAATGGGATTAAAATATTCAA
ACAACTTAATTAAAATTGCATTTCCAAATTCTAATAAACAAGAAAAATTATTTTCAACTT
CTTTTTCATGTAAAGTTTGTGATTTTGTAGTTCCAGAACTTGAACCTAGATTATTTTCAT
TTAATGCTCCACTTGGTGCTTGTGAATTATGTAATGGATTAGGTGTTAGTTTAGAACCAG
ATATAAATTTAATTCTTCCTGATTTAAAATTATCAATTAATCAAGGTGGGGTTGTTTATT
ATAAAAATTTTATGCATACAAAAAATATAGAATGACAAAAATTTAGAATTTTATGTGATT
ATTACTATATTGATCTAAACACTCCTTTAAAAGATTTGACTCAAAAACAAAGAGATATAA
TTTTATGGGGAAGTGATCGAGAAATTGATATTAAAATTGTTACTGAAAATAATAATAAAT
ATGAAAAATATGATTTTATTGAGGGTAATGCAGCTTTAATCAAGAGAAGATATTTTGAAT
CTAAATCAGAAGAAGCTAGAAAATGATATTCAAAATTTATGTCTTCTAAAATATGCAAAC
AATGTAAAGGAAGTAGATTAAATGACATTGCTTTATCTGTAAAAATTAATGAAAAATCTA
TATTTGATTATACTAATATGAGTATTTCTGAACAATTAGATTTTTTATTAAACATTGATT
TAACTCCAACTCAAGCTATGATTGCAAAATTAGTTTTAGATGAAATTATTTCAAGAACTA
ACTTTTTAAATGAAGTTGGGTTAGGATATTTAAATCTATCAAGAACAGCTACAACCTTAA
GTGGTGGAGAATCTCAAAGAATTAGATTAGCTAAACAAATTGGATCTCAATTAACTGGAA
TTTTATATGTTTTAGATGAACCATCAATTGGATTACATCAAAAAGATAATGATAAATTAA
TTAAAACTTTAAAACATTTAAGAGATCTAGGAAATACTTTAATTGTTGTTGAACATGATG
AAGATGCAATGAAAAGTAGTGATTGAATTGTTGATATTGGTCCTAGAGCTGGGGAATTTG
GTGGAGAAATTACTTTTAGTGGAACATATCAAGATATTTTAAAATCAGATACAATTACTG
GTAGATATTTATCAAGAAAAGAAGGTATAGTAGTTCCTAAAACTAGACGCGGGGGTAATG
GTAAAAAAATTGAAATTATTGGGGCTAGTGAAAACAATTTAAAAAATATTAATGTAACTA
TTCCTTTAAATAAATTTATAACTATTACAGGTGTTAGTGGATCTGGAAAATCAACTTTAC
TAGAAGATATTGTTTATAAAGGAATTCATAATAATTTATCAAAAGAATATTTACCAATTG
GAAAAGTTAAAGAAATTAAAGGTATAGAAAATATTAATAAAGCTATTTATATTTCTCAAG
AACCAATTGGAAAAACTCCTAGATCAAACCCGGCAACTTATACTTCAGTTTTTGATGATA
TTAGAGATCTATTTACTAATCTTCCAGAAGCAAAAATTAGAGGTTATAAAAAAGGTAGAT
TTTCATTTAATGTTCATGGTGGTAGATGTGAACATTGTCAAGGTGATGGAGTAATTACAA
TTTCTATGCAATTTATGCCAAGTGTTGAAGTAGTTTGTGAAATTTGTGATGGTAAAAGAT
ATAATGATGAAACTCTAACAGTTAAATATAAAAATAAATCAATTGCTGATGTTTTAAATA
TGAGTGTTAGTGAGGCATATGTCTTTTTTGAAAATATACCTCAAATTAAACAAAAGTTAG
AAACTATTTTAGAAGTTGGTTTAGGTTATATTAAACTAGGGCAAAACGCTACAACTTTAA
GTGGTGGAGAATCTCAAAGAATTAAATTATCTACTTACTTATTAAAAAAACAAACTGGAA
ATACTATGTTTTTATTAGATGAACCAACAACTGGTTTACACGTTGATGATGTTAAAAGAT
TAATTGGTGTTTTAAATAAATTAGTTGATTTAGGAAATACAGTTTTATGTATTGAACATA
ATCTAGACTTTATTAAAGTTTCAGATCATATTATTGATCTTGGTCCTGATGGTGGAGAGT
ATGGTGGTCAAGTTGTAGTAACTGGAACTCCAGAACAAATAATTGATCATCCAACTTCTT
ATACAGCTAAATACTTAAAGGATTATATAGTTAATGATTAGATGGAAAAATTTACCATAA
AAAATCTTACTGATAATCTAAAATTTGAAATTCTTTCAGGCCAAGATAAACTAAATACAG
AAATTAAAAGTTATGGGATTAATAGAGCTGGTTTAGAATTAGCTGACTATTTTGAATCTT
TTAAAAACAAAAATGAGTGACGAGCAACTTTAATGTCTACTAAAGAAAGTGGCCATATGT
TGCAATTTGATGAAAAAACTAAAATTAGAAAATATACTCAATTAATGAAATGTGGAATTC
CTGTTTTAATAATTACTAATAAATTTAAAGATGAAACTTTAATTAAGGTTGCAAAAAAGC
TAGACTTTCCTTTATTAAGAAGTGATTATCCAATTACAATACAATTAGTTCAAAAAAATT
CAAGATATTTATGATATTTATTTTTCACCAACTGCTGAAGAACATACTGCTTTAATGAAT
ATATTTGGAACTGGAGTTTTAATTAAAGGTAAATCTGGAATAGGAAAATCAGAATTATGT
TTAGATTTAATTAAACATAATCATTTATTTATTGGTGATGATCGTATCATTCTAACTAAC
AAGTCAAATAAAATTATTGGAAGAGTACATCCAATTTTAAAAAACTTAATTGAAATTAGA
GGAATTGGAATTTTTGATATTGTTAAATCAAATGGATATCAAGTAATTATGAATGAAAGC
CCTGTTGAATTAGTTGTTGAACTAGTTGAATATAAAGAACAAAACATTGATAATAGTGAT
CGATTAGGAAATGATTGAAGTAAATTTAAAATTCTTGGTGTTGAAATAGAACGTATTCAA
ATTCCAGTTAGCGCTGGAAGAAGTTTGGTTAATATTATTGAATCAGCTATTGCTCAATTT
AAAATTAATAAATCAAAACAATTTGAAAATGTTTTTGATGTAATTCATAAAAGAACAAAA
GAATTTTTAAGCTCTAAAAAA-TAGATGTTTAATAAAAAGATAATTAAAGATAGAAATTT
ATTTAAAATAGAAAACCAATATACAAAACCACCAAAACGAATTTTTACAATTTGTTTTAC
TATTGGAGTAATAATATTTGTAGTTTTAGGATTTGCTTTAGCTGATGAAAGATGAAGTGA
GTTTTTTGATAATTTTGATAAGTTAATTAATCTTTTTAAAGATTTTTTTAAATGAGATCT
TAATAATTGAAATCAAAAACATGGATTACCAAACACCTTTTTAGAAACTAGTTTTTATAA
TTTATGACAAACTATTAAACTGTCATTTATTGGTACTTTTTTAGGAATAATTTTATGCTT
GCCTTTTTCAGTATTAGCTTCAAGAAGTATTATTCCAAATAGATATGTTAATAACATTTC
TAGAGGGTTTTTAGCAATATTTAGAACTATACCAAGTTTTGCAATGGCTATGATTATAGC
TGGTTATTTTTTAACTGGTTATGGATCATCTGTAATTGGTATTATATTCTTTTCATTTTC
AGTAGCTGGTAAATTGTTTTATGAAAAAATAGAACAAATTGATACAAAAGTATTCACTAC
AATGCAAGCTACTGGAGCAAATAAATTTCAATCATTTAAAAAAGCTGTAATTCCACAAAT
TTCAACTAATTTATTATCAATTTCTCTATATACTTTAGAAACTAATATTCGTTATTTTTC
AGTTATTGCAATTGTAACAGGGTTAGATAGTTATGGAGATTTAATTAGAGCAACACTTGA
TTCTTCAGGATATAATAAGGCCGGTTTCTTATTAACAATATTTGCAATAACTATTTTACT
AATTGAATTATTTATATTTTTAATTAGAAACTACATAATTGAAGAAAAAGACTTCTTATT
AGAAAAAAACTAATAAATAAAATTAAAAAACCATATAAAAACATTGATAATTAAGTGACA
TTCAATTTTATATTGCTTACATTCTTACAAAGCAAATCAATGAAAAAATAGCTAAAACCT
CTGATGAAAAAGAAATTCAAGATTTAAAACAACAAAAAAAAGAACTAATTTCTGAGTTTA
AAAAA-CAATATAGACTTAGTGTAAGAAACGATAAAGAAAAATATAAAAAATTATTTAAA
GAAAATAAAAAGAACTTATTTGTAAAAGTTGATTTTTTAGATCATTTAATTAGAATTGAT
AAAATTAGTCAAACTAAACTTGCAAATGAATGTTTAATTCATAAAGAACAAATAAAAAAA
ACAAGTTGAAAATACAATAAAAACAGAGACTGAAAAATTTAAAGAAACTTTAACACCTGA
ATTAGTGTTAAAAAATGCCAAAAACATATATTAAAAGAACTATATTTTTTACAATTATTT
TATTCTTATTTATTTTTTTAATTAAAGATATTAATTTTTCACTATCAAGTAGCTCATCAA
TAAAAAATACAAATCAAAGAATTTTAGATATTTTAAATATTAATTGAGAATCATTATACT
ATGCTAACCCGCTTAGTGTAACAAACAAAACTGCACAATCATATTCAGTTATACATATTC
TTTGAGAAACATTAACAATTGCTATTTTAGGTACTGTAATTGGGGCTGTTTTTGCTTACA
TATTAGGATTGTTAAGTTCATCAAAAATAGTTCATCCAGTTATTGCAAAACCAATTTTAT
GTTTAACTACTTTAATTAGAGCAATTCCAACTTATATGTATGCATATATTTTTGTTTTTG
CAGTAGGTATAGGTCCTTTTGCTGGATCACTAGCTTTATCTATTGGAACAATTGGAATGC
TAACAAAATACTATAGAGAAATTTATGAAACAATAAACTTTAAAATAGTTAACCAATTAA
AAGCTTTAGGATTAAACAAATTTCAAGTGTTTAGATATGGTGTATTTGCTCAAACTCAAA
ATGAAATAATTTCATATATCATTTATCGTTTTGAAATTAACTTTAAAGAAGTAGCTACTT
TAGGAATTGTTGGAGCTGGAAGCTTAGGTAAATTATTAAAAGGATATTTTGAAGAAGCAT
TATATCCAGAATTTGGTGCTTTAGTGTTTAGTTTAATTATTTTTACTTTAATTGTTGAAA
GTATTTCAAATACATTAAGAGTAAAATTTTTAGAAAATAAAAATCCTAAATGAATTGATT
TATTGATTAATAAATGCCAACATTATTGTTTTGCAACTTACAAAGCTACTTTAAAACTTT
TTAAAAAAGATTTAGATATGAGTTATTGACAAACTAATGCTTTTAATAGTTATGTTAAAA
GTAAAATAAGTTTAGATAAAATACCTGATAAATATATTTCTAAAAAAGTTATCTTTTTAA
AAAATTTAAAAATTAATATTGATTATAATGATAAAGTTTTAGTTAATCAAAAATATAAAG
AAGTAATTAGTTTACATAAAAAATACATAAAAGAATTTAAAGATAATAGAAAACTGTTAG
TTAATCAAATTAATAGTCAAGCTCAAAACTATTTAAAAATAGCTAAAACTAATTATTTAA
ACTCAAAACTAGAATTAGAAAAAAACTACAAGACCAAAGACAAATTATAAATGATTAAAG
AACAAAGATATAAAGAGATTTTAAAAAAATTAGAAATAAATGAATTGCTTTCTTTAGATT
TTCTATCAACTGATTTAAATATTCCCTTAACTACTTTAAGAAGAGATCTTAAAGGACTAG
AACAAAGACATAAAGTTATTAGAACACATGGAGGAGTACAACTTAATAAAAGTAATTTAA
TTGTTGAAGATTATTTAGATAATAAGATTAATTTAAATATCCAAGCTAAACAACAAATTG
CTATTAAAGCTCTTAAAAAAAATAAAGCCTAAAACTTGTATTTTTTTAGATTCAGGTTCA
ACAGCTTATTATTTAGCAAAAA-TCTTAGATCCTAATTTAGATTTAAAAAATGTTACTAA
TTCAATTTTTAAATATCCAAGAATTAAGTAAAAATAATCATAAAAATATTTATTTATTAG
GTGGAAAGTATCAAGTGGTTACTAGTTCTATTTTAGGCTATCAAGCAATCAATGATTTAA
AAAACTATTCTTTTGATTTAAGTTTTATTGGCATTAATGCAGTTGATGAACAAAATAATA
TTTATATAACTAGTGATGATCATGCTCAATTAAAAATTCAAGTGATTAAAAATTCAAATA
AAAGTTATGGGTTAGTTGATCAATCTAAAAAGCATTCTAAATCATTTTATAAATTTGCTA
CAAATTTAGAATTAGAACTAATTGAAGATTAA-----------
>91039-C3
ATGAATACAAACAAACAATCTTTATATAGAGCTTATAGACCAAAAGATTTTAATAGTGTT
GCTGGACATAATAACATAAAAGAAATTTTAGAAAAGCAAATTAAAGATAATAGAATTAAT
CATGCCTTATTGTTTTCTGGTCAAAGAGGAACTGGAAAAACAAGTGTTGCTAGAATCTTT
GCAAAAACTGTTAACTGTTTAAATTTAACTGGTTCAAAACCCTGTGAACAGTGTAATAAT
TGCAAACTAGCAAATGAAAATCAATTAATTGATATTATTGAAATTGATGCTGCTTCAAAT
AATGGTGTTGATGAAATTAGAGAAATTAAAAATTCGGTTTTAACCTTACCAATAAATAGT
AAATATAAAGTTTATATTATTGATGAAGTTCATATGTTAACAAAACAGGCTTTTAATACT
TTATTAAAAACTTTAGAAGAACCTCCAGTTTATACAATTTTTATTTTAGCAACTACTGAA
TTTAATAAAATCCCTCAAACTATTCTATCTAGATGTCAAATTTTTAATTTTACAAAAATT
GATAAAAATTCTTTAAAGAATCGCTTACAATACATAGTAAATCAAGAAAATTATCAGATT
GAAAAAGAAGTTTTAGATGAAATATTTTATCTTTCAGAAGGTTCTTTAAGAGATGCAATT
AATATTTTAGAACAATTAATGTTAGCTACAGATGATTTAATTACTATAAAAAATTTAAAG
TCAATTTTTTTAATTGCAACAAAACAAGAACAATTACAAGTAATTCATCAGTCATTAAAT
AATGATACTAATTTTATAATTTCTTATTTTCAAAAAGCAAATGACCAGGGAATGAATTGA
GATGTTTTTGCTTTAGGTTTAATTGAAATTTTAAAAGAAATTATTGAATATAAACTAACT
AATAATATTGAATTTTTAAATATATTAGAAGAAAATGAAGCTAAGCAATTTATTAATATT
GATGTTAATCATCTTTTTTTACTATCAGATAATTTAGCTGAAGCTTATTTTAAAACAAAA
GCTGCAAATATTAGTTTTAACTACTTATTATTAAGTTTATTAAAAACTATTAATTCAAAT
AATAAACAAGAAAATATACAAACAATTAATCAAAATATAAATAATGTAGAGTCTATTGAT
TTATTAGAACAACAAGATGTTATAAAACAAAATTATGTTCAAGAATTTATTACTAATAAT
GAAATAACAGATCAATCTGTTGATGAAATTTTTATTAGACCAAATATTAAAAATCAAACA
ATAGATCAACAAGAAGTTGAATTAGTAAAAAAAGAAGAATTTTTTACTAACCAAATTCAA
CAAGAAAATAATTTTGATGAATTAGTAATAGATGAACCAATGAATAATTCTAATGAACAA
GATATTGATGTTAAATTTCTAAATAATAATCAAGAATTAGAATTAACTAGTGAATTTTAT
AAAACTTTTAGTGAGTTAAAATCTAAGTTTAATGTTTGTGTTTCTAATTCTATAGATAGT
AAAGTTAAGATGCTTTCAAATGATGATTTAATTAGCATTTTTATTCAAACTAAAAACTAT
AAAGATGATAAAAAGATTTTAGAAAATTTATTTGAAGAACTTTTTAAAGAACAAGATGAT
ATTTTAATTAACCCTGTTCAAGCAACTAATTTATTTATGTTAATAGACAGTAAAATTATT
TCTTTTACTAATGAAGTAATTGTTGTAAAAACTCAAACTAAAACCCAATCTAATTTAATT
AATGATTCAATGTTAGATAATTATGTTTTACAAGCAATTTATCAATGATTTAAAAAACCT
TATATAATTTTTGCTATTGATAAAATGAAGTGAGATGAAATTAAAACTATCTTTATTGAT
TTAAAAAATAAAAATAAATTATCAGAATATAATATAATTGATCAAAAACAATTAAAAGAA
AAATACTTAACAATTAATAATAAATTTGATGAAGATTTAATTAACAAAGCAAAAGATCTT
TTCAATGATGATTTTATGATAGGTGATTAAATGAGTAAAGTTCTTGTTTTAAAAACAACA
GCTCAAGCAGATGAAGTATCTAATTCTGTTGCCTTAACTAACAGATTTTTAGAAGAATAT
AAAAAATTTAATCCAGATGATGAAATTATTATTGTTGATTTAAATAAAGATGAAGTTGGA
ACTAGTATTTTAACTTCAGAAACATTCCCAACATTTTATCAACAAGAAGTTACTAAAAAA
TATATTAATTTATTAAAAAGTGTAGATAAATTAGTAATTGCTTGTCCAATGTATAATTTT
TCAACTCCAGCAACATTAAAATCATTTATTGATCATGTTTCAGTTGCTAATGAAACATTT
TCATACAAGTATTCTAAAAAAGGAGATGCAATTGGTTTAATTACTAATTTAAAAGCTCAA
ATTTTAGGAGTTCAAGGAGCACCATTAGGATGATATCCTTGAGGGCAACATACTCAATAT
GTTGAAGAGGCTATGAGATTTTTAGGAATCGAATTTAATAAAACTGTTTTATTAGCAGGA
GTAAAAGTAGCGCCATTATTAGAACTAACTCCAGCTCAAAGAGTAGAAACAATTATTGAT
GAAGTTACAGAAGCTGCTAAAACTTTTTAAATGAAAAAACTTTTAACAATTTTAACAACT
TTTATTGGAGTTAGTGGGTCAGTCTCAACAGTAATTTCATGTAAAGCAGCAAGTTTTGCT
GAAGGTGTACTAGGTCAAAGAGTACTTGTTGTTACTGATGGAGGAAATATTAAAGACAAA
ACATTTAATGAAAGTTCTTGAGAAGGTGTAATTAAATTTGGCTCTCAAATTCATAATAAC
TTTAATATTACAGATGAAAATATAGCTAGAAAATTTAATTATGCTAGCTCAATTGGTGGA
AAAACTAAATGAGATAATAAAACCCATTCATTTATAAACCAAGATTATGAATATGCAAAA
GATAAAAGTAATAACTATGTTGAAACTCCTGAGCACACAATTGATGCTTTTAGAACTTCT
TATAGTACTGGAGTCTATAAAAAAGCTGATGCATTTTTACTAGCAGGTTTTGGACATTTG
GGAGCTGTTGATTATGCTACAGAAAGAATGAAAAAAGCAGGAAATAAAACAGTTGTCTTA
CTAGATGCTGAATTTAAAAAAGATAATGTTATATCAGTATTGTTCAATTCAGAATTAGCT
GGATTTAATGCAGGTTGAGATGCTATTATGTGAGCAAATCTCCCGAAAATGACTAGTTTA
AATAGTGGTGAGTTTTCAAAAGAAGCATTACAAGCTTCTAATAGTTCTAAAGACATGCCT
TTACAGGGTTCGGTAGCGGGTAATAACTATATATCAATTGGTATGTTTGGTGGTAATACT
GATAAGAATGCTGTTGATAATTATATGTGAGGGCTTCTTGCGGCAATGCATATTTATAAC
AGCAAAATTGCAAATAAAGAAATTGAATTAAAAGATAATAAAGGTCAAAAAGTTAAATAC
AAATTACAACCTGTTTATTTTGCAAATCAAGGATTAAAAGCAACTATTGATTCACTAGTT
GATGTTAATGAAAATACTTGATTTTCAAAAAGTTTTGATGTTGGTGGAGCTACAAAATCA
GGAATAGTTAATTTATTAATCAGAAATCAAGCAGATATAATTTTTCCAGTTGCTGGACCA
CAAATTAATGATGTTTTAGAAGCTACAGGTCATAAGCCTTATGTAATTGGTGTTGATACT
GATCAAGTAACTAGTGTTGGTTCATCAAAAAAAGGTAATGAGATTAGATTTATAACAAGT
GCTAAAAAGAACATTGTTTCAGCTTCAGTTTATGCTTTAAATAGAGCTAGATCATTACAA
AAAGCTATTGTTGATAATAAAGAATATATTTCAAATAAAAGTAATGAAATTCAAGATGGA
AAAACTATAGTTGGAAAAGAAGTAGATTGATCAATTTCATCTTCAAGAAAATCTGATACA
AAGTGAAGCGTTAAAAAAGTTGATGGTTCTTTAACTAACGCAGCTAACTTATCTGTTGAA
TCAATTGATTATTCAAAAGATAAAGCTAAAAAAATAGAAGAAGATCTTAAAAAAACTCTA
GAAAAATCAGGAACTAAATTTAAAGAATACTTATCAAAGACATCTCTAGATAAAGCACTG
GAATCAATACAAAAAAATGTTCAAGATAACGAATGAGATAGTTTAACACTAAGTGCCAAT
GGTATAGCAGGAATAAAAGACTACTGACAAATGTTAATTAAATCAACTAAATAGATGAAT
AAAGAAAAAGAAGCTAATTATGCTATTGAAATGCAAAACATTACTAAAACATTTTTAAAT
GGTTCTATAGTTGCTAATGATGATATTACTATTAGAGTTAAAAAGGGAGATATTCATGCA
TTAGTTGGTGAAAATGGTGCTGGTAAATCTACACTAATGTCAATTTTATTTGGTTTATAT
CAGCCAACATCTGGAATTATAAAAGTTAATGGAAAAGAAGAAATAATACCAAATCCAATT
AAAGCTAATAAACTAGGAATAGGTATGGTTCATCAACATTTTAAATTAGTTGAAGTAAAT
ACGGTTTTAGAAAATATTATTTTAGGTGTTGAACAAACAAGGGGAAAAATCTTTTTAAAT
AAAGCAAAAATGCGTGCTGAATTAATTGAAATTATGAATAAATATGATTTATATGTTGAT
TTAGATGCAAAAATTCAAGATATTTCAGTTGGACTACAACAACGTGTAGAAATTTTAAAA
ATTTTATATAGAAAAGCAGATATTTTAGTTTTTGATGAACCTACTGCAGTTTTAACTCCA
CAACAAATCCAATCTCTTTTGCAAATAATGAAAAACCTTCAAAAAGCAGGTAAAACTATT
ATTTTCATTTCGCATAAAATGGATGAAATCAAAGAAGTTGCAAATGTTGCTACAGTTATT
AGATTAGGTAGAAAGATAACAGATTTACAAGTTAGTGAAGTTAGTGGAAATGAAATAGCA
GAAGCAATGGTTGGAAGAAAACTTGTAGAAGTCAAAAATAAGTATAAAAAAATTTCATCT
GAAGAACCATTATTAGATGTTATTAATTTAACAGTAAAAAAAGATTCAAATCATAAAGTT
TATGGATTAGAAACTTTTAATGTTAAAGTAAGACCTGGTGAAATTGTAGCTATTGCCGGA
GTTGAAGGAAATGGGCAACGTGAATTAATTCAAGCAATTACAGGATTAGTAAAACCGGTT
TCAGGCGGTGTTGTTTATAAAAAAATAAACATAGCTAATAGTAGTATTAAGACAAGATAT
GAGATGGGTATGTCTCATATTCCTGAGGATCGTCATAAACATGGAATGTTATTGGATTTT
TTAGTTGAAGAAAATATTGTAAGTCAAGAAATTGATAAAAAACCATTTTCCCAATTTGGA
TTTATTAATAAAAAGGCGATTTCAAGATATGCACAAATAATTATTAAAGAATTTGATATT
AGGGGTTCAAGAAATGGGGCTGCAATAGCTAGAGGTCTTTCTGGGGGTAATCAACAAAAA
GCTATTGTAGGAAGAGAAATTAAAAGAGAACACGATTTGTTAATTGTTGTTCAGCCTACG
CGTGGTCTTGATGTCGGAGCTATAGAAAATGTTCATTCTCAAATTCTAAAAGAAAAAGAA
AGAGGTAGAGGAATTCTGCTAGTTTCTTATGATTTAAATGAGATAATGGCTCTTGCAGAT
AGGATAGTTGTTATTAACGATGGAAAATTAATTGGAGAATTGCCAGCAAAAAGAGCTAAA
AAAGAGGAAATTGGTGCTTTAATGACAGGTCAAACTTTAGAACAAATTAAAAATAATAAA
GTTAATAAAAATAGTAAGGTGGTGGTAGAAAATGCAATCTAGAATATTGTGAACATTGAA
TAAAAAGGCAAAATATTTATTTAGTTCAGATCAAACAAAAACTAAGTTAAAGTTTATAAA
AGGTTCTCTATTTTCGATTATTATGGGATTTATTGTTTCTGGTGTTTTTCTTTCATTTTT
AAAAATAAATCCTTTTACATATTTTGCTCTTTTATTTGGGATTAACTTTGATAAAAACTT
TTATCAAATAAGTTTAAATTGAATGGCAGTATATATTGTTGCAGGATTATCAATGGCTGT
TGCTTTTAAATCGGGAGTATTTAATATTGGAGCACCTGGTCAAATACTAACAGCTACAAG
CGTTTCAACTATTTTATTTTTCTATATAAAAGGTTCAAAAGCAGCAATAATAGACGCTTC
AATGATTATTTTAATGTTAATAACTTGTATTGTTTCAGCTAGTTTTTTAGCACTTATTGC
AGGAGCATTAAAAGCCTTGTTTAACATACACGAAGTTGTTTCAACTATCTTATTAAATTG
ATTAGCATTTTATATATTTAAATGATTTTTTAACAAATATGATGGTTTTTCGGGTGGTTT
ATCGTTTATAACAAAAAATATTCCATCAAATCAATTAGTTATTGGTTCAAATACTGTAAT
TATTCCTTTATTAATAGCTTTAGTTTGCGTAATTTTAGTTTGGATGTTATTTTCAAAAAC
AACTTTAGGTTTTAAGTTAAAAGCTGTTGGTTCATCAATAACTGGTTCTAAATATATTGG
AATTAATGTTAAAACTCAAATTATAAATTCATTAGCTTTATCAGGAGCAATAGCAGGAAT
TGCAGGATTTGTTTTAATGTTTACAGTTACGCCAAATAATTCTTTTGCTTCTAATAGTTT
ACCAACTGTTGGATTTGATGCAATTGCAGTTTCATTAGTTGCTTTTAATAATCCTATAGG
AATTATTCCAATTGGTTGATTATGAGCAATGATCAAAACTGGAGGAAGCCCTGTTTCTTC
ACTGTATGGTATTTCAACACAAATAAGTGGATTAATTTCAGGAGTTCTTATTTACTTTAC
AGCAATTGTTTCTATATTTATTGTTTTTAAACCTTGAGAGTTGTTAAAAAACAAATTTAA
TCTACTAACATCACCTATATGTAGAGAAATTTTTTGAAAGTTATATTTATATCTTTTAAA
ATTAAAATTTAAAAAAATCTTTTTAATTTTTATAAGAGAGTATAAACAACAAGTAAATGA
TAGTTATAAAAATTATGTTGTTAAAAATAAAATTAAAAAACAAATGCAATTACCTCACTT
GTTTTGAAATGGTAGAAAAAATATTAAACTAGAATTTAAAAAAGATATTAACCAATCAAT
CGATTTAATTAAAAATAAAATTACTAATATTAAAGCATTTGTTAAAGAAGATAAAACAAG
ACTTAGTGTTAATGGATTAAAAACCAATTTAAAAGAACAATTAAATTTAATAACAACTAA
ATTTGTTTTAAAATCTTATGATTTAGATTTAAAGTTAGCTGATCATAAATATAAAATCAC
ACAAGTCAAACAAAATATTTTAAATAAATATCAATCAGATATAGAACAAATTAAAAAAGA
ACACAAGTTAAAAATTCAAGAAATTAAAGTTTTTAAAGAAGCACAAATAGGAGTTTTATT
TCACGAATTTCAATATCGTGATAATGTAATTGAAATTAAAGCTAATAAACTAAAAACTAT
TGCATTGCTTAATGAACAAATTAAAAATATTAAGTCTAAGTTTAATTTACAAAAAGAAAA
TTTGAAATTGAATAGAAATTCATATGATAATAAACATTTAGAACAAATTAATAAAATTAA
ACAAGAAATTAAAGAAGTTAAAAAGCAAACTAGTGTTAAGCTTTTAGAAGAAAAAAATAA
ATTTAAAACTCAAAAAGACAATGTTAAAAAAGAAAAGGTTCAATTACAAACTATTTTAGA
ACAATATAAAACTTATCTTAAAGAAGAAAAACAACGCTTTATACAAGCTAAAAAACAAGC
TCTTGCTAATAAACATAAACGCTTAGAATTTATTGATATGAATCGTTCTAAAATAGAAGT
TAATAAGGCTATTGTTTTATTAAATGATCTAAAAACATTAGTTATGACTAATATAGATAA
AAACTTAAATAGACAAGCAATAAAATCTAATGATAAAACTTTAATAAAGGCTTTAAAAAT
AAAGTCACAAATAGATGAAATATTTGGTTCTAATATTATTAGTGAATATGATGCACCTGA
ATATATTAAGCAAAAAGTAAAAATAAGTTTAAAAACATTTAAATTAATAATCTTTTTAGA
AAAGCAAATTTCTTATACTAATTGTAGAGTTGAAGAACAAGAATTAATTAATAACTATAA
AACTTGAATTGATAAAGCAAATCAAATTATTGATAAAGATAAACAACAATATTTATTAGC
AATTAAGCAACAGCCAAGAGAAACACTAACTGATTTAGAGCAATTATTTAACTTAGAAAA
AACATTAAAACAACAAACTAATTTAAAGATTATGAATTTATAAATGGCAATTTTATTTAA
TAGTAGTATTTTAACTTGAGGGCTTGCTTTAGTTGGTGTTTTATTGTTTGCTTCTCTATC
ATCACTTGTTAGTGAAAAAGCAGGAGTTGTTAACATTGCTGTTGAAGGTATGATGATTAT
TGGAGCTTTGGTTGTTTCTATCTTAGGAACTTATTTAACAACAAATGATCAAAAAAGTAA
TTATACTCAAATACCAATAGTTTTACTAGCGGGAGTAATTACAGCAATTTTTGCACTATT
ACATGCTTTTCCATCAATCAGATTAAAAGCAAACCAAATTGTTTCAGGAACTGCGATTAA
CATTTTAACAATAGGTCTTGGAATATTTTTATCAACATCAAATTGATTTGGAAAGCAATC
ACAAGTTATTGCTAGTGGTTATACTTCAATAAATGTAATTAATATAACTAAAACAGTTGG
TTCTAAAACTCAAGTAGTTGCAAGTATGTTACCTATTTGAACAATAATAGCTATTATTCT
TGCGATTGGATTATTTGTTTTTTTTAAATATACAAAACAAGGAATGAGATATGCAATGGT
TGGAGAAAACCCAAATGCTATTGATGCAGCTGGAATTAGTGTAACTAAATATCGATATGT
TGCAGTAATTTTATCAGGATTTTTAGCAGGAATTGGAGGAGGAGTATTTGTTGTTACTAC
AGTTAGTGGTGGTGGATTATTTAGTGGAAATATATTCGGATATGGATTTTTAGGAATTGC
TATTATGATTTTTGGGCAATGAAGAATTCTATTTATTACAATTGGAGTTATTATATTTTC
ATGACTATTTGCTTTAGGACAACAAATAGGAACAATTTCAACAAATAAAACTATTCAAAG
CATATCAATTTTATTTAATACTTTACCATTTATTTTAACTATTGTTGCAATGCTATTATT
TAGTAAAACTTCTAAAGCTCCAGCAGCAGTTGGAATACCATTTGATAAATCAAAAAGATA
AATGTCACAAGAATATAGTGCAGAATCGATTAAAGTTTTAAAAGGTTTAGAAGCTGTTAG
AACACGTCCTGGAATGTATATTGGATCAACTTCAAAAACAGGGTTACATCATTTAGTATG
AGAAATTTTAGATAACTCAATTGATGAAGCAATGGCTGGATATGCTGATTTAATTAATGT
AACTATAACAAAAGAAAATGAAGTAATTATCCAAGATAATGGAAGAGGAATTCCAGTTGG
TATTAATTCAGATACTAAAAAATCTGCATTAAGTTTAGTTTTTACTCAATTGCATGCTGG
AGGAAAATTTGATTCAGAGACTTATAAAATTTCTGGTGGTCTTCATGGAGTTGGAGCTAG
TGTTGTTAATGCTTTATCTCTATATGTTGAAGTTGAAGTTTATAGAAATAATATTCACTA
CCATCAATTGTTTAGTGAAGGTGGTACTAAAGAATCAGAATTACAACAACTAGGTCACAC
CGATTTAAGAGGAACAAAGGTTAAATTCAAACCAGATCCCGAAATTTTTAAAGAAGCTGT
AGTATTTGATTATGAAGTTATTAAAAATAAAGTTAAACATTTAGCATTTTTAAATAAAGG
TTTAAAAATTACTTTAACTGATGAAAGAATTGAAAAAACAGTTGAATACTTGTTTTTAAA
TGGGATCTTAGACTATATTAAAGAAAAAAATGAAACTAAGAATAAAATAAACCCAAATAT
TTTTTATGTAGATTCAAAATATGAAGACATTGAAGTTGAAATGGCACTTCAATATAATTC
TGATTATCAAGAAAATATCATTACTTTTGTAAATAATATTAACACTCATGAGGGTGGAAC
TCATGAGGATGGTTTAAAACAAGCTCTAATTAGAGATATTAATAGATATGCTGATACAGT
AATAAAAAATAACAAAACTCCTTCTAAATTCTCTTGAGATGATATTAAAGAAGGAATGAT
GTGTATTTTATCAGTTAGACATACAGATCCACAATATGAAGGTCAAACTAAAACTAAACT
TTCAAACCCTGATGCTAAAGAAGCAGTTAATATAATCATTGGAAATGCTTTTGAAGAGTT
TCTATTAAAATCACCAGAAGACGCTAAAGCTATTTTAGATAAAAATGTTAATGCTCAAAA
AGCAAGAATTGCAGCTCAAAGAGCAAGAGAAGAAACTAGAAGAAAATCTGCACTAGATTC
ATTTTCACTACCAGGTAAATTAGCAGATTGTGAAACCAAAGATTCAAATATAGCTGAACT
TTATTTAGTGGAGGGAGATTCAGCTGGTGGTAGTGCTAAAACTGGAAGAAATAGAAAATT
TCAAGCTATTTTACCTTTGAGAGGTAAAGTATTAAATGTTGAAAGAGTAACTGAAGCTAG
AGCTTTTTCAAATAATGAAATTAAATCAATTGTTACAGCTGTTGGTACTGGAATAAAAGA
AGAATTAGACTTATCTAAATTAAGATATAAAAAAATAGTAATTATGACTGATGCTGATGT
TGATGGTGCTCACATTAGAACATTACTACTAACATTCTTTTATAGATATATGAAACCACT
TGTTGCTAATGGTCATATTTATATAGCTCAACCTCCTTTATATAAAATTGAAGCAGGTAA
AAAAATAGCTTATGCCTATACTGATAATCAATTAGATGAACTAAAAAATAATGGATTTAA
TAATTTAAAATACACAATTCAACGCTATAAAGGACTTGGAGAAATGGATCCGCTACAACT
ATGAGAAACAACAATGGATCCACAACAAAGAACTATGTTACAAATTTCACTTGAAGATGC
TACTTTAGCAAATGAAGTATTTTCAGATTTAATGGGCGAAGATCCTGAGTTAAGAAAAAT
TTATATTCAAGATAATGCTAAATTTGTTGAAAATATAGACTTTTAGATGGCTAAAATCAG
TAAAAGATTCAAAGAAGCTTTAAGTAAAGTTGAAAAAAATAAAGTTTATCCATTAAATAA
AGCTTTAGATCTAGCAAAACAAACTGCTACAACTAAATTTGACTCAACAGTTGAAGTTGC
ATTTAATTTAAATATTGACCCAAGAAAAGCTGATCAACAAATTCGTGGTGCTGTAGTTTT
ACCTGCAGGAACTGGAAAAACTCAAAGAGTTTTAGTTTTAACTAATACTAAAACTAAAGA
AGCTGAACAAGCAAAAGCTGATATTGTTGGTGGAGAAGAACTAATCAATAGAATTAAAAA
TGAAAATTGATTTGATTTTGATATTATTGTTGCTACTCCAGAAATGATGGCAAAATTAGG
AGCAATTGGTAAAATTTTAGGTCCTAAAGGATTGATGCCAAATCCAAAAACTGGAACTGT
AACTATGGATGTTGCTAAAGCAGTTGATGATATTAAAAAGGGAAAAGTTGAATATCGTGC
TGATAAAGAAGGAAATATTCATTTAATTATTGGTAAAGTTTCATTTGAAGCTGAAAAATT
AGAAGAAAATTTCAAAGCTGTTATTGATGAAATTAGAAGGGTTAAACCTCAAACTGTAAA
AGGTGATTACATCAAAAATATAACTTTATCAACAACAATGGGTCCTGGTATCAAAGTTGA
ATTTTAAATGGCTTATAAAATTCGAAAAATCAATCGTAATGTAGAACGTCGTGATTATAC
TAAACTATCAATGAATCTTTCTTTGCCAAATTTAATTGGTATTCAAACTGAAACTTTTGA
ATGATTTAAAACTAAAGGAATTCAAGAAGTTTTAGATGAATTTTTCCCAATTTTATCATT
TGATGGATCTAGTGTTTTAACTTTAGAAAATTGAGGTTTTAAAGAACCTAGATTATCTGT
TAGACAAGCAAGAGAAGAATCAAAAATTTATGATGCTCCAATTTATGCAAATCTAAAATT
ATCAGTTAATAAAACTGAAGAAATTCAAAAAGAATTTGATGGTGTTGATCAAGAAGATAC
TTTAAAAGTTTTAACTCATTGATTAGAAGAAAAAACTGGTAATGGTAATATAACATTTAA
ACAGCAATCACAAAATTCTTATTTTTTTGAAATAACTATTAAAAAATCTGAAAAACCAGA
TTTAATTCAAATTGATATTATTGAAGATAAAAAAACTTCATTGATTTGTAATGTATCTAT
TTATAAATCAGGTGAAGTGTTTTTAGGTGATTTTCCATTAATGACAGAAGCTGGAACTTT
TATTATTAATGGTTCTCAAAAAGTCATTGTATCTCAATTAGTAAGATCTCCAGGAGCTTA
TTTTAATAAAGAATTAAATCGTAAAACTGGAGAAATGATTTATTTTGCAGACATCATTCC
AAGTAGAGGAACTTGATTAGAATATGAAACTGATTCTAAAAAAATCGGAAGCGATGCAAT
TAATCCTTTATATGTAAAAATTGATAAATCAAGAAAAACTACAGCTACTTCTTTATTATT
AGCTTTTGGTATTAGTAAAGATGATATTTTAAATATTTTTGATAATGATGAAGTACTAGT
TGAAACTCTACAACAAGATTCAATTATTGGAGATTTTAAAATAGATTGATCAAATCAAGT
TCAAGAAATTTATAAAAAAATTAGACAAGGTGAAACCGCAACTAGTGAAGGTGCTTCTAA
ATTTATTAATAGTATTTTATTTGATAAAAGAAAATATGATTTAACTAAAGCTGGAAGATT
TAAATTAAAGCAAAAACTTTCTATTAAAAATAGAATTTTAAATAAAGTTATAGCTGAAGA
TATTCTTGATGCTAATAATAATGTGTTAATAGCTAAAGATACTGAAGTTACTAAAAATAA
TATTCAAGAAATTTCTAAAATTTTAGATCAAGATGTAATGAGTATTGATTTAAAATATCT
ATCTGATATTCCAGGAAATAGAAAAGTTCAAAAAATTAGAGTTTATAAAGATAGTGAACT
AAAAACTGATACTACTTGTTTAATTGGTTTAACTAGTTCATCTAATGAAGAATTCATAAC
AGTGGCTGATATTTTATCAACTGTTTCTTATTTATTAAACTTAAAATATAACATTGGTGA
AATTGATGATATTGATAACTTAGGAAACAGAAGAGTTAGAACTGTTGGTGAATTATTACA
AAATCAATTTAGAATGGGATTAAACCGTATTGATAAAAATGTTAAAGAAAAATTAGCTAC
AAGTGACTTGTATAAAGTTAAAACTTCAACAATTATTAATGCAAAACCTTTAACTGCAAT
TATTGGTGAGTTTTTCAATTTATCACAATTATCTCAATTTATGGATCAAATTAACCCATT
ATCAGAATTAACTAATAAACGTAGATTAACAGCTTTAGGACCTGGTGGTTTATCAAGAGA
TAGAGCAGGATTAGAAGTGCGTGACGTTCACCCATCTCATTATGGAAGAATTTGTCCTAT
TGAAACACCAGAAGGACCAAACATTGGATTAATTAATAACTTGTCAACTTATGCAAGAGT
TAATGAATATGGATTTATTACAACTCCATATAGAAAAGTTATTAATGGAATCATTCAAAA
TGATCAAGTTGAATATTTAACAGCCGATCAAGAAAAAAACTTTATTATCGCTCAATCTAA
TGTTAATCAAGATGAAAATGGAAAAATTTTAGATGAAACTATAGTTTCACGTTTTAATGG
TGATGACTATATGGCTAAAGTTGAAGAAATTCATTATATTGATGTTTCTCCAAAACAAAT
TGTTTCAGTTGCTACAAGTGGTATTCCATTTTTAGAAAATGATGATGCCAATCGTGCTTT
AATGGGTGCTAACATGCAACGTCAAGCAGTACCTTTAATTAAGCCAGAATCACCAATTGT
TGCAACTGGTATTGAATTTGAAGCAGCACGTGATTCAGGTGAGGCTATTGTTGCAAAAGA
AGATGCAATTGTTAAATATGTTGATTCAAAAACCATAATTACTGATGGAGAATCTGGAAT
TAGAACTTATATCTTATCAGATTATGAAAGATCAAATAATGGAACTTCATTGACTCAATC
ACCGATCGTTAAAGTTGGAGATGTTGTTAAAAAAGGTGAAATTATTGCTGATGGTCCATC
AATGGATCAAGGTGAATTAGCAATTGGTCAAAACGTGGTTGTTGCTTTTTCAACTTATAA
TGGATACAACTTTGAAGATGCTATTGTTATGAGCGAAATAATTGTTATAGATGATCGCTT
TACTTCAATTCATATTGATGAATATACTTTAGAAGTAAGAAATACAAAACAAGGTCAAGA
AGAAGTAACTAGAGAAATTCCTAATATGTCAGAACAAGCTAAAAGGCATTTAGATGCTGA
AGGAATTGTAGCTATTGGTACTGAAGTTAAAGTTGGAGATGTTTTAGTTGGAAAAGTAAC
TCCAAAAGGACAAGTTCAACTTTCTCCAGAAGACAAATTATTACATGCTATTTTTGGTGA
AAAATCTAGAAATGTTAAAGATAATTCGTTAAGAGTTCCAAATGGTGGAGAAGGAATTGT
TCAATCAATTAAACGTTTTAAAGCAAAAAGCGCATTAAATCCTGATGGAATTGAATTACC
AGCTGACATTATAGAAGTAATTAAAGTTTATGTTGTTCAAAAACGTAAAATCCAAGAAGG
AGATAAAATGTCTGGTCGACATGGAAACAAAGGTATTATTTCAAGAATTTTACCTATTGA
AGACATGCCGCATTTAGAAGATGGAACACCAGTTGATATTATCTTAAACCCACAAGGGGT
TCCTTCACGCATGAACATTGGACAAATTTTAGAAATCCATTTAGGAATGGCTGCTAAAAA
ACTAAATCAAAAAGTTATTACTCCTGTTTTTGAAGGATTAAATGAAAAAGAATTAGAAGA
AATAATGGCTGAAGCTGGAATGACAAATTATGGTAAAGTTACTTTAATTGATGGTCAAAC
TGGTGAACCATTTGATAAACCAATTGCTGTTGGAGTTATGTACATGTTAAAACTATCTCA
CATGGTTGATGATAAAATTCATGCACGTAATGTTGGTCCTTACTCATTAATTACTCAACA
ACCATTAGGAGGAAAAGCTCAAAACGGTGGTCAACGTTTTGGAGAAATGGAAGTATGAGC
TTTAGAAGCTTATGGAGCTGCTCATACATTACGTGAAATTTTAACAATTAAATCAGATGA
CATTAAAGGTCGTTCAAAAACTTATGAAGCAATTGTTAGATCAAAAAGAATTCCTGAACC
TGGAATTCCAGAATCATTTAACGTTTTATCAAAAGAGATTATGGGATTAGGATTTAATAT
GTATATGATTGATGAAGTTGGTGAAAAATCAGCAATTAATGCATATGATAAAAAGGACTT
TGAAATTGATAATTATGATGATGAAATTCTAATCAAAACTGATAATTTATACATTGATGA
TCAAGATGTTGATGCTGAATTTGAAGATTTAACTTATGTTGATGAAAATGATATTTTAAA
CTCATTTGAACTAGATAATGAAGAAGAATAAATGGAAAATTTAAATCGTAAAAAAGCAAT
AAAAATTGAATTAGCTAACCCTGATACAATTCGTTCATGATCACATGGAGAAGTTTTAAA
ACCAGAAACTATTAACTATAAAACATTAAAAGCCGAAAAAGATGGGTTATTTGATGAAAG
AATTTTTGGTCCAACTAAAAACTATGAATGTGTTTGTGGAAGATATAAAAAAGCCAACCC
TATGAATAAAGGGAAAAAATGTGAAAAATGTGGTGTTGAATTAACTGAATCAATTGTTCG
TAGAGAAAGAATGGGACATATTGAACTAGAAGAACCAGTTACTCACATTTGAATGTTTAA
AGTTGCTCCTTATAGAATTGCTGCAATTCTAGATTTAAAAGCAAAAGAACTAGAAGAAGT
AGTTTACTTTGTTTCTCATATTGTTCTAGAACAAGGTAATCAAAATCATTTTCTAGAAAA
AGAAGTTTTAGATTTAGGTTCATCAAGAATTACTAAAACTAGAGAAAAATTGCAACTATC
AATTTTAGATGTTATTGATCAAATTAATGATCCTGACCATAGAGATACTAAGAAGGCTAA
TAGATTATTAGAAGAATTAAAAAATACTTCTATTCCATTTTCAATAGATGAAGCAACTAG
CTTAATTAGTAAATATACTAATGCAAAATTTGGAATTGGAGCTAGAGCTGTTGAATATTT
ATTAGAAAAAGTAGATTTAACTAAAGAAATTGAAGCAATTAAAATTCAACTTGAAAATTC
TAAAAAAACCCCAAATGAAAGAACTAAATTATTAAAACGTTTAGAAACTTTTGATTCTTT
AAAACGTTCTAAACAACGTCCTGAATGAATGGTTATGAGAGTAATTCCAGTTATTCCACC
AGACATTCGTCCTATTATTCAATTAGATGGTGGTCGTTTTACTACTTCTGAAATTAATGA
TTTATATAGAAGAATCATTATTAGAAATGAAAGATTAAAAAAAGTTAAAGAAATGGGTGC
ACCTTCAATTATTGTTAATAACGAAAAACGTATGTTACAAGAAGCTGTTGATGCTCTATT
TGATAATGAAAGAAAGCCAAAACCAGTTCAAGGAAAAAATAAACGCCCATTAAAATCTTT
AACTAGTGTTTTAAAAGGAAAACAAGGTCGTTTTAGACAAAACTTATTGGGAAAACGTGT
TGATTATTCAGCTAGATCAGTTATTGCAATTGGACCAGATCTAAAAATGTATCAAGCAGG
TTTACCAAGAGAAATGGCAATTACTTTATTTAAACCATTTGTTATTCAATGACTTCAAGA
TCATGAGTATGCTGAAAATGTTAAAATTGCTGAAAAAATGTTATTGCAAAATGATCCAAA
AGTTTGAGAGGCACTAGAACAAGTAATTAAAGACAGACCTGTATTGTTAAACCGTGCTCC
TACATTACACCGTTTGGGAATTCAAGCATTTGAGCCTAAATTAGTTAAAGGAAAAGCAAT
TCGTTTACACCCACTAGTTACAACTGCATTCAATGCTGACTTTGATGGTGATCAAATGGC
AGTTCACGTACCTATTACAAAAGAAGCTGTTGCTGAATCAAGAGCTTTAATGTTGGGTTC
AAGTGCTATTTTAGGACCAAAAGATGGAAAAGCTATTGTTACTCCAGGTCAAGATATCAT
TTTAGGAAATTATTATTTAACTACTGAAGAAAAAAACGCCAAAGGACAAGGAATGATTTT
TTCAAGTTTAGATGAAGCGTTTATGGCTTATAATAGTGGTCAAATTCATTTAAACTCATT
GATTGGAATTGCTTTATCAGCTTTACCTGAAGAAAAATTTAGTGATAAAAATCAAAGATT
AAATTCTTATTTATTAACAACTGTTGGAAAACTTTACTTTAATCAAATTTTTGATGATAA
TTTCCCATGAATTAATTCAAATAATATTTGAAATGCTAAAGAAGCAGTTAAAGAATTCAT
TTATGATTTTTCACAAGATATTGATAAAGTAATTGAAAATGTTCAAGTTCAACAACCAAT
TAAGAAAAAAGAATTATCACTTATTATTGAAAGATACTTTGAAACTCATGGAGCTAGAAA
AACTGCTGAAATGCTAGATAAAATGAAAGATCTAGGATTTAGTTTTTCAACAAAATCAGG
AACCACAATTTCAGCTGGAGATGTTGTTGCTTTTACTCATAAATATGACGAATTTAAAGA
AGCAGATCAAAAAGTTGAACAAATTACTGATTTTTACAATATGGGTATGTTAACTAATAG
TGAAAAGAAACGTAGAATTATTGATGTTTGATCAGAAGTTAAAGATAAAATTCAAAATGA
ATTAGCAACAGTACTACGTAAAGATGTTAAAAATCCAATTTTTGTAATGGTTGATTCAGG
AGCCCGTGGTAATGTTTCAAACTTTACTCAATTAGTTGGTATGCGTGGATTAATGAACGA
TACTAAGGGAGATATTAAAGAAATTCCTATTAAGTCTTCATTCCGTGAGGGATTAACTGT
TTCAGAATATTTCGTTTCAACTCATGGAGCTAGAAAAGGTATGGCTGATATTGCCTTAAA
AACTGCTGACTCAGGTTATTTAACTAGAAGATTAGTTGACGTTAGTCAAGAAATTGTTGT
TGTTAATGAAGATTGTGAACCAACCAAAGGATTTGAAGTATCAGCTATTATTGATACAAA
ACATGATAATGTTATTGTTCCATTAAAAGATAGATTGGTTGGAAGATTCACATTTAAAGA
CATTTATGATGATGATAAAAATCTAGTTGCTTCTGCTAATACATTAATTGATAAAAATAT
TGCTGAAAAAATTATTATGTCAGGAATTAGTTCAGTAATTATTAGATCAGTTTTAACTTG
TGATAATAAACGTGGTGTTTGTCAAAAATGTTATGGACTAAACTTAGCTACTGCTTCAGT
TGTTAATATTGGTGAACCAGTAGGAGTTATTGCTGCTCAATCAATTGGAGAACCGGGAAC
TCAATTAACAATGCGTAACTTCCATACAGGAGGAGTTGCTGGTAATGTTGATATTACTCA
AGGACTTCCTCGTATTAAAGAATTATTAGATGTTACAACTCCAAAAGGTGCTGTTGCTAT
AATTTCTGAAGTTGATGGAGTAGTTAGTGAAATTGAAGATTATAATGGTGTATTTGTAAT
CAATATTGTTACTGAAAATGAAGAAGTTAAAAAATATAAAACTGAATTTAATTCAGTATT
ACGTGTTGAACAAGGATCAAGTGTTATGGCCGGTCAAAAATTGACTGAAGGAGCTATTGA
TTTACATCAATTATTAGAATTTGGTGGAATTCAAGATGTGCAAAATTACATTTTAAAAGA
AGTACAAAAAGTTTATAGATTACAAGGTATTGAAATTTCAGACAAATATATTGAAATCAT
CATTAAACAAATGTTAAACAAAGTAAAAATTACTGATAGTGGTGATTCTGATTTATTACC
TGGAGAAATTATTACAATTCAAAACTATAAAGAAGTAGTACAAGATTGTATTGTTAAATC
AATTAGACCACCTTTATCAAAAGCACAAATTTTTGGTATTAAAAAAGCACCTCTAGAATC
AAGCTCATGATTATCTTCTGCTTCATTCCAAGATACTGCTAGAGTATTAACTAGAGCAAT
TATTAAAGGAAAAGAAGATAAATTAGAAGGATTAAAAGAAAATATTATGTTAGGTAATTT
AATTCCAGCCGGTACTGGTTTAACTGGAACTCAAGAAGTTGAACAACTAGCAGAACAATA
TCATAACAATGAATATTAAGTGTTATCTTTAGGTTTTAATATAGCGATTAACGCAACAAC
TCAAGGTGTACCAAAAATTATTGAATCGCTATTTCCTAATTTACCAAATTTTATAGCTCA
TTTATTAGCAACTATTGTTTTAGTTATTGTTTTAGCAAAATTAGTTTATAAACCATATAA
GCAAATGATTGAAAAACAAAGACAAAAAATTACTGAAGTTTTAAGTGATGCTATTGAAAA
ACAAACGCAAGCAAACATTAAAATAAAACAAGCAAACTCATTACTAGAAGAAGCTAAAAT
CGAATCAGTATCAATCATTAACACAGCTAGAGTAGATGCTGAAATTCAAAAAAATAAAAT
TATTGATAACGCTAATTTACAAGTAAAAAATATTCAGTCATATGCTCAAAATTCTATTAA
ACAAGAAAAAATTAAAGCACAATTAGAAATTAAAAATACTATAGTTAATTTGGCAATCAA
TTCAGCTGAAAAAATCTTAAGTAAAGAAATTGATAAAAATACAAATAAAAAACTTATTGA
AGAGTTTATTAAAGATTTAGATTAGATGCCAAATTTGAGTGGATTAAAAACAGAGATTTC
ATCTGTTAGAAATATTTCAAAAATTACTAATGCAATGCAACTTGTTGCTTCTGCTAAATT
AAGAAAAATTAGTAAAAAAGTAATTGATACTCATAATTATGTTAGTGAAGTATATTCTTT
ATTTAATGATATTATCAGACAAACTGATAAATCTGTTTTTTTAAAAGAAAGTAATTTTAA
AGCAAATAAAACTTTGTGAGTAGTTATTAATTCTAATTTAGGTTTGTGCGGTGGTTATAA
TTTAAATGTTAATAAATTAGTTTTACAAAATCTAAAATTAGAAGATGAAATTTTTGCTAT
TGGTTCTAAAGCTGTATCTTTTTTTAGATCTAAAAAAATTAAAATTAAAAATCAAATTAC
TGATATTGATATTAATTTTACAAATAAAAAAGCTAGATCAATTAGTAATGATCTATTAGA
TATGTATATAAATCATGAATTTGATGAAATCAAGATTGTTTACACTAAATTTATTAATAA
TGTAACTTTTGAACCTGCTATAATTAGAATTTTTCCAATTATTAAATTAGAAAATAATTT
TAAACACTCACAAAGTCTAGTATTTGAACCTGACGCTGAACAAATTTTAAGTAGCACAAT
TCTAATTTATATTAATGCAATTATTTATGGAACTATTATAGAGTCGCAAGTTAGTGAACA
AGCTTCAAGAAGAACTGCTATGGAAAATGCAACAAACAATGGTAAAAATCTTGAACAAAC
TTTAAGTTTAAAATATAACAGACAACGTCAAGGTGCTATTACTCAAGAAATTAGTGAAAT
TGTTTCTGGAGCTAATAATAAATCTTAGATGGTATCTAGTAAAAAAACAATAGATAAAAA
CAAAACTCAAGTTATTGGCAAAATTATTCAAGTATTAGGCTCAGTTGTTGATGTTAAGTT
TTCAGAAAATAATATACCAAAAATTTATGATGCATTAGTTGTTGATAATAATGGCAAAAA
ATTAGTTCTTGAAGTTGAACAAAACATTGGAGATGAAATAGTTAGAACTATTGCAATGGG
TCCAACTGAAGGGCTAAGAAGAGGATTAGATGTTATTAATACTAATTCTCCAATTACAGC
TCCAGTTGGAAATGAAGTTTTGGGTCGTATGTTTAATGTTTTAGGTGATCCAATTGATGA
AAAACCAGATTTAGATGTTAAAAGATTGCCAATTCATAGAGATGCTCCAATTTATGAAGA
ACTAGTTACAACAACTGAAATTCTAGAAACTGGAATTAAAGTTATTGATTTAATGATTCC
ATTTACAAAAGGTGGAAAAGTTGGATTATTTGGTGGAGCTGGAGTTGGTAAAACTATTTT
AATTCAAGAATTGATTAATAATATTGCAAAAGCTCATAATGGGGTTTCAGTTTTTGCTGG
AGTTGGTGAGAGAACTAGAGAAGGAAATGATTTATATCACGAATTCATTGAAGCTGGAGT
TTTAAATAAAACTTGTTTAGTATTTGGACAAATGAATGAGCCACCAGGAGCTAGAATGCG
TGTTGCTTTAACTGGTTTAACTATTGCTGAATATTTTAGAGATAAAAAAAATATGGATGT
TTTATTATTCATTGATAATATTTTTAGATTTACTCAAGCAGGTTCAGAAGTTTCAGCTTT
GTTAGGACGTATGCCTTCCGCTGTTGGATATCAACCAACTTTATCAACTGAAATGGGTTC
ACTACAAGAACGTATTACTTCAACAAAAAATGGATCAATTACTTCAGTTCAAGCGGTTTA
TGTTCCTGCTGATGATCTAACAGATCCAGCACCAGCTACTACTTTTACTCACTTAGATGC
ACGTATTGTTTTAGATAGATCTATTGCTAGTTTGGGAATTTATCCAGCAGTTGATCCACT
TGCTTCTTCATCTCGTGTTTTAGATCCAGAAATTGTTGGACAAGAACACTATGATATTGC
TTTAAAAATACAAATTACTTTGCAAAAATATCAAGAATTACAATCAATTATTGCAATTTT
AGGTATGGATGAATTAAGTGAAGAAGATAAATTAATTGTTCAAAGAGCAAGAAAAATTAG
AAATTTCTTGTCACAATCATTTTTTGTTGGTGAAAAATTTACAGGAAGACCTGGAGTTTT
TGTTAAAGTAAGTGACACTGTTAGATCATTTAAATCTATTTTAAATGGTGAAGTTGATCA
TATTCCTGAAACTTATTTCTTATATTCTTCAACTATTGATAATGTTATTGAAAAATATAA
CAAAGACAAAGATAAATAAATGGAATCTAAAATTATTGAAATTTTAAAAACTAACAAACA
TAAAGTTAGTTTAAATAAACTATTGACTTATTTTAATGCTTTAGATTATTCATTAATTAA
AAACTACTTAGACCAATTAGAAAAAAATAATAAAATCACTATTTCATTAGAAAATAATAT
TTACTTATTAGATCAAATTTATAAAAAGGGAACTATTAAACTAAATCCAAAAGGTTTTGG
ATTTATAAATGATATTAATAAAATTAATGATGAAGATCATTTTATAGCTGGAGTTGATCT
AAATAATAGTATTCACCAAGATGAAGTAGTTTATATTTTAAAACAAGAAGAAGATAATAG
ATTAAAAGCTATAGTTATTGATCTAATTAAAAGAAATAAAGTTTATTTAATTGGTGAAAT
AAATAGAAGTTTTGATAAAAGATTTTTAGATTTCATTCCAAACGATAAGTCATTTGATAG
TTTTAGATTTGTAATTGTTAATAAGAACGAATTTAAATATGAAGAATTCAATATTATTAA
AGCAAAAATTATAAGTTGTAAAGAACGTAAAATTTTTATAAGACTTATAAGAATTATTGG
CAATAGTAAAAAAGCAAGTGATCGCATCTTAGCAATAGCTGAAGAATTTGACATAAAAAC
TAGTTTTGATAAACAAACTCTAGATAATGCAAAACAAATTAATTTATCAACTGATAAACT
AGAAAAAGAATTTTTAAAAAGACAAAATAATTCTTTAGTTAATAAAACGATCGTTACAAT
TGATGGAATTGATTCAAAAGATTTAGATGATGCAATTTGTGTTGAAAAATTAGAAAACAA
TAATTATAAACTATTTGTTGCTATTGCTGATGTTTCTTATTTTGTTAGATACAAGACCGC
TTTAGATAAAGAAGCTTTATTAAGAGGTAATTCGACTTATTTAGCAAATAAAGCAATTCC
AATGTTACCAAACATTTTATCTGATGATTTGTGTTCATTAAATCCAAATACTAAAAAATT
AGTTTTTGTATGTGAAATGGAATTTGATAATAACGCAAACATGTTAATTAAAAAAGTTTA
TGAATCAGTGATTATTTCTAAAGCTAGATTAAATTATGACGAAGTAAATAATTACTTTAA
AACTAAAACTTGAACTCATGATGATAAAACTAAAAAAATGTTAGACATAGCTTATGAATT
GTATAAAAAACTAGAAGATCTAAAAGCTAAAAAAGGAACTATTAGTTTTGATGTTAGAGA
GCCAAAAATTATTTTAGATAAAAATTTAAATGTAATTGATATTAAAACAAAAACAGCTGA
TCAAGCTGAAAAATTAATTGAACAATTTATGGTAAGTTGTAATGAAGCAGTAGCTGAATT
AATCTATCAAAAAGATTTACCTTTTTTATATAGAAATCATAATAAACCAGATGAAGATGA
ACTAATTAATTGGTATAAATCACTAAAGACATTTGGAATTAATCCTAAATTAACTAATAA
ACAAGTTTTAGATCCAATATTTATCAATCACACTTTAAGTCAAATTAAAGAACAAATTAA
AGATGAAACTGAAGTTGAATTATTAAATATTTCTTTATTAAGATATATGGATAAAGCTAA
ATATGGATTAGAAAATATTGGTCATTTTGGTTTAGCTAGTGATTGTTATACTCATTTTAC
TTCTCCAATTAGAAGATATTCAGATTTATTAGTTCATAGATATCTAAAACAATATCTAAT
TACAAAAGATCTAGAAAAAACTAGTTTAGAAAATAATACAAATTATGTTAATAAAGTAAG
TAATATTATTAATGATACTGAAACTAAAAGTGTTGAATGTGAAAGAGAAGTTATTAAAGC
GTGTATGTGTGAATATATGCTAAATAAAGTCGATAATACTTATACAGCAACAATTTCAGC
AGTTTTAAAATTTGGAATTTTTATTCAATTAGATAATTTAGTTGAAGGATTAGTTCATAT
TTCAAATATGAATAGTGATTTAGTTTATGATGAAACTAACCGTATTTTAATTAAACCTGA
TAATACTTATTATAGAATGGGTCAAAAAGTCAAAGTTAAACTAATTAATGTTGATATTAA
AAAAAGAACAATTGATTTTGTTTTAATAGAATAAATGCATTCAAATGTTAAAAAGGTTAC
AGATAAAGATGTAATTAAACCAGTTGGTGTGCCTTTTGTAGTTTATTTTTCTTCAATTTC
AAATAATACACACAGATTTATTCAAAAACTAGAAATAGAAAATTTAAGAATCCCTTATGA
AATAGAACAATCAATTAGTGTTGATCGTGATTATGTTTTAGTTACACCAACTTATAGTGG
TGGGGGAGAGTATGTTAAAGGTGCAGTACCAAAACAAGTAATTAAATTTTTAAATAATAA
GCAAAATAGAAGTTTTTGTAGAGGAGTTATATCATCTGGTAACACTAATTTTGGTGATAC
TTTTGGAATTGCTGGACCAATTATTTCTAAAAAATTAAATGTTCCTTTTTTATATCAATT
TGAATTATTAGGAACACAACATGATGTTAGTCAAATAAAACAAATACTATTTAAGTTTTG
AGAGGATGGCAATAATGAACGAAAATAAAAGCACAATCGTTTTAGATGATGTTGATGATG
AATATATTAAATTAAATGCTAGATCTAAGATCTTTTTAAAAGATCAAGATAATTTTCAAT
TAGATGTTAAAGCAGCTGAATTATATTTAAAAAACTATATTGAACCTAGAATGAAAAAGT
TTTCTAGTCTAAAAGAAAGATTAGATTATTTATTAGAAAATCAGTATTATGATTCAGAAA
TTTTAAATAAATATAGTTTTGATCAGATTAGTCAATTAAATGATTATGCTTATTCATTTA
ACCATCATTTTCCAAGTTTTATGGGAGCTTTAAAATTCTTTAATGCTTATGGATTAAAAA
CTTTTGATACTACAATGTATTTAGAAACTTATACAGATAGAGTATTAATGAATGCTCTAT
TTTTAGGTAATGGTAATTTTAATAAAGCAAAAAACTTATTAAAAGATATGATGTTAGGTA
GATTTCAACCAGCAACCCCTACTTTTTTAAATGCAGCTAAAAAACATAGAGGAGAGTATG
TTTCATGTTATTTATTAAGAACAGAAGATAACATGGAATCAATTTGTAGAACAATTTCAA
CTTCATTACAACTTTCAAAAAGAGGTGGAGGAGTTGCGATTTGTTTAACAAATTTACGAG
AAACAGGCTCACCAATTAAAAATATTTCAGGCCTAAGTTCAGGACCAATTCCAGTAATGA
AGATTTTAGAAGATTCATTTACTTATGCTGATCAATTAGGTCAACGTCAAGGAGCTGGAG
CTGTTTATATTTCAGCTCATCATCCAGATATTATTTCAGTTTTAGATACTAAAAGAGAAA
ATGCTGATGAAAAGATCAGAATTAAATCTTTATCATTAGGATTAGTAATTCCAGATATTA
CTTTTGAATTAGCTAGAGATAATAAAGATATGGCTTTATTTAGTCCTTATGATGTTCAAA
AAGTATATGGTGAGCCATTATCAGATATTTCAATTACTGAAAAATATTATGAAATGTTAG
AAAATCCTAATATTAAAAAAACATATATTAGTGCTAGAAAATTCTTTTTAACTGTTGCTG
AATTACATTTTGAAAGTGGATATCCATATATTTTATTTGAAGATACTGTTAATAGAAGAA
ATGCTCATGATAAAAAAGGAAGAATTATTATGAGTAATTTATGTAGTGAAATTGTTCAAG
TAAGTACAGCAAGCGAATATAGTTCTGATTTATCATTTGTAAAAACTGGAGAAGATATTT
GCTGTAATTTAGGTAGTTTAAATATTGATAATATGATGAAATCAGGAAAAGAATTTTCAG
ATTCTATTTATAATGCTATATCTGCTTTAGATATTGTGTCAAGAAATTCAGATTTGAGTG
CGTCTCCTTCAATTAAAAAAGGAAATGCTGAAAATCATGCTGTTGGATTAGGAGCTATGA
ATTTACATGGATTTTTAGCAACTAATAAAATTATGTATGACTCACCTGAAGCTGTTGATT
TTACTAATATGTTTTTTTATACAGTTGCTTATAATGCTTTTAAAGCTTCAAATAAATTAG
CTCAAGAATTTGAAAAATTTGCTTCATTTGATCAATCAAGATTTGCTGATGGTTCTTGAT
TTGATAAATACACTAAATGTGAATTTGATAAATGAACACCACAAACAAATAGAGTAAAAG
AATTATTCAAAGATTATGATGTTCAAATTCCAAGTCAATCTGATTGAATTCAATTAGTTG
AAGAAATTAAAAAAACAGGTTTAGCAAATTCACATTTAATGGCAGTTGCTCCAACTGGAT
CAATTAGTTATCTATCATCATGTACTCCTTCACTACAACCAGTAGTTTCAACAGTTGAAG
TTAGAAAAGAAGGAAAATTAGGAAGAGTTTATGTTCCAGCATATCAAATTAATTTTGATA
ATATGGGATATTATGCAATGGGTGCTTATGAATTAGGGCCAGATCCAATTATTAATATTG
TTGCAGCAGCTCAACAACATGTTGATCAAGCAATTTCACTAACTTTATTTATGACTGATA
AAGCAACAACTAGAGATTTAAACAGAGCATATGTTAATGCCTTTAAACAAGGTTGCTCTT
CAATTTATTATGTAAGAATTCGTCAAGATGTTTTAGAAGATAGTGAAAACTATGAATGTG
ATGCATGTAAAATTTAAATGACTTATGAAGAAATTAAACAACTAGAAGATGAGTTGTTAG
AAGCTAAGGGACAATGATTTGTAATTTCTTGTCAAACTGGACATGAAGAAAAAGTTCTAG
GTGATCTACAGCAAAAAATTAAGTCAGCTAGCATTGAAGATGAAGTTTTTTCAATAAAAA
TTTCAAAAGCAAATCAAGTAAGTAAATCAGGAAAAGCTTCAATTAAAAATAAGTTTCCAG
GTTATATTTTTATTAATATGATTATGAGTGAAAAAGCTTGATTTTTAATTAGAAACACTC
CTGGGGTAACTGGATTTATTGGTTCAAGTGGTCGTGGAGCTAAACCTTCTCCTTTAACTA
TTGAAGAAACTTTAAATATGTTAGTACCAAATATTGAAGAAATTCAACAAGCTCACGAAG
AAGAAAAAGAACAAGAAACTAAACA------AAAAAATGAAGCAGTTGCTAAAAAAGCTT
TATTTACTGCTGATTTTAAAATTGGTGATATTGTCAAAGTCAAATCTGGTATTCATGAAA
ATGAAGAAGGTACTGTTAAAGACATGGATTATTCAAAAGGTGTAGCTTTTGTTGCTATTG
AAATGTTTGGAAGATGAACTACTTTAGAAGTTTCATTTAAAAATGTTGAACCTATTAAAG
AATATTAAATGTCGCATCCATTTTCAGTAGATGAAATTAAACAAATTCATCAAGAAATTT
CTAAAATAATTCATTATACACCTTTACATTATGCAGATAAATTATCAGCTTTAACTGGTA
ATAATATTTATTTAAAATTAGAAAATTTACAAAAAACAGGAAGTTTTAAATTAAGAGGAG
CAACTAATAAAATTAATAAACTAACTAGTGAAGAAAAAAAAACACGGAATTATTGCAGCT
AGCGCTGGAAATCACGCACAAGGTGTAGCTTTTGCAGCTACTAATTTGGGGTTAAAATCA
ACAATTGTTATGCCTGAAAATGCTCCAATGGCAAAAATTCAAGCAACAGAAAAATGTGGA
GGAAAAGTTGTTTTAAGTGGAAGATTTTTTGATGATGCTCCAGCTAAAGCAATTGAATTA
AAAGAAAAAGAAAATCTAACTTTAATTCATGCTTTTGATGATATTGAAATTATTAAAGGT
CAAGTTACTATTGCATATGAAATTGATCAACAAATTAAAAACAGCGATTATTGTTTAGTA
CCAATTGGTGGTGGTGGATTAATGAGTGGTATTGCTACTTATTTAAAACAAGTTAACCCT
AATATTAAAATGATTGGTGTTGAAGCTGCTAATGTTAATTCCTATCAACAAGCAAAAGCT
TTAAGTAGACCAGTAACGATTGATTCTAAACCATCAATAGCAGATGGAATTGCTGTTAAA
AAAGTTAGTGATTTAACTTTTTCAATATTAAACAATATGTTGATGATGTAGTTGTTGTAA
GTGAAGAAGAAATTGCTGAAGCAATGTTATTTTTAATGGAAAATTGTAAGTTTGTAACTG
AAGGTTCAGGAGCAGTTACTGCTGCAGCTTTAATGTTTGATAAATTAAATATTAAAAATC
AAAACAAAACAATAGTTGGGTTAGTAAGTGGTGGAAATATTGATATTGCAATGGTTGGTA
ATATTATTAATAAAGCTTTAATTAAAACTAATAGAAGATTAGTATTGTCTGTAAATATTC
CATCAGATAATAAAGAAATATTAAATGTAATTAATATTATTAATTCTTGTGGAGCTAAAA
TTTTTAAAATAAAAACTAATAGAGATATTATGTATTTAGAACTAAGTGAAATTCATGCAA
CATTTATTATTGACTTATCAAATACTGATCAACAACAACAAATCATTGACAAAATTATTC
AAGCTAATTACAAAATTACAAGTATTACAGATTAAATGCATAATCTAAAAACAAAAACTA
AAAAAGACAAAGAAAATAGTTTTTATAATAATCTTTTAAATGCATTACAACGTTTAGGAA
AAACTTTAATGTTTCCAATTGCAGTTTTACCTATTGCAGCTTTATTAGCTAGATTTGGCG
CCTTAATTCAAGATCCACTAGCTAATGGAGGATCAAATATTTCTGAAATTCAAAAATTTA
TAGGATTAGTTATAGCTACTCCTGGACAAATTGTTTTTGATAATTTAGCAATTATTTTTG
CTATTGGTATTAGTTTTGGGTTAGCAAAAGATAATCGTGGAGAAGCTGCTTTAGTTGGTG
GAATTGTTTGATTTGGAATGACAGCTTTATTAAAAGAAGGTTTAATTCCAACATTTATTT
GAAAAAATGTACTAACTTCAGATAAGATTTTAATTAAACAAGGCGATCAAATGATTCCAG
CTACTCAACTATTATATTTTTTAAAAGATAACACTGTTAAGTATCAATTAGATACTGGAG
TTGTTGGTGGTATTGTTGTTGGTTGCTTAGTTGCTTTAATTTATAACAAATATAAAGATG
TAACTTTACCCCAAGCTCTTTCGTTTTTTGGTGGAAGAAGATTTATTCCAATGTTAGGTG
TTTTAATGATTGTTCCACTAGGTTTAGGCTTTGCTATCGTTTGACCTTGAGCACAATTTA
TTTCAATTAAAATAGGAACAACTTTATCTCAAGCAAATGGTTTTGCTAAGGGATTTGCAG
TTGGAACTTATGGGTTTTTAAATAGAATTGTTCAACCATTTGGTTTACATCATATTTTAA
ATACATTTGTATGATTTCAATTACCAATTGAAGGTAAACTATTAGCTGATGGATCTACAG
CAATAATTAATGGTGATATTACTGCATTTCAAAAAGGATTAATTGGTTCAGGATTATTTA
CTTCTGGTTTTTTCCCTTTGTTTTTAGGTGGATTACCAGGAGTTGCGCTAGCTTTAATTT
TAGTTTCAGATAAAGACAAGAAAAAGCAAATGACTGCTTTTTATGGAGGATCTGCTTTTG
TTGCTTGAATTACTGGAATTGATGAACCTTTAATTTTTAACTTTATTTTTATTTCTCCAA
TTTTATATGTTTTAAACGCTTTATTTACAGGTATTTTTTACATGTTTGTAACTTGATCTC
AAATTGCTTTAGGTATTGGATTTAGTGCTGGATTTATTGATTATGTAGTTTCATTTTGAA
CTTCATGACAAATTTCAACAAAAATTGGATGACATGCAAATCCATTATGAATTTGAGTAT
TTGCTGTTGCTATGTTTGGTTTATACTTTACAACATTCTACTTTTTAATTAAAAAACTAA
ATATTCCAACTCCTGGTAGAGAAAATCAATTAGGATTTAAAAAAGAAATTTCAGAATCAA
TAACAACAAGTAATAATAAACAAAATAAATATGAGCTAATGGCTAAAAGAATTTTAGATA
TTGTTGGTAGAGATAATATTGAATTAGTTGAAAGTTGTTCTACAAGATTAAGATTGACTG
TAAAAAATAATTCAAAACAAATTATTGATGATGAAAAAATTAAACAAGCTGGTGGATTTG
GAGTAGTTAGATTAGGTCAAAAAAATTATCAAATAATAATTGGTACTGATGTAGAACACG
TTGCTGATAAGTTAAAAGAAATTTTAAATTTAAATTAGATGTTAGATCAAAAAAAATCAA
AGCTATTATTAGATAAAATTAATCAATATCAAAATATTATTATTGCAAAACATAAACAAC
CAGATTGAGATGCTCAAGGTAGTGCAATTGGATTAGCAAACATTATTAATGATAATTTTA
AAAATAAAACTATTTATGTAGTTGGTTCTAGAATTAATGATGATAATAGTTTTTTTATTG
ATGAAATTAATTTAAGTGATGAATTTGTTAAAAATAGTTTAATTATTACAGTTGATACAG
CTACAAAAAAAAGAGTAGATTTTAATAGATTTGATTTAAGTTCTGATAGTTTTAAAATTG
ATCATCATATAAATGTTGAAGATTATTGTAATAATGATTTAATAGATGATAGTAGCATTT
CAAATACTCAAGTTATTAGTTTATGAGCTTTAGAAAATGATTTATTTATTTCACCAACTG
CTGCTTATAATTTATACTTAGGTTTATTAACTGATTCAAATAGATTTTTATATGATAAAA
CTAATCCAACAACTTTTTATGTGGCATCTAAGTTATTACAAGCTGGAGCTAATTTAAAAA
AAGCTCATGACTTTTTATATGTATCAGAGTTAAAGTTAAGACAATGAATGATGTATAGTT
TTTCTAAAATGAAATTAACTAATACTGGTATTGCTTATATTGTTTTATTAGATGAAGATT
TAAAAGATTGAAATTTGAGTTATGAAGAAACTAAATTAGCACTTTCAGTTATGAGTGGAA
TCAAAGAAATTAAAATTTGATTTACAATTATACAAGTAGAAGATATTTTAAAAGTTTCAC
TAAGAAGTAGAGATTTTAGTATTGATAAAATTGCAAATAAATATAATGGTGGAGGTCATA
AATTAGCTAGTGGAGCTGAAATTAGTTCATTAGATCAAATTGATGATTTAATTAATGACT
TAGAACAACTAATTAAAGGAGAAGTGTAGATGAATAAAACTATTTTTAATCTTTTAAAAG
AACTACAACAAGCTAACATCAGTCTGAATAAGGCTGATGTTTATCATATTTTAGAACACA
TTTTAAATAAAAATTATCAATGAATTGTTAGTAATTTAGATTATTTTTTAACAAAAAAGC
AACTTTATAAACTAGAACAAATCTCAAAATTATTAGAAAAAAAATATCCTTTAGCTTATA
TTTTAAAAAATAAATATTTTTATTCAAATAATTTTTTTATTAATAAAGATGTTCTAATTC
CTAGAAATGAATCAGAACTAATAATTGATTATGTTAGTGAATTTATTAAAAATAATAATG
ATTTATTAATAGTAGATCTATGTACTGGTAGTGGGTGTTTAGGAATTAGTTGTGCTTTAT
TAAATAAACAAAATAAAGTGATTTTGACTGATATTTCATATAAAGCATTAAAAGTAGCAA
ATAAAAATATTAAAAGATTCAATTTAACAAATACTATTTGTTTGTCTGGTGATTTTATTA
GTGTTTTAATTAAAGATAATATTAAGGCAAATGTAATTATTTCTAATCCTCCATATATAG
ATATAAATGATCAAAATTTAGATAAAAACGTTATAGAATATGAACCAAGTATTGCTTTAT
TTGCACCAAATAAAGGTTTGTATTTTTATGAAATTTTAATTAAAAATATAGATCAAATAG
TTGATGTTAATAAAAAGTTTTTAATAGTTTTAGAATTTGGATGATTACAAAAAGATTCAA
TAGAACAATTATTGATTAAGAATTGTTTAAAATATAATTGAGAATTTAAAAAAGATTATA
GCAATTATTGAAGAAATTTAATTATTAAGAATTTTTAAATGAATAATCAAAAAATAATAA
ATATTGCTGTTATTGCTCACGTTGATGCTGGTAAATCTACACTTGTTGATGCTTTATTAA
AGCAAAGTGGGGTTTTTAGACAAAATCAAGAAGTAATTGAACAAGTTATGGATTCAAATG
ATCAAGAAAGAGAAAGAGGAATTACAATTTATTCTAAAAACTGTTCTATTACTTATAAAG
ATTACAAAATTAATATAGTAGATACTCCAGGTCATGCTGATTTTTCTAGTGAAGTTGAAA
GAATTATGAAAACAGTTGACACTGTAATTTTATTAGTTGATTCAAGCGAAGGACCAATGC
CTCAAACTAGATTTGTTTTACAAAAAGCTTTAGAAATTGGATTAAACCCAATTTTATTTA
TTAATAAAATAGATAAAAAAGATCAAAGAAGTTTAGAAGTAGTTGAAGAAGTAATTGAAC
TATTTTTAGAACTAAATGCAACAGATGAACAACTTGATTTTAAAACTTTATATGGAATTG
CAAAAAATGGAATTGCTCAATATAGTTTAGAAGAACAAAGTAATGATTTAACACCTTTAT
TTGAAACTATTATTAATCAAGTTGGTTCATATCCAATTGAACTATCAAATAATGATTTAG
TGATGCAAGTTTCAAGTTTAGCTTATGATAGTTTTATTGGAAGAATTGGAATTGGAAGAA
TTTTTGAAGGAAGCATTAAAGAAAATCAAATCGTAAGTATTGTTAAAAATGATAGAACTG
TTAAGCAAGGAAAAATTGCAAAATTAATGGTTTATCAAGGATTAAATAGAGTTCAAGTTA
AACAAGCATTTGCTGGAGATATTATTACATTTGCTGGAATTGAAGATATTTCAATTGGAG
ATACTATTAATAATTTAAATATTATTAAACCATTAAAACCAATTCATATTGAAGAACCAA
CAATGTCTATGAACTTTTTAGTAAATACTTCACCATTTGCTGGAAGAGTTGGTAAATTTG
TTACTTCAAGAAATATTAAAGAACGTTTAGAAAAAGAAGTTGAAGTTAATGTTGGTTTAA
GAATTGAACCTTTGATTAATTCTGAAATTGAAGGATTTAAAGTTTTAGGACGTGGAGAAT
TACATATTTCAGTTTTAATTGAAGCAATGAGAAGAGAAGGTTTTGAATTAGCAATTTCAA
AACCAGAAGTAATTTTTCAACGCAATCCAATGACTGGAGATTTATTAGAACCAATTGAAA
AAGTAATTATTAATACACCAACTGAATATTCTGGAACTATTATTAACAAATTAAATCAAA
GAAAAGGAATTATGTTAGATATGGATTCTGATGGTATTAGAGATAAAATTACTTATTCTA
TACCATTAAGAGGTTTAATTGGATTTAGATCAGAATTTACAAATGATACTCATGGTGAAG
GTATTATGGTTAAAAGTAGTAGTGGATATGAACTATATAAAGGTGAAATTGTTTCAAGAC
AAAATGGAGTATTAGTATCAATGGCAAATGGTAAAAGTTTACCTTATGCTTTAAATAATC
TTGAAGATCGTGGAATTTTATTTATAGGTCCTCAAGTTGAAGTTTATGAGGGAATGATTA
TTGGTCAGCATTCAAGAGATAATGATTTATATGTAAATCCAACAACAGCAAAAAAATTAA
CTAATACTAGAGCTAGTGGGACTGATGATGCTGTTAAATTAACACCAGCTAAAAAAATGA
GTCTAGAAGAAGCTTTAGAATATATTTCAAATGATGAGTTAGTTGAAATTACTCCAACAG
ATATTAGATTAAGAAAACGTTGATTAACTCAAGCAGAACAAAAACAACACAGAAACGATA
AATACTAGATGAGACAAACAAAAGTTGATATTTGCATTATCGGTGGTGGAATAATTGGTG
CTTCTATTGCAAGAGAACTAGCAAAATTTGACAAAAAAATTGTGGTTTTAGAAGCAAATT
CAAAACTTGCATTAGAAACAAGTAGTCATAACTCAGGATTAGTTCATGGTGGGTTTGATC
CAAGACCTGAAACTTTAAATGCAAAATTAAATGTTTTAGGAAAAAAGCGTTACGAAGATT
GAATTAAAGAAATGGATTTTCCTTATTTAAGAATTGATTCTACTATAGTAGCATTTAATG
ATAATGAAATGAAACATGTTCATATGCTATATGATAGAGGATTGATCAATGGATTAGATC
CAAAAGAAATGGAAATAATTGATGCAAAAGAACTTCAAAAACGTGAACCAAACATTAATA
AACAAGCAGTCGGGGCATTAGTATGTAATTCTTCAATTGCTATTGATCCAGTTGTACTAA
CTACAACACTTATGAGAAATGCTATTAAAAATGGTGTTGAATTAAAAGTTAATTCAAAAG
TAATAGATATTAAAAAAAATGATAATATTTTTGAAATCAAAACTTCAAAAAATGAAGTTA
TAAAATCTGAAGTTATAGTTAATGTAGCTGGTCATTATGCTGATATTATAGCTCAAATGG
CTGGGTATGGTGATTTTAAACTAACTACAAGAAGAGGAGAATATCGTATTTTAGATAAAT
CTGAAGCAGGTATTGTAAATTCTGTAGTATTTATGGTGCCAACCATTCACGGAAAAGGAG
TTATTGTTGCTCCAATGCTAGATGGAAGAGTTATGGTAGGACCAACCGCTTTAGATGGAG
TACCAAAAGAAGAAACTCTACTAGTAACTCAACAACAATATGATAACATTGGAAAAATTG
GTAAACATTTAATTCCAAATATTAATATGGATAAAACTTGTATAGTTTATGCTGGTTCAA
GACCCATTGATATTGAAACTAATGATTTTGTAATTAGACCAGCAAAAAATGATAAGAAAT
TTATTAATGCTGCTGGAATGAAATCACCAGCTATTGCCTCAGCACCAGCTATTGCAGATA
TGGTTTGTGATTTAGTAAAAAACGCATTTGATAAATTAGAGAAAAAAGCTAATTGACAAC
CAAAAGAAGAAGCTATTCTTCCATGAAAATAGATGAACAACATTAAAAAATACATCTTAA
CACTAGATGAAGGAACAACAAGTGCAAGAGCTTTAA-TTACTGATAAAGAAGGTAATATT
ATTGCTGTTGAACAATCAGAATTCACTCAATACTTTCCAAAAGAAGGATGGGTAGAACAC
GATGCTATTGAAATTTGAAATACTCAACGTTCTGCACTAGTACAAGTTTTAAATAAATCT
GGAATTGATCCAAGTCAAATTGAAGCAATTGGAATTACTAATCAACGTGAAACTGCTGTT
GTTTGAAATAAAGAAACTGGATTACCAATTTATAATGCTATAGTTTGACAAGATCAAAGA
ACAGCCGATTATTGTCAAACATTTGATAAAGATACTTTAGAGATGGTAAAACAAAAGTCT
GGATTAATAATTAACCCATACTTTTCAGGAACTAAAGTAAAATGAATTTTAGATAATGTT
CCAAATGCTAGACAACTAGCAAAAGAAGGAAAACTAATGTTTGGAACAATCAACACATGA
TTAATTTATCGTTTAACAGGTGGAGAAGTATTTGTAACAGATCATACTAATGCACAAAGA
ACTTTACTATACAACATTCACACAAATGACTGAGATGATAAATTATTAAAATTATTTGAT
ATTCCAAGAAACATCCTTCCTGAAATTAAATCATGTAGTGAGGTTTATAGTTTCACATTT
AAAGGACTATTTTCTAAAGGAAATGAACAAAGAATTAAAGTTGCATCATCAATTGGTGAT
CAACAAAGTGCTTTATTTGGGCAATTGTGTTTAGAAAAAGGTCAAGTAAAAGTAACTTAT
GGAACAGGATGTTTTATTTTAACAAATACTGGTGAAGAAATTGTTAAATCAAATCATGGT
TTATTAACAACAGTTGCTTATTCATTTAAAGACAAAGTATATTATGCTTTAGAAGGTTCA
GTAATGATCGCTGGAGCTGCTGTTCAATGATTAAGAGATAATCTAAGAATTGTTTATAAT
GCTATTGAAACAGAATGATATGCTGGTCAGGTTAAAGATGATAGAAGAGTTTATGTTGTT
CCATCATTTACTGGTTTAGGTTCTCCTTATTGAGATTCATTCTCACGTGGTGCTATTTTT
GGACTAGATCGTGGAGCTAGACGTGAACATATTGTTAGAGCAACTCTAGAAGCTATTGCA
TATCAAGCAAATGATGTTGTTGATGCAATGGGAAAAGATATGAAAAAACCAATTGAAATT
TTTAAAGTAGATGGCGGAGCTGCAAATAATAAATTTTTAATGCAATTTCAATCAAATATT
TCTCAATCTAAAGTTATAAAACCAACAAACGTGGAAACTACTGCTATGGGAGCTGCATTT
ATGGCTGGATTAGCTGTTGGATATTGAGAAAATGTTGAAGAATTGAAAAAAACTTATAAA
GTTCACTTTGAATTAACACCAGAACTAAGTAAACCAGAAGTTGATAAATTAATTAAGGGT
TGAAAAGTAGCTGTTCAAAGAACATTTAAATGAGTAGAAGAAATTGAATAAATGACTAAA
GAAACATTACAAAAGAGAATGAAACGAACCAAAGTAATTACAACAATTGGTCCTTCAACT
CACTCTGCAGAAGCTATTAAAGAATTATTTAATAACGGAATGACAACTATTCGTTTAAAT
TTTTCGCATGGTAGTTATGAAGAACATGGTTATAGAATTAAAGCTGCTAAAAAAATCTCT
AAAGCTTTAAATAAACCAATTTCAATAATATTAGATACTAAAGGTCCTGAAATTAGATTA
GGAAAATTTAAAGATAATAAACAAGAAGTAGTAAAAGGTCAATCTATTACTATTTATACA
GATAATTATTCTTATTTAAATAAGGAATGTGTTCAAGGTGAAATGACTGTTGCTTATGAT
ATGTCAGTTGATTTAAAGCCTGGAGATATGATTTTAATTGATGATGGTAAGCTAGAATTA
ACAGTTGATTCAGTTGAACCTCAAATCATTAAAGCAACAGCATTCAATCATCATATTGTA
AAAACTAATAAGCGCGTTAACTTACCTGGAATCAATTTCTCTTTACCTTTTTTATCTGAA
AAAGATGAAAAAGATATTTTATTTGGATGTGATCAAGGTGTTGATTATATAGCAGCATCA
TTTGTAAACACAGCTGAAAATGTAAGACAAATTAAAGAGATTCTAACTAAAGCTAATGCA
AATCATATTCAAATTATTTCAAAAATAGAATCACAAGTTGGATTAGATAATATTGATGAA
ATTATTGATGAATCTGATGGAATTATGGTTGCACGTGGTGATTTAGGATTAGAAATTCCA
TATTATGATGTACCTTATTGAGAAAAAATTATCATCAGAAAATGTAGAGAAAAAGGAAAG
ATTGTAATTGTTGCTACTCAAATGCTAGAAACAATGACAGAAAATCCATCACCAACTAGA
GCTGAAGTAACTGATGTTTATTTTGCAACTGAACTTGGTGCTGATGCTACAATGTTATCT
GGTGAATCAGCTGCTGGAGATTATCCGTTCTTAACAGTTCATACAATGTCAACAATTAAT
AAAAGAGCAGAAGTTGAATTTTATAACAAGATTTACTATCAAGTACAATTAGATAATGCA
AGAAACTCAACATCCAGGACCTAGAGCTGAAATTGCAGATCTACTAGCCACAAAAACAAA
AGATGGTGAATATAAGTATGCTATTGTTTTATCAAAAACAGGTGAATTATTGAAAACTAT
TTCTAAATTTAGACCAAATGTAACAATTTTAGGAGTTAGTCCAGATAAGAAATTATGAAC
TTCATTTGGTGTGTGACATTCAATTTTTATGAATAAAGTTGATACCTTAGATAATTTAGA
TAATAATATTGAAAAATTATCAGAAATTGCTAAATCTTGAGGAGCAAAACTTGGTGAAAA
AGTTTTAGTTGTAAGAAGTACTGCTATAAAAGAAATAGAAGTTATCTAGATGAAAGTTAT
AGTACTAGGTACTAACCATGCTGGAACAACAGCTGTTAGAACTTTAAAAAGATTAGATCC
TACTTGTGAAGTAACTACTTATGATAAAAATGATGCCATTTCATTTTTAGGAGGTGG---
TATTGCTTTATGAGTAAAAGGTGAAGTTAAAGACCCAAATATGTTATTTTATGCAACTCC
TGAAATTTTAAGATCTGAAGGAGTTAATGTGTTTATGAATCATGAAGTATTATCAGTTGA
TGATAAAGCAAAAACTGTTAGTGTTAAAGATTTAAAAACAGGTGAAATCAAAACTGATAA
TTACGACAAATTAATTGTAGCTACAGGAGCTTGACCTTTAATTCCACCAATTCCAGGAAT
TGATTTAGAAGGTGTTCAAATTTGTAAAAACTACCACCATGCTAAAAAAATTCTAGAACA
CAACTTAGATAAAAGTTATAAAAAAATTGCTGTAGTTGGTGCTGGATATATTGGTGTTGA
ATTAGTTGAAGCATTTAGCGAATATGGAAAAGATGTTACTTTAATTGATGTTGCTAATAG
AATTATGCCAGTATATTATGATCAAGAATTCACTGATTTAATGCAAGAAAAAATGACTAA
AGCTGGTGTTAAATTATCACTAGGAGCTAAAGTTATTGAATTTAAAGGTGAAAATGGAAA
AGTAACTCAAGTTGTAACTGATAAAGGAAATATTGATGTAGATTATGTAATCTTTTCTGT
TGGTGTAAGACCACAATCAGCTATCTTAGAAGGAGTTTGTGACTTAGATGACAGAAAAGC
TATTGTAACAAATGACTTTATGCAAACTACAAATCCAGATATTTATGCAATTGGAGATTG
TGCTCAAGTTTATAACAAAGCTATGAACAAAAATGTTCCAATTCAATTAGCAACAACAGC
CGTTAGAACTGGAGTTATTGCTGCATTTAACGTTATTAAAGGAAATAACTTAAAATCACC
TGGATTTACAGGAGCAAATGGAATTTCAGTATTTGGACTACATATGGCAAGTGTTGGAAT
CAGTGTTGAAGCTGCAAAAAGAATGGGATATGACATTGATTTTATAGATTTTAAAGATCT
AGATAGACCAGAATTTATGTCAACAGCAAACGAAGTTTTATTCAAAGTTGTTTGGGATAA
AAAAACAAGAAAAATCATTGGTGCTCAAGTAGCTAGTGAAAAAAACCATACTGAAGTTAT
GTATATGTTAGCCTTAGGAATTCAAAAAGACTTAACTATTGATGAATTACCATTAGTTGA
CATTTTCTTCTTACCACACTTTAATAAACCATTTAACTTTATTTCACTAGCAGGACTAGA
AGTTTTAGGGTTAAACTACTTTAAAAAGGAAAAATAGATGATTAACTTGTTGATCTCTAA
GTATCATGATCCTGCTATGAATTTAGCAATTGAAGAGTATTTAACTTATCATTATAAAGC
AAAAGAACCTATTGTATTTTTTTGACAAAATGCTAATACTATAGTTGTTGGAAGAAATCA
AAACGCTTTTGCTGAAATTAACTTAGAAGCTGCTCAAAAAGATAACGTTAAGATTGTTAA
AAGAAATACAGGTGGGGGAACTGTTTATCAGGATTTAGGTAATGTTTGTTATTCTTTGAT
AGTTGACAATTCAAATGATGATGTTGATTATCAAAAAGCATTACAACCTATTATCACTTA
TTTAAATCAAAAAAATATTAATGCAATGTTTTTTGGCAGAAATGACATGGTGATTGATGG
TTATAAGGTTTCAGGAAATGCTCAATTAAAAACTAATGAAAAAACACTAGTTCATGGTAC
ATTGCTATTTGATGTTGATTTGTCTAAAATGCCTAAATATTTAGTTGTTGATCTAGAAAA
ATTAAAACATCAACAAATCAGATCAAAACCTGCCAGAGTTAGAAATATAAAAGAGTTCTT
CAAAGACATTAATATTGATATTGATTTAAGCACTTTTATTAATGACGTAGTTAGTTCATA
TGTAAAAAATGAAAAAATTAAATGAATTGAATTAACTGATCAAGAAAAGCAATACATTCA
GTCAAGAAAAGAAACTAAGTTTGATCAATGAGACTGAACATTTGGAAAAAATACTGTATT
TTCTCTTGTTAAAAAACAATACCTTGAATCTAAAGGTTTTATTACCCTAAACTTAGATGT
CGATAATGGAGTTATTACTAACATTAAAATTTATGGTGATTTTTTAGGAACTCAAGGAAC
TGAAAAATTAGAAGCAAAACTAATTGGTGTTAAGTTTGATAAAAAAGATGTTGAAAAAGT
TTTAAATCAATTTGACTTAGAAGCAATTTTTGCTAAGAATTTTACAAGTGATGATATCAC
CAACTTATTATTCAAAGACTAAATGGCTATTATTAATAATATTAAAGCTGTAACTGATGC
TTTAGATTGCGCTATGCAACGCGACCCAAATGTTATTGTATTTGGTGAAGATGTTGGAAC
TGAAGGTGGAGTTTTCAGAGCTACTCAAGGATTAGCTGTAAAATTTGGAAATGACCGTTG
CTTTAATGCTCCTATTAGTGAAGCAATGTTTGCTGGTGTTGGTTTAGGAATGGCTATGAA
TGGTATGAAACCAGTTGTAGAAATGCAATTTGAAGGATTAGGATTAGCTTCTTTACAAAA
TATTTTCACTAACATTTCAAGAATGAGAAACCGTACTCGTGGTAAATACACTGCTCCAAT
GGTTATTAGAACACCAATGGGTGGAGGTATTCGTGCTTTAGAACACCACAGCGAAGCTTT
AGAAGCAGTATATGCTCATATTCCAGGAGTTCAAATTGTTTGTCCATCAACTCCATATGA
TACAAAAGGGTTGATTTTAGCTGCAATTGATTCACCAGATCCAGTTATTGTTGTTGAACC
AACAAAACTATATAGAGCATTTAAACAAGAAGTTCCAGATGAACACTACATAGTACCAAT
TGGAGAAGGTTATAAAATTCAAGAAGGTAATGATCTAACTGTTGTTACTTATGGTGCTCA
AACTGTTGATTGTCAAAAAGCTATTGCATTATTAAAAGAAACTCATCCAAATGCAACTAT
TGATTTAATTGATTTGCGTTCTATTAAACCATGAGATAAAAAAATGGTAATTGAATCAGT
TAAAAAAACAGGAAGATTATTAGTTGTACATGAAGCTGTTAAATCATTTTCAGTTTCAGC
TGAAATTATTGCAACTGTTAATGAAGAATGTTTTGAATACATAAAAGCACCTTTATCAAG
ATGCACAGGTTATGATGTTATTACTCCATTTGATAGAGGAGAAGGTTACTTCCAAGTTAA
CCCTAAAAAAGTTCTAGTCAAAATGCAAGAATTGTTAGACTTTAAATTTTAAATGGATAA
TTTAGAGCAAAAAACGATTGATGAAGTTCAAAAAATATTAAATACAAATATTAAAACTGG
TCTAACAAATCAAAAAGCTAGTGAATTATTAATAAAAAATGGTAAAAATGAATTAGCAAA
AAATAAGCAAACACCCGCTATTTTAATATTTTTAAAATCTTTAATTCAACCAATACAAAT
AGTTTTATTCATTGCAGCTATTATTTCAGTAATAGCACCATTAATTTCATCAAAACATTT
TGAAGTTAAATTTGATGATTTTATTGATTTTATAGTAATTATGGGTGTAATTATTTTAGA
CGCAACTTTAGAAACAATTCAACAAATTAAAGCAAGAAAATCAGTTGATGCTTTAAAATC
ATTATCTAAGCCTTCAGCTATTGTTTTAAGAGATTCTATTGTTAAAGAAATTTATGCCTC
TGAATTAGTAGTTGGTGATATTGTAATATTAGAAGCTGGAAAATATGTTCCAGCAGATTT
ACGTTTGCTAGAGTCAAGCGATTGTATGGTTGAAGAATCAATTTTAACAGGTGAATCATT
ACCAGTTGAAAAAAATATAAAATCAATTAAACAAACTAATATTTTAGCAGACAAAAAAAA
TATTTGTTTTATGTCTACTTTTATAACTTCAGGTAGAGCAATTGGTGCTGTTATTAAAAC
TGGAATTGATACTGAAATTGGAAAAATTTCTAAAACAATTTCTGAAAATGAAGAGCAAGT
AACACCATTAGAAAAGAAAATGAATAAATTCAGTTATTTAATTTCTATTCTAGCTATTAT
AATAAGTTTTTTTGTATTCATTAGTTTTATAATTAGTTCAAATAAAAACAACTGAGCAAC
TTATTTAATGATTTCAATAACATTAGCAATTGGTGTTATTCCTGAATCACTTTCTGCTAT
TGTATCTATTGCTTTATCTTTTGCTACAAAAAGAATGGCAAAGAATAATGTTATTGTTAA
AAAGTTAGAAAGTATTGAAACTTTAGGGTCAGTAAATGTGATTTGTACTGATAAAACAGG
GACATTAACTCAAAATAAAATGGCAATTAAAAAGTTAATTTGAAACAATGAAATTATTTT
ATCTGATGAATTTATAGATAAAACTGAAAATGAATTAGCTAAAACTTTATTTTTAAAATC
TTTAGTTTTACCAAATGATTCAATTACTGAAAAAGATGAGAGGATTGGAGATCCTACAGA
ACTTGCATTAGTTGATTTTGCTGAACAATTAAAAATTGATGAACAAGAGTTTAGAAGAAA
ATATCCAAGAATTTTTGAAATACCTTTTGATAGTGAAAGAAAATTAATGTCAACTGTTAA
TATTTTAGAAGATGATAAAAAATTTATTTTTACAAAAGGTGCTTTAGACCAAATACTAAA
AAAATGTTCAAAAATTTTTATTAATAATAAAATTGTTAAACTAACTAATACTTATAAAAA
AGAAATTAAAAAGTTATCAACATCTTTAAGCGATGATGCTTTAAGAGTACTAGGATTTGG
ATTTAAACAAATTTTAAATGATGAACAGCAAACTGAAGAAGACTTGATTTTTATTGGTGC
TGTTGGAATGATTGATCCTATTAGAAAAGAAGCTTTAATAGCAATTCAACAAGCAAAAGC
TGCTGGTATTAAAACAATTATGATTACTGGAGATCATGCTATTACAGCTTTAGCAATAGC
AAAGGATTTGGACTTAGCTTATACTCAATATGAAGTAATGTCTTCAGAAAAATTAGAACA
ATATACAGATCAAGAACTAGAAAGCGCCATTGATAATATTAAAATTTTTGCAAGAGTAAA
TCCTGAACACAAAGTAAGAATCGTTCAAGCTTTACAAAAAAAGGGATATATTGTTTCAAT
GACAGGTGATGGAGTTAATGATGCTCCAAGTTTATCAATAGCTGATATTGGGGTTGCTAT
GGGTGTTAGTGGAACTGATGTTGCAAAACAAGCAGCAGATGTAATACTAACTAATGATGA
TTTAAATACTATGATGACAGGAGTTCTAGAAGGACGTAATGTATATCAAAAAATTAGACG
CGCAATTGTTTTACTATTAGGATTTAACTTTGCAAATGTAATAAGTATTGTTATTATTTC
ATTATTATTAAAGATTTCACCCCTAAATGCTACAAATATTTTGTTTGTTAATATTGTAGT
TGATTCTTGTTTGGCATTTGGAATTGGAATGAGTCCAATCGATAGAACTCTTTTAAAAAA
TAAACCTCAACTAAGAAATAGCAATATACTTAGTGAGATAATTTGACCATTATTTAAAGT
AGGTTTATCATTATCAACTGCTCAAATAATCTCATTTATAATTGGAATGTCAGTAACAAA
TCTTGATTATTATAATAGTTTAGAAAATTATAATAAAGCTAATAATTGGTTTTTATTTAT
TCAACAAAATAGTAATACCTTATTAACCAATTTAGACGATATGCACGATTTTATAGTATT
TGGAAGAACTAGTATGTTTATTACAAGTATCATTTCACCAATTCTATTTACTCATCTAAT
AAAACTTACAAATTGAAAAGAAACCAAAAAAATTGATTGAACTATCTCAAAACCTTTGAT
TTGTGCTTGTGTTATTGCTTTATTAATTTCAATAATAGCATTTTCAATACCAGTGCTTAA
TTCGAAAGTATTTGGTTTAGCAGGCATTAATGATACAAAACAATATATTAATTGAAACTC
TAAAAATATGTGAATTCTATTTTCAAGTTTGGGATGTGGGTTAATTCCTTTTATATTTAT
TTTAATAACTGATGCAATAGAATTTTATTCATATCACTTATCAAATAGAACTTGAGAAAA
AAAA-CAAAAACTAATAAAGCAAATAATCGATCAAGAACAAAAAGAACAAGAACTTAAAA
AAGAAGATAAAAAAAATCAAGCAATATAAATGCAAGGAATTTTAGTTAAAAAAGATAGTA
ATGAAAGTTATGTGTTTTATGAAAATAAAATATATAAAGTATATGCAAAAGGTAATTTAA
AAAAAGAACTAAAACCTAAAGTTGGAGATGTTGTTGAATTTAGTATTTTAGAAGATGGAT
ATGGTTATATTAAAGAAATTAAACCAAGAAAAAATAGTCTAGATAGACCAAAAATTGCAA
ATGTTGACCAAGTTTTAATAGTTACTGCATTATATGAACCTTTATTTTCATCATTTTTAT
TAAATAAATATATTATGATGTTAGAAACGCTAAAAATTAAACCTATTTTAATTTTTACTA
AAGTTGATTTATTAAAAAAGAGTTCTTATTATCAAGAAGTTATACATAAAATTAATTGGT
ATGAAAAAATGCATTATCAAGTTTTAATCATTAATAATAAAGACAATTTAGAAAATAAAA
ACACAATAATTTTAAAATTAAAAGAACTTTTAAAAAATAAAATTAGTGTTTTTACAGGAC
AAACTGGAGCTGGTAAATCCACTACTTTAAATAATTTTTTAGATATTAATAAACAAATTA
AAACTAATGAAATTTCAAAAAAACTAAATAGAGGAAAACATACTACAACTAGTATTCAAC
TTTATAATTTAGAAAATAATATTTTTATAGCTGATACTCCAGGATTTTCAGCATTTGATT
TAAATAATATTGATATTGAGCATATTTTATATTCTTGAGAAACGTTTATTCCTTTTTTAA
ACAAATGTAAATTTGTTGATTGTACACATACTCATGAAACTAAATGTGTAGTAAAAAAAG
CTGTGGCTGAGCACTTACTACCAACATTCATTTATAATGATTATGTAAAAGTATATGAAG
AATTAAAGAAAAATAGAAAGAATAAATATTAAATGGATAAATCTAAAATCAGAAATTTTA
GTATTATTGCTCATATTGATCATGGTAAATCTACATTAGCAGACCGTATTTTAGAACTAA
CAAATACAGTTGAAAAAAGAGAAATGCAAGATCAATTATTAGATTCAATGGATATTGAAA
GAGAAAGAGGAATTACAATTAAATTAAACTCAGTTCAATTAAAATATCATTCAAAGGATG
ATAAAGATTATATTTTTAATTTAATTGATACTCCAGGTCATGTTGATTTTACTTATGAAG
TTTCAAGAAGTTTGGCTGCTTGTGAAGGTGCTGTTTTAGTTGTTGATGCTTCTCAAGGAG
TTGAAGCTCAGACTTTAGCTAATGTTTATTTAGCAATTGATAGTAATTTAGAAATAATTC
CAGTAATTAATAAAATTGATTTGCCTAGTGCCGATGTTGATAAAGTTAAACAAGAAATTG
AAGAAATTATAGGATTAGATTGTAGTAATGCTCCTTTAATTTCAGCAAAGACTGGATTAA
ATGTTCAAGATGTTTTACAAGCAATAGTAGATAAAATACCACCACCAAATGATGCTATTG
ATAATGCACCTTTAAAAGCTTTAATTTTTGATTCTTATTATGATAAATATTTAGGTGTTG
TTATGTCAATAAGACTAAAACAAGGGATGTTAAAAGTTGGTGATAAAATCAAATTAATGT
CTACTAATGCTGAATATGAAGTCACTTCTTTAGGAATAAAAACTCCAAAAATTGTTAAAA
AAGACTTTTTAGAAGCTGGTGAAGTTGGCTGAGTTGCAGCTTCAATTAAAACTATTAAAG
ATGTTAATGTTGGAGATACTATTACAAGTGTTTTAAATCCGGCTAAAGAACCACTTGATG
GTTATAAAAAATTAAAACCAATGGTATATTGTGGAATTTATCCAATTGATACTAATAAAT
ATCAAGATTTTAAAGAAGCTTTAGAAAAAATTGAATTATCTGATTCTTCTTTAGTTTATG
AACCAGAAACTAGTCAAGCTTTAGGATTTGGTTTTAGGTGTGGTTTTTTAGGATTATTAC
ATATGGAAGTAATTCAAGAAAGACTAGAAAGAGAATATAATCTTGAACTAATTGCAACTG
CTCCAAGTGTAGTTTATAAAGTTCACTTAACAAATAAACAAGTAATTGAATTAGACAATC
CTGCATTATTACCTGAGGCTCAAAAAATTTCAAAAATTGAAGAGCCATTTGTTGAAATTA
AAATAGCAACTCCGAGCGAATATATTGGAAACTTAATGAATTTGTGTCAGAATAAGCTTG
GTATTTATAAAAATATGGAAGTAATTGACAATAATAGACGAATTTTGATTTATCAAATGC
CATTAGCTGAAATTATTTTTGACTTTTTTAATAAATTAAAATCTATTTCTAAAGGATATG
CTTCTTTTGAATATGAACTTATTGGTTATAAAGAGTCAAAATTAGTAAGAATGGATATTA
AGTTAAATGGAGAAATGGTTGATGCATTTTCAATGATAGTTAATCAAAAATTTGCTTATC
AAAGAGGAAGTGCTTTAACTTTAAAACTAAAAGAATTAATTCCAAGACAAAACTTTGAAG
TACCAATACAAGCGACAATTGGAAATAAAGTAATTTCAAGAGAAACTATAAAAGCTTATA
GAAAAGATGTTACTTGAAAACTTCATGCTGCAGATAAATCAAGAAGAAAGAAATTATTAG
AAAAACAAAAAGAAGGTAAGAAAAAGATGAAAGAAATTGGAACTGTAGAAGTTCCACAAG
AAGCTTTTGTTGCAATTTTAAAAATAGATGATTAAATGCTAACTAAAAGACAAGTTAAAA
TTTTACAAACTATTGTTGAAGAATTTATTAAAACTAATCAACCAGTTGGATCAAAAAGAA
TTTTAGAACTATTAGATATTAAAATATCTTCAGCAACAATTAGAAATGAATCAGCTATTT
TAGAACATGAAGGTTATTTAGAAAAACAGCACACTTCAAGTGGAAGAACACCTTCAACTA
AAGGCTATAGATATTATGTTGATAATATTATGAAACTAGATTCAGCTGATTATACTAGAT
TAAAAATTTATTTAAACCAGTTATTAGATTTAAGAAAATATGATATTGATAAAACGATTA
ATTATGCTAGTGAAATTATTAGTGAATTAACTAAAATGACAGCAGTTGTAATTAAAAAGC
AAAATATAAAAAATATAAAGTTAAAAAAAATTGAACTAATATTATTATCAGAATTTTTAG
CAAGTGTTTTATTTATTTTTTCTGATGGTGATGTGCAAAATAAAATGTTTAATTTAAAAG
ATATTTCTTTATCTGATTTAAAAATTGCTATTAAATTATTTTCAGATTTTTTAGTTGATG
TTAAATTAGATGAAATAGATCAATATTTAAATGATTTAAAGCATCAATTATCTTTAAGTA
TTAAACAATATGACTATGTTTTAAACACATTTATAAATACTATTTTAGAATCAAAAAATG
AACAAAAAGAAACTCATGGAATGAGATATATGTTAGAAAATCCTGAGTTTAATGATACTA
ATAAATTAAAAAATGCAGTTAAATTAGTTGAACAATTATCTCCTTTTGATTGATTTAATA
TTGCTTATGAATCTAATAAAAATATGAATAAAATAGCAATTAAAATTGGTAATGAAATCG
ACCAAATAAATGATGATATTTCAATGATTGCTACAGAATTAAAAATTGGTAATTCTTCTA
CTGTTTTAACTTTAGTAGGTCCAAAAAGAGTAGATTACAACCAAGTAAACCAGTTAATGA
ACTTAATTATTGAAATTATTAATGCAAAGGAGAATTAAATGTCAAATAAATATAAAGACA
CATTATTAATTGGTCAAACTAATTTTGATATGCGTGCAAATTTAGCTCAAAAAGAGCCTA
AAATTGAACAATTTTGACTAGATAATAAAATTTATAATAAAAAAATGAAATTAAATGAAA
ACAAAAAAGTTTTTATTTTACATGATGGACCACCTTATGCAAATGGAGATTTGCATATTG
GTCATGCTTTAAATAAAACTTTAAAAGATTTCATTGTTAGATATAGAAATGCAGCTGGGT
ATTATTCTCCTTTTATTATGGGTTGAGATACTCATGGTTTACCTATTGAAAGTGCTGTTA
CTAAAATGGGTGTTGATCGTAAATCTATGAGCAGTGTTGCTTTTAGAGAACTTTGTTATA
AATATGCTTTAGGACAAATCCAAAATCAAGCTGATCAATTTAACCGTTTAGGAATGTTTA
CTGATTATGATGTTAAGTATGTAACTTTAACTCATGATTTTGAAATGTCTGAGCTAAGAT
TATATGAAAAAATGTATCAAAAAGGATTGATTTATAAAGATTTAAAACCTATTTATTGAT
CACCATCAAGTGAAACTGCCTTAGCTGATTCTGAAATTATTTATAAAGATGTAACTTCTC
CTTCAATTTATGTAGGTTGTGATGTTGTTAATAGTGATGAATTTAAAAATACTCAATTAG
TTATTTGAACAACTACTCCTTGAACTTTACCATTAAACCAATTAATTGCTATTGGAGAAA
AAATTAAATATAGTTTAGTTCAAGTAGAAAATCTTGATAAACAATTTATTTTAGCTTCTG
ATTTAGTAAATCAAGTAAGTAAAATTATTGGTTGAGAAAATGTTAAAGTAGTTAAAGAAT
TAGATGCAAATCAATTAGTTGGATTAAATTATGTTCACCCTTTATATGATTCAAAAATTA
ATAAAATAGTTTTAGGACATCATGTTACAAGTGAGTCTGGATCAGGTTTAGTTCATATTG
CTTCAGGATTTGGTGAAGATGACTTTTTAATTGCAAAACAAAATAATGTAAAACCATTTG
CTCCACTTGATGATCAAGGAAAATTTACAAATGAAATTGGTGATGTAGATCCAGAAATTG
TTGGTATGTTTTATGATGATACTAATAAAATAATTACTAAAAGATTAGAAAATAATCATA
AATTATTAAAACTAAACTTTTTAACTCATTCATATCCACATGACTGAAGAACTAAAAAAC
CAATAATTTATAGATGTACTTTACAATGATTTGTTAACTTAGCTCCAGTTAAAGATGAAA
TTTTAAAAAATGTTGATCAAATTGATACTCATCCAAAATGAGCTAAAAAACGTTTATATC
AAGTTTTAGACGAAAGACTTGATTGAACTATTTCTCGTCAAAGATTATGAGGAGTTCCAA
TTATTGCTTTTTATGATCAAAATAATAATTTAGTTTTAAACAATGAAATTTTAAACTATG
CAATTAATAAAATTGAAAAAGTTGGAACTAATGCTTGATTTAGTTTAGATGCTGATGAAT
TTTTACCAGATGAATATAAAAACAAATCATTAAGAAAAGAAAGAGACACTTTAGATGTTT
GATTTGATTCAGGAAGTAGTTCAATTGCTTTAAGTGAAAAATATCCTAAGTTACAAGCGC
CTTATGATATTTATTTAGAAGGAAATGACCAATATCGTGGTTGATTTAATGCTTCAATGA
TTAATTCAACTATTTATGCAAACAAATCTCCTTATAGACAATTAGTATCACATGGTATGA
CTACTGATGAAAAAGGAAATAAAATGTCTAAATCACTTGGTAATGGTGTTGATCCAATTG
AATTTTCAAATGAACTTGGTGCTGATATTTTAAGATTATGAGTAGCTTCAACTGACTTTA
CTGATGATCAAAAAATTGGAAAAGAAATTATTAAACAAATTGGTGAAGCATATAGAAAAA
TTAGAAATACAATGCGTTTTATTTTAGCTAATTTAAATGATTTTAATCCTAAAACTGATT
ATCAAGCTAAATTAAGTGAAGTTGATATGTATAGTTTAGCTAACTTAACTGCTTTTAAAA
ATAGAGCTTTACAAGCATATGAAGAATTAAACTTCAATTTAGTTTATACAACAACTATGA
ATTATGTTACTAAGAATTTATCTGCTTTTTATTTAGATTTTATTAAAGATATTTTATACA
TTAATAGTAAAAACGATCTAAGAAGAAGACAAGTTCAAACTGTTTTATATGAACAATTGT
ATTGCTTGATTGATATTTTAAGACCAATTTTAGTTCATACTGTTGAAGAGGTTTATCAAA
ATTTAAACGACACTAAACTTGAGTCAGTTCACTTATTAGATAATAGAGAACAAAACTTTG
TTTATGATAAAGAATTTGTTGACAAATGAGATAAAGTAATGGTTTTAAGAGATGATGTTA
ATAAAGCTTTAGAAATTAGTAGAGAAAGTAAAACAATTAATAAAGGATTTGAAGCTGTTG
TTTACATTAAATTAGATAAAGAATATGAAAAATTAAAAGATATTAAAGATTTAAGTCAAA
TCTTTATTGTTAATAGTATTAATTTTGTAGATGATATTGATGATAGTTTTGTTAGAACAA
ATATTTCATCAATTAAAGTTGTACAAAAACAAGGATTAAAATGCCAAAGATGTTGACAAA
TCTTTGATAATTTAATTGATGATGAAATTTGTAATCATTGTAATAATGTAGTTAAATCAT
TATAGATGAAAATCGATGAAAAAGAATTAATATCTAAATATTTTGATCAAGCATTAAATG
AAACAATGAAAGTTGTATCTATTCCTTCTTTTTTAACTACTCCAACAAAAGATGCTCCCT
ATGGAAAAGGTTGTAAAGAAGTATTAGATTATGTAATTGATCTAGCTAATAATTTAGGTT
TTCAAACTTATAAAGATATTAATAATAAGTATGGGTTTGTTGATTATGGAACTGGTGAAA
AATTATTTGTAATTTTAGCTCATTTAGATGTAGTTCCACCAGGAAATATTGAACAATGAG
TTACTGATCCTTTTACACCAATTATTAAAGATAATAAACTAATCGGAAGAGGTACTTTTG
ATGATAAAGGTCCTGCTATGATGAATTTATTTGCTTTAAAATATTTAAAAGATCATAATT
ATATATCTTCAAAATACAAAATCAGACTAATTTTTGGATTAACTGAAGAAACTACATGAG
ATTCAATTAATACTTATATTAATGATCATGGGGTTGCTGATTTAGGATATACTCCAGATG
GTGAATTTCCCGTTGTTTATGCTGAAAAATGAATTGCTGATTTAGATATTGTTTCTAATG
AACAAACTGATATACAAATTGGTGGTGGAGCTGCTTATAATGTGATTTGTGATACTGTTT
GATATAAAGGACCAAAAATCAAAGAAATACAAGAATATTTAAACAAAAATAGTATAACAA
CTAAAATTGAAGATGATAAATTAGTTGTTCAAGGAAAAGCTGGACATGGTAGTTTACCTT
GATATGGAATTAATGCGGCAACTTGATTAGCTAAAAGTATGTATGAAAATGATGTTCATC
ATAAAATTACAGATTATTTAGCTAAAGATGTGCATTTGGACTTTAATCTAAAAAATGTTT
TTGGTGATATTTCTGATGAGACTGGTGAACTTACTCAAAATGTGGGAATTATTCAAATTA
AAAATAAAGATTCTAAGATCGGTTTAAATTTTAGAATCCCTGTATTCACTAATCCAAATC
AAATTTTTATTCCAACATTAACTAAATATTTAGAAAAAATTAATTTATCTTTAGAAGTTA
AAAATATTGATAATAGTTTATATGTTCATCAAGATTCTGATCTAATTAAAAAAATTATGA
AAGTTTATCAAGAAGTGACTCAAGATTATAAAGCAAAACCTATAGCTATTGGTGGTGGAA
CTTATGCTAAAGCTATGCCTAATGTTGTAGCTTTTGGTGCAGAATTTGATATTGAAAACT
CAACAATGTATGCTTATAATGAGTATGTTAAAATTGATGATCTAAAAAAAATGTTAGAAA
TTTATACTAAAGCCATTGTTTTATTAACTGAATAAATGAGTAAAAAAGTTAGCATTATTT
TAATAGCAGGCGGAAGTGCTAGTGGTAAAACAACTATTGCTAGTAAAATAGCTAATGAGA
TTTTAAAAGATAAATCTGTAGAGCATATTTCAATGGATAACTATTATAAAGATTTTACTA
ACTTATCTTTAGAACAAAGAAACACAATTAATTTTGATCATCCAAATTCAATAGATATCG
AACTTTTACTTAAAGATCTAAAGCAACTTTTAAAAAGACATGATATTTTTGTTCCGACTT
ATGATTTTACAAAACATATTAGAACAAACAAAGAAAAACTAATTAAAGCTAGTGATGTTA
TTATAGTTGATGGAATATTTTCTTTACATTTTGAAAAATTGCGTGAACTTGGAGATATTA
AAATCTTTGTTAAAACGCCTGATGACTTAAGATTTATTAGAAGATTAATTAGAGATATAA
ATGAACGTAATAGAACAGTTGAAAGTGTAATTGATCAATATTTAACAGATGTAAAACCAA
TGCATGATTTATTTATAGAACAAACTATTGATTATGCTGATATTATAATTCCTTTTAAAA
AAGGAAATGATGTAGCTATTAATATAGTTGCTTCTAAAATAAAAGATTTATTAAATTAAA
TGATATTAAAAAATGCCAAAATTGTTTTAGAAGATAAAATTATTAATAATGGTTATTTAA
TTATTAAAGATAAAAAAATAGTTGAAATTGGATCTGATTATAAAAAAAAGAATGGAATTG
ATTTAAATAATCAGTGATTATTACCAGGATTTATTGATTGTCATGTTCATGGTGGGTATG
GAGTTGATTTTGAAACTGGAAATAAAAATAGATTTAAACATTTTGCAGATAACATAATAA
AAGAAGGAGTTACTAGATATATTCAAACAAGTGTAACTAATAGTGTTAAAAAAAACAACC
AAATATATAAAGAATTTGGAGAGTTTATAAACTTAAATAATGGTAAAGCTAAATGTCTAG
GAGCTCATTTAGAAGGACCTTTTATTTCTAAATTTAAAAAAGGTGCTCATCAAGAAAACT
TATTATTAAATCCAGATATTGAATTAACTAAAAAATGAAATAAATTATCTAATAATAGTT
TAAAAATAGTTACTTATGCTAGTGAATTAGATAATGGAACTTATACTCAGTTTTTAATTA
ATAATCAAATTATTCCAAGCATTGGTCATTCTAATTTAAAAGCAAATCAATTTGAACAAC
CTTATTTATTAGGTGTTAGACATGTTACTCATTTATTTAATGGAATGAGTGGAGTTGATC
AACACAATCCTGGTTTAGTTGTTGCTAGTTTTAATCATAAAGATGTTTTATGTGAAATTA
TAAGTGATGGAATTCATTTAGATAAAGAAATTTTAAAAGTGATTTACAATCTTAAAACAG
CAGGTAATTTATGTATTATCACTGATTCTATGAATGCTAAAGGTTTAAAAGATGGTGAAT
ATAAATTAGGTAATTTAGAAGTTTATAAAAAAGGTATAGAAATTAGATTAAAAAATAATA
ATGCTTTAGCTGGAGCTGGATCAACTTATGATTATAATGTTAGAGTTTTTCAAAAAACAT
GTGATATTAAAATGACTGATTTAATTAAAATGACTTCTATTAATATAGCAAAACAATTAA
ATATTTTTGATAAAACTGGAAGTATAGAAGTGAATAAGTTAGCTGATTTAGTAGTTTTAG
ATGATAATTTATATGTAAATAAAGTACTAGTTGAAGGAAAAATTGTTTTTAAAAATACTA
AAAATAAAAAATTATAAATGAATAAGAAAGTTAAAATTATTGGTGCTGGTTTAGCTGGTT
GTGAAGCTGCATATTTTTTAGCAAATAATAACATACAAGTTGAATTATATGAAGTTAAAA
CTCTTATTAAAAATGAAGTTCAAAAAACAAAGAACTTTGCTGAATTAGTATGTTCTAATA
CTTTTAGAAGTCAATCATTATTAAATGCTGCTGGTATTTTAAAAGCAGAAATGAGACGCT
TAAACTCTCTAGTTATAAAAATAGCAGATAGTTGTAAAATTGATGGAGATGATGCATTAG
CTGTTGATAGAGAAGATTTTTCAAAAAAACTAACTGATGTTATTAAAAATCATCCAAACA
TTACAATTATTGAACAAAATGTTAGTCATATTGATGA-TGAAAATGACTTA--ACATTAA
TAGCTACAGGACCTTTAACTACAAATGAGTTAAAAGAAGATATTCAAAGATTAATTGGAA
AACAAAAACTATTTTTTATGGATGCTTCAGCTCCAATTATTACAAAAGATTCAATTGATT
TTAATAAAGTTTATTATTCAGGAAGACACAAACAAGGTAAATATATTTGCTGTCCACTAA
ATGAACAAGAATTTAACAAATTTGTAGATGATTTAGTTAATGCAGAACAAGTACAATTAA
AAGAATTTGAAAAATCAATCTTTTTTAAAGGTTGTCAACCAATTGAACAACTTGCAAAAA
CTAGTAAAAAACTTCTTTTAAAAGAACCAATGTCACCAAATAATTTACTAGATCAAAATA
ATCATCAACCTTATGCAGTTGTTCAATTGTGCCAAGATGATGCCAAAGATAGTTTATATA
ATATGGTTGGATTTCAAACCAATTTAAAATGACCAGAACAAAAAAGAGTCTTTCAAACAA
TTCCAGGATTAGAGAAGGCAAAAATTGTTAGATATGGAGTAATGCATAAAAACTATTATA
TAAATTCTCCAAAAATTTTAAACTTTAAACTACAAGTAATTAGAAAGAAAAATGTCTTTT
TTGCAGGACAAATCACTGGAGTTGAAGGATATATTGAATCAGCTAGTTCAGGTATATGAG
CTGCTATTAACATTCTAGCTTTTATTAATAATAAAAAAATAAAACCCTTACCAAACACAA
CAATTTTAGGTGCACTAACTAACTATATAACTAATTCTAAAATCTATAGTTTGAAACCTA
TGAAATGTAATTTAGGTATTTTAGAACAAGAAAATAAATATTAAATGTCAAGTAATAAAA
TATTAGATCGCGATCTTGATCAGTTAAGAGAACTTATAGAAGAAATGATCAAAGAAACTA
AATTACAATATGCACAAAGTTGTCTTGTAATTAAAGAAAAAAATAGATTAAGTGAAGCTC
AAAAAGTAATTGAACATGACAAGCTTATCAATGATATGCAAAATAAATTTACTTCAATGG
CTTTATGAAAAATTTCAAAACAAAAACTAGTAGCAAAAGATCTAAGACTCGCAATTGGAG
GAATTTTAATTACTAGAGAAATTGAAAGAATTGCTGATTATTCTAAAGCAATTTCTAAGT
TTTTTATCTTTTATAAACCTAATGAAAAACACCTTTTAATGATTAGTGAACTATATCAAC
TAGTGGTTGAAATGTTAGATATTTTTTCAGATGTCTTTGGTAATTTAGAAATTGATAAAG
AACAACAAGTTTTAAGTTTAGAAGAAAAAATTAATGAAAAATTTAGATCTTTTTATGATT
TATTAATTGATGATATTAGACAAAAAACAACAAAAGCTGAAGCTGAAGAAATTGCTGCTG
TTTTAAAACAACTATTTAATTTAGAAAGAGCTGGAGATCATTTATTAAACGTTCAACAAA
TTATTAATTTTGTAAAAACAAGCAAGTTTATAGAAAAAACTGAAAAAATTAAATAAATGG
TATATATAACAAATGAAAAAATTAATGAAATCATTTCACAAGCTAGTATTGTTGATATAA
TTTCTTCTTATTTACACCTAATTAAAAAAGGTAATAATTACTTAGCTATTTGCCCTTTTC
ATAATGATTCAAACCCATCATTAACGATTTCACCACAAAAAAGAATTTATACTTGTTTTA
GTTGCAAAGCCACTGGAAATGTTATTAATTTTATAAAAGATTATGAGCATGTTGATTTTT
TAACAGCTTTAAAAACAGTGTGTGAAAAATCTAATATACAACTTGATGAATTAAAAGATT
TTCATCAGCCTATAAAAGATTTAGAATCTGAAATAATTTTGAAATTAAATTCTGAAGCAA
ATGATATTTTTAAAACTACTTTATTTTCTAATTTAGGATCTAATGCTTTAGAATATTTAA
AATCAAGAAATATTAGTATTGAAGAAATTAAGAAATTTGAAATTGGATTTGCTAGTGATA
AAACAAATTTAGTTCAAAAACTATTAGATAAAAATTATAATAGCTTAGATATTGAAAAAG
CTAATTTAGGAATTATTACTAATAGTTATAATAAAGATTATTTTATAAATAGAATTATTT
TTCCAATTAAAGATGAAAACAATCATATTATTGGATTTAGTGGTCGAAGTTATACTAAAG
ATAATGAACCTAAATATTTAAATACCAAAGAAAATAAAGTTTTTAAAAAATCTCATTTAG
CTTATAATATAGCTAGTGCATTAAAAATTAGTAAATCTTTAAAACAAATAATTGTTTTAG
AAGGTTTTATGGATGTTATTAGTTTAAGTAGAATCGATATTAATAATACTATTGCTTTAA
TGGGTACTAGTTTATCTAATTATCATCTTGAACTATTTAAAAAACACAATTTAGAAGTTT
TACTTTTTTTAGATGGTGATGATCCTGGAGTTCAAGCAAATATTAAAATTAGTCATCAAT
TATTAAAACAACAAATTAATGTAAAAATTATTGATAATCAAACTAGTTATGACCCTGATG
AATTAATTAATAATGATCTTGAATATCTTAAACAAATTATTAATAAACCTATTCATCCTA
TTAATTGTTTAATAGAAAAAAAATGATTAAAAACTGATATTAATGATCCTAATCAAATTG
AAGATTTTATTAAAAATGTTTTGAGTTTTATAGTTGATCTTAATAATAATATATTAATTG
AAAATACTATTAAAAAACTATGTGAATTAACTAAAATTTCAGAACAAACTATTAAAAAAA
CTTTAGATGAATTAAAAACTAAACTAAATAAACAACAATTTAATAAAAATATTATTAAAA
AACCTTACACTACTAATAAACCTATTAGTAAAAAAAATCCAGTTGATTTTATTAAAAAAG
AATATATTAATGCTGAACAAAGAATTTTTGTTTCACTATTAATAAGTGATCAATTTTTAG
ATAAAATCGCAGCTAATGTTGAAAAGATGATTCATCCAGACATTAAATATGCAACAATTA
ATCTAATTAATTTATATAATAAAAAAATTTATCAAGGAAATGATATTAATAAAGCATTTG
AACTACTTAAAGAGTATAATCTTACAGGCTTTGATAAAAAACAAGAAGAAATTATCAATA
ATTCTTTAATAACACAAATAACAATTAAAGAATCTGAAATTGATGATGCTTTTAATAAAT
TAGACTTATATCATAAACATGCAGAAGTTTTAAATTTAAAAAAAATGCTTGTTGAAAGCA
AAAATAAAACAGAGAGAATTCAAATCTGAAATGGAATTGATACTCTGAAAAATAAAAAGA
AAAAGAGGTAAATGGCTAAATTTAATAATAAATCAGAATTAAAAAAGATTGCTTCGTTTA
ATGATTTTTTAGATTATACAGTTTCATTTGCAAAAAAGAATAATAATAAAGTTTCATCTG
AAGAAATATTAGAAGTTTTTGCTAATATTTTTCCAAATGCTTCAGATAATGAATCTGAAA
AGTTATTAGATGTTTTACAAAATAAAGGTGTAATTTTTTCAGATCTATTAGATGATCTTG
TAGTAGAAGAAATAGAACAACACGAAGAAGAAATTGAAGAAGTCAATTTAGATGAACTTG
AAGAATTAGAAAATTTAGAAGATCTAGAAGATTTAGATTTTGAATTAGATAATACTTCAA
CTAGTTTAGGTGATGATTTTGATGTACATATTAATGATGATCTAGATGAATTTAAACAAG
CAAAAAGTGCAGCTCTTAGAGGAAGAAAATCTGCTAAATCTTCAAATCATATGAAATATC
GCGTTGGTGGTATTAGTAATGAAACTAAAATTCAAGACATTATTAAAACATATTTTTATA
AAATAGGTCAAGCTCCTATTTTAACAAAAGATCAAGAAATAATGTATGCTAAAATGGCAG
TTAGTGATGATCCTGAAGATGTTAAAGAAGGTAGAAATAAATTAATTGAATCAAACTTAA
AACTAGTTATTTCTGTTGCTAGAAAACATTTAAATCGTGGATTAGATTTTGCAGATTTAA
TTGAAGAAGGAAATATTGGTTTAATGAAAGCTGTTGATAAATTTGAATATGAAAAAGGAT
TTAAATTTTCAACTTATGCTACTTGATGAATTCGTCAAGCAATAACAAGAGCTATTGCTG
ATCAAGCAAGAACTATTAGAATTCCAGTACATATGGTTGAAACAATCAACAAGCTAGCAA
GAGTTGAACGTCAATTAACTCAAGAATTAGGAAGAGAACCTAATGCTGAAGAAATTGCTA
ATAGAGTTGGTGAGGGTATAACTTCTGATAAAGTTATTGAAATTAAAAAACTTTCAATTG
AACCAGTAAGTTTAGAAAAACCTTTTGGTGATGAAGATGATACTCATTTTGGAGATTTTG
TTGAAGATAAAGATATGGTTTCTCCAAGTGAATACACTGAAAAAGAAATTCTAAAAGAAG
TTATGGATAAAGTTTTTGAAGATATGCCACCAAGAGAAGAAAAAGTTATTAGAATGAGAT
ATGGAATTGTTCCAACAAGATTAAGAACTTTATTAAGACTTGCTCAAGAATGCAATGATA
CAAATGCTAAAGAATTAAAACAAGCAATTGAAGAATTAGATATTCATTTAGATACACCAA
TTGAAAAAGTTAGAAAATTTAATAATGAAATAATTAATAATAATCTAGCAAAATATGATT
CAGCAAGAACTTTAGAAGAAGTTGGAAAAGAATTAAATGTTACTAGAGAAAGAATCAGAC
AAATTGAAGCAAAAACTATTAGAAAATTAAAACAACCATCACCAAATAATAAATCTGGAA
AAACATTAAAAGAATTTTATAAAGGATATTAAATGAATAAATTTAAATCTGGATTTGTAA
GTATTATTGGTAGACCAAACGTTGGAAAATCAACTTTACTAAATAAACTTATTGGAGAAA
AAATTTCAATAGTTACAAATAAACCACAAACTACAAGAAATAATATTAGAGGAATTTTAA
CTAAAAAAGATCAATATCAAATTGTTTTTATTGACACACCAGGAGTTCATACTACAAAAA
AACAATTAGATAAAGTTTTAAATACAAGTGCTTTAAAATCAACAAAAGATGTTGATGTGA
TTTTATTTTTAGCTCCAAGTGATGAAGCTATTGGAAAAAATGATTTATTTTTATTAAAGC
AAATTCAAAACTTAGATGTTTTTAAAATTTTAGTAATAACTAAAGCTGATAATGTTACAA
AAGAGCAATTAATTTTAAAAGCAAACCAATGAAGTGCTTATCAAGACCAATTTGATGAAA
TTATTATTACAAGTTCATTAACCAATTTAAATATTGAAAAATTATTAGAATTAATTGTAA
ATAATTTATCAGATAATGATTATCAATTTTATGATGATGATATTTTAACTGATCAATCAG
ATCGCTTTATGATAAAAGAAATTATTAGAGAAAATATTTTATTAAAAACAGGTCAAGAAG
TGCCTCATAGTGTTGCAGTTTTAGTAGAACATTTAGAACAAAATGAAACTGAAATGAACA
TTAGTGCAGCTATTATTGTTGAAAGACAGTCACAAAAATCAATAATAATTGGTAAAAAAG
GAGTAAAAATATCAGATATTAGATATAAATCTAAAAAGCAAATTCAAGCATTATTTAAAA
GACACATTAATTTAGAACTATTTGTAAAAGTTCAAGAAAATTGAAGAAATTCACCTAGTT
TAATTAAAAAAATGGGTTATAACAAGGATCAATATTAAATGGAAAATAAAATTAAAGTTG
TGTTTTGTGGAACTCCAAAAATTGGAGCTGATGTTTTAAAAGCTTTAATTGAAGTGAATG
AAGTTGAAGTTATTTTAGTAATTAGTCAACCAGATAAACCGATTGGTAGAAAAAAAGAAA
TAGTTTATACACCAGTTAAAAAACTAGCTTTAGAAAATAATTTAAAAGTTGTTCAGCCAA
ATAAAATAGGTGATATTTATGATGAATTAGCTAAATTAGAGTTTGATTTTTTAATTACTT
GTGCTTTTGGTCAGTTTATTCCAACTAAAATTTTAAAATTAGCAAAAACTGATTCAATTA
ATTTTCACGGTAGTTTATTACCAAAATTAAGAGGAGGAGCTCCTATTCAATATGCTATTA
AAAATGGAGATAAAAAAACTGGTATTACAATTATGCAAATGGTTAAGCAAATGGATGCTG
GTGATTATTATGTTCAAGAAAGTATTGATATTTTAGATAGTGATGATTCTGGTAGTTTGT
TTGAAAAAATGGGTCAATTAGCTTATAGTATGTGCAAAAAATATTTAGTTGATATTTATA
ATCATAAGTTTGAGTTAATTAAACAAAATGAAAATCAAGTTACTTTTTGTAAAAATATTT
CTAGTGAAGAAGAAAAAATTAACTGAAATAATACTAGTTTAGATATTTTTAATTTAATTA
GATCACTATCACCAAGTCCTATTTCATATACAACTATTAATAGTCAAAGATATAAAATTA
AAAGTTCTAAAATAATTAATTTAGATAATCAAAATAAAAATGTTGCTCCTGGAACTATTA
TTGATATTAATAAACAAGGAATAGTTGTTAAAACTTTAGATAGTAGTTTATTAATTTTAG
AAATTCAAAAAGAAGGTAAAAAAATAATTTTAGCTTCTAATTATTATTTAAATAAATTAA
GTGATTTAAAAATAAACGACAAGTTTGACTAAATGAAATTTGTCGATTCTGCTGATTTAA
TTATTAAGGCTGGAAAAGGTGGAGATGGAGCAGTTAGTTTTTTACATGCTTTATTTGTTC
CTAATGGTGGTTCTAATGGTGGTGATGGTGGTGACGGTGGATCTGTTTATTTTCAAGGAG
ATGAAGGTAAACACTCGCTATTAGATCTAAAATTGCAAAAAAAATATAGTGCTCAAGATG
GTTTTAAAGGCGATATTAAAAATATGCACGGTGCTAATGGTGAAGATAAAATCATTAAAG
TGCCTGTAGGAACTATTTTATATGATAAAAAAACTAATACTATATTAGCTGATATTAATG
AAAATAATAAATTAGTTTTAATTGCCAAAGGTGGAAAGGGTGGAAAAGGAAATGCAAGAT
TTGCAAATTCAAGAAACAAAGCCCCAACTATTTTTGAAGCCGGAGAACTAGGTCAAGAAT
TTGAAATTAGAGCTGAATTAAAAGTATTAGCTGATGTTGGATTTGTTGGTTTACCAAATG
CTGGAAAATCAACTTTATTAAGAGCAGTTTCTAATTCAAAACCTGTTGTTGCAGATTATC
CATTTACTACAATTAATCCACAACTTGGAGTTGCTAGAACTAAAAATAATGATACTTTTA
TAGTAGCTGATTTACCTGGATTAATTCAAGGAGCTAGTTTAGGAAAAGGTCTTGGTCATC
AATTTTTAAAACATATTGAAAGATGTTTAGTAATTTGTCATATAATTGATGCTTCTGGAA
ATTTTGGTTCAGAAGATATTATTAAAAATTATGAATTAATTAGAAATGAATTAAAAACTT
ATAATTTAAATTTAGAAAAAAGAGCTGAAATTATTGTTTTTAATAAAATGGACTTAGATG
AAGCTCAGTTAAATTTATTAGATGAAAAAATAATAAATTATTTTAAAAATAAAAAGGTTG
TACAAATTTCAGGTTTAAAAAAAGAAAATATAGATCAATTATTATTTATGATTTATGAAG
AATTAAAAATCGCAAAAAAACAACCTTTATGAGAATTAGATAAAAATAATGATCAAGATG
AAATGGCAATTTATAAATTTGAAGAACAAAAAGAAGATATTCAAGTTTATAACAAAGGTA
ATAATCGTTGAGAGATTGCTGGAGAAACAATTTTTAAAATTTATCAAAAATTTCCAATAT
GAACTGAAGATAACTTGTTAATGTTTAATGAAAAATTAAAAGAAACTGGTGTTTATGAAA
CATTAGTTAAAAAAGGCATTAAAAAAGGTGATTTTGTAAAAGTTTTTGATTATGAATTGG
AGTGAACAGATTAAATGAGTTCAAAAGCAACAAAAACTGTTAAATCAAAATTTGATATTA
TAAATAATCAATTACGTGATGATTTAATAGATTTTAGATCAGGAGACACTATTAGAGTTG
ATGTAAAAATTAAAGAAGGAGATAAATTCCGTATTCAATCTTTTGAAGGATTAGTTATTA
AAACTCAAGGATCAGGAATTACTTATTCTGTAGTTGTTAGAAAAATGTCAAATGGTGTAT
TTGTTGAAAGAGCTTTTCCTTTACACTCACCAATTATTGACTCAGTTACTTTAATTAAAC
GTGGTAAAGTTAGAAGATCTCGTATTTACTACATTAGAAAACTTTCTGGTAAAGCTGCTA
GAATTAAAGAAATTATGCCAACAAAACAAGCTAAAGAAATCAAATAAATGAAAAAGAAAA
TTGTAGCAATTGTTGGAAAACCAAATGTTGGTAAATCAAGTTTATTTAATAGAATTATTA
AAGAAAAAAAATCTATAGTTGATAATAAACCAGGAGTTACAAGAGATAGAATCTATAGTA
ATGCTGAGTGATTAACTAGAGAATTTATTTTAATTGACACTGGTGGAATAAGTGTTGATC
AACAATTGTTTTCAAATGAAATTCAAATACAAACTCAAATTGCAATAGAACAAGCTGATG
TTATTATTTTTGTTGTTGATTTTTTAAACAGATTAGATAAAGATGACAAAATGATTGCTA
AAATTTTACACAAATCTAAAAAACCAGTAATTTTAGCAATTAATAAATATGATAAAAAAA
CTATTGATGAACATAATTATGAATTTATGAATTTAGGATTTAGTGATTTATATTTTATTT
CTTCAACTCATGGAATTGGAATTGGAGATTTATTAGATAAAGTAATTTCTTATATTTCTA
AAAATGATGTAGAGTTAAAAGATGATTCAACTAAAATATCAATTATTGGAAAACCAAATG
TTGGTAAATCAAGTTTAGTAAATTCTTTAGTTAATGAAAATAGAATGATAGTTAGTGAAA
TTGAAGGAACTACTTTAGATGCTGTTGACATTAGTTTTTCTTATAATAAAAAGAAATATA
TAGTAATTGATACAGCAGGAATTAGAAAAAAATCAAAATTAGGTCAAACTGTTGAAAAAT
ATAGTTATTTAAGATCATTATCTGCAATTGCTAATAGTGATATTGTCTTATTAATGATTG
ATGCAACAAAACCAATAACAGATCAAGATACTAATATTGGTGGATTAATTTATGATGAAA
AAAAACCTGTAATTATTGTTGTAAATAAGTGAGATCTAATTAAAAATAAACAAGAACAAA
TTCTAAAAAAAGAAGAAGAAATTAGAGCATATTTTAAATATCTTTCTTATGCAAAAATCA
TTTTTATTTCAGCACTTGATAAAACTAGAGTTACTAAAATTTTAGATTTAATTGATGAAA
TTAAACAAAGCTTATTAGTTAAAGTTAAAACATATGTATTAAATGAAGTTTTAAATAAAG
CTCAATTAATTAATCCAGCTCCTGAATTTAACGGAAATAGATTAAAGATTTATTATGCTA
GTCAAGTTCAAGCTTATATTCCAACATTTGTTTTATTTTGTAATAACCCAAATTATTTAC
ACTTTTCATATAAAAGATTTTTAGAAAATCAAATTAGATTTAGTTTTGGATTTGATAGTA
TTCCTATTAATTTAATTTTTAGAGAAAGAAAATAAATGAAACACTGACAAGAATTAACAA
TTGACCAATTTTCAGGACCAATTGAGTTATTGTGATTAATGATTAAAGAAAAAAAACTTG
ATATTGTTGAATTAAGTTTATTAGAGATTGTTGATCAATATTTAGCATATATTAAACAAA
ACCAACAACTAGATATAGAAATAGCTAGTGAATATTTAATTATTGCTTCACAACTAATTG
AACTAAAATCTCGATATTTATTATTTAAAGACCAACAAGATGAACAAGTTGATCAAATTG
ATTATGATGATTTAGTTTATCAAATTAGTCAATATAATCAAATAAAAGAGATCTCTGATC
AATTGTTTAATGCTCAAGAAGTTTATTTACAAACCTTTTCTAAAAAAAGATCAAAACAAG
CATTTAAAAAAGATTTAATTTTTAAAAACCCTGAACCTTTAATTGATTTAAATGATCTAG
ATTTAGATAAACTAACAGAAATTTTTTATAATGTAATTACTAATTCAAAATCACTTAATT
ATCAGACTGATTTTGAATTAGAAACTGAAATTTATCAAACTTTAACTACTCCAAGTTTAT
CTGTTCATGAAGTAATTTTAGATGTAGTTAATAAAGTTACTTCAAACAAATTAAAAGAAT
GAAAACTTGAAGAATTACTAGATATTTTAGAGTTTAATCTAAAAAACTTTATTGTTATTT
TTTTAGCAATTTTAGATTTAGTTAGATATCAAATTTTAGAAATTGATACTAGAGGTAAAG
ATATTTATGTTTGTTTAAGAAAAGAAGTAATTGAAAATGAAAACTTAATTACTCAACAAT
TAGAGGTGATTGCAAATGAAACTACAATATAGATGAAAACAGGTATTTTATTAACTTTAT
GCTATGATGGAAGTAATTATCATGGCTGAATTAATCAAACTAATTCTATAAGCATTCAAA
CTGTTTTAAATAAAGCTATTAAAAAAGTAATTAAAACTAGTGAATTTAAAACAATTGGAG
CTAGTAAAACTGATGCTAATGTTCATGCTTTAGATCAAAAAGTCTTATTGATAATTTATT
TTACTCCAATTTTAGAAAAATTTATTAATGCTATAAATAAAGCTTTGCCTGAAGATATTA
GAATTTTAAATGCCAAATTTGTTGATCCTAATTTTAATATAAGAGAAGTTGATTATAAAA
TTTATAATTATTATATTAATGATTATAAATTTGATATTTTTACTAATCGGTATGAATATT
TTTGAAAACACTCAAAAATAGATATTTTAAAATTGCAAGAAATTTTTAATCTTTTTATTG
GTGAACATGAATTTAAATTATTTTCTGGTTTAAAAGAAAATGAGTGAGATAATTATCAAA
CAAAAAGAATTATTGATGATATTAAAGTATTAAGAATTAATGATAAAGTTGTTATTCAAT
TTAAAGCAACAGGTTTTATTAGGTATCAAATAAGAATTATTATTGCAAATTGTTTAAATG
CTTATTTAAATTATAAAGTTAATATTAATACATTAACTGAAATGTTACAAGGCATTGGTA
AAAAGACACCTTTTATTATTAAAGCAAAAGGTTTAGTTTTACAAGAAATTAAATTTAAAT
AAATGAAATCAAGATTAGAAATTAAATACAAAGATCAAATTGTTCCTGAATTATTTAAAG
AACTAAATTACAAATCAATAATGCAAGTTCCAAAAATCCAAAAAATTGTAATTAATATGG
GAATAGGAGATGCTACAACAGATCCTAAAAAATTAGATGCAGCTATATCTGAATTAGAAA
AATTGTCTGGACAAAAACCAATTGTTACAAAAGCTAAAAAATCATTAGCAGTATTTAAGT
TAAGAGAAGGTATGGCAATTGGTGCTAAAGTTACTTTAAGAGGTAAAAAAATGTATGACT
TTTTAGATAAGTTAATTAATGTTGCTTTACCAAGAGTACGTGACTTTAGAGGGGTTTCAA
AAACTTCATTTGATGGATTTGGAAATTTTACAACTGGAATTAAAGAACAAATTATTTTTC
CAGAAGTAGATTATGATAAAGTTATTAGATTACGTGGTATGGATATTACTATTGTAACTT
CTGCTAAAACAAATAAAGAAGCATTTGCATTACTACAAAAAATAGGAATGCCATTTGAAA
AATAGATGTTACAACCAAAAAGAACAAAATATCGTAAACCTCATAGAGTTAGTTATGAAG
GAAAAGCTAAAGGAGCTAAAGAAATTAACTTTGGTGAATTTGGTTTAATGGCTTTAGATG
GTGCTTGAATTGATAATCATCAAATAGAAGCTGCGCGTATTGCTATGACACGTTATATGA
AGCGTGATGGAAAAATTTGAATGAGAATTTTCCCACATATGGCAATGACTAAAAAACCTG
CTGAAGTTCGTATGGGTTCAGGAAAAGGAAATCCTGAAAAATGAGTAGCAGTAGTTAAAA
AAGGAACAATTATGTTTGAAGTTGCTCAAGTAAATGAGCAAGTAGCTAGAGAAGCTTTAA
GACTAGCAATGCACAAATTACCAATTCGTTGCAAATTTGTTAAAAGAGGTGAAAATTAAA
TGAAATTACAAGTTTTAGACACTAAAGGTAATGAAATTAAAGAAATTGCCTTAAATGATT
ATGTGTGGGGAATTGAACCTCATCAACAAGCTATTTATGATACTGTAATAAGTCAACAAG
CTGCTTTAAGACAAGGAACTAAAAAAGTTAAAACCCGTGCTGAAGTATCTGGGGGAGGAC
GTAAACCTTGAAAACAAAAAGGAACAGGTCGTGCTCGTCAAGGATCAATTAGAGCTCCAC
AATGAAAAGGTGGAGGAGTTACATTTGGACCAACACCAGATATTAACTATAAAAAATCTG
TTAATAAAAAAGTAAGAGCTTTAGCTTTTAGATCAGTTTTATCTTTAAAAGTTAAAGAAA
ATAATCTTGTAATCGTTGACAAATTTGATTTTGCTAAACCATCAACAAAAGAAATGGTTG
TAGTAATGAAAAATTTAAAAATTGATGATCAAAAAACATTAATTGTTACAAAAGAAAAAG
AAGAATTAGTAGTTAAATCTTCAAATAATATTACTGGAGTTAAAACAATTTCTGCTAACC
AACTAAATGTATTTGATTTATTAAATGCTACTAAATTACTAATTACAGAAGAAGCTGCTA
TTGCAGTTGAGGAGGTATACGCATAAATGTCAAATAGATTTAATAAAGAATTTTGAAAAG
AATTAGCTCATGATTTTATGTTTGAACTAAATGATGAAGAACTTGAAAATTTAATGAGTG
TTGAAGATAAACTTTTTGATGATTTTAAAAAAATCACTAGTATTGATACAACTGGAGTTG
AACCAACTTTTTATACAATTAATCAAATTCATTCTTATTTAAGAGAAGATGTTGTGGTTC
AAACAAACACACAAAAAGAAATTTTAGAAAATGCACCAACTAAACATGATAATTACATCA
CAATAGCAAGGGTGGTTAAATAAATGAGCTTTAATAAATTAGATAAAACTTATTTAAGTT
GAGTTAATCATCCTAATTTAGATCCAGAATTAAAAGATCTACTAAATAAAGCAGATGATG
ATGAATTAAATGCTGCTTTTAATCTAGAATTAAAATTTGGTACAGCAGGAATTAGAGGAA
TTTTAGGAGCAGGACCTGGTAGATTTAATGTTTATACTATTAAAAAAGTAACTATTGCTT
ATGTTAAATTATTAAAAAGCAAATATATAGATCAATTAGATAAAGGTGTTGTTATTGGTC
ATGATAATAGACATAACTCTAAAAAGTTTGCTAAATTAGTTGCTGATATTTTAACAAGTT
TTAACATTAAAGCCTATTTATTTAAAGATAATCAATTACAACCAACTCCAGTAGTTTCTT
TTGCAACTAAACAATTAAATTGTATTGGTGGAATTGTAATTACTGCTTCTCATAATCCAG
CTGAATATAATGGATATAAAATATATGATCCATATGGATGTCAATTAATGCCAAATGATA
CTGATTTAATTGCTAGTGAAATGAATAAAATTTCAAATATTTTAGATTGAACATTTCAAG
CTAATGACAATTTATTACAAGTAGTTGATCAAATTGTAATTGATAAATATTTTGAAATGA
TTAAAAACTTGGAATTTTATAAAGATAATAAAGCTAGTAAGCCTAATTTAAAAATTATTT
ATTCAGCAGTAAATGGAACTGGTAGTTTATATACTCCAATTGTTTTAAAACAATCAGGAT
ATCAAATAATAGAAGTAAAAGAACATGCTTTTGAAGATGAAACTTTTAAAAATGTAATTA
ATCCTAATCCTGAATTTGATCCAGCATGAAAAATACCTTTAGAATATGCTAAAAAATATG
ATGCTGATATTATTATTTTAAATGATCCAGATGCTGATAGATTTAGTATGGCTGTTAAAC
ATAATAATGAATTTATTAGATTAAATGGTAATCAAACTGGAGCTATTTTAATTGATTGAA
AACTGAGTAATTTAAAATGTTTAAATAAATTACCAAAAAATCCAGCTTTATATTCTAGTT
TTGTAACAAGTGATCTTGGTGATAGAATTGCTAATGAAACTTATAATACAACTATAATTA
AAACTTTAACTGGATTTAAATGAATGGGTCAAGAAATTTTAAAAGAAGTAGATAATGGTT
TAAACTTTGTGTTTGCTTATGAAGAAAGTTATGGATATGTAATTGATGATTCAACAAGAG
ATAAAGATGGGATTCAAGCATCAATTATTGCAGCTGAAGCTTGCTGATATTATAAAAATC
AAAATATGACTTTAGTTGATTATTTAAATCAGTTATATGAAAAATATGGATACTACTTTA
CAACTACTTATAATTTAAACTTTAAACCTGAAGAAAAAGATTCAAAAATTGCCCCAATAA
TGAAATTATTAAGAAGTAATGGTATAAAAGAAATCAATAATTTAAAAGTTATTAAAACTG
AAGATTATATTAATGGGCTATACAATATGCCTTCTGAAGACTTTTTAAAATTTTACTTAG
AAGATAAATCTTGATTTGCAATTAGACCATCAGGAACTGAACCAAAGTTAAAAATTTATT
TTGTAATAGTTGATAGTTCTCTACAAAAAGCAGAAAATAAAGCTGAAAAGATCTATAAAG
AATTAAAAGCTATTTTAAATATTTAGATGTTTACATTCACAGATATTATAGAAAAAAAGA
AGCATAATATTGAATTAACTCAAGAAGAAATTTCTTGACTAATTAATAGTTATACAAAAA
ACGAAATTACTGATTATCAAATGGCTAGTTTTTGTATGGCTACTTATTTTACAGATATGA
CAGCTAGAGAAACTGCTTTTTTAACCAAAGCTTATATTGAATCTGGAGATAGATACGATT
TATCTAAAATTAGTGGTTTTAAAGCAGACAAGCACTCAACTGGAGGAGTTGGAGATAAAA
CTAGCTTAGTTTATGCTCCACTAGTTGCTAGTTATGGAATTAAAGTATGTAAATTATCTG
GAAGAGGTTTAGGAAAAACTGGTGGAACTGTTGATAAGTTAGAATCGTTTCCTGGATGAA
AATCAGAAGTTACAAATGATGAATTTGTAGATGTGATTAATAAAGCAAATATGAGCCTTA
TTGCTCAATCAGATAATATCGTTCCAGCTGATAAAAAAATTTATGCTTTAAGAGATGTAA
CAGGAACAATAGATTCAATGCCTTTAATTGTTGCTTCAATTATGAGTAAAAAACTAATTG
TTGAAAATGATGGGTTAATACTAGATGTAAAAACTGGTAATGGTGCATTTATGACAACAA
TAGAAGATGCTAAAGATTTAGCAAATCGTATGATTGAAGTTGGAAAACAATACAACAGAA
AAGTTGCAGTAGTTCTTACAAATATGAATAAACCACTAGGAAGAGCTATTGGAAATGCTA
TAGAAGTTAAAGAAGCTTGAGAAACATTAAATGGTAATGGTCCAAAAGATTTTAATGAAT
TAATTTCTACACTAGTTGGAATTACTTTATTACAAGCTAAAATTTTTACTGACTTAGCAA
CTGCAAAACAAGATGTTTTAAAAAGATTACAATCAAAACAAGCTGCACCTTACTTAAAAG
AATTTGTAACAGCACAAGGTGGAGATTGAAGTGTTTTAGAAAATTATGATGAAGTGTTTA
AATGTAAAAACAAAATAGAAATTAAAGCAGTTAATAGTGGTTTTATTAGATATAAAAGAG
CTGAAGAATTTGGGATGATTTTAATTGAGCTAGGTGCTGGTAGATTCAAAAAAACTGATA
CTATTGATCGTGCTGCTGGAATTTATTTAGATAAACAATATGGTGATTATGTTAACACTG
GTGATGTAATCATGACACTTTATACAAATAGAGAAGTAAATTTAAAATGAAAAGAAATGG
TTCATGAAACATATGAACTTTTAGACAAAGAACCAGTAAAAGAAGTAATTTGAGAAATTA
TTTCTGATGATGTTAAATAAATGTCAACAGATAAAATTATTATAAAAGGTGCTAGAGAAC
ATAATTTAAAAAATATTGATTTAGAACTTCCTAAAAATAAATTAATTGTTTTTACAGGCT
TAAGTGGGTCTGGAAAGTCTTCATTAGTTTTTTCAACAATTTATCAAGAAGGAAGAAGAA
GATATATTGAATCACTTTCTGCTTATGCTAGACAATTTTTAGGTGGTAATGAAAAACCTG
ATGTTGATTCTATTGAAGGTTTATCTCCTGCAATTTCTATTGATCAAAAAACTACAAGTC
ACAATCCTAGATCAACTGTTGGAACTGTTACTGAAATTTATGATTATTTACGTTTATTAT
ATGCAAGAATTGGACAGCCTTATTGTATTAATAATCATGGTCAAATTAAAGCAGTAAGTA
TTAAAGAAATTGTTGAAAATATTAAACAATCAACTAGTGATGGTGAACAAATTCATATTT
TATCTCCAGTAATTAGAGATAAAAAAGGAACTCATATTGATATTTTAGAAAAATTAAGAA
ATGATGGGTTTATTAGAGTTATTGTTGATGATCAATTAAGAATGCTAGATGATCAAATTA
ATTTAGAAAAAAATCAAAGACATAATATAGATATAGTTGTTGATAGAATTATTTATCATA
ATAATGATGAAATTAATTCAAGAATATTTACAGCTGTTGAAATGGGATTAAAATATTCAA
ACAACTTAATTAAAATTGCATTTCCAAATTCTAATAAACAAGAAAAATTATTTTCAACTT
CTTTTTCATGTAAAGTTTGTGATTTTGTAGTTCCAGAACTTGAACCTAGATTATTTTCAT
TTAATGCTCCACTTGGTGCTTGTGAATTATGTAATGGATTAGGTGTTAGTTTAGAACCAG
ATATAAATTTAATTCTTCCTGATTTAAAATTATCAATTAATCAAGGTGGGGTTGTTTATT
ATAAAAATTTTATGCATACAAAAAATATAGAATGACAAAAATTTAGAATTTTATGTGATT
ATTACTATATTGATCTAAACACTCCTTTAAAAGATTTGACTCAAAAACAAAGAGATATAA
TTTTATGGGGAAGTGATCGAGAAATTGATATTAAAATTGTTACTGAAAATAATAATAAAT
ATGAAAAATATGATTTTATTGAGGGTAATGCAGCTTTAATCAAGAGAAGATATTTTGAAT
CTAAATCAGAAGAAGCTAGAAAATGATATTCAAAATTTATGTCTTCTAAAATATGCAAAC
AATGTAAAGGAAGTAGATTAAATGACATTGCTTTATCTGTAAAAATTAATGAAAAATCTA
TATTTGATTATACTAATATGAGTATTTCTGAACAATTAGATTTTTTATTAAACATTGATT
TAACTCCAACTCAAGCTATGATTGCAAAATTAGTTTTAGATGAAATTATTTCAAGAACTA
ACTTTTTAAATGAAGTTGGGTTAGGATATTTAAATCTATCAAGAACAGCTACAACCTTAA
GTGGTGGAGAATCTCAAAGAATTAGATTAGCTAAACAAATTGGATCTCAATTAACTGGAA
TTTTATATGTTTTAGATGAACCATCAATTGGATTACATCAAAAAGATAATGATAAATTAA
TTAAAACTTTAAAACATTTAAGAGATCTAGGAAATACTTTAATTGTTGTTGAACATGATG
AAGATGCAATGAAAAGTAGTGATTGAATTGTTGATATTGGTCCTAGAGCTGGGGAATTTG
GTGGAGAAATTACTTTTAGTGGAACATATCAAGATATTTTAAAATCAGATACAATTACTG
GTAGATATTTATCAAGAAAAGAAGGTATAGTAGTTCCTAAAACTAGACGCGGGGGTAATG
GTAAAAAAATTGAAATTATTGGGGCTAGTGAAAACAATTTAAAAAATATTAATGTAACTA
TTCCTTTAAATAAATTTATAACTATTACAGGTGTTAGTGGATCTGGAAAATCAACTTTAC
TAGAAGATATTGTTTATAAAGGAATTCATAATAATTTATCAAAAGAATATTTACCAATTG
GAAAAGTTAAAGAAATTAAAGGTATAGAAAATATTAATAAAGCTATTTATATTTCTCAAG
AACCAATTGGAAAAACTCCTAGATCAAACCCGGCAACTTATACTTCAGTTTTTGATGATA
TTAGAGATCTATTTACTAATCTTCCAGAAGCAAAAATTAGAGGTTATAAAAAAGGTAGAT
TTTCATTTAATGTTCATGGTGGTAGATGTGAACATTGTCAAGGTGATGGAGTAATTACAA
TTTCTATGCAATTTATGCCAAGTGTTGAAGTAGTTTGTGAAATTTGTGATGGTAAAAGAT
ATAATGATGAAACTCTAACAGTTAAATATAAAAATAAATCAATTGCTGATGTTTTAAATA
TGAGTGTTAGTGAGGCATATGTCTTTTTTGAAAATATACCTCAAATTAAACAAAAGTTAG
AAACTATTTTAGAAGTTGGTTTAGGTTATATTAAACTAGGGCAAAACGCTACAACTTTAA
GTGGTGGAGAATCTCAAAGAATTAAATTATCTACTTACTTATTAAAAAAACAAACTGGAA
ATACTATGTTTTTATTAGATGAACCAACAACTGGTTTACACGTTGATGATGTTAAAAGAT
TAATTGGTGTTTTAAATAAATTAGTTGATTTAGGAAATACAGTTTTATGTATTGAACATA
ATCTAGACTTTATTAAAGTTTCAGATCATATTATTGATCTTGGTCCTGATGGTGGAGAGT
ATGGTGGTCAAGTTGTAGTAACTGGAACTCCAGAACAAATAATTGATCATCCAACTTCTT
ATACAGCTAAATACTTAAAGGATTATATAGTTAATGATTAGATGGAAAAATTTACCATAA
AAAATCTTACTGATAATCTAAAATTTGAAATTCTTTCAGGCCAAGATAAACTAAATACAG
AAATTAAAAGTTATGGGATTAATAGAGCTGGTTTAGAATTAGCTGACTATTTTGAATCTT
TTAAAAACAAAAATGAGTGACGAGCAACTTTAATGTCTACTAAAGAAAGTGGCCATATGT
TGCAATTTGATGAAAAAACTAAAATTAGAAAATATACTCAATTAATGAAATGTGGAATTC
CTGTTTTAATAATTACTAATAAATTTAAAGATGAAACTTTAATTAAGGTTGCAAAAAAGC
TAGACTTTCCTTTATTAAGAAGTGATTATCCAATTACAATACAATTAGTTCAAAAAAATT
CAAGATATTTATGATATTTATTTTTCACCAACTGCTGAAGAACATACTGCTTTAATGAAT
ATATTTGGAACTGGAGTTTTAATTAAAGGTAAATCTGGAATAGGAAAATCAGAATTATGT
TTAGATTTAATTAAACATAATCATTTATTTATTGGTGATGATCGTATCATTCTAACTAAC
AAGTCAAATAAAATTATTGGAAGAGTACATCCAATTTTAAAAAACTTAATTGAAATTAGA
GGAATTGGAATTTTTGATATTGTTAAATCAAATGGATATCAAGTAATTATGAATGAAAGC
CCTGTTGAATTAGTTGTTGAACTAGTTGAATATAAAGAACAAAACATTGATAATAGTGAT
CGATTAGGAAATGATTGAAGTAAATTTAAAATTCTTGGTGTTGAAATAGAACGTATTCAA
ATTCCAGTTAGCGCTGGAAGAAGTTTGGTTAATATTATTGAATCAGCTATTGCTCAATTT
AAAATTAATAAATCAAAACAATTTGAAAATGTTTTTGATGTAATTCATAAAAGAACAAAA
GAATTTTTAAGCTCTAAAAAA-TAGATGTTTAATAAAAAGATAATTAAAGATAGAAATTT
ATTTAAAATAGAAAACCAATATACAAAACCACCAAAACGAATTTTTACAATTTGTTTTAC
TATTGGAGTAATAATATTTGTAGTTTTAGGATTTGCTTTAGCTGATGAAAGATGAAGTGA
GTTTTTTGATAATTTTGATAAGTTAATTAATCTTTTTAAAGATTTTTTTAAATGAGATCT
TAATAATTGAAATCAAAAACATGGATTACCAAACACCTTTTTAGAAACTAGTTTTTATAA
TTTATGACAAACTATTAAACTGTCATTTATTGGTACTTTTTTAGGAATAATTTTATGCTT
GCCTTTTTCAGTATTAGCTTCAAGAAGTATTATTCCAAATAGATATGTTAATAACATTTC
TAGAGGGTTTTTAGCAATATTTAGAACTATACCAAGTTTTGCAATGGCTATGATTATAGC
TGGTTATTTTTTAACTGGTTATGGATCATCTGTAATTGGTATTATATTCTTTTCATTTTC
AGTAGCTGGTAAATTGTTTTATGAAAAAATAGAACAAATTGATACAAAAGTATTCACTAC
AATGCAAGCTACTGGAGCAAATAAATTTCAATCATTTAAAAAAGCTGTAATTCCACAAAT
TTCAACTAATTTATTATCAATTTCTCTATATACTTTAGAAACTAATATTCGTTATTTTTC
AGTTATTGCAATTGTAACAGGGTTAGATAGTTATGGAGATTTAATTAGAGCAACACTTGA
TTCTTCAGGATATAATAAGGCCGGTTTCTTATTAACAATATTTGCAATAACTATTTTACT
AATTGAATTATTTATATTTTTAATTAGAAACTACATAATTGAAGAAAAAGACTTCTTATT
AGAAAAAAACTAATAAATAAAATTAAAAAACCATATAAAAACATTGATAATTAAGTGACA
TTCAATTTTATATTGCTTACATTCTTACAAAGCAAATCAATGAAAAAATAGCTAAAACCT
CTGATGAAAAAGAAATTCAAGATTTAAAACAACAAAAAAAAGAACTAATTTCTGAGTTTA
AAAAA-CAATATAGACTTAGTGTAAGAAACGATAAAGAAAAATATAAAAAATTATTTAAA
GAAAATAAAAAGAACTTATTTGTAAAAGTTGATTTTTTAGATCATTTAATTAGAATTGAT
AAAATTAGTCAAACTAAACTTGCAAATGAATGTTTAATTCATAAAGAACAAATAAAAAAA
ACAAGTTGAAAATACAATAAAAACAGAGACTGAAAAATTTAAAGAAACTTTAACACCTGA
ATTAGTGTTAAAAAATGCCAAAAACATATATTAAAAGAACTATATTTTTTACAATTATTT
TATTCTTATTTATTTTTTTAATTAAAGATATTAATTTTTCACTATCAAGTAGCTCATCAA
TAAAAAATACAAATCAAAGAATTTTAGATATTTTAAATATTAATTGAGAATCATTATACT
ATGCTAACCCGCTTAGTGTAACAAACAAAACTGCACAATCATATTCAGTTATACATATTC
TTTGAGAAACATTAACAATTGCTATTTTAGGTACTGTAATTGGGGCTGTTTTTGCTTACA
TATTAGGATTGTTAAGTTCATCAAAAATAGTTCATCCAGTTATTGCAAAACCAATTTTAT
GTTTAACTACTTTAATTAGAGCAATTCCAACTTATATGTATGCATATATTTTTGTTTTTG
CAGTAGGTATAGGTCCTTTTGCTGGATCACTAGCTTTATCTATTGGAACAATTGGAATGC
TAACAAAATACTATAGAGAAATTTATGAAACAATAAACTTTAAAATAGTTAACCAATTAA
AAGCTTTAGGATTAAACAAATTTCAAGTGTTTAGATATGGTGTATTTGCTCAAACTCAAA
ATGAAATAATTTCATATATCATTTATCGTTTTGAAATTAACTTTAAAGAAGTAGCTACTT
TAGGAATTGTTGGAGCTGGAAGCTTAGGTAAATTATTAAAAGGATATTTTGAAGAAGCAT
TATATCCAGAATTTGGTGCTTTAGTGTTTAGTTTAATTATTTTTACTTTAATTGTTGAAA
GTATTTCAAATACATTAAGAGTAAAATTTTTAGAAAATAAAAATCCTAAATGAATTGATT
TATTGATTAATAAATGCCAACATTATTGTTTTGCAACTTACAAAGCTACTTTAAAACTTT
TTAAAAAAGATTTAGATATGAGTTATTGACAAACTAATGCTTTTAATAGTTATGTTAAAA
GTAAAATAAGTTTAGATAAAATACCTGATAAATATATTTCTAAAAAAGTTATCTTTTTAA
AAAATTTAAAAATTAATATTGATTATAATGATAAAGTTTTAGTTAATCAAAAATATAAAG
AAGTAATTAGTTTACATAAAAAATACATAAAAGAATTTAAAGATAATAGAAAACTGTTAG
TTAATCAAATTAATAGTCAAGCTCAAAACTATTTAAAAATAGCTAAAACTAATTATTTAA
ACTCAAAACTAGAATTAGAAAAAAACTACAAGACCAAAGACAAATTATAAATGATTAAAG
AACAAAGATATAAAGAGATTTTAAAAAAATTAGAAATAAATGAATTGCTTTCTTTAGATT
TTCTATCAACTGATTTAAATATTCCCTTAACTACTTTAAGAAGAGATCTTAAAGGACTAG
AACAAAGACATAAAGTTATTAGAACACATGGAGGAGTACAACTTAATAAAAGTAATTTAA
TTGTTGAAGATTATTTAGATAATAAGATTAATTTAAATATCCAAGCTAAACAACAAATTG
CTATTAAAGCTCTTAAAAAAAATAAAGCCTAAAACTTGTATTTTTTTAGATTCAGGTTCA
ACAGCTTATTATTTAGCAAAAA-TCTTAGATCCTAATTTAGATTTAAAAAATGTTACTAA
TTCAATTTTTAAATATCCAAGAATTAAGTAAAAATAATCATAAAAATATTTATTTATTAG
GTGGAAAGTATCAAGTGGTTACTAGTTCTATTTTAGGCTATCAAGCAATCAATGATTTAA
AAAACTATTCTTTTGATTTAAGTTTTATTGGCATTAATGCAGTTGATGAACAAAATAATA
TTTATATAACTAGTGATGATCATGCTCAATTAAAAATTCAAGTGATTAAAAATTCAAATA
AAAGTTATGGGTTAGTTGATCAATCTAAAAAGCATTCTAAATCATTTTATAAATTTGCTA
CAAATTTAGAATTAGAACTAATTGAAGATTAA-----------
>AMRC-C758
ATGAATACAAACAAACAATCTTTATATAGAGCTTATAGACCAAAAGATTTTAATAGTGTT
GCTGGACATAATAACATAAAAGAAATTTTAGAAAAGCAAATTAAAGATAATAGAATTAAT
CATGCCTTATTGTTTTCTGGTCAAAGAGGAACTGGAAAAACAAGTGTTGCTAGAATCTTT
GCAAAAACTGTTAACTGTTTAAATTTAACTGGTTCAAAACCCTGTGAACAGTGTAATAAT
TGCAAACTAGCAAATGAAAATCAATTAATTGATATTATTGAAATTGATGCTGCTTCAAAT
AATGGTGTTGATGAAATTAGAGAAATTAAAAATTCGGTTTTAACCTTACCAATAAATAGT
AAATATAAAGTTTATATTATTGATGAAGTTCATATGTTAACAAAACAGGCTTTTAATACT
TTATTAAAAACTTTAGAAGAACCTCCAGTTTATACAATTTTTATTTTAGCAACTACTGAA
TTTAATAAAATCCCTCAAACTATTCTATCTAGATGTCAAATTTTTAATTTTACAAAAATT
GATAAAAATTCTTTAAAGAATCGCTTACAATACATAGTAAATCAAGAAAATTATCAGATT
GAAAAAGAAGTTTTAGATGAAATATTTTATCTTTCAGAAGGTTCTTTAAGAGATGCAATT
AATATTTTAGAACAATTAATGTTAGCTACAGATGATTTAATTACTATAAAAAATTTAAAG
TCAATTTTTTTAATTGCAACAAAACAAGAACAATTACAAGTAATTCATCAGTCATTAAAT
AATGATACTAATTTTATAATTTCTTATTTTCAAAAAGCAAATGACCAGGGAATGAATTGA
GATGTTTTTGCTTTAGGTTTAATTGAAATTTTAAAAGAAATTATTGAATATAAACTAACT
AATAATATTGAATTTTTAAATATATTAGAAGAAAATGAAGCTAAGCAATTTATTAATATT
GATGTTAATCATCTTTTTTTACTATCAGATAATTTAGCTGAAGCTTATTTTAAAACAAAA
GCTGCAAATATTAGTTTTAACTACTTATTATTAAGTTTATTAAAAACTATTAATTCAAAT
AATAAACAAGAAAATATACAAACAATTAATCAAAATATAAATAATGTAGAGTCTATTGAT
TTATTAGAACAACAAGATGTTATAAAACAAAATTATGTTCAAGAATTTATTACTAATAAT
GAAATAACAGATCAATCTGTTGATGAAATTTTTATTAGACCAAATATTAAAAATCAAACA
ATAGATCAACAAGAAGTTGAATTAGTAAAAAAAGAAGAATTTTTTACTAACCAAATTCAA
CAAGAAAATAATTTTGATGAATTAGTAATAGATGAACCAATGAATAATTCTAATGAACAA
GATATTGATGTTAAATTTCTAAATAATAATCAAGAATTAGAATTAACTAGTGAATTTTAT
AAAACTTTTAGTGAGTTAAAATCTAAGTTTAATGTTTGTGTTTCTAATTCTATAGATAGT
AAAGTTAAGATGCTTTCAAATGATGATTTAATTAGCATTTTTATTCAAACTAAAAACTAT
AAAGATGATAAAAAGATTTTAGAAAATTTATTTGAAGAACTTTTTAAAGAACAAGATGAT
ATTTTAATTAACCCTGTTCAAGCAACTAATTTATTTATGTTAATAGACAGTAAAATTATT
TCTTTTACTAATGAAGTAATTGTTGTAAAAACTCAAACTAAAACCCAATCTAATTTAATT
AATGATTCAATGTTAGATAATTATGTTTTACAAGCAATTTATCAATGATTTAAAAAACCT
TATATAATTTTTGCTATTGATAAAATGAAGTGAGATGAAATTAAAACTATCTTTATTGAT
TTAAAAAATAAAAATAAATTATCAGAATATAATATAATTGATCAAAAACAATTAAAAGAA
AAATACTTAACAATTAATAATAAATTTGATGAAGATTTAATTAACAAAGCAAAAGATCTT
TTCAATGATGATTTTATGATAGGTGATTAAATGAGTAAAGTTCTTGTTTTAAAAACAACA
GCTCAAGCAGATGAAGTATCTAATTCTGTTGCCTTAACTAACAGATTTTTAGAAGAATAT
AAAAAATTTAATCCAGATGATGAAATTATTATTGTTGATTTAAATAAAGATGAAGTTGGA
ACTAGTATTTTAACTTCAGAAACATTCCCAACATTTTATCAACAAGAAGTTACTAAAAAA
TATATTAATTTATTAAAAAGTGTAGATAAATTAGTAATTGCTTGTCCAATGTATAATTTT
TCAACTCCAGCAACATTAAAATCATTTATTGATCATGTTTCAGTTGCTAATGAAACATTT
TCATACAAGTATTCTAAAAAAGGAGATGCAATTGGTTTAATTACTAATTTAAAAGCTCAA
ATTTTAGGAGTTCAAGGAGCACCATTAGGATGATATCCTTGAGGGCAACATACTCAATAT
GTTGAAGAGGCTATGAGATTTTTAGGAATCGAATTTAATAAAACTGTTTTATTAGCAGGA
GTAAAAGTAGCGCCATTATTAGAACTAACTCCAGCTCAAAGAGTAGAAACAATTATTGAT
GAAGTTACAGAAGCTGCTAAAACTTTTTAAATGAAAAAACTTTTAACAATTTTAACAACT
TTTATTGGAGTTAGTGGGTCAGTCTCAACAGTAATTTCATGTAAAGCAGCAAGTTTTGCT
GAAGGTGTACTAGGTCAAAGAGTACTTGTTGTTACTGATGGAGGAAATATTAAAGACAAA
ACATTTAATGAAAGTTCTTGAGAAGGTGTAATTAAATTTGGCTCTCAAATTCATAATAAC
TTTAATATTACAGATGAAAATATAGCTAGAAAATTTAATTATGCTAGCTCAATTGGTGGA
AAAACTAAATGAGATAATAAAACCCATTCATTTATAAACCAAGATTATGAATATGCAAAA
GATAAAAGTAATAACTATGTTGAAACTCCTGAGCACACAATTGATGCTTTTAGAACTTCT
TATAGTACTGGAGTCTATAAAAAAGCTGATGCATTTTTACTAGCAGGTTTTGGACATTTG
GGAGCTGTTGATTATGCTACAGAAAGAATGAAAAAAGCAGGAAATAAAACAGTTGTCTTA
CTAGATGCTGAATTTAAAAAAGATAATGTTATATCAGTATTGTTCAATTCAGAATTAGCT
GGATTTAATGCAGGTTGAGATGCTATTATGTGAGCAAATCTCCCGAAAATGACTAGTTTA
AATAGTGGTGAGTTTTCAAAAGAAGCATTACAAGCTTCTAATAGTTCTAAAGACATGCCT
TTACAGGGTTCGGTAGCGGGTAATAACTATATATCAATTGGTATGTTTGGTGGTAATACT
GATAAGAATGCTGTTGATAATTATATGTGAGGGCTTCTTGCGGCAATGCATATTTATAAC
AGCAAAATTGCAAATAAAGAAATTGAATTAAAAGATAATAAAGGTCAAAAAGTTAAATAC
AAATTACAACCTGTTTATTTTGCAAATCAAGGATTAAAAGCAACTATTGATTCACTAGTT
GATGTTAATGAAAATACTTGATTTTCAAAAAGTTTTGATGTTGGTGGAGCTACAAAATCA
GGAATAGTTAATTTATTAATCAGAAATCAAGCAGATATAATTTTTCCAGTTGCTGGACCA
CAAATTAATGATGTTTTAGAAGCTACAGGTCATAAGCCTTATGTAATTGGTGTTGATACT
GATCAAGTAACTAGTGTTGGTTCATCAAAAAAAGGTAATGAGATTAGATTTATAACAAGT
GCTAAAAAGAACATTGTTTCAGCTTCAGTTTATGCTTTAAATAGAGCTAGATCATTACAA
AAAGCTATTGTTGATAATAAAGAATATATTTCAAATAAAAGTAATGAAATTCAAGATGGA
AAAACTATAGTTGGAAAAGAAGTAGATTGATCAATTTCATCTTCAAGAAAATCTGATACA
AAGTGAAGCGTTAAAAAAGTTGATGGTTCTTTAACTAACGCAGCTAACTTATCTGTTGAA
TCAATTGATTATTCAAAAGATAAAGCTAAAAAAATAGAAGAAGATCTTAAAAAAACTCTA
GAAAAATCAGGAACTAAATTTAAAGAATACTTATCAAAGACATCTCTAGATAAAGCACTG
GAATCAATACAAAAAAATGTTCAAGATAACGAATGAGATAGTTTAACACTAAGTGCCAAT
GGTATAGCAGGAATAAAAGACTACTGACAAATGTTAATTAAATCAACTAAATAGATGAAT
AAAGAAAAAGAAGCTAATTATGCTATTGAAATGCAAAACATTACTAAAACATTTTTAAAT
GGTTCTATAGTTGCTAATGATGATATTACTATTAGAGTTAAAAAGGGAGATATTCATGCA
TTAGTTGGTGAAAATGGTGCTGGTAAATCTACACTAATGTCAATTTTATTTGGTTTATAT
CAGCCAACATCTGGAATTATAAAAGTTAATGGAAAAGAAGAAATAATACCAAATCCAATT
AAAGCTAATAAACTAGGAATAGGTATGGTTCATCAACATTTTAAATTAGTTGAAGTAAAT
ACGGTTTTAGAAAATATTATTTTAGGTGTTGAACAAACAAGGGGAAAAATCTTTTTAAAT
AAAGCAAAAATGCGTGCTGAATTAATTGAAATTATGAATAAATATGATTTATATGTTGAT
TTAGATGCAAAAATTCAAGATATTTCAGTTGGACTACAACAACGTGTAGAAATTTTAAAA
ATTTTATATAGAAAAGCAGATATTTTAGTTTTTGATGAACCTACTGCAGTTTTAACTCCA
CAACAAATCCAATCTCTTTTGCAAATAATGAAAAACCTTCAAAAAGCAGGTAAAACTATT
ATTTTCATTTCGCATAAAATGGATGAAATCAAAGAAGTTGCAAATGTTGCTACAGTTATT
AGATTAGGTAGAAAGATAACAGATTTACAAGTTAGTGAAGTTAGTGGAAATGAAATAGCA
GAAGCAATGGTTGGAAGAAAACTTGTAGAAGTCAAAAATAAGTATAAAAAAATTTCATCT
GAAGAACCATTATTAGATGTTATTAATTTAACAGTAAAAAAAGATTCAAATCATAAAGTT
TATGGATTAGAAACTTTTAATGTTAAAGTAAGACCTGGTGAAATTGTAGCTATTGCCGGA
GTTGAAGGAAATGGGCAACGTGAATTAATTCAAGCAATTACAGGATTAGTAAAACCGGTT
TCAGGCGGTGTTGTTTATAAAAAAATAAACATAGCTAATAGTAGTATTAAGACAAGATAT
GAGATGGGTATGTCTCATATTCCTGAGGATCGTCATAAACATGGAATGTTATTGGATTTT
TTAGTTGAAGAAAATATTGTAAGTCAAGAAATTGATAAAAAACCATTTTCCCAATTTGGA
TTTATTAATAAAAAGGCGATTTCAAGATATGCACAAATAATTATTAAAGAATTTGATATT
AGGGGTTCAAGAAATGGGGCTGCAATAGCTAGAGGTCTTTCTGGGGGTAATCAACAAAAA
GCTATTGTAGGAAGAGAAATTAAAAGAGAACACGATTTGTTAATTGTTGTTCAGCCTACG
CGTGGTCTTGATGTCGGAGCTATAGAAAATGTTCATTCTCAAATTCTAAAAGAAAAAGAA
AGAGGTAGAGGAATTCTGCTAGTTTCTTATGATTTAAATGAGATAATGGCTCTTGCAGAT
AGGATAGTTGTTATTAACGATGGAAAATTAATTGGAGAATTGCCAGCAAAAAGAGCTAAA
AAAGAGGAAATTGGTGCTTTAATGACAGGTCAAACTTTAGAACAAATTAAAAATAATAAA
GTTAATAAAAATAGTAAGGTGGTGGTAGAAAATGCAATCTAGAATATTGTGAACATTGAA
TAAAAAGGCAAAATATTTATTTAGTTCAGATCAAACAAAAACTAAGTTAAAGTTTATAAA
AGGTTCTCTATTTTCGATTATTATGGGATTTATTGTTTCTGGTGTTTTTCTTTCATTTTT
AAAAATAAATCCTTTTACATATTTTGCTCTTTTATTTGGGATTAACTTTGATAAAAACTT
TTATCAAATAAGTTTAAATTGAATGGCAGTATATATTGTTGCAGGATTATCAATGGCTGT
TGCTTTTAAATCGGGAGTATTTAATATTGGAGCACCTGGTCAAATACTAACAGCTACAAG
CGTTTCAACTATTTTATTTTTCTATATAAAAGGTTCAAAAGCAGCAATAATAGACGCTTC
AATGATTATTTTAATGTTAATAACTTGTATTGTTTCAGCTAGTTTTTTAGCACTTATTGC
AGGAGCATTAAAAGCCTTGTTTAACATACACGAAGTTGTTTCAACTATCTTATTAAATTG
ATTAGCATTTTATATATTTAAATGATTTTTTAACAAATATGATGGTTTTTCGGGTGGTTT
ATCGTTTATAACAAAAAATATTCCATCAAATCAATTAGTTATTGGTTCAAATACTGTAAT
TATTCCTTTATTAATAGCTTTAGTTTGCGTAATTTTAGTTTGGATGTTATTTTCAAAAAC
AACTTTAGGTTTTAAGTTAAAAGCTGTTGGTTCATCAATAACTGGTTCTAAATATATTGG
AATTAATGTTAAAACTCAAATTATAAATTCATTAGCTTTATCAGGAGCAATAGCAGGAAT
TGCAGGATTTGTTTTAATGTTTACAGTTACGCCAAATAATTCTTTTGCTTCTAATAGTTT
ACCAACTGTTGGATTTGATGCAATTGCAGTTTCATTAGTTGCTTTTAATAATCCTATAGG
AATTATTCCAATTGGTTGATTATGAGCAATGATCAAAACTGGAGGAAGCCCTGTTTCTTC
ACTGTATGGTATTTCAACACAAATAAGTGGATTAATTTCAGGAGTTCTTATTTACTTTAC
AGCAATTGTTTCTATATTTATTGTTTTTAAACCTTGAGAGTTGTTAAAAAACAAATTTAA
TCTACTAACATCACCTATATGTAGAGAAATTTTTTGAAAGTTATATTTATATCTTTTAAA
ATTAAAATTTAAAAAAATCTTTTTAATTTTTATAAGAGAGTATAAACAACAAGTAAATGA
TAGTTATAAAAATTATGTTGTTAAAAATAAAATTAAAAAACAAATGCAATTACCTCACTT
GTTTTGAAATGGTAGAAAAAATATTAAACTAGAATTTAAAAAAGATATTAACCAATCAAT
CGATTTAATTAAAAATAAAATTACTGATATTAAAGCATTTGTTAAAGAAGATAAAACAAG
ACTTAGTGTTAATGGATTAAAAACCAATTTAAAAGAACAATTAAATTTAATAACAACTAA
ATTTGTTTTAAAATCTTATGATTTAGATTTAAAGTTAGCTGATCATAAATATAAAATCAC
ACAAGTCAAACAAAATATTTTAAATAAATATCAATCAGATATAGAACAAATTAAAAAAGA
ACACAAGTTAAAAATTCAAGAAATTAAAGTTTTTAAAGAAGCACAAATAGGAGTTTTATT
TCACGAATTTCAATATCGTGATAATGTAATTGAAATTAAAGCTAATAAACTAAAAACTAT
TGCATTGCTTAATGAACAAATTAAAAATATTAAGTCTAAGTTTAATTTACAAAAAGAAAA
TTTGAAATTGAATAGAAATTCATATGATAATAAACATTTAGAACAAATTAATAAAATTAA
ACAAGAAATTAAAGAAGTTAAAAAGCAAACTAGTGTTAAGCTTTTAGAAGAAAAAAATAA
ATTTAAAACTCAAAAAGACAATGTTAAAAAAGAAAAGGTTCAATTACAAACTATTTTAGA
ACAATATAAAACTTATCTTAAAGAAGAAAAACAACGCTTTATACAAGCTAAAAAACAAGC
TCTTGCTAATAAACATAAACGCTTAGAATTTATTGATATGAATCGTTCTAAAATAGAAGT
TAATAAGGCTATTGTTTTATTAAATGATCTAAAAACATTAGTTATGACTAATATAGATAA
AAACTTAAATAGACAAGCAATAAAATCTAATGATAAAACTTTAATAAAGGCTTTAAAAAT
AAAGTCACAAATAGATGAAATATTTGGTTCTAATATTATTAGTGAATATGATGCACCTGA
ATATATTAAGCAAAAAGTAAAAATAAGTTTAAAAACATTTAAATTAATAATCTTTTTAGA
AAAGCAAATTTCTTATACTAATTGTAGAGTTGAAGAACAAGAATTAATTAATAACTATAA
AACTTGAATTGATAAAGCAAATCAAATTATTGATAAAGATAAACAACAATATTTATTAGC
AATTAAGCAACAGCCAAGAGAAACACTAACTGATTTAGAGCAATTATTTAACTTAGAAAA
AACATTAAAACAACAAACTAATTTAAAGATTATGAATTTATAAATGGCAATTTTATTTAA
TAGTAGTATTTTAACTTGAGGGCTTGCTTTAGTTGGTGTTTTATTGTTTGCTTCTCTATC
ATCACTTGTTAGTGAAAAAGCAGGAGTTGTTAACATTGCTGTTGAAGGTATGATGATTAT
TGGAGCTTTGGTTGTTTCTATCTTAGGAACTTATTTAACAACAAATGATCAAAAAAGTAA
TTATACTCAAATACCAATAGTTTTACTAGCGGGAGTAATTACAGCAATTTTTGCACTATT
ACATGCTTTTCCATCAATCAGATTAAAAGCAAACCAAATTGTTTCAGGAACTGCGATTAA
CATTTTAACAATAGGTCTTGGAATATTTTTATCAACATCAAATTGATTTGGAAAGCAATC
ACAAGTTATTGCTAGTGGTTATACTTCAATAAATGTAATTAATATAACTAAAACAGTTGG
TTCTAAAACTCAAGTAGTTGCAAGTATGTTACCTATTTGAACAATAATAGCTATTATTCT
TGCGATTGGATTATTTGTTTTTTTTAAATATACAAAACAAGGAATGAGATATGCAATGGT
TGGAGAAAACCCAAATGCTATTGATGCAGCTGGAATTAGTGTAACTAAATATCGATATGT
TGCAGTAATTTTATCAGGATTTTTAGCAGGAATTGGAGGAGGAGTATTTGTTGTTACTAC
AGTTAGTGGTGGTGGATTATTTAGTGGAAATATATTCGGATATGGATTTTTAGGAATTGC
TATTATGATTTTTGGGCAATGAAGAATTCTATTTATTACAATTGGAGTTATTATATTTTC
ATGACTATTTGCTTTAGGACAACAAATAGGAACAATTTCAACAAATAAAACTATTCAAAG
CATATCAATTTTATTTAATACTTTACCATTTATTTTAACTATTGTTGCAATGCTATTATT
TAGTAAAACTTCTAAAGCTCCAGCAGCAGTTGGAATACCATTTGATAAATCAAAAAGATA
AATGTCACAAGAATATAGTGCAGAATCGATTAAAGTTTTAAAAGGTTTAGAAGCTGTTAG
AACACGTCCTGGAATGTATATTGGATCAACTTCAAAAACAGGGTTACATCATTTAGTATG
AGAAATTTTAGATAACTCAATTGATGAAGCAATGGCTGGATATGCTGATTTAATTAATGT
AACTATAACAAAAGAAAATGAAGTAATTATCCAAGATAATGGAAGAGGAATTCCAGTTGG
TATTAATTCAGATACTAAAAAATCTGCATTAAGTTTAGTTTTTACTCAATTGCATGCTGG
AGGAAAATTTGATTCAGAGACTTATAAAATTTCTGGTGGTCTTCATGGAGTTGGAGCTAG
TGTTGTTAATGCTTTATCTCTATATGTTGAAGTTGAAGTTTATAGAAATAATATTCACTA
CCATCAATTGTTTAGTGAAGGTGGTACTAAAGAATCAGAATTACAACAACTAGGTCACAC
CGATTTAAGAGGAACAAAGGTTAAATTCAAACCAGATCCCGAAATTTTTAAAGAAGCTGT
AGTATTTGATTATGAAGTTATTAAAAATAAAGTTAAACATTTAGCATTTTTAAATAAAGG
TTTAAAAATTACTTTAACTGATGAAAGAATTGAAAAAACAGTTGAATACTTGTTTTTAAA
TGGGATCTTAGACTATATTAAAGAAAAAAATGAAACTAAGAATAAAATAAACCCAAATAT
TTTTTATGTAGATTCAAAATATGAAGACATTGAAGTTGAAATGGCACTTCAATATAATTC
TGATTATCAAGAAAATATCATTACTTTTGTAAATAATATTAACACTCATGAGGGTGGAAC
TCATGAGGATGGTTTAAAACAAGCTCTAATTAGAGATATTAATAGATATGCTGATACAGT
AATAAAAAATAACAAAACTCCTTCTAAATTCTCTTGAGATGATATTAAAGAAGGAATGAT
GTGTATTTTATCAGTTAGACATACAGATCCACAATATGAAGGTCAAACTAAAACTAAACT
TTCAAACCCTGATGCTAAAGAAGCAGTTAATATAATCATTGGAAATGCTTTTGAAGAGTT
TCTATTAAAATCACCAGAAGACGCTAAAGCTATTTTAGATAAAAATGTTAATGCTCAAAA
AGCAAGAATTGCAGCTCAAAGAGCAAGAGAAGAAACTAGAAGAAAATCTGCACTAGATTC
ATTTTCACTACCAGGTAAATTAGCAGATTGTGAAACCAAAGATTCAAATATAGCTGAACT
TTATTTAGTGGAGGGAGATTCAGCTGGTGGTAGTGCTAAAACTGGAAGAAATAGAAAATT
TCAAGCTATTTTACCTTTGAGAGGTAAAGTATTAAATGTTGAAAGAGTAACTGAAGCTAG
AGCTTTTTCAAATAATGAAATTAAATCAATTGTTACAGCTGTTGGTACTGGAATAAAAGA
AGAATTAGACTTATCTAAATTAAGATATAAAAAAATAGTAATTATGACTGATGCTGATGT
TGATGGTGCTCACATTAGAACATTACTACTAACATTCTTTTATAGATATATGAAACCACT
TGTTGCTAATGGTCATATTTATATAGCTCAACCTCCTTTATATAAAATTGAAGCAGGTAA
AAAAATAGCTTATGCCTATACTGATAATCAATTAGATGAACTAAAAAATAATGGATTTAA
TAATTTAAAATACACAATTCAACGCTATAAAGGACTTGGAGAAATGGATCCGCTACAACT
ATGAGAAACAACAATGGATCCACAACAAAGAACTATGTTACAAATTTCACTTGAAGATGC
TACTTTAGCAAATGAAGTATTTTCAGATTTAATGGGCGAAGATCCTGAGTTAAGAAAAAT
TTATATTCAAGATAATGCTAAATTTGTTGAAAATATAGACTTTTAGATGGCTAAAATCAG
TAAAAGATTCAAAGAAGCTTTAAGTAAAGTTGAAAAAAATAAAGTTTATCCATTAAATAA
AGCTTTAGATCTAGCAAAACAAACTGCTACAACTAAATTTGACTCAACAGTTGAAGTTGC
ATTTAATTTAAATATTGACCCAAGAAAAGCTGATCAACAAATTCGTGGTGCTGTAGTTTT
ACCTGCAGGAACTGGAAAAACTCAAAGAGTTTTAGTTTTAACTAATACTAAAACTAAAGA
AGCTGAACAAGCAAAAGCTGATATTGTTGGTGGAGAAGAACTAATCAATAGAATTAAAAA
TGAAAATTGATTTGATTTTGATATTATTGTTGCTACTCCAGAAATGATGGCAAAATTAGG
AGCAATTGGTAAAATTTTAGGTCCTAAAGGATTGATGCCAAATCCAAAAACTGGAACTGT
AACTATGGATGTTGCTAAAGCAGTTGATGATATTAAAAAGGGAAAAGTTGAATATCGTGC
TGATAAAGAAGGAAATATTCATTTAATTATTGGTAAAGTTTCATTTGAAGCTGAAAAATT
AGAAGAAAATTTCAAAGCTGTTATTGATGAAATTAGAAGGGTTAAACCTCAAACTGTAAA
AGGTGATTACATCAAAAATATAACTTTATCAACAACAATGGGTCCTGGTATCAAAGTTGA
ATTTTAAATGGCTTATAAAATTCGAAAAATCAATCGTAATGTAGAACGTCGTGATTATAC
TAAACTATCAATGAATCTTTCTTTGCCAAATTTAATTGGTATTCAAACTGAAACTTTTGA
ATGATTTAAAACTAAAGGAATTCAAGAAGTTTTAGATGAATTTTTCCCAATTTTATCATT
TGATGGATCTAGTGTTTTAACTTTAGAAAATTGAGGTTTTAAAGAACCTAGATTATCTGT
TAGACAAGCAAGAGAAGAATCAAAAATTTATGATGCTCCAATTTATGCAAATCTAAAATT
ATCAGTTAATAAAACTGAAGAAATTCAAAAAGAATTTGATGGTGTTGATCAAGAAGATAC
TTTAAAAGTTTTAACTCATTGATTAGAAGAAAAAACTGGTAATGGTAATATAACATTTAA
ACAGCAATCACAAAATTCTTATTTTTTTGAAATAACTATTAAAAAATCTGAAAAACCAGA
TTTAATTCAAATTGATATTATTGAAGATAAAAAAACTTCATTGATTTGTAATGTATCTAT
TTATAAATCAGGTGAAGTGTTTTTAGGTGATTTTCCATTAATGACAGAAGCTGGAACTTT
TATTATTAATGGTTCTCAAAAAGTCATTGTATCTCAATTAGTAAGATCTCCAGGAGCTTA
TTTTAATAAAGAATTAAATCGTAAAACTGGAGAAATGATTTATTTTGCAGACATCATTCC
AAGTAGAGGAACTTGATTAGAATATGAAACTGATTCTAAAAAAATCGGAAGCGATGCAAT
TAATCCTTTATATGTAAAAATTGATAAATCAAGAAAAACTACAGCTACTTCTTTATTATT
AGCTTTTGGTATTAGTAAAGATGATATTTTAAATATTTTTGATAATGATGAAGTACTAGT
TGAAACTCTACAACAAGATTCAATTATTGGAGATTTTAAAATAGATTGATCAAATCAAGT
TCAAGAAATTTATAAAAAAATTAGACAAGGTGAAACCGCAACTAGTGAAGGTGCTTCTAA
ATTTATTAATAGTATTTTATTTGATAAAAGAAAATATGATTTAACTAAAGCTGGAAGATT
TAAATTAAAGCAAAAACTTTCTATTAAAAATAGAATTTTAAATAAAGTTATAGCTGAAGA
TATTCTTGATGCTAATAATAATGTGTTAATAGCTAAAGATACTGAAGTTACTAAAAATAA
TATTCAAGAAATTTCTAAAATTTTAGATCAAGATGTAATGAGTATTGATTTAAAATATCT
ATCTGATATTCCAGGAAATAGAAAAGTTCAAAAAATTAGAGTTTATAAAGATAGTGAACT
AAAAACTGATACTACTTGTTTAATTGGTTTAACTAGTTCATCTAATGAAGAATTCATAAC
AGTGGCTGATATTTTATCAACTGTTTCTTATTTATTAAACTTAAAATATAACATTGGTGA
AATTGATGGTATTGATAACTTAGGAAACAGAAGAGTTAGAACTGTTGGTGAATTATTACA
AAATCAATTTAGAATGGGATTAAACCGTATTGATAAAAATGTTAAAGAAAAATTAGCTAC
AAGTGACTTGTATAAAGTTAAAACTTCAACAATTATTAATGCAAAACCTTTAACTGCAAT
TATTGGTGAGTTTTTCAATTTATCACAATTATCTCAATTTATGGATCAAATTAACCCATT
ATCAGAATTAACTAATAAACGTAGATTAACAGCTTTAGGACCTGGTGGTTTATCAAGAGA
TAGAGCAGGATTAGAAGTGCGTGACGTTCACCCATCTCATTATGGAAGAATTTGTCCTAT
TGAAACACCAGAAGGACCAAACATTGGATTAATTAATAACTTGTCAACTTATGCAAGAGT
TAATGAATATGGATTTATTACAACTCCATATAGAAAAGTTATTAATGGAATCATTCAAAA
TGATCAAGTTGAATATTTAACAGCCGATCAAGAAAAAAACTTTATTATCGCTCAATCTAA
TGTTAATCAAGATGAAAATGGAAAAATTTTAGATGAAACTATAGTTTCACGTTTTAATGG
TGATGACTATATGGCTAAAGTTGAAGAAATTCATTATATTGATGTTTCTCCAAAACAAAT
TGTTTCAGTTGCTACAAGTGGTATTCCATTTTTAGAAAATGATGATGCCAATCGTGCTTT
AATGGGTGCTAACATGCAACGTCAAGCAGTACCTTTAATTAAGCCAGAATCACCAATTGT
TGCAACTGGTATTGAATTTGAAGCAGCACGTGATTCAGGTGAGGCTATTGTTGCAAAAGA
AGATGCAATTGTTAAATATGTTGATTCAAAAACCATAATTACTGATGGAGAATCTGGAAT
TAGAACTTATATCTTATCAGATTATGAAAGATCAAATAATGGAACTTCATTGACTCAATC
ACCGATCGTTAAAGTTGGAGATGTTGTTAAAAAAGGTGAAATTATTGCTGATGGTCCATC
AATGGATCAAGGTGAATTAGCAATTGGTCAAAACGTGGTTGTTGCTTTTTCAACTTATAA
TGGATACAACTTTGAAGATGCTATTGTTATGAGCGAAATAATTGTTATAGATGATCGCTT
TACTTCAATTCATATTGATGAATATACTTTAGAAGTAAGAAATACAAAACAAGGTCAAGA
AGAAGTAACTAGAGAAATTCCTAATATGTCAGAACAAGCTAAAAGGCATTTAGATGCTGA
AGGAATTGTAGCTATTGGTACTGAAGTTAAAGTTGGAGATGTTTTAGTTGGAAAAGTAAC
TCCAAAAGGACAAGTTCAACTTTCTCCAGAAGACAAATTATTACATGCTATTTTTGGTGA
AAAATCTAGAAATGTTAAAGATAATTCGTTAAGAGTTCCAAATGGTGGAGAAGGAATTGT
TCAATCAATTAAACGTTTTAAAGCAAAAAGCGCATTAAATCCTGATGGAATTGAATTACC
AGCTGACATTATAGAAGTAATTAAAGTTTATGTTGTTCAAAAACGTAAAATCCAAGAAGG
AGATAAAATGTCTGGTCGACATGGAAACAAAGGTATTATTTCAAGAATTTTACCTATTGA
AGACATGCCGCATTTAGAAGATGGAACACCAGTTGATATTATCTTAAACCCACAAGGGGT
TCCTTCACGCATGAACATTGGACAAATTTTAGAAATCCATTTAGGAATGGCTGCTAAAAA
ACTAAATCAAAAAGTTATTACTCCTGTTTTTGAAGGATTAAATGAAAAAGAATTAGAAGA
AATAATGGCTGAAGCTGGAATGACAAATTATGGTAAAGTTACTTTAATTGATGGTCAAAC
TGGTGAACCATTTGATAAACCAATTGCTGTTGGAGTTATGTACATGTTAAAACTATCTCA
CATGGTTGATGATAAAATTCATGCACGTAATGTTGGTCCTTACTCATTAATTACTCAACA
ACCATTAGGAGGAAAAGCTCAAAACGGTGGTCAACGTTTTGGAGAAATGGAAGTATGAGC
TTTAGAAGCTTATGGAGCTGCTCATACATTACGTGAAATTTTAACAATTAAATCAGATGA
CATTAAAGGTCGTTCAAAAACTTATGAAGCAATTGTTAGATCAAAAAGAATTCCTGAACC
TGGAATTCCAGAATCATTTAACGTTTTATCAAAAGAGATTATGGGATTAGGATTTAATAT
GTATATGATTGATGAAGTTGGTGAAAAATCAGCAATTAATGCATATGATAAAAAGGACTT
TGAAATTGATAATTATGATGATGAAATTCTAATCAAAACTGATAATTTATACATTGATGA
TCAAGATGTTGATGCTGAATTTGAAGATTTAACTTATGTTGATGAAAATGATATTTTAAA
CTCATTTGAACTAGATAATGAAGAAGAATAAATGGAAAATTTAAATCGTAAAAAAGCAAT
AAAAATTGAATTAGCTAACCCTGATACAATTCGTTCATGATCACATGGAGAAGTTTTAAA
ACCAGAAACTATTAACTATAAAACATTAAAAGCCGAAAAAGATGGGTTATTTGATGAAAG
AATTTTTGGTCCAACTAAAAACTATGAATGTGTTTGTGGAAGATATAAAAAAGCCAACCC
TATGAATAAAGGGAAAAAATGTGAAAAATGTGGTGTTGAATTAACTGAATCAATTGTTCG
TAGAGAAAGAATGGGACATATTGAACTAGAAGAACCAGTTACTCACATTTGAATGTTTAA
AGTTGCTCCTTATAGAATTGCTGCAATTCTAGATTTAAAAGCAAAAGAACTAGAAGAAGT
AGTTTACTTTGTTTCTCATATTGTTCTAGAACAAGGTAATCAAAATCATTTTCTAGAAAA
AGAAGTTTTAGATTTAGGTTCATCAAGAATTACTAAAACTAGAGAAAAATTGCAACTATC
AATTTTAGATGTTATTGATCAAATTAATGATCCTGACCATAGAGATACTAAGAAGGCTAA
TAGATTATTAGAAGAATTAAAAAATACTTCTATTCCATTTTCAATAGATGAAGCAACTAG
CTTAATTAGTAAATATACTAATGCAAAATTTGGAATTGGAGCTAGAGCTGTTGAATATTT
ATTAGAAAAAGTAGATTTAACTAAAGAAATTGAAGCAATTAAAATTCAACTTGAAAATTC
TAAAAAAACCCCAAATGAAAGAACTAAATTATTAAAACGTTTAGAAACTTTTGATTCTTT
AAAACGTTCTAAACAACGTCCTGAATGAATGGTTATGAGAGTAATTCCAGTTATTCCACC
AGACATTCGTCCTATTATTCAATTAGATGGTGGTCGTTTTACTACTTCTGAAATTAATGA
TTTATATAGAAGAATCATTATTAGAAATGAAAGATTAAAAAAAGTTAAAGAAATGGGTGC
ACCTTCAATTATTGTTAATAACGAAAAACGTATGTTACAAGAAGCTGTTGATGCTCTATT
TGATAATGAAAGAAAGCCAAAACCAGTTCAAGGAAAAAATAAACGCCCATTAAAATCTTT
AACTAGTGTTTTAAAAGGAAAACAAGGTCGTTTTAGACAAAACTTATTGGGAAAACGTGT
TGATTATTCAGCTAGATCAGTTATTGCAATTGGACCAGATCTAAAAATGTATCAAGCAGG
TTTACCAAGAGAAATGGCAATTACTTTATTTAAACCATTTGTTATTCAATGACTTCAAGA
TCATGAGTGTGCTGAAAATGTTAAAATTGCTGAAAAAATGTTATTGCAAAATGATCCAAA
AGTTTGAGAGGCACTAGAACAAGTAATTAAAGACAGACCTGTATTGTTAAACCGTGCTCC
TACATTACACCGTTTGGGAATTCAAGCATTTGAGCCTAAATTAGTTAAAGGAAAAGCAAT
TCGTTTACACCCACTAGTTACAACTGCATTCAATGCTGACTTTGATGGTGATCAAATGGC
AGTTCACGTACCTATTACAAAAGAAGCTGTTGCTGAATCAAGAGCTTTAATGTTGGGTTC
AAGTGCTATTTTAGGACCAAAAGATGGAAAAGCTATTGTTACTCCAGGTCAAGATATCAT
TTTAGGAAATTATTATTTAACTACTGAAGAAAAAAACGCCAAAGGACAAGGAATGATTTT
TTCAAGTTTAGATGAAGCGTTTATGGCTTATAATAGTGGTCAAATTCATTTAAACTCATT
GATTGGAATTGCTTTATCAGCTTTACCTGAAGAAAAATTTAGTGATAAAAATCAAAGATT
AAATTCTTATTTATTAACAACTGTTGGAAAACTTTACTTTAATCAAATTTTTGATGATAA
TTTCCCATGAATTAATTCAAATAATATTTGAAATGCTAAAGAAGCAGTTAAAGAATTCAT
TTATGATTTTTCACAAGATATTGATAAAGTAATTGAAAATGTTCAAGTTCAACAACCAAT
TAAGAAAAATGAATTATCACTTATTATTGAAAGATACTTTGAAACTCATGGAGCTAGAAA
AACTGCTGAAATGCTAGATAAAATGAAAGATCTAGGATTTAGTTTTTCAACAAAATCAGG
AACCACAATTTCAGCTGGAGATGTTGTTGCTTTTACTCATAAATATGACGAATTTAAAGA
AGCAGATCAAAAAGTTGAACAAATTACTGATTTTTACAATATGGGTATGTTAACTAATAG
TGAAAAGAAACGTAGAATTATTGATGTTTGATCAGAAGTTAAAGATAAAATTCAAAATGA
ATTAGCAACAGTACTACGTAAAGATGTTAAAAATCCAATTTTTGTAATGGTTGATTCAGG
AGCCCGTGGTAATGTTTCAAACTTTACTCAATTAGTTGGTATGCGTGGATTAATGAACGA
TACTAAGGGAGATATTAAAGAAATTCCTATTAAGTCTTCATTCCGTGAGGGATTAACTGT
TTCAGAATATTTCGTTTCAACTCATGGAGCTAGAAAAGGTATGGCTGATATTGCCTTAAA
AACTGCTGACTCAGGTTATTTAACTAGAAGATTAGTTGACGTTAGTCAAGAAATTGTTGT
TGTTAATGAAGATTGTGAACCAACCAAAGGATTTGAAGTATCAGCTATTATTGATACAAA
ACATGATAATGTTATTGTTCCATTAAAAGATAGATTGGTTGGAAGATTCACATTTAAAGA
CATTTATGATGATGATAAAAATCTAGTTGCTTCTGCTAATACATTAATTGATAAAAATAT
TGCTGAAAAAATTATTATGTCAGGAATTAGTTCAGTAATTATTAGATCAGTTTTAACTTG
TGATAATAAACGTGGTGTTTGTCAAAAATGTTATGGACTAAACTTAGCTACTGCTTCAGT
TGTTAATATTGGTGAACCAGTAGGAGTTATTGCTGCTCAATCAATTGGAGAACCGGGAAC
TCAATTAACAATGCGTAACTTCCATACAGGAGGAGTTGCTGGTAATGTTGATATTACTCA
AGGACTTCCTCGTATTAAAGAATTATTAGATGTTACAACTCCAAAAGGTGCTGTTGCTAT
AATTTCTGAAGTTGATGGAGTAGTTAGTGAAATTGAAGATTATAATGGTGTATTTGTAAT
CAATATTGTTACTGAAAATGAAGAAGTTAAAAAATATAAAACTGAATTTAATTCAGTATT
ACGTGTTGAACAAGGATCAAGTGTTATGGCCGGTCAAAAATTGACTGAAGGAGCTATTGA
TTTACATCAATTATTAGAATTTGGTGGAATTCAAGATGTGCAAAATTACATTTTAAAAGA
AGTACAAAAAGTTTATAGATTACAAGGTATTGAAATTTCAGACAAATATATTGAAATCAT
CATTAAACAAATGTTAAACAAAGTAAAAATTACTGATAGTGGTGATTCTGATTTATTACC
TGGAGAAATTATTACAATTCAAAACTATAAAGAAGTAGTACAAGATTGTATTGTTAAATC
AATTAGACCACCTTTATCAAAAGCACAAATTTTTGGTATTAAAAAAGCACCTCTAGAATC
AAGCTCATGATTATCTTCTGCTTCATTCCAAGATACTGCTAGAGTATTAACTAGAGCAAT
TATTAAAGGAAAAGAAGATAAATTAGAAGGATTAAAAGAAAATATTATGTTAGGTAATTT
AATTCCAGCCGGTACTGGTTTAACTGGAACTCAAGAAGTTGAACAACTAGCAGAACAATA
TCATAACAATGAATATTAAGTGTTATCTTTAGGTTTTAATATAGCGATTAACGCAACAAC
TCAAGGTGTACCAAAAATTATTGAATCGCTATTTCCTAATTTACCAAATTTTATAGCTCA
TTTATTAGCAACTATTGTTTTAGTTATTGTTTTAGCAAAATTAGTTTATAAACCATATAA
GCAAATGATTGAAAAACAAAGACAAAAAATTACTGAAGTTTTAAGTGATGCTATTGAAAA
ACAAACGCAAGCAAACATTAAAATAAAACAAGCAAACTCATTACTAGAAGAAGCTAAAAT
CGAATCAGTATCAATCATTAACACAGCTAGAGTAGATGCTGAAATTCAAAAAAATAAAAT
TATTGATAACGCTAATTTACAAGTAAAAAATATTCAGTCATATGCTCAAAATTCTATTAA
ACAAGAAAAAATTAAAGCACAATTAGAAATTAAAAATACTATAGTTAATTTGGCAATCAA
TTCAGCTGAAAAAATCTTAAGTAAAGAAATTGATAAAAATACAAATAAAAAACTTATTGA
AGAGTTTATTAAAGATTTAGATTAGATGCCAAATTTGAGTGGATTAAAAACAGAGATTTC
ATCTGTTAGAAATATTTCAAAAATTACTAATGCAATGCAACTTGTTGCTTCTGCTAAATT
AAGAAAAATTAGTAAAAAAGTAATTGATACTCATAATTATGTTAGTGAAGTATATTCTTT
ATTTAATGATATTATCAGACAAACTGATAAATCTGTTTTTTTAAAAGAAAGTAATTTTAA
AGCAAATAAAACTTTGTGAGTAGTTATTAATTCTAATTTAGGTTTGTGCGGTGGTTATAA
TTTAAATGTTAATAAATTAGTTTTACAAAATCTAAAATTAGAAGATGAAATTTTTGCTAT
TGGTTCTAAAGCTGTATCTTTTTTTAGATCTAAAAAAATTAAAATTAAAAATCAAATTAC
TGATATTGATATTAATTTTACAAATAAAAAAGCTAGATCAATTAGTAATGATCTATTAGA
TATGTATATAAATCATGAATTTGATGAAATCAAGATTGTTTACACTAAATTTATTAATAA
TGTAACTTTTGAACCTGCTATAATTAGAATTTTTCCAATTATTAAATTAGAAAATAATTT
TAAACACTCACAAAGTCTAGTATTTGAACCTGACGCTGAACAAATTTTAAGTAGCACAAT
TCTAATTTATATTAATGCAATTATTTATGGAACTATTATAGAGTCGCAAGTTAGTGAACA
AGCTTCAAGAAGAACTGCTATGGAAAATGCAACAAACAATGGTAAAAATCTTGAACAAAC
TTTAAGTTTAAAATATAACAGACAACGTCAAGGTGCTATTACTCAAGAAATTAGTGAAAT
TGTTTCTGGAGCTAATAATAAATCTTAGATGGTATCTAGTAAAAAAACAATAGATAAAAA
CAAAACTCAAGTTATTGGCAAAATTATTCAAGTATTAGGCTCAGTTGTTGATGTTAAGTT
TTCAGAAAATAATATACCAAAAATTTATGATGCATTAGTTGTTGATAATAATGGCAAAAA
ATTAGTTCTTGAAGTTGAACAAAACATTGGAGATGAAATAGTTAGAACTATTGCAATGGG
TCCAACTGAAGGGCTAAGAAGAGGATTAGATGTTATTAATACTAATTCTCCAATTACAGC
TCCAGTTGGAAATGAAGTTTTGGGTCGTATGTTTAATGTTTTAGGTGATCCAATTGATGA
AAAACCAGATTTAGATGTTAAAAGATTGCCAATTCATAGAGATGCTCCAATTTATGAAGA
ACTAGTTACAACAACTGAAATTCTAGAAACTGGAATTAAAGTTATTGATTTAATGATTCC
ATTTACAAAAGGTGGAAAAGTTGGATTATTTGGTGGAGCTGGAGTTGGTAAAACTATTTT
AATTCAAGAATTGATTAATAATATTGCAAAAGCTCATAATGGGGTTTCAGTTTTTGCTGG
AGTTGGTGAGAGAACTAGAGAAGGAAATGATTTATATCACGAATTCATTGAAGCTGGAGT
TTTAAATAAAACTTGTTTAGTATTTGGACAAATGAATGAGCCACCAGGAGCTAGAATGCG
TGTTGCTTTAACTGGTTTAACTATTGCTGAATATTTTAGAGATAAAAAAAATATGGATGT
TTTATTATTCATTGATAATATTTTTAGATTTACTCAAGCAGGTTCAGAAGTTTCAGCTTT
GTTAGGACGTATGCCTTCCGCTGTTGGATATCAACCAACTTTATCAACTGAAATGGGTTC
ACTACAAGAACGTATTACTTCAACAAAAAATGGATCAATTACTTCAGTTCAAGCGGTTTA
TGTTCCTGCTGATGATCTAACAGATCCAGCACCAGCTACTACTTTTACTCACTTAGATGC
ACGTATTGTTTTAGATAGATCTATTGCTAGTTTGGGAATTTATCCAGCAGTTGATCCACT
TGCTTCTTCATCTCGTGTTTTAGATCCAGAAATTGTTGGACAAGAACACTATGATATTGC
TTTAAAAATACAAATTACTTTGCAAAAATATCAAGAATTACAATCAATTATTGCAATTTT
AGGTATGGATGAATTAAGTGAAGAAGATAAATTAATTGTTCAAAGAGCAAGAAAAATTAG
AAATTTCTTGTCACAATCATTTTTTGTTGGTGAAAAATTTACAGGAAGACCTGGAGTTTT
TGTTAAAGTAAGTGACACTGTTAGATCATTTAAATCTATTTTAAATGGTGAAGTTGATCA
TATTCCTGAAACTTATTTCTTATATTCTTCAACTATTGATAATGTTATTGAAAAATATAA
CAAAGACAAAGATAAATAAATGGAATCTAAAATTATTGAAATTTTAAAAACTAACAAACA
TAAAGTTAGTTTAAATAAACTATTGACTTATTTTAATGCTTTAGATTATTCATTAATTAA
AAACTACTTAGACCAATTAGAAAAAAATAATAAAATCACTATTTCATTAGAAAATAATAT
TTACTTATTAGATCAAATTTATAAAAAGGGAACTATTAAACTAAATCCAAAAGGTTTTGG
ATTTATAAATGATATTAATAAAATTAATGATGAAGATCATTTTATAGCTGGAGTTGATCT
AAATAATAGTATTCACCAAGATGAAGTAGTTTATATTTTAAAACAAGAAGAAGATAATAG
ATTAAAAGCTATAGTTATTGATCTAATTAAAAGAAATAAAGTTTATTTAATTGGTGAAAT
AAATAGAAGTTTTGATAAAAGATTTTTAGATTTCATTCCAAACGATAAGTCATTTGATAG
TTTTAGATTTGTAATTGTTAATAAGAACGAATTTAAATATGAAGAATTCAATATTATTAA
AGCAAAAATTATAAGTTGTAAAGAACGTAAAATTTTTATAAGACTTATAAGAATTATTGG
CAATAGTAAAAAAGCAAGTGATCGCATCTTAGCAATAGCTGAAGAATTTGACATAAAAAC
TAGTTTTGATAAACAAACTCTAGATAATGCAAAACAAATTAATTTATCAACTGATAAACT
AGAAAAAGAATTTTTAAAAAGACAAAATAATTCTTTAGTTAATAAAACGATCGTTACAAT
TGATGGAATTGATTCAAAAGATTTAGATGATGCAATTTGTGTTGAAAAATTAGAAAACAA
TAATTATAAACTATTTGTTGCTATTGCTGATGTTTCTTATTTTGTTAGATACAAGACCGC
TTTAGATAAAGAAGCTTTATTAAGAGGTAATTCGACTTATTTAGCAAATAAAGCAATTCC
AATGTTACCAAACATTTTATCTGATGATTTGTGTTCATTAAATCCAAATACTAAAAAATT
AGTTTTTGTATGTGAAATGGAATTTGATAATAACGCAAACATGTTAATTAAAAAAGTTTA
TGAATCAGTGATTATTTCTAAAGCTAGATTAAATTATGACGAAGTAAATAATTACTTTAA
AACTAAAACTTGAACTCATGATGATAAAACTAAAAAAATGTTAGACATAGCTTATGAATT
GTATAAAAAACTAGAAGATCTAAAAGCTAAAAAAGGAACTATTAGTTTTGATGTTAGAGA
GCCAAAAATTATTTTAGATAAAAATTTAAATGTAATTGATATTAAAACAAAAACAGCTGA
TCAAGCTGAAAAATTAATTGAACAATTTATGGTAAGTTGTAATGAAGCAGTAGCTGAATT
AATCTATCAAAAAGATTTACCTTTTTTATATAGAAATCATAATAAACCAGATGAAGATGA
ACTAATTAATTGGTATAAATCACTAAAGACATTTGGAATTAATCCTAAATTAACTAATAA
ACAAGTTTTAGATCCAATATTTATCAATCACACTTTAAGTCAAATTAAAGAACAAATTAA
AGATGAAACTGAAGTTGAATTATTAAATATTTCTTTATTAAGATATATGGATAAAGCTAA
ATATGGATTAGAAAATATTGGTCATTTTGGTTTAGCTAGTGATTGTTATACTCATTTTAC
TTCTCCAATTAGAAGATATTCAGATTTATTAGTTCATAGATATCTAAAACAATATCTAAT
TACAAAAGATCTAGAAAAAACTAGTTTAGAAAATAATACAAATTATGTTAATAAAGTAAG
TAATATTATTAATGATACTGAAACTAAAAGTGTTGAATGTGAAAGAGAAGTTATTAAAGC
GTGTATGTGTGAATATATGCTAAATAAAGTCGATAATACTTATACAGCAACAATTTCAGC
AGTTTTAAAATTTGGAATTTTTATTCAATTAGATAATTTAGTTGAAGGATTAGTTCATAT
TTCAAATATGAATAGTGATTTAGTTTATGATGAAACTAACCGTATTTTAATTAAACCTGA
TAATACTTATTATAGAATGGGTCAAAAAGTCAAAGTTAAACTAATTAATGTTGATATTAA
AAAAAGAACAATTGATTTTGTTTTAATAGAATAAATGCATTCAAATGTTAAAAAGGTTAC
AGATAAAGATGTAATTAAACCAGTTGGTGTGCCTTTTGTAGTTTATTTTTCTTCAATTTC
AAATAATACACACAGATTTATTCAAAAACTAGAAATAGAAAATTTAAGAATCCCTTATGA
AATAGAACAATCAATTAGTGTTGATCGTGATTATGTTTTAGTTACACCAACTTATAGTGG
TGGGGGAGAGTATGTTAAAGGTGCAGTACCAAAACAAGTAATTAAATTTTTAAATAATAA
GCAAAATAGAAGTTTTTGTAGAGGAGTTATATCATCTGGTAACACTAATTTTGGTGATAC
TTTTGGAATTGCTGGACCAATTATTTCTAAAAAATTAAATGTTCCTTTTTTATATCAATT
TGAATTATTAGGAACACAACATGATGTTAGTCAAATAAAACAAATACTATTTAAGTTTTG
AGAGGATGGCAATAATGAACGAAAATAAAAGCACAATCGTTTTAGATGATGTTGATGATG
AATATATTAAATTAAATGCTAGATCTAAGATCTTTTTAAAAGATCAAGATAATTTTCAAT
TAGATGTTAAAGCAGCTGAATTATATTTAAAAAACTATATTGAACCTAGAATGAAAAAGT
TTTCTAGTCTAAAAGAAAGATTAGATTATTTATTAGAAAATCAGTATTATGATTCAGAAA
TTTTAAATAAATATAGTTTTGATCAGATTAGTCAATTAAATGATTATGCTTATTCATTTA
ACCATCATTTTCCAAGTTTTATGGGAGCTTTAAAATTCTTTAATGCTTATGGATTAAAAA
CTTTTGATACTACAATGTATTTAGAAACTTATACAGATAGAGTATTAATGAATGCTCTAT
TTTTAGGTAATGGTAATTTTAATAAAGCAAAAAACTTATTAAAAGATATGATGTTAGGTA
GATTTCAACCAGCAACCCCTACTTTTTTAAATGCAGCTAAAAAACATAGAGGAGAGTATG
TTTCATGTTATTTATTAAGAACAGAAGATAACATGGAATCAATTTGTAGAACAATTTCAA
CTTCATTACAACTTTCAAAAAGAGGTGGAGGAGTTGCGATTTGTTTAACAAATTTACGAG
AAACAGGCTCACCAATTAAAAATATTTCAGGCCTAAGTTCAGGACCAATTCCAGTAATGA
AGATTTTAGAAGATTCATTTACTTATGCTGATCAATTAGGTCAACGTCAAGGAGCTGGAG
CTGTTTATATTTCAGCTCATCATCCAGATATTATTTCAGTTTTAGATACTAAAAGAGAAA
ATGCTGATGAAAAGATCAGAATTAAATCTTTATCATTAGGATTAGTAATTCCAGATATTA
CTTTTGAATTAGCTAGAGATAATAAAGATATGGCTTTATTTAGTCCTTATGATGTTCAAA
AAGTATATGGTGAGCCATTATCAGATATTTCAATTACTGAAAAATATTATGAAATGTTAG
AAAATCCTAATATTAAAAAAACATATATTAGTGCTAGAAAATTCTTTTTAACTGTTGCTG
AATTACATTTTGAAAGTGGATATCCATATATTTTATTTGAAGATACTGTTAATAGAAGAA
ATGCTCATGATAAAAAAGGAAGAATTATTATGAGTAATTTATGTAGTGAAATTGTTCAAG
TAAGTACAGCAAGCGAATATAGTTCTGATTTATCATTTGTAAAAACTGGAGAAGATATTT
GCTGTAATTTAGGTAGTTTAAATATTGATAATATGATGAAATCAGGAAAAGAATTTTCAG
ATTCTATTTATAATGCTATATCTGCTTTAGATATTGTGTCAAGAAATTCAGATTTGAGTG
CGTCTCCTTCAATTAAAAAAGGAAATGCTGAAAATCATGCTGTTGGATTAGGAGCTATGA
ATTTACATGGATTTTTAGCAACTAATAAAATTATGTATGACTCACCTGAAGCTGTTGATT
TTACTAATATGTTTTTTTATACAGTTGCTTATAATGCTTTTAAAGCTTCAAATAAATTAG
CTCAAGAATTTGAAAAATTTGCTTCATTTGATCAATCAAGATTTGCTGATGGTTCTTGAT
TTGATAAATACACTAAATGTGAATTTGATAAATGAACACCACAAACAAATAGAGTAAAAG
AATTATTCAAAGATTATGATGTTCAAATTCCAAGTCAATCTGATTGAATTCAATTAGTTG
AAGAAATTAAAAAAACAGGTTTAGCAAATTCACATTTAATGGCAGTTGCTCCAACTGGAT
CAATTAGTTATCTATCATCATGTACTCCTTCACTACAACCAGTAGTTTCAACAGTTGAAG
TTAGAAAAGAAGGAAAATTAGGAAGAGTTTATGTTCCAGCATATCAAATTAATTTTGATA
ATATGGGATATTATGCAATGGGTGCTTATGAATTAGGGCCAGATCCAATTATTAATATTG
TTGCAGCAGCTCAACAACATGTTGATCAAGCAATTTCACTAACTTTATTTATGACTGATA
AAGCAACAACTAGAGATTTAAACAGAGCATATGTTAATGCCTTTAAACAAGGTTGCTCTT
CAATTTATTATGTAAGAATTCGTCAAGATGTTTTAGAAGATAGTGAAAACTATGAATGTG
ATGCATGTAAAATTTAAATGACTTATGAAGAAATTAAACAACTAGAAGATGAGTTGTTAG
AAGCTAAGGGACAATGATTTGTAATTTCTTGTCAAACTGGACATGAAGAAAAAGTTCTAG
GTGATCTACAGCAAAAAATTAAGTCAGCTAGCATTGAAGATGAAGTTTTTTCAATAAAAA
TTTCAAAAGCAAATCAAGTAAGTAAATCAGGAAAAGCTTCAATTAAAAATAAGTTTCCAG
GTTATATTTTTATTAATATGATTATGAGTGAAAAAGCTTGATTTTTAATTAGAAACACTC
CTGGGGTAACTGGATTTATTGGTTCAAGTGGTCGTGGAGCTAAACCTTCTCCTTTAACTA
TTGAAGAAACTTTAAATATGTTAGTACCAAATATTGAAGAAATTCAACAAGCTCACGAAG
AAGAAAAAGAACAAGAAACTAAACA------AAAAAATGAAGCAGTTGCTAAAAAAGCTT
TATTTACTGCTGATTTTAAAATTGGTGATATTGTCAAAGTCAAATCTGGTATTCATGAAA
ATGAAGAAGGTACTGTTAAAGACATGGATTATTCAAAAGGTGTAGCTTTTGTTGCTATTG
AAATGTTTGGAAGATGAACTACTTTAGAAGTTTCATTTAAAAATGTTGAACCTATTAAAG
AATATTAAATGTCGCATCCATTTTCAGTAGATGAAATTAAACAAATTCATCAAGAAATTT
CTAAAATAATTCATTATACACCTTTACATTATGCAGATAAATTATCAGCTTTAACTGGTA
ATAATATTTATTTAAAATTAGAAAATTTACAAAAAACAGGAAGTTTTAAATTAAGAGGAG
CAACTAATAAAATTAATAAACTAACTAGTGAAGAAAAAAAAACACGGAATTATTGCAGCT
AGCGCTGGAAATCACGCACAAGGTGTAGCTTTTGCAGCTACTAATTTGGGGTTAAAATCA
ACAATTGTTATGCCTGAAAATGCTCCAATGGCAAAAATTCAAGCAACAGAAAAATGTGGA
GGAAAAGTTGTTTTAAGTGGAAGATTTTTTGATGATGCTCCAGCTAAAGCAATTGAATTA
AAAGAAAAAGAAAATCTAACTTTAATTCATGCTTTTGATGATATTGAAATTATTAAAGGT
CAAGTTACTATTGCATATGAAATTGATCAACAAATTAAAAACAGCGATTATTGTTTAGTA
CCAATTGGTGGTGGTGGATTAATGAGTGGTATTGCTACTTATTTAAAACAAGTTAACCCT
AATATTAAAATGATTGGTGTTGAAGCTGCTAATGTTAATTCCTATCAACAAGCAAAAGCT
TTAAGTAGACCAGTAACGATTGATTCTAAACCATCAATAGCAGATGGAATTGCTGTTAAA
AAAGTTAGTGATTTAACTTTTTCAATATTAAACAATATGTTGATGATGTAGTTGTTGTAA
GTGAAGAAGAAATTGCTGAAGCAATGTTATTTTTAATGGAAAATTGTAAGTTTGTAACTG
AAGGTTCAGGAGCAGTTACTGCTGCAGCTTTAATGTTTGATAAATTAAATATTAAAAATC
AAAACAAAACAATAGTTGGGTTAGTAAGTGGTGGAAATATTGATATTGCAATGGTTGGTA
ATATTATTAATAAAGCTTTAATTAAAACTAATAGAAGATTAGTATTGTCTGTAAATATTC
CATCAGATAATAAAGAAATATTAAATGTAATTAATATTATTAATTCTTGTGGAGCTAAAA
TTTTTAAAATAAAAACTAATAGAGATATTATGTATTTAGAACTAAGTGAAATTCATGCAA
CATTTATTATTGACTTATCAAATACTGATCAACAACAACAAATCATTGACAAAATTATTC
AAGCTAATTACAAAATTACAAGTATTACAGATTAAATGCATAATCTAAAAACAAAAACTA
AAAAAGACAAAGAAAATAGTTTTTATAATAATCTTTTAAATGCATTACAACGTTTAGGAA
AAACTTTAATGTTTCCAATTGCAGTTTTACCTATTGCAGCTTTATTAGCTAGATTTGGCG
CCTTAATTCAAGATCCACTAGCTAATGGAGGATCAAATATTTCTGAAATTCAAAAATTTA
TAGGATTAGTTATAGCTACTCCTGGACAAATTGTTTTTGATAATTTAGCAATTATTTTTG
CTATTGGTATTAGTTTTGGGTTAGCAAAAGATAATCGTGGAGAAGCTGCTTTAGTTGGTG
GAATTGTTTGATTTGGAATGACAGCTTTATTAAAAGAAGGTTTAATTCCAACATTTATTT
GAAAAAATGTACTAACTTCAGATAAGATTTTAATTAAACAAGGCGATCAAATGATTCCAG
CTACTCAACTATTATATTTTTTAAAAGATAACACTGTTAAGTATCAATTAGATACTGGAG
TTGTTGGTGGTATTGTTGTTGGTTGCTTAGTTGCTTTAATTTATAACAAATATAAAGATG
TAACTTTACCCCAAGCTCTTTCGTTTTTTGGTGGAAGAAGATTTATTCCAATGTTAGGTG
TTTTAATGATTGTTCCACTAGGTTTAGGCTTTGCTATCGTTTGACCTTGAGCACAATTTA
TTTCAATTAAAATAGGAACAACTTTATCTCAAGCAAATGGTTTTGCTAAGGGATTTGCAG
TTGGAACTTATGGGTTTTTAAATAGAATTGTTCAACCATTTGGTTTACATCATATTTTAA
ATACATTTGTATGATTTCAATTACCAATTGAAGGTAAACTATTAGCTGATGGATCTACAG
CAATAATTAATGGTGATATTACTGCATTTCAAAAAGGATTAATTGGTTCAGGATTATTTA
CTTCTGGTTTTTTCCCTTTGTTTTTAGGTGGATTACCAGGAGTTGCGCTAGCTTTAATTT
TAGTTTCAGATAAAGACAAGAAAAAGCAAATGACTGCTTTTTATGGAGGATCTGCTTTTG
TTGCTTGAATTACTGGAATTGATGAACCTTTAATTTTTAACTTTATTTTTATTTCTCCAA
TTTTATATGTTTTAAACGCTTTATTTACAGGTATTTTTTACATGTTTGTAACTTGATCTC
AAATTGCTTTAGGTATTGGATTTAGTGCTGGATTTATTGATTATGTAGTTTCATTTTGAA
CTTCATGACAAATTTCAACAAAAATTGGATGACATGCAAATCCATTATGAATTTGAGTAT
TTGCTGTTGCTATGTTTGGTTTATACTTTACAACATTCTACTTTTTAATTAAAAAACTAA
ATATTCCAACTCCTGGTAGAGAAAATCAATTAGGATTTAAAAAAGAAATTTCAGAATCAA
TAACAACAAGTAATAATAAACAAAATAAATATGAGCTAATGGCTAAAAGAATTTTAGATA
TTGTTGGTAGAGATAATATTGAATTAGTTGAAAGTTGTTCTACAAGATTAAGATTGACTG
TAAAAAATAATTCAAAACAAATTATTGATGATGAAAAAATTAAACAAGCTGGTGGATTTG
GAGTAGTTAGATTAGGTCAAAAAAATTATCAAATAATAATTGGTACTGATGTAGAACACG
TTGCTGATAAGTTAAAAGAAATTTTAAATTTAAATTAGATGTTAGATCAAAAAAAATCAA
AGCTATTATTAGATAAAATTAATCAATATCAAAATATTATTATTGCAAAACATAAACAAC
CAGATTGAGATGCTCAAGGTAGTGCAATTGGATTAGCAAACATTATTAATGATAATTTTA
AAAATAAAACTATTTATGTAGTTGGTTCTAGAATTAATGATGATAATAGTTTTTTTATTG
ATGAAATTAATTTAAGTGATGAATTTGTTAAAAATAGTTTAATTATTACAGTTGATACAG
CTACAAAAAAAAGAGTAGATTTTAATAGATTTGATTTAAGTTCTGATAGTTTTAAAATTG
ATCATCATATAAATGTTGAAGATTATTGTAATAATGATTTAATAGATGATAGTAGCATTT
CAAATACTCAAGTTATTAGTTTATGAGCTTTAGAAAATGATTTATTTATTTCACCAACTG
CTGCTTATAATTTATACTTAGGTTTATTAACTGATTCAAATAGATTTTTATATGATAAAA
CTAATCCAACAACTTTTTATGTGGCATCTAAGTTATTACAAGCTGGAGCTAATTTAAAAA
AAGCTCATGACTTTTTATATGTATCAGAGTTAAAGTTAAGACAATGAATGATGTATAGTT
TTTCTAAAATGAAATTAACTAATACTGGTATTGCTTATATTGTTTTATTAGATGAAGATT
TAAAAGATTGAAATTTGAGTTATGAAGAAACTAAATTAGCACTTTCAGTTATGAGTGGAA
TCAAAGAAATTAAAATTTGATTTACAATTATACAAGTAGAAGATATTTTAAAAGTTTCAC
TAAGAAGTAGAGATTTTAGTATTGATAAAATTGCAAATAAATATAATGGTGGAGGTCATA
AATTAGCTAGTGGAGCTGAAATTAGTTCATTAGATCAAATTGATGATTTAATTAATGACT
TAGAACAACTAATTAAAGGAGAAGTGTAGATGAATAAAACTATTTTTAATCTTTTAAAAG
AACTACAACAAGCTAACATCAGTCTGAATAAGGCTGATGTTTATCATATTTTAGAACACA
TTTTAAATAAAAATTATCAATGAATTGTTAGTAATTTAGATTATTTTTTAACAAAAAAGC
AACTTTATAAACTAGAACAAATCTCAAAATTATTAGAAAAAAAATATCCTTTAGCTTATA
TTTTAAAAAATAAATATTTTTATTCAAATAATTTTTTTATTAATAAAGATGTTCTAATTC
CTAGAAATGAATCAGAACTAATAATTGATTATGTTAGTGAATTTATTAAAAATAATAATG
ATTTATTAATAGTAGATCTATGTACTGGTAGTGGGTGTTTAGGAATTAGTTGTGCTTTAT
TAAATAAACAAAATAAAGTGATTTTGACTGATATTTCATATAAAGCATTAAAAGTAGCAA
ATAAAAATATTAAAAGATTCAATTTAACAAATACTATTTGTTTGTCTGGTGATTTTATTA
GTGTTTTAATTAAAGATAATATTAAGGCAAATGTAATTATTTCTAATCCTCCATATATAG
ATATAAATGATCAAAATTTAGATAAAAACGTTATAGAATATGAACCAAGTATTGCTTTAT
TTGCACCAAATAAAGGTTTGTATTTTTATGAAATTTTAATTAAAAATATAGATCAAATAG
TTGATGTTAATAAAAAGTTTTTAATAGTTTTAGAATTTGGATGATTACAAAAAGATTCAA
TAGAACAATTATTGATTAAGAATTGTTTAAAATATAATTGAGAATTTAAAAAAGATTATA
GCAATTATTGAAGAAATTTAATTATTAAGAATTTTTAAATGAATAATCAAAAAATAATAA
ATATTGCTGTTATTGCTCACGTTGATGCTGGTAAATCTACACTTGTTGATGCTTTATTAA
AGCAAAGTGGGGTTTTTAGACAAAATCAAGAAGTAATTGAACAAGTTATGGATTCAAATG
ATCAAGAAAGAGAAAGAGGAATTACAATTTATTCTAAAAACTGTTCTATTACTTATAAAG
ATTACAAAATTAATATAGTAGATACTCCAGGTCATGCTGATTTTTCTAGTGAAGTTGAAA
GAATTATGAAAACAGTTGACACTGTAATTTTATTAGTTGATTCAAGCGAAGGACCAATGC
CTCAAACTAGATTTGTTTTACAAAAAGCTTTAGAAATTGGATTAAACCCAATTTTATTTA
TTAATAAAATAGATAAAAAAGATCAAAGAAGTTTAGAAGTAGTTGAAGAAGTAATTGAAC
TATTTTTAGAACTAAATGCAACAGATGAACAACTTGATTTTAAAACTTTATATGGAATTG
CAAAAAATGGAATTGCTCAATATAGTTTAGAAGAACAAAGTAATGATTTAACACCTTTAT
TTGAAACTATTATTAATCAAGTTGGTTCATATCCAATTGAACTATCAAATAATGATTTAG
TGATGCAAGTTTCAAGTTTAGCTTATGATAGTTTTATTGGAAGAATTGGAATTGGAAGAA
TTTTTGAAGGAAGCATTAAAGAAAATCAAATCGTAAGTATTGTTAAAAATGATAGAACTG
TTAAGCAAGGAAAAATTGCAAAATTAATGGTTTATCAAGGATTAAATAGAGTTCAAGTTA
AACAAGCATTTGCTGGAGATATTATTACATTTGCTGGAATTGAAGATATTTCAATTGGAG
ATACTATTAATAATTTAAATATTATTAAACCATTAAAACCAATTCATATTGAAGAACCAA
CAATGTCTATGAACTTTTTAGTAAATACTTCACCATTTGCTGGAAGAGTTGGTAAATTTG
TTACTTCAAGAAATATTAAAGAACGTTTAGAAAAAGAAGTTGAAGTTAATGTTGGTTTAA
GAATTGAACCTTTGATTAATTCTGAAATTGAAGGATTTAAAGTTTTAGGACGTGGAGAAT
TACATATTTCAGTTTTAATTGAAGCAATGAGAAGAGAAGGTTTTGAATTAGCAATTTCAA
AACCAGAAGTAATTTTTCAACGCAATCCAATGACTGGAGATTTATTAGAACCAATTGAAA
AAGTAATTATTAATACACCAACTGAATATTCTGGAACTATTATTAACAAATTAAATCAAA
GAAAAGGAATTATGTTAGATATGGATTCTGATGGTATTAGAGATAAAATTACTTATTCTA
TACCATTAAGAGGTTTAATTGGATTTAGATCAGAATTTACAAATGATACTCATGGTGAAG
GTATTATGGTTAAAAGTAGTAGTGGATATGAACTATATAAAGGTGAAATTGTTTCAAGAC
AAAATGGAGTATTAGTATCAATGGCAAATGGTAAAAGTTTACCTTATGCTTTAAATAATC
TTGAAGATCGTGGAATTTTATTTATAGGTCCTCAAGTTGAAGTTTATGAGGGAATGATTA
TTGGTCAGCATTCAAGAGATAATGATTTATATGTAAATCCAACAACAGCAAAAAAATTAA
CTAATACTAGAGCTAGTGGGACTGATGATGCTGTTAAATTAACACCAGCTAAAAAAATGA
GTCTAGAAGAAGCTTTAGAATATATTTCAAATGATGAGTTAGTTGAAATTACTCCAACAG
ATATTAGATTAAGAAAACGTTGATTAACTCAAGCAGAACAAAAACAACACAGAAACGATA
AATACTAGATGAGACAAACAAAAGTTGATATTTGCATTATCGGTGGTGGAATAATTGGTG
CTTCTATTGCAAGAGAACTAGCAAAATTTGACAAAAAAATTGTGGTTTTAGAAGCAAATT
CAAAACTTGCATTAGAAACAAGTAGTCATAACTCAGGATTAGTTCATGGTGGGTTTGATC
CAAGACCTGAAACTTTAAATGCAAAATTAAATGTTTTAGGAAAAAAGCGTTACGAAGATT
GAATTAAAGAAATGGATTTTCCTTATTTAAGAATTGATTCTACTATAGTAGCATTTAATG
ATAATGAAATGAAACATGTTCATATGCTATATGATAGAGGATTGATCAATGGATTAGATC
CAAAAGAAATGGAAATAATTGATGCAAAAGAACTTCAAAAACGTGAACCAAACATTAATA
AACAAGCAGTCGGGGCATTAGTATGTAATTCTTCAATTGCTATTGATCCAGTTGTACTAA
CTACAACACTTATGAGAAATGCTATTAAAAATGGTGTTGAATTAAAAGTTAATTCAAAAG
TAATAGATATTAAAAAAAATGATAATATTTTTGAAATCAAAACTTCAAAAAATGAAGTTA
TAAAATCTGAAGTTATAGTTAATGTAGCTGGTCATTATGCTGATATTATAGCTCAAATGG
CTGGGTATGGTGATTTTAAACTAACTACAAGAAGAGGAGAATATCGTATTTTAGATAAAT
CTGAAGCAGGTATTGTAAATTCTGTAGTATTTATGGTGCCAACCATTCACGGAAAAGGAG
TTATTGTTGCTCCAATGCTAGATGGAAGAGTTATGGTAGGACCAACCGCTTTAGATGGAG
TACCAAAAGAAGAAACTCTACTAGTAACTCAACAACAATATGATAACATTGGAAAAATTG
GTAAACATTTAATTCCAAATATTAATATGGATAAAACTTGTATAGTTTATGCTGGTTCAA
GACCCATTGATATTGAAACTAATGATTTTGTAATTAGACCAGCAAAAAATGATAAGAAAT
TTATTAATGCTGCTGGAATGAAATCACCAGCTATTGCCTCAGCACCAGCTATTGCAGATA
TGGTTTGTGATTTAGTAAAAAACGCATTTGATAAATTAGAGAAAAAAGCTAATTGACAAC
CAAAAGAAGAAGCTATTCTTCCATGAAAATAGATGAACAACATTAAAAAATACATCTTAA
CACTAGATGAAGGAACAACAAGTGCAAGAGCTTTAA-TTACTGATAAAGAAGGTAATATT
ATTGCTGTTGAACAATCAGAATTCACTCAATACTTTCCAAAAGAAGGATGGGTAGAACAC
GATGCTATTGAAATTTGAAATACTCAACGTTCTGCACTAGTACAAGTTTTAAATAAATCT
GGAATTGATCCAAGTCAAATTGAAGCAATTGGAATTACTAATCAACGTGAAACTGCTGTT
GTTTGAAATAAAGAAACTGGATTACCAATTTATAATGCTATAGTTTGACAAGATCAAAGA
ACAGCCGATTATTGTCAAACATTTGATAAAGATACTTTAGAGATGGTAAAACAAAAGTCT
GGATTAATAATTAACCCATACTTTTCAGGAACTAAAGTAAAATGAATTTTAGATAATGTT
CCAAATGCTAGACAACTAGCAAAAGAAGGAAAACTAATGTTTGGAACAATCAACACATGA
TTAATTTATCGTTTAACAGGTGGAGAAGTATTTGTAACAGATCATACTAATGCACAAAGA
ACTTTACTATACAACATTCACACAAATGACTGAGATGATAAATTATTAAAATTATTTGAT
ATTCCAAGAAACATCCTTCCTGAAATTAAATCATGTAGTGAAGTTTATGGTTTCACATTT
AAAGGACTATTTTCTAAAGGAAATGAACAAAGAATTAAAGTTGCATCATCAATTGGTGAT
CAACAAAGTGCTTTATTTGGGCAATTGTGTTTAGAAAAAGGTCAAGTAAAAGTAACTTAT
GGAACAGGATGTTTTATTTTAACAAATACTGGTGAAGAAATTGTTAAATCAAATCATGGT
TTATTAACAACAGTTGCTTATTCATTTAAAGACAAAGTATATTATGCTTTAGAAGGTTCA
GTAATGATCGCTAGTGCTGCTGTTCAATGATTAAGAGATAATCTAAGAATTGTTTATAAT
GCTATTGAAACAGAATGATATGCTGGTCAGGTTAAAGATGATAGAAGAGTTTATGTTGTT
CCATCATTTACTGGTTTAGGTTCTCCTTATTGAGATTCATTCTCACGTGGTGCTATTTTT
GGACTAGATCGTGGAGCTAGACGTGAACATATTGTTAGAGCAACTCTAGAAGCTATTGCA
TATCAAGCAAATGATGTTGTTGATGCAATGGGAAAAGATATGAAAAAACCAATTGAAATT
TTTAAAGTAGATGGCGGAGCTGCAAATAATAAATTTTTAATGCAATTTCAATCAAATATT
TCTCAATCTAAAGTTATAAAACCAACAAACGTGGAAACTACTGCTATGGGAGCTGCATTT
ATGGCTGGATTAGCTGTTGGATATTGAGAAAATGTTGAAGAATTGAAAAAAACTTATAAA
GTTCACTTTGAATTAACACCAGAACTAAGTAAACCAGAAGTTGATAAATTAATTAAGGGT
TGAAAAGTAGCTGTTCAAAGAACATTTAAATGAGTAGAAGAAATTGAATAAATGACTAAA
GAAACATTACAAAAGAGAATGAAACGAACCAAAGTAATTACAACAATTGGTCCTTCAACT
CACTCTGCAGAAGCTATTAAAGAATTATTTAATAACGGAATGACAACTATTCGTTTAAAT
TTTTCGCATGGTAGTTATGAAGAACATGGTTATAGAATTAAAGCTGCTAAAAAAATCTCT
AAAGCTTTAAATAAACCAATTTCAATAATATTAGATACTAAAGGTCCTGAAATTAGATTA
GGAAAATTTAAAGATAATAAACAAGAAGTAGTAAAAGGTCAATCTATTACTATTTATACA
GATAATTATTCTTATTTAAATAAGGAATGTGTTCAAGGTGAAATGACTGTTGCTTATGAT
ATGTCAGTTGATTTAAAGCCTGGAGATATGATTTTAATTGATGATGGTAAGCTAGAATTA
ACAGTTGATTCAGTTGAACCTCAAATCATTAAAGCAACAGCATTCAATCATCATATTGTA
AAAACTAATAAGCGCGTTAACTTACCTGGAATCAATTTCTCTTTACCTTTTTTATCTGAA
AAAGATGAAAAAGATATTTTATTTGGATGTGATCAAGGTGTTGATTATATAGCAGCATCA
TTTGTAAACACAGCTGAAAATGTAAGACAAATTAAAGAGATTCTAACTAAAGCTAATGCA
AATCATATTCAAATTATTTCAAAAATAGAATCACAAGTTGGATTAGATAATATTGATGAA
ATTATTGATGAATCTGATGGAATTATGGTTGCACGTGGTGATTTAGGATTAGAAATTCCA
TATTATGATGTACCTTATTGAGAAAAAATTATCATCAGAAAATGTAGAGAAAAAGGAAAG
ATTGTAATTGTTGCTACTCAAATGCTAGAAACAATGACAGAAAATCCATCACCAACTAGA
GCTGAAGTAACTGATGTTTATTTTGCAACTGAACTTGGTGCTGATGCTACAATGTTATCT
GGTGAATCAGCTGCTGGAGATTATCCGTTCTTAACAGTTCATACAATGTCAACAATTAAT
AAAAGAGCAGAAGTTGAATTTTATAACAAGATTTACTATCAAGTACAATTAGATAATGCA
AGAAACTCAACATCCAGGACCTAGAGCTGAAATTGCAGATCTACTAGCCACAAAAACAAA
AGATGGTGAATATAAGTATGCTATTGTTTTATCAAAAACAGGTGAATTATTGAAAACTAT
TTCTAAATTTAGACCAAATGTAACAATTTTAGGAGTTAGTCCAGATAAGAAATTATGAAC
TTCATTTGGTGTGTGACATTCAATTTTTATGAATAAAGTTGATACCTTAGATAATTTAGA
TAATAATATTGAAAAATTATCAGAAATTGCTAAATCTTGAGGAGCAAAACTTGGTGAAAA
AGTTTTAGTTGTAAGAAGTACTGCTATAAAAGAAATAGAAGTTATCTAGATGAAAGTTAT
AGTACTAGGTACTAACCATGCTGGAACAACAGCTGTTAGAACTTTAAAAAGATTAGATCC
TACTTGTGAAGTAACTACTTATGATAAAAATGATGCCATTTCATTTTTAGGAGGTGG---
TATTGCTTTATGAGTAAAAGGTGAAGTTAAAGACCCAAATATGTTATTTTATGCAACTCC
TGAAATTTTAAGATCTGAAGGAGTTAATGTGTTTATGAATCATGAAGTATTATCAGTTGA
TGATAAAGCAAAAACTGTTAGTGTTAAAGATTTAAAAACAGGTGAAATCAAAACTGATAA
TTACGACAAATTAATTGTAGCTACAGGAGCTTGACCTTTAATTCCACCAATTCCAGGAAT
TGATTTAGAAGGTGTTCAAATTTGTAAAAACTACCACCATGCTAAAAAAATTCTAGAACA
CAACTTAGATAAAAGTTATAAAAAAATTGCTGTAGTTGGTGCTGGATATATTGGTGTTGA
ATTAGTTGAAGCATTTAGCGAATATGGAAAAGATGTTACTTTAATTGATGTTGCTAATAG
AATTATGCCAGTATATTATGATCAAGAATTCACTGATTTAATGCAAGAAAAAATGACTAA
AGCTGGTGTTAAATTATCACTAGGAGCTAAAGTTATTGAATTTAAAGGTGAAAATGGAAA
AGTAACTCAAGTTGTAACTGATAAAGGAAATATTGATGTAGATTATGTAATCTTTTCTGT
TGGTGTAAGACCACAATCAGCTATCTTAGAAGGAGTTTGTGACTTAGATGACAGAAAAGC
TATTGTAACAAATGACTTTATGCAAACTACAAATCCAGATATTTATGCAATTGGAGATTG
TGCTCAAGTTTATAACAAAGCTATGAACAAAAATGTTCCAATTCAATTAGCAACAACAGC
CGTTAGAACTGGAGTTATTGCTGCATTTAACGTTATTAAAGGAAATAACTTAAAATCACC
TGGATTTACAGGAGCAAATGGAATTTCAGTATTTGGACTACATATGGCAAGTGTTGGAAT
CAGTGTTGAAGCTGCAAAAAGAATGGGATATGACATTGATTTTATAGATTTTAAAGATCT
AGATAGACCAGAATTTATGTCAACAGCAAACGAAGTTTTATTCAAAGTTGTTTGGGATAA
AAAAACAAGAAAAATCATTGGTGCTCAAGTAGCTAGTGAAAAAAACCATACTGAAGTTAT
GTATATGTTAGCCTTAGGAATTCAAAAAGACTTAACTATTGATGAATTACCATTAGTTGA
CATTTTCTTCTTACCACACTTTAATAAACCATTTAACTTTATTTCACTAGCAGGACTAGA
AGTTTTAGGGTTAAACTACTTTAAAAAGGAAAAATAGATGATTAACTTGTTGATCTCTAA
GTATCATGATCCTGCTATGAATTTAGCAATTGAAGAGTATTTAACTTATCATTATAAAGC
AAAAGAACCTATTGTATTTTTTTGACAAAATGCTAATACTATAGTTGTTGGAAGAAATCA
AAACGCTTTTGCTGAAATTAACTTAGAAGCTGCTCAAAAAGATAACGTTAAGATTGTTAA
AAGAAATACAGGTGGGGGAACTGTTTATCAGGATTTAGGTAATGTTTGTTATTCTTTGAT
AGTTGACAATTCAAATGATGATGTTGATTATCAAAAAGCATTACAACCTATTATCACTTA
TTTAAATCAAAAAAATATTAATGCAATGTTTTTTGGCAGAAATGACATGGTGATTGATGG
TTATAAGGTTTCAGGAAATGCTCAATTAAAAACTAATGAAAAAACACTAGTTCATGGTAC
ATTGCTATTTGATGTTGATTTGTCTAAAATGCCTAAATATTTAGTTGTTGATCTAGAAAA
ATTAAAACATCAACAAATCAGATCAAAACCTGCCAGAGTTAGAAATATAAAAGAGTTCTT
CAAAGACATTAATATTGATATTGATTTAAGCACTTTTATTAATGACGTAGTTAGTTCATA
TGTAAAAAATGAAAAAATTAAATGAATTGAATTAACTGATCAAGAAAAGCAATACATTCA
GTCAAGAAAAGAAACTAAGTTTGATCAATGAGACTGAACATTTGGAAAAAATACTGTATT
TTCTCTTGTTAAAAAACAATACCTTGAATCTAAAGGTTTTATTACCCTAAACTTAGATGT
CGATAATGGAGTTATTACTAACATTAAAATTTATGGTGATTTTTTAGGAACTCAAGGAAC
TGAAAAATTAGAAGCAAAACTAATTGGTGTTAAGTTTGATAAAAAAGATGTTGAAAAAGT
TTTAAATCAATTTGACTTAGAAGCAATTTTTGCTAAGAATTTTACAAGTGATGATATCAC
CAACTTATTATTCAAAGACTAAATGGCTATTATTAATAATATTAAAGCTGTAACTGATGC
TTTAGATTGCGCTATGCAACGCGACCCAAATGTTATTGTATTTGGTGAAGATGTTGGAAC
TGAAGGTGGAGTTTTCAGAGCTACTCAAGGATTAGCTGTAAAATTTGGAAATGACCGTTG
CTTTAATGCTCCTATTAGTGAAGCAATGTTTGCTGGTGTTGGTTTAGGAATGGCTATGAA
TGGTATGAAACCAGTTGTAGAAATGCAATTTGAAGGATTAGGATTAGCTTCTTTACAAAA
TATTTTCACTAACATTTCAAGAATGAGAAACCGTACTCGTGGTAAATACACTGCTCCAAT
GGTTATTAGAACACCAATGGGTGGAGGTATTCGTGCTTTAGAACACCACAGCGAAGCTTT
AGAAGCAGTATATGCTCATATTCCAGGAGTTCAAATTGTTTGTCCATCAACTCCATATGA
TACAAAAGGGTTGATTTTAGCTGCAATTGATTCACCAGATCCAGTTATTGTTGTTGAACC
AACAAAACTATATAGAGCATTTAAACAAGAAGTTCCAGATGAACACTACATAGTACCAAT
TGGAGAAGGTTATAAAATTCAAGAAGGTAATGATCTAACTGTTGTTACTTATGGTGCTCA
AACTGTTGATTGTCAAAAAGCTATTGCATTATTAAAAGAAACTCATCCAAATGCAACTAT
TGATTTAATTGATTTGCGTTCTATTAAACCATGAGATAAAAAAATGGTAATTGAATCAGT
TAAAAAAACAGGAAGATTATTAGTTGTACATGAAGCTGTTAAATCATTTTCAGTTTCAGC
TGAAATTATTGCAACTGTTAATGAAGAATGTTTTGAATACATAAAAGCACCTTTATCAAG
ATGCACAGGTTATGATGTTATTACTCCATTTGATAGAGGAGAAGGTTACTTCCAAGTTAA
CCCTAAAAAAGTTCTAGTCAAAATGCAAGAATTGTTAGACTTTAAATTTTAAATGGATAA
TTTAGAGCAAAAAACGATTGATGAAGTTCAAAAAATATTAAATACAAATATTAAAACTGG
TCTAACAAATCAAAAAGCTAGTGAATTATTAATAAAAAATGGTAAAAATGAATTAGCAAA
AAATAAGCAAACACCCGCTATTTTAATATTTTTAAAATCTTTAATTCAACCAATACAAAT
AGTTTTATTCATTGCAGCTATTATTTCAGTAATAGCACCATTAATTTCATCAAAACATTT
TGAAGTTAAATTTGATGATTTTATTGATTTTATAGTAATTATGGGTGTAATTATTTTAGA
CGCAACTTTAGAAACAATTCAACAAATTAAAGCAAGAAAATCAGTTGATGCTTTAAAATC
ATTATCTAAGCCTTCAGCTATTGTTTTAAGAGATTCTATTGTTAAAGAAATTTATACCTC
TGAATTAGTAGTTGGTGATATTGTAATATTAGAAGCTGGAAAATATGTTCCAGCAGATTT
ACGTTTGCTAGAGTCAAGCGATTGTATGGTTGAAGAATCAATTTTAACAGGTGAATCATT
ACCAGTTGAAAAAAATATAAAATCAATTAAACAAACTAATATTTTAGCAGACAAAAAAAA
TATTTGTTTTATGTCTACTTTTATAACTTCAGGTAGAGCAATTGGTGCTGTTATTAAAAC
TGGAATTGATACTGAAATTGGAAAAATTTCTAAAACAATTTCTGAAAATGAAGAGCAAGT
AACACCATTAGAAAAGAAAATGAATAAATTCAGTTATTTAATTTCTATTCTAGCTATTAT
AATAAGTTTTTTTGTATTCATTAGTTTTATAATTAGTTCAAATAAAAACAACTGAGCAAC
TTATTTAATGATTTCAATAACATTAGCAATTGGTGTTATTCCTGAATCACTTTCTGCTAT
TGTATCTATTGCTTTATCTTTTGCTACAAAAAGAATGGCAAAGAATAATGTTATTGTTAA
AAAGTTAGAAAGTATTGAAACTTTAGGGTCAGTAAATGTGATTTGTACTGATAAAACAGG
GACATTAACTCAAAATAAAATGGCAATTAAAAAGTTAATTTGAAACAATGAAATTATTTT
ATCTGATGAATTTATAGATAAAACTGAAAATGAATTAGCTAAAACTTTATTTTTAAAATC
TTTAGTTTTACCAAATGATTCAATTACTGAAAAAGATGAGAGAATTGGAGATCCTACAGA
ACTTGCATTAGTTGATTTTGCTGAACAATTAAAAATTGATGAACAAGAGTTTAGAAGAAA
ATATCCAAGAATTTTTGAAATACCTTTTGATAGTGAAAGAAAATTAATGTCAACTGTTAA
TATTTTAGAAGATGATAAAAAATTTATTTTTACAAAAGGTGCTTTAGACCAAATACTAAA
AAAATGTTCAAAAATTTTTATTAATAATAAAATTGTTAAACTAACTAATACTTATAAAAA
AGAAATTAAAAAGTTATCAACATCTTTAAGCGATGATGCTTTAAGAGTACTAGGATTTGG
ATTTAAACAAATTTTAAATGATGAACAGCAAACTGAAGAAGACTTGATTTTTATTGGTGC
TGTTGGAATGATTGATCCTATTAGAAAAGAAGCTTTAATAGCAATTCAACAAGCAAAAGC
TGCTGGTATTAAAACAATTATGATTACTGGAGATCATGCTATTACAGCTTTAGCAATAGC
AAAGGATTTGGACTTAGCTTATACTCAATATGAAGTAATGTCTTCAGAAAAATTAGAACA
ATATACAGATCAAGAACTAGAAAGCGCCATTGATAATATTAAAATTTTTGCAAGAGTAAA
TCCTGAACACAAAGTAAGAATCGTTCAAGCTTTACAAAAAAAGGGATATATTGTTTCAAT
GACAGGTGATGGAGTTAATGATGCTCCAAGTTTATCAATAGCTGATATTGGGGTTGCTAT
GGGTGTTAGTGGAACTGATGTTGCAAAACAAGCAGCAGATGTAATACTAACTAATGATGA
TTTAAATACTATGATGACAGGAGTTCTAGAAGGACGTAATGTATATCAAAAAATTAGACG
CGCAATTGTTTTACTATTAGGATTTAACTTTGCAAATGTAATAAGTATTGTTATTATTTC
ATTATTATTAAAGATTTCACCCCTAAATGCTACAAATATTTTGTTTGTTAATATTGTAGT
TGATTCTTGTTTGGCATTTGGAATTGGAATGAGTCCAATCGATAGAACTCTTTTAAAAAA
TAAACCTCAACTAAGAAATAGCAATATACTTAGTGAGATAATTTGACCATTATTTAAAGT
AGGTTTATCATTATCAACTGCTCAAATAATCTCATTTATAATTGGAATGTCAGTAACAAA
TCTTGATTATTATAATAGTTTAGAAAATTATAATAAAGCTAATAATTGGTTTTTATTTAT
TCAACAAAATAGTAATACCTTATTAACCAATTTAGACGATATGCACGATTTTATAGTATT
TGGAAGAACTAGTATGTTTATTACAAGTATCATTTCACCAATTCTATTTACTCATCTAAT
AAAACTTACAAATTGAAAAGAAACCAAAAAAATTGATTGAACTATCTCAAAACCTTTGAT
TTGTGCTTGTGTTATTGCTTTATTAATTTCAATAATAGCATTTTCAATACCAGTGCTTAA
TTCGAAAGTATTTGGTTTAGCAGGCATTAATGATACAAAACAATATATTAATTGAAACTC
TAAAAATATGTGAATTCTATTTTCAAGTTTGGGATGTGGGTTAATTCCTTTTATATTTAT
TTTAATAACTGATGCAATAGAATTTTATTCATATCACTTATCAAATAGAACTTGAGAAAA
AAAA-CAAAAACTAATAAAGCAAATAATCGATCAAGAACAAAAAGAACAAGAACTTAAAA
AAGAAGATAAAAAAAATCAAGCAATATAAATGCAAGGAATTTTAGTTAAAAAAGATAGTA
ATGAAAGTTATGTGTTTTATGAAAATAAAATATATAAAGTATATGCAAAAGGTAATTTAA
AAAAAGAACTAAAACCTAAAGTTGGAGATGTTGTTGAATTTAGTATTTTAGAAGATGGAT
ATGGTTATATTAAAGAAATTAAACCAAGAAAAAATAGTCTAGATAGACCAAAAATTGCAA
ATGTTGACCAAGTTTTAATAGTTACTGCATTATATGAACCTTTATTTTCATCATTTTTAT
TAAATAAATATATTATGATGTTAGAAACGCTAAAAATTAAACCTATTTTAATTTTTACTA
AAGTTGATTTATTAAAAAAGAGTTCTTATTATCAAGAAGTTATACATAAAATTAATTGGT
ATGAAAAAATGCATTATCAAGTTTTAATCATTAATAATAAAGACAATTTAGAAAATAAAA
ACACAATAATTTTAAAATTAAAAGAACTTTTAAAAAATAAAATTAGTGTTTTTACAGGAC
AAACTGGAGCTGGTAAATCCACTACTTTAAATAATTTTTTAGATATTAATAAACAAATTA
AAACTAATGAAATTTCAAAAAAACTAAATAGAGGAAAACATACTACAACTAGTATTCAAC
TTTATAATTTAGAAAATAATATTTTTATAGCTGATACTCCAGGATTTTCAGCATTTGATT
TAAATAATATTGATATTGAGCATATTTTATATTCTTGAGAAACGTTTATTCCTTTTTTAA
ACAAATGTAAATTTGTTGATTGTACACATACTCATGAAACTAAATGTGTAGTAAAAAAAG
CTGTGGCTGAGCACTTACTACCAACATTCATTTATAATGATTATGTAAAAGTATATGAAG
AATTAAAGAAAAATAGAAAGAATAAATATTAAATGGATAAATCTAAAATCAGAAATTTTA
GTATTATTGCTCATATTGATCATGGTAAATCTACATTAGCAGACCGTATTTTAGAACTAA
CAAATACAGTTGAAAAAAGAGAAATGCAAGATCAATTATTAGATTCAATGGATATTGAAA
GAGAAAGAGGAATTACAATTAAATTAAACTCAGTTCAATTAAAATATCATTCAAAGGATG
ATAAAGATTATATTTTTAATTTAATTGATACTCCAGGTCATGTTGATTTTACTTATGAAG
TTTCAAGAAGTTTGGCTGCTTGTGAAGGTGCTGTTTTAGTTGTTGATGCTTCTCAAGGAG
TTGAAGCTCAGACTTTAGCTAATGTTTATTTAGCAATTGATAGTAATTTAGAAATAATTC
CAGTAATTAATAAAATTGATTTGCCTAGTGCCGATGTTGATAAAGTTAAACAAGAAATTG
AAGAAATTATAGGATTAGATTGTAGTAATGCTCCTTTAATTTCAGCAAAGACTGGATTAA
ATGTTCAAGATGTTTTACAAGCAATAGTAGATAAAATACCACCACCAAATGATGCTATTG
ATAATGCACCTTTAAAAGCTTTAATTTTTGATTCTTATTATGATAAATATTTAGGTGTTG
TTATGTCAATAAGACTAAAACAAGGGATGTTAAAAGTTGGTGATAAAATCAAATTAATGT
CTACTAATGCTGAATATGAAGTCACTTCTTTAGGAATAAAAACTCCAAAAATTGTTAAAA
AAGACTTTTTAGAAGCTGGTGAAGTTGGCTGAGTTGCAGCTTCAATTAAAACTATTAAAG
ATGTTAATGTTGGAGATACTATTACAAGTGTTTTAAATCCGGCTAAAGAACCACTTGATG
GTTATAAAAAATTAAAACCAATGGTATATTGTGGAATTTATCCAATTGATACTAATAAAT
ATCAAGATTTTAAAGAAGCTTTAGAAAAAATTGAATTATCTGATTCTTCTTTAGTTTATG
AACCAGAAACTAGTCAAGCTTTAGGATTTGGTTTTAGGTGTGGTTTTTTAGGATTATTAC
ATATGGAAGTAATTCAAGAAAGACTAGAAAGAGAATATAATCTTGAACTAATTGCAACTG
CTCCAAGTGTAGTTTATAAAGTTCACTTAACAAATAAACAAGTAATTGAATTAGACAATC
CTGCATTATTACCTGAGGCTCAAAAAATTTCAAAAATTGAAGAGCCATTTGTTGAAATTA
AAATAGCAACTCCGAGCGAATATATTGGAAACTTAATGAATTTGTGTCAGAATAAGCTTG
GTATTTATAAAAATATGGAAGTAATTGACAATAATAGACGAATTTTGATTTATCAAATGC
CATTAGCTGAAATTATTTTTGACTTTTTTAATAAATTAAAATCTATTTCTAAAGGATATG
CTTCTTTTGAATATGAACTTATTGGTTATAAAGAGTCAAAATTAGTAAGAATGGATATTA
AGTTAAATGGAGAAATGGTTGATGCATTTTCAATGATAGTTAATCAAAAATTTGCTTATC
AAAGAGGAAGTGCTTTAACTTTAAAACTAAAAGAATTAATTCCAAGACAAAACTTTGAAG
TACCAATACAAGCGACAATTGGAAATAAAGTAATTTCAAGAGAAACTATAAAAGCTTATA
GAAAAGATGTTACTTGAAAACTTCATGCTGCAGATAAATCAAGAAGAAAGAAATTATTAG
AAAAACAAAAAGAAGGTAAGAAAAAGATGAAAGAAATTGGAACTGTAGAAGTTCCACAAG
AAGCTTTTGTTGCAATTTTAAAAATAGATGATTAAATGCTAACTAAAAGACAAGTTAAAA
TTTTACAAACTATTGTTGAAGAATTTATTAAAACTAATCAACCAGTTGGATCAAAAAGAA
TTTTAGAACTATTAGATATTAAAATATCTTCAGCAACAATTAGAAATGAATCAGCTATTT
TAGAACATGAAGGTTATTTAGAAAAACAGCACACTTCAAGTGGAAGAACACCTTCAACTA
AAGGCTATAGATATTATGTTGATAATATTATGAAACTAGATTCAGCTGATTATACTAGAT
TAAAAATTTATTTAAACCAGTTATTAGATTTAAGAAAATATGATATTGATAAAACGATTA
ATTATGCTAGTGAAATTATTAGTGAATTAACTAAAATGACAGCAGTTGTAATTAAAAAGC
AAAATATAAAAAATATAAAGTTAAAAAAAATTGAACTAATATTATTATCAGAATTTTTAG
CAAGTGTTTTATTTATTTTTTCTGATGGTGATGTGCAAAATAAAATGTTTAATTTAAAAG
ATATTTCTTTATCTGATTTAAAAATTGCTATTAAATTATTTTCAGATTTTTTAGTTGATG
TTAAATTAGATGAAATAGATCAATATTTAAATGATTTAAAGCATCAATTATCTTTAAGTA
TTAAACAATATGACTATGTTTTAAACACATTTATAAATACTATTTTAGAATCAAAAAATG
AACAAAAAGAAACTCATGGAATGAGATATATGTTAGAAAATCCTGAGTTTAATGATACTA
ATAAATTAAAAAATGCAGTTAAATTAGTTGAACAATTATCTCCTTTTGATTGATTTAATA
TTGCTTATGAATCTAATAAAAATATGAATAAAATAGCAATTAAAATTGGTAATGAAATCG
ACCAAATAAATGATGATATTTCAATGATTGCTACAGAATTAAAAATTGGTAATTCTTCTA
CTGTTTTAACTTTAGTAGGTCCAAAAAGAGTAGATTACAACCAAGTAAACCAGTTAATGA
ACTTAATTATTGAAATTATTAATGCAAAGGAGAATTAAATGTCAAATAAATATAAAGACA
CATTATTAATTGGTCAAACTAATTTTGATATGCGTGCAAATTTAGCTCAAAAAGAGCCTA
AAATTGAACAATTTTGACTAGATAATAAAATTTATAATAAAAAAATGAAATTAAATGAAA
ACAAAAAAGTTTTTATTTTACATGATGGACCACCTTATGCAAATGGAGATTTGCATATTG
GTCATGCTTTAAATAAAACTTTAAAAGATTTCATTGTTAGATATAGAAATGCAGCTGGGT
ATTATTCTCCTTTTATTATGGGTTGAGATACTCATGGTTTACCTATTGAAAGTGCTGTTA
CTAAAATGGGTGTTGATCGTAAATCTATGAGCAGTGTTGCTTTTAGAGAACTTTGTTATA
AATATGCTTTAGGACAAATCCAAAATCAAGCTGATCAATTTAACCGTTTAGGAATGTTTA
CTGATTATGATGTTAAGTATGTAACTTTAACTCATGATTTTGAAATGTCTGAGCTAAGAT
TATATGAAAAAATGTATCAAAAAGGATTGATTTATAAAGATTTAAAACCTATTTATTGAT
CACCATCAAGTGAAACTGCCTTAGCTGATTCTGAAATTATTTATAAAGATGTAACTTCTC
CTTCAATTTATGTAGGTTGTGATGTTGTTAATAGTGATGAATTTAAAAATACTCAATTAG
TTATTTGAACAACTACTCCTTGAACTTTACCATTAAACCAATTAATTGCTATTGGAGAAA
AAATTAAATATAGTTTAGTTCAAGTAGAAAATCTTGATAAACAATTTATTTTAGCTTCTG
ATTTAGTAAATCAAGTAAGTAAAATTATTGGTTGAGAAAATGTTAAAGTAGTTAAAGAAT
TAGATGCAAATCAATTAGTTGGATTAAATTATGTTCACCCTTTATATGATTCAAAAATTA
ATAAAATAGTTTTAGGACATCATGTTACAAGTGAGTCTGGATCAGGTTTAGTTCATATTG
CTTCAGGATTTGGTGAAGATGACTTTTTAATTGCAAAACAAAATAATGTAAAACCATTTG
CTCCACTTGATGATCAAGGAAAATTTACAAATGAAATTGGTGATGTAGATCCAGAAATTG
TTGGTATGTTTTATGATGATACTAATAAAATAATTACTAAAAGATTAGAAAATAATCATA
AATTATTAAAACTAAACTTTTTAACTCATTCATATCCACATGACTGAAGAACTAAAAAAC
CAATAATTTATAGATGTACTTTACAATGATTTGTTAACTTAGCTCCAGTTAAAGATGAAA
TTTTAAAAAATGTTGATCAAATTGATACTCATCCAAAATGAGCTAAAAAACGTTTATATC
AAGTTTTAGACGAAAGACTTGATTGAACTATTTCTCGTCAAAGATTATGAGGAGTTCCAA
TTATTGCTTTTTATGATCAAAATAATAATTTAGTTTTAAACAATGAAATTTTAAACTATG
CAATTAATAAAATTGAAAAAGTTGGAACTAATGCTTGATTTAGTTTAGATGCTGATGAAT
TTTTACCAGATGAATATAAAAACAAATCATTAAGAAAAGAAAGAGACACTTTAGATGTTT
GATTTGATTCAGGAAGTAGTTCAATTGCTTTAAGTGAAAAATATCCTAAGTTACAAGCGC
CTTATGATATTTATTTAGAAGGAAATGACCAATATCGTGGTTGATTTAATGCTTCAATGA
TTAATTCAACTATTTATGCAAACAAATCTCCTTATAGACAATTAGTATCACATGGTATGA
CTACTGATGAAAAAGGAAATAAAATGTCTAAATCACTTGGTAATGGTGTTGATCCAATTG
AATTTTCAAATGAACTTGGTGCTGATATTTTAAGATTATGAGTAGCTTCAACTGACTTTA
CTGATGATCAAAAAATTGGAAAAGAAATTATTAAACAAATTGGTGAAGCATATAGAAAAA
TTAGAAATACAATGCGTTTTATTTTAGCTAATTTAAATGATTTTAATCCTAAAACTGATT
ATCAAGCTAAATTAAGTGAAGTTGATATGTATAGTTTAGCTAACTTAACTGCTTTTAAAA
ATAGAGCTTTACAAGCATATGAAGAATTAAACTTCAATTTAGTTTATACAACAACTATGA
ATTATGTTACTAAGAATTTATCTGCTTTTTATTTAGATTTTATTAAAGATATTTTATACA
TTAATAGTAAAAACGATCTAAGAAGAAGACAAGTTCAAACTGTTTTATATGAACAATTGT
ATTGCTTGATTGATATTTTAAGACCAATTTTAGTTCATACTGTTGAAGAGGTTTATCAAA
ATTTAAACGACACTAAACTTGAGTCAGTTCACTTATTAGATAATAGAGAACAAAACTTTG
TTTATGATAAAGAATTTGTTGACAAATGAGATAAAGTAATGGTTTTAAGAGATGATGTTA
ATAAAGCTTTAGAAATTAGTAGAGAAAGTAAAACAATTAATAAAGGATTTGAAGCTGTTG
TTTACATTAAATTAGATAAAGAATATGAAAAATTAAAAGATATTAAAGATTTAAGTCAAA
TCTTTATTGTTAATAGTATTAATTTTGTAGATGATATTGATGATAGTTTTGTTAGAACAA
ATATTTCATCAATTAAAGTTGTACAAAAACAAGGATTAAAATGCCAAAGATGTTGACAAA
TCTTTGATAATTTAATTGATGATGAAATTTGTAATCATTGTAATAATGTAGTTAAATCAT
TATAGATGAAAATCGATGAAAAAGAATTAATATCTAAATATTTTGATCAAGCATTAAATG
AAACAATGAAAGTTGTATCTATTCCTTCTTTTTTAACTACTCCAACAAAAGATGCTCCCT
ATGGAAAAGGTTGTAAAGAAGTATTAGATTATGTAATTGATCTAGCTAATAATTTAGGTT
TTCAAACTTATAAAGATATTAATAATAAGTATGGGTTTGTTGATTATGGAACTGGTGAAA
AATTATTTGTAATTTTAGCTCATTTAGATGTAGTTCCACCAGGAAATATTGAACAATGAG
TTACTGATCCTTTTACACCAATTATTAAAGATAATAAACTAATCGGAAGAGGTACTTTTG
ATGATAAAGGTCCTGCTATGATGAATTTATTTGCTTTAAAATATTTAAAAGATCATAATT
ATATATCTTCAAAATACAAAATCAGACTAATTTTTGGATTAACTGAAGAAACTACATGAG
ATTCAATTAATACTTATATTAATGATCATGGGGTTGCTGATTTAGGATATACTCCAGATG
GTGAATTTCCCGTTGTTTATGCTGAAAAATGAATTGCTGATTTAGATATTGTTTCTAATG
AACAAACTGATATACAAATTGGTGGTGGAGCTGCTTATAATGTGATTTGTGATACTGTTT
GATATAAAGGACCAAAAATCAAAGAAATACAAGAATATTTAAACAAAAATAGTATAACAA
CTAAAATTGAAGATGATAAATTAGTTGTTCAAGGAAAAGCTGGACATGGTAGTTTACCTT
GATATGGAATTAATGCGGCAACTTGATTAGCTAAAAGTATGTATGAAAATGATGTTCATC
ATAAAATTACAGATTATTTAGCTAAAGATGTGCATTTGGACTTTAATCTAAAAAATGTTT
TTGGTGATATTTCTGATGAGACTGGTGAACTTACTCAAAATGTGGGAATTATTCAAATTA
AAAATAAAGATTCTAAGATCGGTTTAAATTTTAGAATCCCTGTATTCACTAATCCAAATC
AAATTTTTATTCCAACATTAACTAAATATTTAGAAAAAATTAATTTATCTTTAGAAGTTA
AAAATATTGATAATAGTTTATATGTTCATCAAGATTCTGATCTAATTAAAAAAATTATGA
AAGTTTATCAAGAAGTGACTCAAGATTATAAAGCAAAACCTATAGCTATTGGTGGTGGAA
CTTATGCTAAAGCTATGCCTAATGTTGTAGCTTTTGGTGCAGAATTTGATATTGAAAACT
CAACAATGTATGCTTATAATGAGTATGTTAAAATTGATGATCTAAAAAAAATGTTAGAAA
TTTATACTAAAGCCATTGTTTTATTAACTGAATAAATGAGTAAAAAAGTTAGCATTATTT
TAATAGCAGGCGGAAGTGCTAGTGGTAAAACAACTATTGCTAGTAAAATAGCTAATGAGA
TTTTAAAAGATAAATCTGTAGAGCATATTTCAATGGATAACTATTATAAAGATTTTACTA
ACTTATCTTTAGAACAAAGAAACACAATTAATTTTGATCATCCAAATTCAATAGATATCG
AACTTTTACTTAAAGATCTAAAGCAACTTTTAAAAAGACATGATATTTTTGTTCCGACTT
ATGATTTTACAAAACATATTAGAACAAACAAAGAAAAACTAATTAAAGCTAGTGATGTTA
TTATAGTTGATGGAATATTTTCTTTACATTTTGAAAAATTGCGTGAACTTGGAGATATTA
AAATCTTTGTTAAAACGCCTGATGACTTAAGATTTATTAGAAGATTAATTAGAGATATAA
ATGAACGTAATAGAACAGTTGAAAGTGTAATTGATCAATATTTAACAGATGTAAAACCAA
TGCATGATTTATTTATAGAACAAACTATTGATTATGCTGATATTATAATTCCTTTTAAAA
AAGGAAATGATGTAGCTATTAATATAGTTGCTTCTAAAATAAAAGATTTATTAAATTAAA
TGATATTAAAAAATGCCAAAATTGTTTTAGAAGATAAAATTATTAATAATGGTTATTTAA
TTATTAAAGATAAAAAAATAGTTGAAATTGGATCTGATTATAAAAAAAAGAATGGAATTG
ATTTAAATAATCAGTGATTATTACCAGGATTTATTGATTGTCATGTTCATGGTGGGTATG
GAGTTGATTTTGAAACTGGAAATAAAAATAGATTTAAACATTTTGCAGATAACATAATAA
AAGAAGGAGTTACTAGATATATTCAAACAAGTGTAACTAATAGTGTTAAAAAAAACAACC
AAATATATAAAGAATTTGGAGAGTTTATAAACTTAAATAATGGTAAAGCTAAATGTCTAG
GAGCTCATTTAGAAGGACCTTTTATTTCTAAATTTAAAAAAGGTGCTCATCAAGAAAACT
TATTATTAAATCCAGATATTGAATTAACTAAAAAATGAAATAAATTATCTAATAATAGTT
TAAAAATAGTTACTTATGCTAGTGAATTAGATAATGGAACTTATACTCAGTTTTTAATTA
ATAATCAAATTATTCCAAGCATTGGTCATTCTAATTTAAAAGCAAATCAATTTGAACAAC
CTTATTTATTAGGTGTTAGACATGTTACTCATTTATTTAATGGAATGAGTGGAGTTGATC
AACACAATCCTGGTTTAGTTGTTGCTAGTTTTAATCATAAAGATGTTTTATGTGAAATTA
TAAGTGATGGAATTCATTTAGATAAAGAAATTTTAAAAGTGATTTACAATCTTAAAACAG
CAGGTAATTTATGTATTATCACTGATTCTATGAATGCTAAAGGTTTAAAAGATGGTGAAT
ATAAATTAGGTAATTTAGAAGTTTATAAAAAAGGTATAGAAATTAGATTAAAAAATAATA
ATGCTTTAGCTGGAGCTGGATCAACTTATGATTATAATGTTAGAGTTTTTCAAAAAACAT
GTGATATTAAAATGACTGATTTAATTAAAATGACTTCTATTAATATAGCAAAACAATTAA
ATATTTTTGATAAAACTGGAAGTATAGAAGTGAATAAGTTAGCTGATTTAGTAGTTTTAG
ATGATAATTTATATGTAAATAAAGTACTAGTTGAAGGAAAAATTGTTTTTAAAAATACTA
AAAATAAAAAATTATAAATGAATAAGAAAGTTAAAATTATTGGTGCTGGTTTAGCTGGTT
GTGAAGCTGCATATTTTTTAGCAAATAATAACATACAAGTTGAATTATATGAAGTTAAAA
CTCTTATTAAAAATGAAGTTCAAAAAACAAAGAACTTTGCTGAATTAGTATGTTCTAATA
CTTTTAGAAGTCAATCATTATTAAATGCTGCTGGTATTTTAAAAGCAGAAATGAGACGCT
TAAACTCTCTAGTTATAAAAATAGCAGATAGTTGTAAAATTGATGGAGATGATGCATTAG
CTGTTGATAGAGAAGATTTTTCAAAAAAACTAACTGATGTTATTAAAAATCATCCAAACA
TTACAATTATTGAACAAAATGTTAGTCATATTGATGA-TGAAAATGACTTA--ACATTAA
TAGCTACAGGACCTTTAACTACAAATGAGTTAAAAGAAGATATTCAAAGATTAATTGGAA
AACAAAAACTATTTTTTATGGATGCTTCAGCTCCAATTATTACAAAAGATTCAATTGATT
TTAATAAAGTTTATTATTCAGGAAGACACAAACAAGGTAAATATATTTGCTGTCCACTAA
ATGAACAAGAATTTAACAAATTTGTAGATGATTTAGTTAATGCAGAACAAGTACAATTAA
AAGAATTTGAAAAATCAATCTTTTTTAAAGGTTGTCAACCAATTGAACAACTTGCAAAAA
CTAGTAAAAAACTTCTTTTAAAAGAACCAATGTCACCAAATAATTTACTAGATCAAAATA
ATCATCAACCTTATGCAGTTGTTCAATTGTGCCAAGATGATGCCAAAGATAGTTTATATA
ATATGGTTGGATTTCAAACCAATTTAAAATGACCAGAACAAAAAAGAGTCTTTCAAACAA
TTCCAGGATTAGAGAAGGCAAAAATTGTTAGATATGGAGTAATGCATAAAAACTATTATA
TAAATTCTCCAAAAATTTTAAACTTTAAACTACAAGTAATTAGAAAGAAAAATGTCTTTT
TTGCAGGACAAATCACTGGAGTTGAAGGATATATTGAATCAGCTAGTTCAGGTATATGAG
CTGCTATTAACATTCTAGCTTTTATTAATAATAAAAAAATAAAACCCTTACCAAACACAA
CAATTTTAGGTGCACTAACTAACTATATAACTAATTCTAAAATCTATAGTTTGAAACCTA
TGAAATGTAATTTAGGTATTTTAGAACAAGAAAATAAATATCAAATGTCAAGTAATAAAA
TATTAGATCGCGATCTTGATCAGTTAAGAGAACTTATAGAAGAAATGATCAAAGAAACTA
AATTACAATATGCACAAAGTTGTCTTGTAATTAAAGAAAAAAATAGATTAAGTGAAGCTC
AAAAAGTAATTGAACATGACAAGCTTATCAATGATATGCAAAATAAATTTACTTCAATGG
CTTTATGAAAAATTTCAAAACAAAAACTAGTAGCAAAAGATCTAAGACTCGCAATTGGAG
GAATTTTAATTACTAGAGAAATTGAAAGAATTGCTGATTATTCTAAAGCAATTTCTAAGT
TTTTTATCTTTTATAAACCTAATGAAAAACACCTTTTAATGATTAGTGAACTATATCAAC
TAGTGGTTGAAATGTTAGATATTTTTTCAGATGTCTTTGGTAATTTAGAAATTGATAAAG
AACAACAAGTTTTAAGTTTAGAAGAAAAAATTAATGAAAAATTTAGATCTTTTTATGATT
TATTAATTGATGATATTAGACAAAAAACAACAAAAGCTGAAGCTGAAGAAATTGCTGCTG
TTTTAAAACAACTATTTAATTTAGAAAGAGCTGGAGATCATTTATTAAACGTTCAACAAA
TTATTAATTTTGTAAAAACAAGCAAGTTTATAGAAAAAACTGAAAAAATTAAATAAATGG
TATATATAACAAATGAAAAAATTAATGAAATCATTTCACAAGCTAGTATTGTTGATATAA
TTTCTTCTTATTTACACCTAATTAAAAAAGGTAATAATTACTTAGCTATTTGCCCTTTTC
ATAATGATTCAAACCCATCATTAACGATTTCACCACAAAAAAGAATTTATACTTGTTTTA
GTTGCAAAGCCACTGGAAATGTTATTAATTTTATAAAAGATTATGAGCATGTTGATTTTT
TAACAGCTTTAAAAACAGTGTGTGAAAAATCTAATATACAACTTGATGAATTAAAAGATT
TTCATCAGCCTATAAAAGATTTAGAATCTGAAATAATTTTGAAATTAAATTCTGAAGCAA
ATGATATTTTTAAAACTACTTTATTTTCTAATTTAGGATCTAATGCTTTAGAATATTTAA
AATCAAGAAATATTAGTATTGAAGAAATTAAGAAATTTGAAATTGGATTTGCTAGTGATA
AAACAAATTTAGTTCAAAAACTATTAGATAAAAATTATAATAGCTTAGATATTGAAAAAG
CTAATTTAGGAATTATTACTAATAGTTATAATAAAGATTATTTTATAAATAGAATTATTT
TTCCAATTAAAGATGAAAACAATCATATTATTGGATTTAGTGGTCGAAGTTATACTAAAG
ATAATGAACCTAAATATTTAAATACCAAAGAAAATAAAGTTTTTAAAAAATCTCATTTAG
CTTATAATATAGCTAGTGCATTAAAAATTAGTAAATCTTTAAAACAAATAATTGTTTTAG
AAGGTTTTATGGATGTTATTAGTTTAAGTAGAATCGATATTAATAATACTATTGCTTTAA
TGGGTACTAGTTTATCTAATTATCATCTTGAACTATTTAAAAAACACAATTTAGAAGTTT
TACTTTTTTTAGATGGTGATGATCCTGGAGTTCAAGCAAATATTAAAATTAGTCATCAAT
TATTAAAACAACAAATTAATGTAAAAATTATTGATAATCAAACTAGTTATGACCCTGATG
AATTAATTAATAATGATCTTGAATATCTTAAACAAATTATTAATAAACCTATTCATCCTA
TTAATTGTTTAATAGAAAAAAAATGATTAAAAACTGATATTAATGATCCTAATCAAATTG
AAGATTTTATTAAAAATGTTTTGAGTTTTATAGTTGATCTTAATAATAATATATTAATTG
AAAATACTATTAAAAAACTATGTGAATTAACTAAAATTTCAGAACAAACTATTAAAAAAA
CTTTAGATGAATTAAAAACTAAACTAAATAAACAACAATTTAATAAAAATATTATTAAAA
AACCTTACACTACTAATAAACCTATTAGTAAAAAAAATCCAGTTGATTTTATTAAAAAAG
AATATATTAATGCTGAACAAAGAATTTTTGTTTCACTATTAATAAGTGATCAATTTTTAG
ATAAAATCGCAGCTAATGTTGAAAAGATGATTCATCCAGACATTAAATATGCAACAATTA
ATCTAATTAATTTATATAATAAAAAAATTTATCAAGGAAATGATATTAATAAAGCATTTG
AACTACTTAAAGAGTATAATCTTACAGGCTTTGATAAAAAACAAGAAGAAATTATCAATA
ATTCTTTAATAACACAAATAACAATTAAAGAATCTGAAATTGATGATGCTTTTAATAAAT
TAGACTTATATCATAAACATGCAGAAGTTTTAAATTTAAAAAAAATGCTTGTTGAAAGCA
AAAATAAAACAGAGAGAATTCAAATCTGAAATGGAATTGATACTCTGAAAAATAAAAAGA
AAAAGAGGTAAATGGCTAAATTTAATAATAAATCAGAATTAAAAAAGATTGCTTCGTTTA
ATGATTTTTTAGATTATACAGTTTCATTTGCAAAAAAGAATAATAATAAAGTTTCATCTG
AAGAAATATTAGAAGTTTTTGCTAATATTTTTCCAAATGCTTCAGATAATGAATCTGAAA
AGTTATTAGATGTTTTACAAAATAAAGGTGTAATTTTTTCAGATCTATTAGATGATCTTG
TAGTAGAAGAAATAGAACAACACGAAGAAGAAATTGAAGAAGTCAATTTAGATGAACTTG
AAGAATTAGAAAATTTAGAAGATCTAGAAGATTTAGATTTTGAATTAGATAATACTTCAA
CTAGTTTAGGTGATGATTTTGATGTACATATTAATGATGATCTAGATGAATTTAAACAAG
CAAAAAGTGCAGCTCTTAGAGGAAGAAAATCTGCTAAATCTTCAAATCATATGAAATATC
GCGTTGGTGGTATTAGTAATGAAACTAAAATTCAAGACATTATTAAAACATATTTTTATA
AAATAGGTCAAGCTCCTATTTTAACAAAAGATCAAGAAATAATGTATGCTAAAATGGCAG
TTAGTGATGATCCTGAAGATGTTAAAGAAGGTAGAAATAAATTAATTGAATCAAACTTAA
AACTAGTTATTTCTGTTGCTAGAAAACATTTAAATCGTGGATTAGATTTTGCAGATTTAA
TTGAAGAAGGAAATATTGGTTTAATGAAAGCTGTTGATAAATTTGAATATGAAAAAGGAT
TTAAATTTTCAACTTATGCTACTTGATGAATTCGTCAAGCAATAACAAGAGCTATTGCTG
ATCAAGCAAGAACTATTAGAATTCCAGTACATATGGTTGAAACAATCAACAAGCTAGCAA
GAGTTGAACGTCAATTAACTCAAGAATTAGGAAGAGAACCTAATGCTGAAGAAATTGCTA
ATAGAGTTGGTGAGGGTATAACTTCTGATAAAGTTATTGAAATTAAAAAACTTTCAATTG
AACCAGTAAGTTTAGAAAAACCTTTTGGTGATGAAGATGATACTCATTTTGGAGATTTTG
TTGAAGATAAAAATATGGTTTCTCCAAGTGAATACACTGAAAAAGAAATTCTAAAAGAAG
TTATGGATAAAGTTTTTGAAGATATGCCACCAAGAGAAGAAAAAGTTATTAGAATGAGAT
ATGGAATTGTTCCAACAAGATTAAGAACTTTATTAAGACTTGCTCAAGAATGCAATGATA
CAAATGCTAAAGAATTAAAACAAGCAATTGAAGAATTAGATATTCATTTAGATACACCAA
TTGAAAAAGTTAGAAAATTTAATAATGAAATAATTAATAATAATCTAGCAAAATATGATT
CAGCAAGAACTTTAGAAGAAGTTGGAAAAGAATTAAATGTTACTAGAGAAAGAATCAGAC
AAATTGAAGCAAAAACTATTAGAAAATTAAAACAACCATCACCAAATAATAAATCTGGAA
AAACATTAAAAGAATTTTATAAAGGATATTAAATGAATAAATTTAAATCTGGATTTGTAA
GTATTATTGGTAGACCAAACGTTGGAAAATCAACTTTACTAAATAAACTTATTGGAGAAA
AAATTTCAATAGTTACAAATAAACCACAAACTACAAGAAATAATATTAGAGGAATTTTAA
CTAAAAAAGATCAATATCAAATTGTTTTTATTGACACACCAGGAGTTCATACTACAAAAA
AACAATTAGATAAAGTTTTAAATACAAGTGCTTTAAAATCAACAAAAGATGTTGATGTGA
TTTTATTTTTAGCTCCAAGTGATGAAGCTATTGGAAAAAATGATTTATTTTTATTAAAGC
AAATTCAAAACTTAGATGTTTTTAAAATTTTAGTAATAACTAAAGCTGATAATGTTACAA
AAGAGCAATTAATTTTAAAAGCAAACCAATGAAGTGCTTATCAAGACCAATTTGATGAAA
TTATTATTACAAGTTCATTAACCAATTTAAATATTGAAAAATTATTAGAATTAATTGTAA
ATAATTTATCAGATAATGATTATCAATTTTATGATGATGATATTTTAACTGATCAATCAG
ATCGCTTTATGATAAAAGAAATTATTAGAGAAAATATTTTATTAAAAACAGGTCAAGAAG
TGCCTCATAGTGTTGCAGTTTTAGTAGAACATTTAGAACAAAATGAAACTGAAATGAACA
TTAGTGCAGCTATTATTGTTGAAAGACAGTCACAAAAATCAATAATAATTGGTAAAAAAG
GAGTAAAAATATCAGATATTAGATATAAATCTAAAAAGCAAATTCAAGCATTATTTAAAA
GACACATTAATTTAGAACTATTTGTAAAAGTTCAAGAAAATTGAAGAAATTCACCTAGTT
TAATTAAAAAAATGGGTTATAACAAGGATCAATATTAAATGGAAAATAAAATTAAAGTTG
TGTTTTGTGGAACTCCAAAAATTGGAGCTGATGTTTTAAAAGCTTTAATTGAAGTGAATG
AAGTTGAAGTTATTTTAGTAATTAGTCAACCAGATAAACCGATTGGTAGAAAAAAAGAAA
TAGTTTATACACCAGTTAAAAAACTAGCTTTAGAAAATAATTTAAAAGTTGTTCAGCCAA
ATAAAATAGGTGATATTTATGATGAATTAGCTAAATTAGAGTTTGATTTTTTAATTACTT
GTGCTTTTGGTCAGTTTATTCCAACTAAAATTTTAAAATTAGCAAAAACTGATTCAATTA
ATTTTCACGGTAGTTTATTACCAAAATTAAGAGGAGGAGCTCCTATTCAATATGCTATTA
AAAATGGAGATAAAAAAACTGGTATTACAATTATGCAAATGGTTAAGCAAATGGATGCTG
GTGATTATTATGTTCAAGAAAGTATTGATATTTTAGATAGTGATGATTCTGGTAGTTTGT
TTGAAAAAATGGGTCAATTAGCTTATAGTATGTGCAAAAAATATTTAGTTGATATTTATA
ATCATAAGTTTGAGTTAATTAAACAAAATGAAAATCAAGTTACTTTTTGTAAAAATATTT
CTAGTGAAGAAGAAAAAATTAACTGAAATAATACTAGTTTAGATATTTTTAATTTAATTA
GATCACTATCACCAAGTCCTATTTCATATACAACTATTAATAGTCAAAGATATAAAATTA
AAAGTTCTAAAATAATTAATTTAGATAATCAAAATAAAAATGTTGCTCCTGGAACTATTA
TTGATATTAATAAACAAGGAATAGTTGTTAAAACTTTAGATAGTAGTTTATTAATTTTAG
AAATTCAAAAAGAAGGTAAAAAAATAATTTTAGCTTCTAATTATTATTTAAATAAATTAA
GTGATTTAAAAATAAACGACAAGTTTGACTAAATGAAATTTGTCGATTCTGCTGATTTAA
TTATTAAGGCTGGAAAAGGTGGAGATGGAGCAGTTAGTTTTTTACATGCTTTATTTGTTC
CTAATGGTGGTTCTAATGGTGGTGATGGTGGTGACGGTGGATCTGTTTATTTTCAAGGAG
ATGAAGGTAAACACTCGCTATTAGATCTAAAATTGCAAAAAAAATATAGTGCTCAAGATG
GTTTTAAAGGCGATATTAAAAATATGCACGGTGCTAATGGTGAAGATAAAATCATTAAAG
TGCCTGTAGGAACTATTTTATATGATAAAAAAACTAATACTATATTAGCTGATATTAATG
AAAATAATAAATTAGTTTTAATTGCCAAAGGTGGAAAGGGTGGAAAAGGAAATGCAAGAT
TTGCAAATTCAAGAAACAAAGCCCCAACTATTTTTGAAGCCGGAGAACTAGGTCAAGAAT
TTGAAATTAGAGCTGAATTAAAAGTATTAGCTGATGTTGGATTTGTTGGTTTACCAAATG
CTGGAAAATCAACTTTATTAAGAGCAGTTTCTAATTCAAAACCTGTTGTTGCAGATTATC
CATTTACTACAATTAATCCACAACTTGGAGTTGCTAGAACTAAAAATAATGATACTTTTA
TAGTAGCTGATTTACCTGGATTAATTCAAGGAGCTAGTTTAGGAAAAGGTCTTGGTCATC
AATTTTTAAAACATATTGAAAGATGTTTAGTAATTTGTCATATAATTGATGCTTCTGGAA
ATTTTGGTTCAGAAGATATTATTAAAAATTATGAATTAATTAGAAATGAATTAAAAACTT
ATAATTTAAATTTAGAAAAAAGAGCTGAAATTATTGTTTTTAATAAAATGGACTTAGATG
AAGCTCAGTTAAATTTATTAGATGAAAAAATAATAAATTATTTTAAAAATAAAAAGGTTG
TACAAATTTCAGGTTTAAAAAAAGAAAATATAGATCAATTATTATTTATGATTTATGAAG
AATTAAAAATCGCAAAAAAACAACCTTTATGAGAATTAGATAAAAATAATGATCAAGATG
AAATGGCAATTTATAAATTTGAAGAACAAAAAGAAGATATTCAAGTTTATAACAAAGGTA
ATAATCGTTGAGAGATTGCTGGAGAAACAATTTTTAAAATTTATCAAAAATTTCCAATAT
GAACTGAAGATAACTTGTTAATGTTTAATGAAAAATTAAAAGAAACTGGTGTTTATGAAA
CATTAGTTAAAAAAGGCATTAAAAAAGGTGATTTTGTAAAAGTTTTTGATTATGAATTGG
AGTGAACAGATTAAATGAGTTCAAAAGCAACAAAAACTGTTAAATCAAAATTTGATATTA
TAAATAATCAATTACGTGATGATTTAATAGATTTTAGATCAGGAGACACTATTAGAGTTG
ATGTAAAAATTAAAGAAGGAGATAAATTCCGTATTCAATCTTTTGAAGGATTAGTTATTA
AAACTCAAGGATCAGGAATTACTTATTCTGTAGTTGTTAGAAAAATGTCAAATGGTGTAT
TTGTTGAAAGAGCTTTTCCTTTACACTCACCAATTATTGACTCAGTTACTTTAATTAAAC
GTGGTAAAGTTAGAAGATCTCGTATTTACTACATTAGAAAACTTTCTGGTAAAGCTGCTA
GAATTAAAGAAATTATGCCAACAAAACAAGCTAAAGAAATCAAATAAATGAAAAAGAAAA
TTGTAGCAATTGTTGGAAAACCAAATGTTGGTAAATCAAGTTTATTTAATAGAATTATTA
AAGAAAAAAAATCTATAGTTGATAATAAACCAGGAGTTACAAGAGATAGAATCTATAGTA
ATGCTGAGTGATTAACTAGAGAATTTATTTTAATTGACACTGGTGGAATAAGTGTTGATC
AACAATTGTTTTCAAATGAAATTCAAATACAAACTCAAATTGCAATAGAACAAGCTGATG
TTATTATTTTTGTTGTTGATTTTTTAAACAGATTAGATAAAGATGACAAAATGATTGCTA
AAATTTTACACAAATCTAAAAAACCAGTAATTTTAGCAATTAATAAATATGATAAAAAAA
CTATTGATGAACATAATTATGAATTTATGAATTTAGGATTTAGTGATTTATATTTTATTT
CTTCAACTCATGGAATTGGAATTGGAGATTTATTAGATAAAGTAATTTCTTATATTTCTA
AAAATGATGTAGAGTTAAAAGATGATTCAACTAAAATATCAATTATTGGAAAACCAAATG
TTGGTAAATCAAGTTTAGTAAATTCTTTAGTTAATGAAAATAGAATGATAGTTAGTGAAA
TTGAAGGAACTACTTTAGATGCTGTTGACATTAGTTTTTCTTATAATAAAAAGAAATATA
TAGTAATTGATACAGCAGGAATTAGAAAAAAATCAAAATTAGGTCAAACTGTTGAAAAAT
ATAGTTATTTAAGATCATTATCTGCAATTGCTAATAGTGATATTGTCTTATTAATGATTG
ATGCAACAAAACCAATAACAGATCAAGATACTAATATTGGTGGATTAATTTATGATGAAA
AAAAACCTGTAATTATTGTTGTAAATAAGTGAGATCTAATTAAAAATAAACAAGAACAAA
TTCTAAAAAAAGAAGAAGAAATTAGAGCATATTTTAAATATCTTTCTTATGCAAAAATCA
TTTTTATTTCAGCACTTGATAAAACTAGAGTTACTAAAATTTTAGATTTAATTGATGAAA
TTAAACAAAGCTTATTAGTTAAAGTTAAAACATATGTATTAAATGAAGTTTTAAATAAAG
CTCAATTAATTAATCCAGCTCCTGAATTTAACGGAAATAGATTAAAGATTTATTATGCTA
GTCAAGTTCAAGCTTATATTCCAACATTTGTTTTATTTTGTAATAACCCAAATTATTTAC
ACTTTTCATATAAAAGATTTTTAGAAAATCAAATTAGATTTAGTTTTGGATTTGATAGTA
TTCCTATTAATTTAATTTTTAGAGAAAGAAAATAAATGAAACACTGACAAGAATTAACAA
TTGACCAATTTTCAGGACCAATTGAGTTATTGTGATTAATGATTAAAGAAAAAAAACTTG
ATATTGTTGAATTAAGTTTATTAGAGATTGTTGATCAATATTTAGCATATATTAAACAAA
ACCAACAACTAGATATAGAAATAGCTAGTGAATATTTAATTATTGCTTCACAACTAATTG
AACTAAAATCTCGATATTTATTATTTAAAGACCAACAAGATGAACAAGTTGATCAAATTG
ATTATGATGATTTAGTTTATCAAATTAGTCAATATAATCAAATAAAAGAGATCTCTGATC
AATTGTTTAATGCTCAAGAAGTTTATTTACAAACCTTTTCTAAAAAAAGATCAAAACAAG
CATTTAAAAAAGATTTAATTTTTAAAAACCCTGAACCTTTAATTGATTTAAATGATCTAG
ATTTAGATAAACTAACAGAAATTTTTTATAATGTAATTACTAATTCAAAATCACTTAATT
ATCAGACTGATTTTGAATTAGAAACTGAAATTTATCAAACTTTAACTACTCCAAGTTTAT
CTGTTCATGAAGTAATTTTAGATGTAGTTAATAAAGTTACTTCAAACAAATTAAAAGAAT
GAAAACTTGAAGAATTACTAGATATTTTAGAGTTTAATCTAAAAAACTTTATTGTTATTT
TTTTAGCAATTTTAGATTTAGTTAGATATCAAATTTTAGAAATTGATACTAGAGGTAAAG
ATATTTATGTTTGTTTAAGAAAAGAAGTAATTGAAAATGAAAACTTAATTACTCAACAAT
TAGAGGTGATTGCAAATGAAACTACAATATAGATGAAAACAGGTATTTTATTAACTTTAT
GCTATGATGGAAGTAATTATCATGGCTGAATTAATCAAACTAATTCTATAAGCATTCAAA
CTGTTTTAAATAAAGCTATTAAAAAAGTAATTAAAACTAGTGAATTTAAAACAATTGGAG
CTAGTAAAACTGATGCTAATGTTCATGCTTTAGATCAAAAAGTCTTATTGATAATTTATT
TTACTCCAATTTTAGAAAAATTTATTAATGCTATAAATAAAGCTTTGCCTGAAGATATTA
GAATTTTAAATGCCAAATTTGTTGATCCTAATTTTAATATAAGAGAAGTTGATTATAAAA
TTTATAATTATTATATTAATGATTATAAATTTGATATTTTTACTAATCGGTATGAATATT
TTTGAAAACACTCAAAAATAGATATTTTAAAATTGCAAGAAATTTTTAATCTTTTTATTG
GTGAACATGAATTTAAATTATTTTCTGGTTTAAAAGAAAATGAGTGAGATAATTATCAAA
CAAAAAGAATTATTGATGATATTAAAGTATTAAGAATTAATGATAAAGTTGTTATTCAAT
TTAAAGCAACAGGTTTTATTAGGTATCAAATAAGAATTATTATTGCAAATTGTTTAAATG
CTTATTTAAATTATAAAGTTAATATTAATACATTAACTGAAATGTTACAAGGCATTGGTA
AAAAGACACCTTTTATTATTAAAGCAAAAGGTTTAGTTTTACAAGAAATTAAATTTAAAT
AAATGAAATCAAGATTAGAAATTAAATACAAAGATCAAATTGTTCCTGAATTATTTAAAG
AACTAAATTACAAATCAATAATGCAAGTTCCAAAAATCCAAAAAATTGTAATTAATATGG
GAATAGGAGATGCTACAACAGATCCTAAAAAATTAGATGCAGCTATATCTGAATTAGAAA
AATTGTCTGGACAAAAACCAATTGTTACAAAAGCTAAAAAATCATTAGCAGTATTTAAGT
TAAGAGAAGGTATGGCAATTGGTGCTAAAGTTACTTTAAGAGGTAAAAAAATGTATGACT
TTTTAGATAAGTTAATTAATGTTGCTTTACCAAGAGTACGTGACTTTAGAGGGGTTTCAA
AAACTTCATTTGATGGATTTGGAAATTTTACAACTGGAATTAAAGAACAAATTATTTTTC
CAGAAGTAGATTATGATAAAGTTATTAGATTACGTGGTATGGATATTACTATTGTAACTT
CTGCTAAAACAAATAAAGAAGCATTTGCATTACTACAAAAAATAGGAATGCCATTTGAAA
AATAGATGTTACAACCAAAAAGAACAAAATATCGTAAACCTCATAGAGTTAGTTATGAAG
GAAAAGCTAAAGGAGCTAAAGAAATTAACTTTGGTGAATTTGGTTTAATGGCTTTAGATG
GTGCTTGAATTGATAATCATCAAATAGAAGCTGCGCGTATTGCTATGACACGTTATATGA
AGCGTGATGGAAAAATTTGAATGAGAATTTTCCCACATATGGCAATGACTAAAAAACCTG
CTGAAGTTCGTATGGGTTCAGGAAAAGGAAATCCTGAAAAATGAGTAGCAGTAGTTAAAA
AAGGAACAATTATGTTTGAAGTTGCTCAAGTAAATGAGCAAGTAGCTAGAGAAGCTTTAA
GACTAGCAATGCACAAATTACCAATTCGTTGCAAATTTGTTAAAAGAGGTGAAAATTAAA
TGAAATTACAAGTTTTAGACACTAAAGGTAATGAAATTAAAGAAATTGCCTTAAATGATT
ATGTGTGGGGAATTGAACCTCATCAACAAGCTATTTATGATACTGTAATAAGTCAACAAG
CTGCTTTAAGACAAGGAACTAAAAAAGTTAAAACCCGTGCTGAAGTATCTGGGGGAGGAC
GTAAACCTTGAAAACAAAAAGGAACAGGTCGTGCTCGTCAAGGATCAATTAGAGCTCCAC
AATGAAAAGGTGGAGGAGTTACATTTGGACCAACACCAGATATTAACTATAAAAAATCTG
TTAATAAAAAAGTAAGAGCTTTAGCTTTTAGATCAGTTTTATCTTTAAAAGTTAAAGAAA
ATAATCTTGTAATCGTTGACAAATTTGATTTTGCTAAACCATCAACAAAAGAAATGGTTG
TAGTAATGAAAAATTTAAAAATTGATGATCAAAAAACATTAATTGTTACAAAAGAAAAAG
AAGAATTAGTAGTTAAATCTTCAAATAATATTACTGGAGTTAAAACAATTTCTGCTAACC
AACTAAATGTATTTGATTTATTAAATGCTACTAAATTACTAATTACAGAAGAAGCTGCTA
TTGCAGTTGAGGAGGTATACGCATAAATGTCAAATAGATTTAATAAAGAATTTTGAAAAG
AATTAGCTCATGATTTTATGTTTGAACTAAATGATGAAGAACTTGAAAATTTAATGAGTG
TTGAAGATAAACTTTTTGATGATTTTAAAAAAATCACTAGTATTGATACAACTGGAGTTG
AACCAACTTTTTATACAATTAATCAAATTCATTCTTATTTAAGAGAAGATGTTGTGGTTC
AAACAAACACACAAAAAGAAATTTTAGAAAATGCACCAACTAAACATGATAATTACATCA
CAATAGCAAGGGTGGTTAAATAAATGAGCTTTAATAAATTAGATAAAACTTATTTAAGTT
GAGTTAATCATCCTAATTTAGATCCAGAATTAAAAGATCTACTAAATAAAGCAGATGATG
ATGAATTAAATGCTGCTTTTAATCTAGAATTAAAATTTGGTACAGCAGGAATTAGAGGAA
TTTTAGGAGCAGGACCTGGTAGATTTAATGTTTATACTATTAAAAAAGTAACTATTGCTT
ATGTTAAATTATTAAAAAGCAAATATATAGATCAATTAGATAAAGGTGTTGTTATTGGTC
ATGATAATAGACATAACTCTAAAAAGTTTGCTAAATTAGTTGCTGATATTTTAACAAGTT
TTAACATTAAAGCCTATTTATTTAAAGATAATCAATTACAACCAACTCCAGTAGTTTCTT
TTGCAACTAAACAATTAAATTGTATTGGTGGAATTGTAATTACTGCTTCTCATAATCCAG
CTGAATATAATGGATATAAAATATATGATCCATATGGATGTCAATTAATGCCAAATGATA
CTGATTTAATTGCTAGTGAAATGAATAAAATTTCAAATATTTTAGATTGAACATTTCAAG
CTAATGACAATTTATTACAAGTAGTTGATCAAATTGTAATTGATAAATATTTTGAAATGA
TTAAAAACTTGGAATTTTATAAAGATAATAAAGCTAGTAAGCCTAATTTAAAAATTATTT
ATTCAGCAGTAAATGGAACTGGTAGTTTATATACTCCAATTGTTTTAAAACAATCAGGAT
ATCAAATAATAGAAGTAAAAGAACATGCTTTTGAAGATGAAACTTTTAAAAATGTAATTA
ATCCTAATCCTGAATTTGATCCAGCATGAAAAATACCTTTAGAATATGCTAAAAAATATG
ATGCTGATATTATTATTTTAAATGATCCAGATGCTGATAGATTTAGTATGGCTGTTAAAC
ATAATAATGAATTTATTAGATTAAATGGTAATCAAACTGGAGCTATTTTAATTGATTGAA
AACTGAGTAATTTAAAATGTTTAAATAAATTACCAAAAAATCCAGCTTTATATTCTAGTT
TTGTAACAAGTGATCTTGGTGATAGAATTGCTAATGAAACTTATAATACAACTATAATTA
AAACTTTAACTGGATTTAAATGAATGGGTCAAGAAATTTTAAAAGAAGTAGATAATGGTT
TAAACTTTGTGTTTGCTTATGAAGAAAGTTATGGATATGTAATTGATGATTCAACAAGAG
ATAAAGATGGGATTCAAGCATCAATTATTGCAGCTGAAGCTTGCTGATATTATAAAAATC
AAAATATGACTTTAGTTGATTATTTAAATCAGTTATATGAAAAATATGGATACTACTTTA
CAACTACTTATAATTTAAACTTTAAACCTGAAGAAAAAGATTCAAAAATTGCCCCAATAA
TGAAATTATTAAGAAGTAATGGTATAAAAGAAATCAATAATTTAAAAGTTATTAAAACTG
AAGATTATATTAATGGGCTATACAATATGCCTTCTGAAGACTTTTTAAAATTTTACTTAG
AAGATAAATCTTGATTTGCAATTAGACCATCAGGAACTGAACCAAAGTTAAAAATTTATT
TTGTAATAGTTGATAGTTCTCTACAAAAAGCAGAAAATAAAGCTGAAAAGATCTATAAAG
AATTAAAAGCTATTTTAAATATTTAGATGTTTACATTCACAGATATTATAGAAAAAAAGA
AGCATAATATTGAATTAACTCAAGAAGAAATTTCTTGACTAATTAATAGTTATACAAAAA
ACGAAATTACTGATTATCAAATGGCTAGTTTTTGTATGGCTACTTATTTTACAGATATGA
CAGCTAGAGAAACTGCTTTTTTAACCAAAGCTTATATTGAATCTGGAGATAGATACGATT
TATCTAAAATTAGTGGTTTTAAAGCAGACAAGCACTCAACTGGAGGAGTTGGAGATAAAA
CTAGCTTAGTTTATGCTCCACTAGTTGCTAGTTATGGAATTAAAGTATGTAAATTATCTG
GAAGAGGTTTAGGAAAAACTGGTGGAACTGTTGATAAGTTAGAATCGTTTCCTGGATGAA
AATCAGAAGTTACAAATGATGAATTTGTAGATGTGATTAATAAAGCAAATATGAGCCTTA
TTGCTCAATCAGATAATATCGTTCCAGCTGATAAAAAAATTTATGCTTTAAGAGATGTAA
CAGGAACAATAGATTCAATGCCTTTAATTGTTGCTTCAATTATGAGTAAAAAACTAATTG
TTGAAAATGATGGGTTAATACTAGATGTAAAAACTGGTAATGGTGCATTTATGACAACAA
TAGAAGATGCTAAAGATTTAGCAAATCGTATGATTGAAGTTGGAAAACAATACAACAGAA
AAGTTGCAGTAGTTCTTACAAATATGAATAAACCACTAGGAAGAGCTATTGGAAATGCTA
TAGAAGTTAAAGAAGCTTGAGAAACATTAAATGGTAATGGTCCAAAAGATTTTAATGAAT
TAATTTCTACACTAGTTGGAATTACTTTATTACAAGCTAAAATTTTTACTGACTTAGCAA
CTGCAAAACAAGATGTTTTAAAAAGATTACAATCAAAACAAGCTGCACCTTACTTAAAAG
AATTTGTAACAGCACAAGGTGGAGATTGAAGTGTTTTAGAAAATTATGATGAAGTGTTTA
AATGTAAAAACAAAATAGAAATTAAAGCAGTTAATAGTGGTTTTATTAGATATAAAAGAG
CTGAAGAATTTGGGATGATTTTAATTGAGCTAGGTGCTGGTAGATTCAAAAAAACTGATA
CTATTGATCGTGCTGCTGGAATTTATTTAGATAAACAATATGGTGATTATGTTAACACTG
GTGATGTAATCATGACACTTTATACAAATAGAGAAGTAAATTTAAAATGAAAAGAAATGG
TTCATGAAACATATGAACTTTTAGACAAAGAACCAGTAAAAGAAGTAATTTGAGAAATTA
TTTCTGATGATGTTAAATAAATGTCAACAGATAAAATTATTATAAAAGGTGCTAGAGAAC
ATAATTTAAAAAATATTGATTTAGAACTTCCTAAAAATAAATTAATTGTTTTTACAGGCT
TAAGTGGGTCTGGAAAGTCTTCATTAGTTTTTTCAACAATTTATCAAGAAGGAAGAAGAA
GATATATTGAATCACTTTCTGCTTATGCTAGACAATTTTTAGGTGGTAATGAAAAACCTG
ATGTTGATTCTATTGAAGGTTTATCTCCTGCAATTTCTATTGATCAAAAAACTACAAGTC
ACAATCCTAGATCAACTGTTGGAACTGTTACTGAAATTTATGATTATTTACGTTTATTAT
ATGCAAGAATTGGACAGCCTTATTGTATTAATAATCATGGTCAAATTAAAGCAGTAAGTA
TTAAAGAAATTGTTGAAAATATTAAACAATCAACTAGTGATGGTGAACAAATTCATATTT
TATCTCCAGTAATTAGAGATAAAAAAGGAACTCATATTGATATTTTAGAAAAATTAAGAA
ATGATGGGTTTATTAGAGTTATTGTTGATGATCAATTAAGAATGCTAGATGATCAAATTA
ATTTAGAAAAAAATCAAAGACATAATATAGATATAGTTGTTGATAGAATTATTTATCATA
ATAATGATGAAATTAATTCAAGAATATTTACAGCTGTTGAAATGGGATTAAAATATTCAA
ACAACTTAATTAAAATTGCATTTCCAAATTCTAATAAACAAGAAAAATTATTTTCAACTT
CTTTTTCATGTAAAGTTTGTGATTTTGTAGTTCCAGAACTTGAACCTAGATTATTTTCAT
TTAATGCTCCACTTGGTGCTTGTGAATTATGTAATGGATTAGGTGTTAGTTTAGAACCAG
ATATAAATTTAATTCTTCCTGATTTAAAATTATCAATTAATCAAGGTGGGGTTGTTTATT
ATAAAAATTTTATGCATACAAAAAATATAGAATGACAAAAATTTAGAATTTTATGTGATT
ATTACTATATTGATCTAAACACTCCTTTAAAAGATTTGACTCAAAAACAAAGAGATATAA
TTTTATGGGGAAGTGATCGAGAAATTGATATTAAAATTGTTACTGAAAATAATAATAAAT
ATGAAAAATATGATTTTATTGAGGGTAATGCAGCTTTAATCAAGAGAAGATATTTTGAAT
CTAAATCAGAAGAAGCTAGAAAATGATATTCAAAATTTATGTCTTCTAAAATATGCAAAC
AATGTAAAGGAAGTAGATTAAATGACATTGCTTTATCTGTAAAAATTAATGAAAAATCTA
TATTTGATTATACTAATATGAGTATTTCTGAACAATTAGATTTTTTATTAAACATTGATT
TAACTCCAACTCAAGCTATGATTGCAAAATTAGTTTTAGATGAAATTATTTCAAGAACTA
ACTTTTTAAATGAAGTTGGGTTAGGATATTTAAATCTATCAAGAACAGCTACAACCTTAA
GTGGTGGAGAATCTCAAAGAATTAGATTAGCTAAACAAATTGGATCTCAATTAACTGGAA
TTTTATATGTTTTAGATGAACCATCAATTGGATTACATCAAAAAGATAATGATAAATTAA
TTAAAACTTTAAAACATTTAAGAGATCTAGGAAATACTTTAATTGTTGTTGAACATGATG
AAGATGCAATGAAAAGTAGTGATTGAATTGTTGATATTGGTCCTAGAGCTGGGGAATTTG
GTGGAGAAATTACTTTTAGTGGAACATATCAAGATATTTTAAAATCAGATACAATTACTG
GTAGATATTTATCAAGAAAAGAAGGTATAGTAGTTCCTAAAACTAGACGCGGGGGTAATG
GTAAAAAAATTGAAATTATTGGGGCTAGTGAAAACAATTTAAAAAATATTAATGTAACTA
TTCCTTTAAATAAATTTATAACTATTACAGGTGTTAGTGGATCTGGAAAATCAACTTTAC
TAGAAGATATTGTTTATAAAGGAATTCATAATAATTTATCAAAAGAATATTTACCAATTG
GAAAAGTTAAAGAAATTAAAGGTATAGAAAATATTAATAAAGCTATTTATATTTCTCAAG
AACCAATTGGAAAAACTCCTAGATCAAACCCGGCAACTTATACTTCAGTTTTTGATGATA
TTAGAGATCTATTTACTAATCTTCCAGAAGCAAAAATTAGAGGTTATAAAAAAGGTAGAT
TTTCATTTAATGTTCATGGTGGTAGATGTGAACATTGTCAAGGTGATGGAGTAATTACAA
TTTCTATGCAATTTATGCCAAGTGTTGAAGTAGTTTGTGAAATTTGTGATGGTAAAAGAT
ATAATGATGAAACTCTAACAGTTAAATATAAAAATAAATCAATTGCTGATGTTTTAAATA
TGAGTGTTAGTGAGGCATATGTCTTTTTTGAAAATATACCTCAAATTAAACAAAAGTTAG
AAACTATTTTAGAAGTTGGTTTAGGTTATATTAAACTAGGGCAAAACGCTACAACTTTAA
GTGGTGGAGAATCTCAAAGAATTAAATTATCTACTTACTTATTAAAAAAACAAACTGGAA
ATACTATGTTTTTATTAGATGAACCAACAACTGGTTTACACGTTGATGATGTTAAAAGAT
TAATTGGTGTTTTAAATAAATTAGTTGATTTAGGAAATACAGTTTTATGTATTGAACATA
ATCTAGACTTTATTAAAGTTTCAGATCATATTATTGATCTTGGTCCTGATGGTGGAGAGT
ATGGTGGTCAAGTTGTAGTAACTGGAACTCCAGAACAAATAATTGATCATCCAACTTCTT
ATACAGCTAAATACTTAAAGGATTATATAGTTAATGATTAGATGGAAAAATTTACCATAA
AAAATCTTACTGATAATCTAAAATTTGAAATTCTTTCAGGCCAAGATAAACTAAATACAG
AAATTAAAAGTTATGGGATTAATAGAGCTGGTTTAGAATTAGCTGACTATTTTGAATCTT
TTAAAAACAAAAATGAGTGACGAGCAACTTTAATGTCTACTAAAGAAAGTGGCCATATGT
TGCAATTTGATGAAAAAACTAAAATTAGAAAATATACTCAATTAATGAAATGTGGAATTC
CTGTTTTAATAATTACTAATAAATTTAAAGATGAAACTTTAATTAAGGTTGCAAAAAAGC
TAGACTTTCCTTTATTAAGAAGTGATTATCCAATTACAATACAATTAGTTCAAAAAAATT
CAAGATATTTATGATATTTATTTTTCACCAACTGCTGAAGAACATACTGCTTTAATGAAT
ATATTTGGAACTGGAGTTTTAATTAAAGGTAAATCTGGAATAGGAAAATCAGAATTATGT
TTAGATTTAATTAAACATAATCATTTATTTATTGGTGATGATCGTATCATTCTAACTAAC
AAGTCAAATAAAATTATTGGAAGAGTACATCCAATTTTAAAAAACTTAATTGAAATTAGA
GGAATTGGAATTTTTGATATTGTTAAATCAAATGGATATCAAGTAATTATGAATGAAAGC
CCTGTTGAATTAGTTGTTGAACTAGTTGAATATAAAGAACAAAACATTGATAATAGTGAT
CGATTAGGAAATGATTGAAGTAAATTTAAAATTCTTGGTGTTGAAATAGAACGTATTCAA
ATTCCAGTTAGCGCTGGAAGAAGTTTGGTTAATATTATTGAATCAGCTATTGCTCAATTT
AAAATTAATAAATCAAAACAATTTGAAAATGTTTTTGATGTAATTCATAAAAGAACAAAA
GAATTTTTAAGCTCTAAAAAA-TAGATGTTTAATAAAAAGATAATTAAAGATAGAAATTT
ATTTAAAATAGAAAACCAATATACAAAACCACCAAAACGAATTTTTACAATTTGTTTTAC
TATTGGAGTAATAATATTTGTAGTTTTAGGATTTGCTTTAGCTGATGAAAGATGAAGTGA
GTTTTTTGATAATTTTGATAAGTTAATTAATCTTTTTAAAGATTTTTTTAAATGAGATCT
TAATAATTGAAATCAAAAACATGGATTACCAAACACCTTTTTAGAAACTAGTTTTTATAA
TTTATGACAAACTATTAAACTGTCATTTATTGGTACTTTTTTAGGAATAATTTTATGCTT
GCCTTTTTCAGTATTAGCTTCAAGAAGTATTATTCCAAATAGATATGTTAATAACATTTC
TAGAGGGTTTTTAGCAATATTTAGAACTATACCAAGTTTTGCAATGGCTATGATTATAGC
TGGTTATTTTTTAACTGGTTATGGATCATCTGTAATTGGTATTATATTCTTTTCATTTTC
AGTAGCTGGTAAATTGTTTTATGAAAAAATAGAACAAATTGATACAAAAGTATTCACTAC
AATGCAAGCTACTGGAGCAAATAAATTTCAATCATTTAAAAAAGCTGTAATTCCACAAAT
TTCAACTAATTTATTATCAATTTCTCTATATACTTTAGAAACTAATATTCGTTATTTTTC
AGTTATTGCAATTGTAACAGGGTTAGATAGTTATGGAGATTTAATTAGAGCAACACTTGA
TTCTTCAGGATATAATAAGGCCGGTTTCTTATTAACAATATTTGCAATAACTATTTTACT
AATTGAATTATTTATATTTTTAATTAGAAACTACATAATTGAAGAAAAAGACTTCTTATT
AGAAAAAAACTAATAAATAAAATTAAAAAACCATATAAAAACATTGATAATTAAGTGACA
TTCAATTTTATATTGCTTACATTCTTACAAAGCAAATCAATGAAAAAATAGCTAAAACCT
CTGATGAAAAAGAAATTCAAGATTTAAAACAACAAAAAAAAGAACTAATTTCTGAGTTTA
AAAAA-CAATATAGACTTAGTGTAAGAAACGATAAAGAAAAATATAAAAAATTATTTAAA
GAAAATAAAAAGAACTTATTTGTAAAAGTTGATTTTTTAGATCATTTAATTAGAATTGAT
AAAATTAGTCAAACTAAACTTGCAAATGAATGTTTAATTCATAAAGAACAAATAAAAAAA
-CAAGTTGAAAATACAATAAAAACAGAGACTGAAAAATTTAAAGAAACTTTAACACCTGA
ATTAGTGTTAAAAAATGCCAAAAACATATATTAAAAGAACTATATTTTTTACAATTATTT
TATTCTTATTTATTTTTTTAATTAAAGATATTAATTTTTCACTATCAAGTAGCTCATCAA
TAAAAAATACAAATCAAAGAATTTTAGATATTTTAAATATTAATTGAGAATCATTATACT
ATGCTAACCCGCTTAGTGTAACAAACAAAACTGCACAATCATATTCAGTTATACATATTC
TTTGAGAAACATTAACAATTGCTATTTTAGGTACTGTAATTGGGGCTGTTTTTGCTTACA
TATTAGGATTGTTAAGTTCATCAAAAATAGTTCATCCAGTTATTGCAAAACCAATTTTAT
GTTTAACTACTTTAATTAGAGCAATTCCAACTTATATGTATGCATATATTTTTGTTTTTG
CAGTAGGTATAGGTCCTTTTGCTGGATCACTAGCTTTATCTATTGGAACAATTGGAATGC
TAACAAAATACTATAGAGAAATTTATGAAACAATAAACTTTAAAATAGTTAACCAATTAA
AAGCTTTAGGATTAAACAAATTTCAAGTGTTTAGATATGGTGTATTTGCTCAAACTCAAA
ATGAAATAATTTCATATATCATTTATCGTTTTGAAATTAACTTTAAAGAAGTAGCTACTT
TAGGAATTGTTGGAGCTGGAAGCTTAGGTAAATTATTAAAAGGATATTTTGAAGAAGCAT
TATATCCAGAATTTGGTGCTTTAGTGTTTAGTTTAATTATTTTTACTTTAATTGTTGAAA
GTATTTCAAATACATTAAGAGTAAAATTTTTAGAAAATAAAAATCCTAAATGAATTGATT
TATTGATTAATAAATGCCAACATTATTGTTTTGCAACTTACAAAGCTACTTTAAAACTTT
TTAAAAAAGATTTAGATATGAGTTATTGACAAACTAATGCTTTTAATAGTTATGTTAAAA
GTAAAATAAGTTTAGATAAAATACCTGATAAATATATTTCTAAAAAAGTTATCTTTTTAA
AAAATTTAAAAATTAATATTGATTATAATGATAAAGTTTTAGTTAATCAAAAATATAAAG
AAGTAATTAGTTTACATAAAAAATACATAAAAGAATTTAAAGATAATAGAAAACTGTTAG
TTAATCAAATTAATAGTCAAGCTCAAAACTATTTAAAAATAGCTAAAACTAATTATTTAA
ACTCAAAACTAGAATTAGAAAAAAACTACAAGACCAAAGACAAATTATAAATGATTAAAG
AACAAAGATATAAAGAGATTTTAAAAAAATTAGAAATAAATGAATTGCTTTCTTTAGATT
TTCTATCAACTGATTTAAATATTCCCTTAACTACTTTAAGAAGAGATCTTAAAGGACTAG
AACAAAGACATAAAGTTATTAGAACACATGGAGGAGTACAACTTAATAAAAGTAATTTAA
TTGTTGAAGATTATTTAGATAATAAGATTAATTTAAATATCCAAGCTAAACAACAAATTG
CTATTAAAGCTCTTAAAAAAAATAAAGCCTAAAACTTGTATTTTTTTAGATTCAGGTTCA
ACAGCTTATTATTTAGCAAAAA-TCTTAGATCCTAATTTAGATTTAAAAAATGTTACTAA
TTCAATTTTTAAATATCCAAGAATTAAGTAAAAATAATCATAAAAATATTTATTTATTAG
GTGGAAAGTATCAAGTGGTTACTAGTTCTATTTTAGGCTATCAAGCAATCAATGATTTAA
AAAACTATTCTTTTGATTTAAGTTTTATTGGCATTAATGCAGTTGATGAACAAAATAATA
TTTATATAACTAGTGATGATCATGCTCAATTAAAAATTCAAGTGATTAAAAATTCAAATA
AAAGTTATGGGTTAGTTGATCAATCTAAAAAGCATTCTAAATCATTTTATAAATTTGCTA
CAAATTTAGAATTAGAACTAATTGAAGATTAA-----------
>F38
ATGAATACAAACAAACAATCTTTATATAGAGCTTATAGACCAAAAGATTTTAATAGTGTT
GCTGGACATAATAACATAAAAGAAATTTTAGAAAAGCAAATTAAAGATAATAGAATTAAT
CATGCCTTATTGTTTTCTGGTCAAAGAGGAACTGGAAAAACAAGTGTTGCTAGAATCTTT
GCAAAAACTGTTAACTGTTTAAATTTAACTGGTTCAAAACCCTGTGAACAGTGTAATAAT
TGCAAACTAGCAAATGAAAATCAATTAATTGATATTATTGAAATTGATGCTGCTTCAAAT
AATGGTGTTGATGAAATTAGAGAAATTAAAAATTCGGTTTTAACCTTACCAATAAATAGT
AAATATAAAGTTTATATTATTGATGAAGTTCATATGTTAACAAAACAGGCTTTTAATACT
TTATTAAAAACTTTAGAAGAACCTCCAGTTTATACAATTTTTATTTTAGCAACTACTGAA
TTTAATAAAATCCCTCAAACTATTCTATCTAGATGTCAAATTTTTAATTTTACAAAAATT
GATAAAAATTCTTTAAAGAATCGCTTACAATACATAGTAAATCAAGAAAATTATCAGATT
GAAAAAGAAGTTTTAGATGAAATATTTTATCTTTCAGAAGGTTCTTTAAGAGATGCAATT
AATATTTTAGAACAATTAATGTTAGCTACAGATGATTTAATTACTATAAAAAATTTAAAG
TCATTTTTTTTAATTGCAACAAAACAAGAACAATTACAAGTAATTCATCAGTCATTAAAT
AATGATACTAATTTTATAATTTCTTATTTTCAAAAAGCAAATGACCAGGGAATGAATTGA
GATGTTTTTGCTTTAGGTTTAATTGAAATTTTAAAAGAAATTATTGAATATAAACTAACT
AATAATATTGAATTTTTAAATATATTAGAAGAAAATGAAGCTAAGCAATTTATTAATATT
GATGTTAATCATCTTTTTTTACTATCAGATAATTTAGCTGAAGCTTATTTTAAAACAAAA
GCTGCAAATATTAGTTTTAACTACTTATTATTAAGTTTATTAAAAACTATTAATTCAAAT
AATAAACAAGAAAATATACAAACAATTAATCAAAATATAAATAATGTAGAGTCTATTGAT
TTATTAGAACAACAAGATGTTATAAAACAAAATTATGTTCAAGAATTTATTACTAATAAT
GAAATAACAGATCAATCTGTTGATGAAATTTTTATTAGACCAAATATTAAAAATCAAACA
ATAGATCAACAAGAAGTTGAATTAGTAAAAAAAGAAGAATTTTTTACTAACCAAATTCAA
CAAGAAAATAATTTTGATGAATTAGTAATAGATGAACCAATGAATAATTCTAATGAACAA
GATATTGATGTTAAATTTCTAAATAATAATCAAGAATTAGAATTAACTAGTGAATTTTAT
AAAACTTTTAGTGAGTTAAAATCTAAGTTTAATGTTTGTGTTTCTAATTCTATAGATAGT
AAAGTTAAGATGCTTTCAAATGATGATTTAATTAGCATTTTTATTCAAACTAAAAACTAT
AAAGATGATAAAAAGATTTTAGAAAATTTATTTGAAGAACTTTTTAAAGAACAAGATGAT
ATTTTAATTAACCCTGTTCAAGCAACTAATTTATTTATGTTAATAGACAGTAAAATTATT
TCTTTTACTAATGAAGTAATTGTTGTAAAAACTCAAACTAAAACCCAATCTAATTTAATT
AATGATTCAATGTTAGATAATTATGTTTTACAAGCAATTTATCAATGATTTAAAAAACCT
TATATAATTTTTGCTATTGATAAAATGAAGTGAGATGAAATTAAAACTATCTTTATTGAT
TTAAAAAATAAAAATAAATTATCAGAATATAATATAATTGATCAAAAACAATTAAAAGAA
AAATACTTAACAATTAATAATAAATTTGATGAAGATTTAATTAACAAAGCAAAAGATCTT
TTCAATGATGATTTTATGATAGGTGATTAAATGAGTAAAGTTCTTGTTTTAAAAACAACA
GCTCAAGCAGATGAAGTATCTAATTCTGTTGCCTTAACTAACAGATTTTTAGAAGAATAT
AAAAAATTTAATCCAGATGATGAAATTATTATTGTTGATTTAAATAAAGATGAAGTTGGA
ACTAGTATTTTAACTTCAGAAACATTCCCAACATTTTATCAACAAGAAGTTACTAAAAAA
TATATTAATTTATTAAAAAGTGTAGATAAATTAGTAATTGCTTGTCCAATGTATAATTTT
TCAACTCCAGCAACATTAAAATCATTTATTGATCATGTTTCAGTTGCTAATGAAACATTT
TCATACAAGTATTCTAAAAAAGGAGATGCAATTGGTTTAATTACTAATTTAAAAGCTCAA
ATTTTAGGAGTTCAAGGAGCACCATTAGGATGATATCCTTGAGGGCAACATACTCAATAT
GTTGAAGAGGCTATGAGATTTTTAGGAATCGAATTTAATAAAACTGTTTTATTAGCAGGA
GTAAAAGTAGCGCCATTATTAGAACTAACTCCAGCTCAAAGAGTAGAAACAATTATTGAT
GAAGTTACAGAAGCTGCTAAAACTTTTTAAATGAAAAAACTTTTAACAATTTTAACAACT
TTTATTGGAGTTAGTGGGTCAGTCTCAACAGTAATTTCATGTAAAGCAGCAAGTTTTGCT
GAAGGTGTACTAGGTCAAAGAGTACTTGTTGTTACTGATGGAGGAAATATTAAAGACAAA
ACATTTAATGAAAGTTCTTGAGAAGGTGTAATTAAATTTGGCTCTCAAATTCATAATAAC
TTTAATATTACAGATGAAAATATAGCTAGAAAATTTAATTATGCTAGCTCAATTGGTGGA
AAAACTAAATGAGATAATAAAACCCATTCATTTATAAACCAAGATTATGAATATGCAAAA
GATAAAAGTAATAACTATGTTGAAACTCCTGAGCACACAATTGATGCTTTTAGAACTTCT
TATAGTACTGGAGTCTATAAAAAAGCTGATGCATTTTTACTAGCAGGTTTTGGACATTTG
GGAGCTGTTGATTATGCTACAGAAAGAATGAAAAAAGCAGGAAATAAAACAGTTGTCTTA
CTAGATGCTGAATTTAAAAAAGATAATGTTATATCAGTATTGTTCAATTCAGAATTAGCT
GGATTTAATGCAGGTTGAGATGCTATTATGTGAGCAAATCTCCCGAAAATGACTAGTTTA
AATAGTGGTGAGTTTTCAAAAGAAGCATTACAAGCTTCTAATAGTTCTAAAGACATGCCT
TTACAGGGTTCGGTAGCGGGTAATAACTATATATCAATTGGTATGTTTGGTGGTAATACT
GATAAGAATGCTGTTGATAATTATATGTGAGGGCTTCTTGCGGCAATGCATATTTATAAC
AGCAAAATTGCAAATAAAGAAATTGAATTAAAAGATAATAAAGGTCAAAAAGTTAAATAC
AAATTACAACCTGTTTATTTTGCAAATCAAGGATTAAAAGCAACTATTGATTCACTAGTT
GATGTTAATGAAAATACTTGATTTTCAAAAAGTTTTGATGTTGGTGGAGCTACAAAATCA
GGAATAGTTAATTTATTAATCAGAAATCAAGCAGATATAATTTTTCCAGTTGCTGGACCA
CAAATTAATGATGTTTTAGAAGCTACAGGTCATAAGCCTTATGTAATTGGTGTTGATACT
[truncated: 1,580,815 more chars]
