# Supplementary material for: A large-scale genomic approach affords unprecedented resolution for the molecular epidemiology and evolutionary history of contagious caprine pleuropneumonia
Source: Vet Res. 2015 Jul 6;46(1):74. doi: 10.1186/s13567-015-0208-x (PMC4492101; doi:10.1186/s13567-015-0208-x)
Supplement: Additional file 5: — Alignment of 47 concatenated coding sequences of 25 Mccp strains and an Mcc outgroup. Input file for phylogenetic analysis. [file 13567_2015_208_MOESM5_ESM.zip]

>04012
ATGAATACAAACAAACAATCTTTATATAGAGCTTATAGACCAAAAGATTTTAATAGTGTT
GCTGGACATAATAACATAAAAGAAATTTTAGAAAAGCAAATTAAAGATAATAGAATTAAT
CATGCCTTATTGTTTTCTGGTCAAAGAGGAACTGGAAAAACAAGTGTTGCTAGAATCTTT
GCAAAAACTGTTAACTGTTTAAATTTAACTGGTTCAAAACCCTGTGAACAGTGTAATAAT
TGCAAACTAGCAAATGAAAATCAATTAATTGATATTATTGAAATTGATGCTGCTTCAAAT
AATGGTGTTGATGAAATTAGAGAAATTAAAAATTCGGTTTTAACCTTACCAATAAATAGT
AAATATAAAGTTTATATTATTGATGAAGTTCATATGTTAACAAAACAGGCTTTTAATACT
TTATTAAAAACTTTAGAAGAACCTCCAGTTTATACAATTTTTATTTTAGCAACTACTGAA
TTTAATAAAATCCCTCAAACTATTCTATCTAGATGTCAAATTTTTAATTTTACAAAAATT
GATAAAAATTCTTTAAAGAATCGCTTACAATACATAGTAAATCAAGAAAATTATCAGATT
GAAAAAGAAGTTTTAGATGAAATATTTTATCTTTCAGAAGGTTCTTTAAGAGATGCAATT
AATATTTTAGAACAATTAATGTTAGCTACAGATGATTTAATTACTATAAAAAATTTAAAG
TCAATTTTTTTAATTGCAACAAAACAAGAACAATTACAAGTAATTCATCAGTCATTAAAT
AATGATACTAATTTTATAATTTCTTATTTTCAAAAAGCAAATGACCAGGGAATGAATTGA
GATGTTTTTGCTTTAGGTTTAATTGAAATTTTAAAAGAAATTATTGAATATAAACTAACT
AATAATATTGAATTTTTAAATATATTAGAAGAAAATGAAGCTAAGCAATTTATTAATATT
GATGTTAATCATCTTTTTTTACTATCAGATAATTTAGCTGAAGCTTATTTTAAAACAAAA
GCTGCAAATATTAGTTTTAACTACTTATTATTAAGTTTATTAAAAACTATTAATTCAAAT
AATAAACAAGAAAATATACAAACAATTAATCAAAATATAAATAATGTAGAATCTATTGAT
TTATTAGAACAACAAGATGTTATAAAACAAAATTATGTTCAAGAATTTATTACTAATAAT
GAAATAACAGATCAATCTGTTGATGAAATTTTTATTAGACCAAATATTAAAAATCAAACA
ATAGATCAACAAGAAGTTGAATTAGTAAAAAAAGAAGAATTTTTTACTAACCAAATTCAA
CAAGAAAATAATTTTGATGAATTAGTAATAGATGAACCAATGAATAATTCTAATGAACAA
GATATTGATGTTAAATTTCTAAATAATAATCAAGAATTAGAATTAACTAGTGAATTTTAT
AAAACTTTTAGTGAGTTAAAATCTAAGTTTAATGTTTGTGTTTCTAATTCTATAGATAGT
AAAGTTAAGATGCTTTCAAATGATGATTTAATTAGCATTTTTATTCAAACTAAAAACTAT
AAAGATGATAAAAAGATTTTAGAAAATTTATTTGAAGAACTTTTTAAAGAACAAGATGAT
ATTTTAATTAACCCTGTTCAAGCAACTAATTTATTTATGTTAATAGACAGTAAAATTATT
TCTTTTACTAATGAAGTAATTGTTGTAAAAACTCAAACTAAAACCCAATCTAATTTAATT
AATGATTCAATGTTAGATAATTATGTTTTACAAGCAATTTATCAATGATTTAAAAAACCT
TATATAATTTTTGCTATTGATAAAATGAAGTGAGATGAAATTAAAACTATCTTTATTGAT
TTAAAAAATAAAAATAAATTATCAGAATATAATATAATTGATCAAAAACAATTAAAAGAA
AAATACTTAACAATTAATAATAAACTTGATGAAGATTTAATTAACAAAGCAAAAGATCTT
TTTAATGATGATTTTATGATAGGTGATTAAATGAGTAAAGTTCTTGTTTTAAAAACAACA
GCTCAAGCAGATGAAGTATCTAATTCTGTTGCCTTAACTAACAGATTTTTAGAAGAATAT
AAAAAATTTAATCCAGATGATGAAATTATTATTGTTGATTTAAATAAAGATGAAGTTGGA
ACTAGTATTTTAACTTCAGAAACATTCCCAACATTTTATCAACAAGAAGTTACTAAAAAA
TATATTAATTTATTAAAAAGTGTAGATAAATTAGTAATTGCTTGTCCAATGTATAATTTT
TCAACTCCAGTAACATTAAAATCATTTATTGATCATGTTTCAGTTGCTAATGAAACATTT
TCATACAAGTATTCTAAAAAAGGAGATGCAATTGGTTTAATTACTAATTTAAAAGCTCAA
ATTTTAGGAGTTCAAGGAGCGCCATTAGGATGATATCCTTGAGGGCAACATACTCAATAT
GTTGAAGAGGCTATGAGATTTTTAGGAATCGAATTTAATAAAACTGTTTTATTAGCAGGA
GTAAAAGTAGCGCCATTATTAGAACTAACTCCAGCTCAAAGAGTAGAAACAATTATTGAT
GAAGTTACAGAAGCTGCTAAAACTTTTTAAATGAAAAAACTTTTAACAATTTTAACAACT
TTTATTGGAGTTAGTGGGTCAGTCTCAACAGTAATTTCATGTAAAGCAGCAAGTTTTGCT
GAAGGTGTACTAGGTCAAAGAGTACTTGTTGTTACTGATGGAGGAAATATTAAAGACAAA
ACATTTAATGAAAGTTCTTGAGAAGGTGTAATTAAATTTGGCTCTCAAATTCATAATAAC
TTTAATATTACAGATGAAAATATAGCTAGAAAATTTAATTATGCTAGCTCAATTGGTGGA
AAAACTAAATGAGATAATAAAACCCATTCATTTATAAACCAAGATTATGAATATGCAAAA
AATAAAAGTAATAACTATGTTGAAACTCCTGAGCACACAATTGATGCTTTTAGAACTTCT
TATAGTACTGGAGTCTATAAAAAAGCTGATGCATTTTTACTAGCAGGTTTTGGACATTTG
GGAGCTGTTGATTATGCTACAGAAAGAATGAAAAAAGCAGGAAATAAAACAGTTGTCTTA
CTAGATGCTGAATTTAAAAAAGATAATGTTATATCAGTATTGTTCAATTCAGAATTAGCT
GGATTTAATGCAGGTTGAGATGCTATTATGTGAGCAAATCTCCCGAAAATGACTAGTTTA
AATAGTGGTGAGTTTTCAAAAGAAGCATTACAAGCTTCTAATAGTTCTAAAGACATGCCT
TTACAGGGTTCGGTAGCGGGTAATAACTATATATCAATTGGTATGTTTGGTGGTAATACT
GATAAGAATGCTGTTGATAATTATATGTGAGGGCTTCTTGCGGCAATGCATATTTATAAC
AGCAAAATTGCAAATAAAGAAATTGAATTAAAAGATAATAAAGGTCAAAAAGTTAAATAC
AAATTACAACCTGTTTATTTTGCAAATCAAGGATTAAAAGCAACTATTGATTCACTAGTT
GATGTTAATGAAAATACTTGATTTTCAAAAAGTTTTGATGTTGGTGGAGCTACAAAATCA
GGAATAGTTAATTTATTAATCAGAAATCAAGCAGATATAATTTTTCCAGTTGCTGGACCA
CAAATTAATGATGTTTTAGAAGCTACAGGTCATAAGCCTTATGTAATTGGTGTTGATACT
GATCAAGTAACTAGTGTTGGTTCATCAAAAAAAGGTAATGAGATTAGATTTATAACAAGT
GCTAAAAAGAACATTGTTTCAGCTTCAGTTTATGCTTTAAATAGAGCTAGATCATTACAA
AAAGCTATTGTTGATAATAAAGAATATATTTCAAATAAAAGTAATGAAATTCAAGATGGA
AAAACTATAGTTGGAAAAGAAGTAGATTGATCAATTTCATCTTCAAGAAAATCTGATACA
AAGTGAAGCGTTAAAAAAGTTGATGGTTCTTTAACTAACGCAGCTAACTTATCTGTTGAA
TCAATTGATTATTCAAAAGATAAAGCTAAAAAAATAGAAGAAGATCTTAAAAAAACTCTA
GAAAAATCAGGAACTAAATTTAAAGAATACTTATCAAAGACATCTCTAGATAAAGCACTG
GAATCAATACAAAAAAATGTTCAAGATAACGAATGAGATAGTTTAACACTAAGTGCTAAT
GGTATAGCAGGAATAAAAGACTACTGACAAATGTTAATTAAATCAACTAAATAGATGAAT
AAAGAAAAAGAAGCTAATTATGCTATTGAAATGCAAAACATTACTAAAACATTTTTAAAT
GGTTCTATAGTTGCTAATGATGATATTACTATTAGAGTTAAAAAGGGAGATATTCATGCA
TTAGTTGGTGAAAATGGTGCTGGTAAATCTACACTAATGTCAATTTTATTTGGTTTATAT
CAGCCAACATCTGGAATTATAAAAGTTAATGGAAAAGAAGAAATAATACCAAATCCAATT
AAAGCTAATAAACTAGGAATAGGTATGGTTCATCAACATTTTAAATTAGTTGAAGTAAAT
ACGGTTTTAGAAAATATTATTTTAGGTGTTGAACAAACAAGGGGAAAAATCTTTTTAAAT
AAAGCAAAAATGCGTGCTGAATTAATTGAAATTATGAATAAATATGATTTATATGTTGAT
TTAGATGCAAAAATTCAAGATATTTCAGTTGGACTACAACAACGTGTAGAAATTTTAAAA
ATTTTATATAGAAAAGCAGATATTTTAGTTTTTGATGAACCTACTGCAGTTTTAACTCCA
CAACAAATCCAATCTCTTTTGCAAATAATGAAAAACCTTCAAAAAGCAGGTAAAACTATT
ATTTTCATTTCGCATAAAATGGATGAAATCAAAGAAGTTGCAAATGTTGCTACAGTTATT
AGATTAGGTAGAAAGATAACAGATTTACAAGTTAGTGAAGTTAGTGGAAATGAAATAGCA
GAAGCAATGGTTGGAAGAAAACTTGTAGAAGTCAAAAATAAGTATAAAAAAATTTCATCT
GAAGAACCATTATTAGATGTTATTAATTTAACAGTAAAAAAAGATTCAAATCATAAAGTT
TATGGATTAGAAACTTTTAATGTTAAAGTAAGACCTGGTGAAATTGTAGCTATTGCCGGA
GTTGAAGGAAATGGGCAACGTGAATTAATTCAAGCAATTACAGGATTAGTAAAACCGGTT
TCAGGCGGTGTTGTTTATAAAAAAATAAACATAGCTAATAGTAGTATTAAGACAAGATAT
GAGATGGGTATGTCTCATATTCCTGAGGATCGTCATAAACATGGAATGTTATTGGATTTT
TTAGTTGAAGAAAATATTGTAAGTCAAGAAATTGATAAAAAACCATTTTCCCAATTTGGA
TTTATTAATAAAAAGGCGATTTCAAGATATGCACAAATAATTATTAAAGAATTTGATATT
AGGGGTTCAAGAAATGGGGCTGCAATAGCTAGAGGTCTTTCTGGGGGTAATCAACAAAAA
GCTATTGTAGGAAGAGAAATTAAAAGAGAACACGATTTGTTAATTGTTGTTCAGCCTACG
CGTGGTCTTGATGTCGGAGCTATAGAAAATGTTCATTCTCAAATTCTAAAAGAAAAAGAA
AGAGGTAGAGGAATTCTGCTAGTTTCTTATGATTTAAATGAGATAATGGCTCTTGCAGAT
AGGATAGTTGTTATTAACGATGGAAAATTAATTGGAGAATTGCCAGCAAAAAGAGCTAAA
AAAGAGGAAATTGGTGCTTTAATGACAGGTCAAACTTTAGAACAAATTAAAAATAATAAA
GTTAATAAAAATAGTAAGGTGGTGGTAGAAAATGCAATCTAGAATATTGTGAACATTGAA
TAAAAAGGCAAAATATTTATTTAGTTCAGATCAAACAAAAACTAAGTTAAAGTTTATAAA
AGGTTCTCTATTTTCGATTATTATGGGATTTATTGTTTCTGGTGTTTTTCTTTCATTTTT
AAAAATAAATCCTTTTACATATTTTGCTCTTTTATTTGGGATTAACTTTGATAAAAACTT
TTATCAAATAAGTTTAAATTGAATGGCAGTATATATTGTTGCAGGATTATCAATGGCTGT
TGCTTTTAAATCGGGAGTATTTAATATTGGAGCACCTGGTCAAATACTAACAGCTACAAG
CGTTTCAACTATTTTATTTTTCTATATAAAAGGTTCAAAAGCAGCAATAATAGACGCTTC
AATGATTATTTTAATGTTAATAACTTGTATTGTTTCAGCTAGTTTTTTAGCACTTATTGC
AGGAGCATTAAAAGCCTTGTTTAACATACACGAAGTTGTTTCAACTATCTTATTAAATTG
ATTAGCATTTTATATATTTAAATGATTTTTTAACAAATATGATGGTTTTTCGGGTGGTTT
ATCGTTTATAACAAAAAATATTCCATCAAATCAATTAGTTATTGGTTCAAATACTGTAAT
TATTCCTTTATTAATAGCTTTAGTTTGCGTAATTTTAGTTTGGATGTTATTTTCAAAAAC
AACTTTAGGTTTTAAGTTAAAAGCTGTTGGTTCATCAATAACTGGTTCTAAATATATTGG
AATTAATGTTAAAACTCAAATTATAAATTCATTAGCTTTATCAGGAGCAATAGCAGGAAT
TGCAGGATTTGTTTTAATGTTTACAGTTACGCCAAATAATTCTTTTGCTTCTAATAGTTT
ACCAACTGTTGGATTTGATGCAATTGCAGTTTCATTAGTTGCTTTTAATAATCCTATAGG
AATTATTCCAATTGGTTGATTATGAGCAATGATCAAAACTGGAGGAAGCCCTGTTTCTTC
ACTGTATGGTATTTCAACACAAATAAGTGGATTAATTTCAGGAGTTCTTATTTACTTTAC
AGCAATTGTTTCTATATTTATTGTTTTTAAACCTTGAGAGTTGTTAAAAAACAAATTTAA
TCTACTAACATCACCTATATGTAGAGAAATTTTTTGAAAGTTATATTTATATCTTTTAAA
ATTAAAATTTAAAAAAATCTTTTTAATTTTTATAAGAGAGTATAAACAACAAGTAAATGA
TAGTTATAAAAATTATGTTGTTAAAAATAAAATTAAAAAACAAATGCAATTACCTCACTT
GTTTTGAAATGGTAGAAAAAATATTAAACTAGAATTTAAAAAAGATATTAACCAATCAAT
CGATTTAATTAAAAATAAAATTACTGATATTAAAGCATTTGTTAAAGAAGATAAAACAAG
ACTTAGTGTTAATGGATTAAAAACCAATTTAAAAGAACAATTAAATTTAATAACAACTAA
ATTTGTTTTAAAATCTTATGATTTAGATTTAAAGTTAGCTGATCATAAATATAAAATCAC
ACAAGTCAAACAAAATATTTTAAATAAATATCAATCAGATATAGAACAAATTAAAAAAGA
ACACAAGTTAAAAATTCAAGAAATTAAAGTTTTTAAAGAAGCACAAATAGGAGTTTTATT
TCACGAATTTCAATATCGTGATAATGTAATTGAAATTAAAGCTAATAAACTAAAAACTAT
TGCATTGCTTAATGAACAAATTAAAAATATTAAGTCTAAGTTTAATTTACAAAAAGAAAA
TTTGAAATTGAATAGAAATTCATATGATAATAAACATTTAGAACAAATTAATAAAATTAA
ACAAGAAATTAAAGAAGTTAAAAAGCAAACTAGTGTTAAGCTTTTAGAAGAAAAAAATAA
ATTTAAAACTCAAAAAGACAATGTTAAAAAAGAAAAGGTTCAATTACAAACTATTTTAGA
ACAATATAAAACTTATCTTAAAGAAGAAAAACAACGCTTTATACAAGCTAAAAAACAAGC
TCTTGCTAATAAACATAAACGCTTAGAATTTATTGATATGAATCGTTCTAAAATAGAAGT
TAATAAGGCTATTGTTTTATTAAATGATCTAAAAACATTAGTTATGACTAATATAGATAA
AAACTTAAATAGACAAGCAATAAAATCTAATGATAAAACTTTAATAAAGGCTTTAAAAAT
AAAGTCACAAATAGATGAAATATTTGGTTCTAATATTATTAGTGAATATGATGCACCTGA
ATATATTAAGCAAAAAGTAAAAATAAGTTTAAAAACATTTAAATTAATAATCTTTTTAGA
AAAGCAAATTTCTTATACTAATTGTAGAGTTGAAGAACAAGAATTAATTAATAACTATAA
AACTTGAATTGATAAAGCAAATCAAATTATTGATAAAGATAAACAACAATATTTATTAGC
AATTAAGCAACAGCCAAGAGAAACACTAACTGATTTAGAGCAATTATTTAACTTAGAAAA
AACATTAAAACAACAAACTAATTTAAAGATTATGAATTTATAAATGGCAATTTTATTTAA
TAGTAGTATTTTAACTTGAGGGCTTGCTTTAGTTGGTGTTTTATTGTTTGCTTCTCTATC
ATCACTTGTTAGCGAAAAAGCAGGAGTTGTTAACATTGCTGTTGAAGGTATGATGATTAT
TGGAGCTTTGGTTGTTTCTATCTTAGGAACTTATTTAACAACAAATGATCAAAAAAGTAA
TTATACTCAAATACCAATAGTTTTACTAGCGGGAGTAATTACAGCAATTTTTGCACTATT
ACATGCTTTTCCATCAATCAGATTAAAAGCAAACCAAATTGTTTCAGGAACTGCGATTAA
CATTTTAACAATAGGTCTTGGAATATTTTTATCAACATCAAATTGATTTGGAAAGCAATC
ACAAGTTATTGCTAGTGGTTATACTTCAATAAATGTAATTAATATAACTAAAACAGTTGG
TTCTAAAACTCAAGTAGTTGCAAGTATGTTACCTATTTGAACAATAATAGCTATTATTCT
TGCGATTGGATTATTTGTTTTTTTTAAATATACAAAACAAGGAATGAGATATGCAATGGT
TGGAGAAAACCCAAATGCTATTGATGCAGCTGGAATTAGTGTAACTAAATATCGATATGT
TGCAGTAATTTTATCAGGATTTTTAGCAGGAATTGGAGGAGGAGTATTTGTTGTTACTAC
AGTTAGTGGTGGTGGATTATTTAGTGGAAATATATTCGGATATGGATTTTTAGGAATTGC
TATTATGATTTTTGGGCAATGAAGAATTCTATTTATTACAATTGGAGTTATTATATTTTC
ATGACTATTTGCTTTAGGACAACAAATAGGAACAATTTCAACAAATAAAACTATTCAAAG
CATATCAATTTTATTTAATACTTTACCATTTATTTTAACTATTGTTGCAATGCTATTATT
TAGTAAAACTTCTAAAGCTCCAGCAGCAGTTGGAATACCATTTGATAAATCAAAAAGATA
AATGTCACAAGAATATAGTGCAGAATCGATTAAAGTTTTAAAAGGTTTAGAAGCTGTTAG
AACACGTCCTGGAATGTATATTGGATCAACTTCAAAAACAGGGTTACATCATTTAGTATG
AGAAATTTTAGATAACTCAATTGATGAAGCAATGGCTGGATATGCTGATTTAATTAATGT
AACTATAACAAAAGAAAATGAAGTAATTATCCAAGATAACGGAAGAGGAATTCCAGTTGG
TATTAATTCAGATACTAAAAAATCTGCATTAAGTTTAGTTTTTACTCAATTGCATGCTGG
AGGAAAATTTGATTCAGAGACTTATAAAATTTCTGGTGGTCTTCATGGAGTTGGAGCTAG
TGTTGTTAATGCTTTATCTCTATATGTTGAAGTTGAAGTTTATAGAAATAATATTCACTA
CCATCAATTGTTTAGTGAAGGTGGTACTAAAGAATCAGAATTACAACAACTAGGTCACAC
CGATTTAAGAGGAACAAAGGTTAAATTCAAACCAGATCCCGAAATTTTTAAAGAAGCTGT
AGTATTTGATTATGAAGTTATTAAAAATAAAGTTAAACATTTAGCATTTTTAAATAAAGG
TTTAAAAATTACTTTAACTGATGAAAGAATTGAAAAAACAGTTGAATACTTGTTTTTAAA
TGGGATCTTAGACTATATTAAAGAAAAAAATGAAACTAAGAATAAAATAAACCCAAATAT
TTTTTATGTAGATTCAAAATATGAAGACATTGAAGTTGAAATGGCACTTCAATATAATTC
TGATTATCAAGAAAATATCATTACTTTTGTAAATAATATTAACACTCATGAGGGTGGAAC
TCACGAGGATGGTTTAAAACAAGCTCTAATTAGAGATATTAATAGATATGCTGATACAGT
AATAAAAAATAACAAAACTCCTTCTAAATTCTCTTGAGATGATATTAAAGAAGGAATGAT
GTGTATTTTATCAGTTAGACATACAGATCCACAATATGAAGGTCAAACTAAAACTAAACT
TTCAAACCCTGATGCTAAAGAAGCAGTTAATATAATCATTGGAAATGCTTTTGAAGAGTT
TCTATTAAAATCACCAGAAGACGCTAAAGCTATTTTAGATAAAAATGTTAATGCTCAAAA
AGCAAGAATTGCAGCTCAAAGAGCAAGAGAAGAAACTAGAAGAAAATCTGCACTAGATTC
ATTTTCACTACCAGGTAAATTAGCAGATTGTGAAACCAAAGATTCAAATATAGCTGAACT
TTATTTAGTGGAGGGAGATTCAGCTGGTGGTAGTGCTAAAACTGGAAGAAATAGAAAATT
TCAAGCTATTTTACCTTTGAGAGGTAAAGTATTAAATGTTGAAAGAGTAACTGAAGCTAG
AGCTTTTTCAAATAATGAAATTAAATCAATTGTTACAGCTGTTGGTACTGGAATAAAAGA
AGAATTAGACTTATCTAAATTAAGATATAAAAAAATAGTAATTATGACTGATGCTGATGT
TGATGGTGCTCACATTAGAACATTACTACTAACATTCTTTTATAGATATATGAAACCACT
TGTTGCTAATGGTCATATTTATATAGCTCAACCTCCTTTATATAAAATTGAAGCAGGTAA
AAAAATAGCTTATGCCTATACTGATAATCAATTAGATGAACTAAAAAATAATGGATTTAA
TAATTTAAAATACACAATTCAACGCTATAAAGGACTTGGAGAAATGGATCCGCTACAACT
ATGAGAAACAACAATGGATCCACAACAAAGAACTATGTTACAAATTTCACTTGAAGATGC
TACTTTAGCAAATGAAGTATTTTCAGATTTAATGGGCGAAGATCCTGAGTTAAGAAAAAT
TTATATTCAAGATAATGCTAAATTTGTTGAAAATATAGACTTTTAGATGGCTAAAATCAG
TAAAAGATTCAAAGAAGCTTTAAGTAAAGTTGAAAAAAATAAAGTTTATCCATTAAATAA
AGCTTTAGATCTAGCAAAACAAACTGCTACAACTAAATTTGACTCAACAGTTGAAGTTGC
ATTTAATTTAAATATTGACCCAAGAAAAGCTGATCAACAAATTCGTGGTGCTGTAGTTTT
ACCTGCAGGAACTGGAAAAACTCAAAGAGTTTTAGTTTTAACTAATACTAAAACTAAAGA
AGCTGAACAAGCAAAAGCTGATATTGTTGGTGGAGAAGAACTAATCAATAGAATTAAAAA
TGAAAATTGATTTGATTTTGATATTATTGTTGCTACTCCAGAAATGATGGCAAAATTAGG
AGCAATTGGTAAAATTTTAGGTCCTAAAGGATTGATGCCAAATCCAAAAACTGGAACTGT
AACTATGGATGTTGCTAAAGCAGTTGATGATATTAAAAAGGGAAAAGTTGAATATCGTGC
TGATAAAGAAGGAAATATTCATTTAATTATTGGTAAAGTTTCATTTGAAGCTGAAAAATT
AGAAGAAAATTTCAAAGCTGTTATTGATGAAATTAGAAGGGTTAAACCTCAAACTGTAAA
AGGTGATTACATCAAAAATATAACTTTATCAACAACAATGGGTCCTGGTATCAAAGTTGA
ATTTTAAATGGCTTATAAAATTCGAAAAATCAATCGTAATGTAGAACGTCGTGATTATAC
TAAACTATCAATGAATCTTTCTTTGCCAAATTTAATTGGTATTCAAACTGAAACTTTTGA
ATGATTTAAAACTAAAGGAATTCAAGAAGTTTTAGATGAATTTTTCCCAATTTTATCATT
TGATGGATCTAGTGTTTTAACTTTAGAAAATTGAGGTTTTAAAGAACCTAGATTATCTGT
TAGACAAGCAAGAGAAGAATCAAAAATTTATGATGCTCCAATTTATGCAAATCTAAAATT
ATCAGTTAATAAAACTGAAGAAATTCAAAAAGAATTTGATGGTGTTGATCAAGAAGATAC
TTTAAAAGTTTTAACTCATTGATTAGAAGAAAAAACTGGTAATGGTAATATAACATTTAA
ACAGCAATCACAAAATTCTTATTTTTTTGAAATAACTATTAAAAAATCTGAAAAACCAGA
TTTAATTCAAATTGATATTATTGAAGATAAAAAAACTTCATTGATTTGTAATGTATCTAT
TTATAAATCAGGTGAAGTGTTTTTAGGTGATTTTCCATTAATGACAGAAGCTGGAACTTT
TATTATTAATGGTTCTCAAAAAGTCATTGTATCTCAATTAGTAAGATCTCCAGGAGCTTA
TTTTAATAAAGAATTAAATCGTAAAACTGGAGAAATGATTTATTTTGCAGACATCATTCC
AAGTAGAGGAACTTGATTAGAATATGAAACTGATTCTAAAAAAATCGGAAGCGATGCAAT
TAATCCTTTATATGTAAAAATTGATAAATCAAGAAAAACTACAGCTACTTCTTTATTATT
AGCTTTTGGTATTAGTAAAGATGATATTTTAAATATTTTTGATAATGATGAAGTACTAGT
TGAAACTCTACAACAAGATTCAATTATTGGAGATTTTAAAATAGATTGATCAAATCAAGT
TCAAGAAATTTATAAAAAAATTAGACAAGGTGAAACCGCAACTAGTGAAGGTGCTTCTAA
ATTTATTAATAGTATTTTATTTGATAAAAGAAAATATGATTTAACTAAAGCTGGAAGATT
TAAATTAAAGCAAAAACTTTCTATTAAAAATAGAATTTTAAATAAAGTTATAGCTGAAGA
TATTCTTGATGCTAATAATAATGTGTTAATAGCTAAAGATACTGAAGTTACTAAAAATAA
TATTCAAGAAATTTCTAAAATTTTAGATCAAGATGTAATGAGTATTGATTTAAAATATCT
ATCTGATATTCCAGGAAATAGAAAAGTTCAAAAAATTAGAGTTTATAAAGATAGTGAACT
AAAAACTGATACTACTTGTTTAATTGGTTTAACTAGTTCATCTAATGAAGAATTCATAAC
AGTGGCTGATATTTTATCAACTGTTTCTTATTTATTAAACTTAAAATATAACATTGGTGA
AATTGATGATATTGATAACTTAGGAAACAGAAGAGTTAGAACTGTTGGTGAATTATTACA
AAATCAATTTAGAATGGGATTAAACCGTATTGATAAAAATGTTAAAGAAAAATTAGCTAC
AAGTGACTTGTATAAAGTTAAAACTTCAACAATTATTAATGCAAAACCTTTAACTGCAAT
TATTGGTGAGTTTTTCAATTTATCACAATTATCTCAATTTATGGATCAAATTAACCCATT
ATCAGAATTAACTAATAAACGTAGATTAACAGCTTTAGGACCTGGTGGTTTATCAAGAGA
TAGAGCAGGATTAGAAGTGCGTGACGTTCACCCATCTCATTATGGAAGAATTTGTCCTAT
TGAAACACCAGAAGGACCAAACATTGGATTAATTAATAACTTGTCAACTTATGCAAGAGT
TAATGAATATGGATTTATTACAACTCCATATAGAAAAGTTATTAATGGAATCATTCAAAA
TGATCAAGTTGAATATTTAACAGCCGATCAAGAAAAAAACTTTATTATCGCTCAATCTAA
TGTTAATCAAGATGAAAATGGAAAAATTTTAGATGAAACTATAGTTTCACGTTTTAATGG
TGATGACTATATGGCTAAAGTTGAAGAAATTCATTATATTGATGTTTCTCCAAAACAAAT
TGTTTCAGTTGCTACAAGTGGTATTCCATTTTTAGAAAATGATGATGCCAATCGTGCTTT
AATGGGTGCTAACATGCAACGTCAAGCAGTACCTTTAATTAAGCCAGAATCACCAATTGT
TGCAACTGGTATTGAATTTGAAGCAGCACGTGATTCAGGTGAGGCTATTGTTGCAAAAGA
AGATGCAATTGTTAAATATGTTGATTCAAAAACCATAATTACTGATGGAGAATCTGGAAT
TAGAACTTATATCTTATCAGATTATGAAAGATCAAATAATGGAACTTCATTGACTCAATC
ACCGATCGTTAAAGTTGGAGATGTTGTTAAAAAAGGTGAAATTATTGCTGATGGTCCATC
AATGGATCAAGGTGAATTAGCAATTGGTCAAAACGTGGTTGTTGCTTTTTCAACTTATAA
TGGATACAACTTTGAAGATGCTATTGTTATGAGCGAAATAATTGTTATAGATGATCGCTT
TACTTCAATTCATATTGATGAATATACTTTAGAAGTAAGAAATACAAAACAAGGTCAAGA
AGAAGTAACTAGAGAAATTCCTAATATGTCAGAACAAGCTAAAAGGCATTTAGATGCTGA
AGGAATTGTAGCTATTGGTACTGAAGTTAAAGTTGGAGATGTTTTAGTTGGAAAAGTAAC
TCCAAAAGGACAAGTTCAACTTTCTCCAGAAGACAAATTATTACATGCTATTTTTGGTGA
AAAATCTAGAAATGTTAAAGATAATTCGTTAAGAGTTCCAAATGGTGGAGAAGGAATTGT
TCAATCAATTAAACGTTTTAAAGCAAAAAGCGCATTAAATCCTGATGGAATTGAATTACC
AGCTGACATTATAGAAGTAATTAAAGTTTATGTTGTTCAAAAACGTAAAATCCAAGAAGG
AGATAAAATGTCTGGTCGACATGGAAACAAAGGTATTATTTCAAGAATTTTACCTATTGA
AGACATGCCGCATTTAGAAGATGGAACACCAGTTGATATTATCTTAAACCCACAAGGGGT
TCCTTCACGCATGAACATTGGACAAATTTTAGAAATCCATTTAGGAATGGCTGCTAAAAA
ACTAAATCAAAAAGTTATTACTCCTGTTTTTGAAGGATTAAATGAAAAAGAATTAGAAGA
AATAATGGCTGAAGCTGGAATGACAAATTATGGTAAAGTTACTTTAATTGATGGTCAAAC
TGGTGAACCATTTGATAAACCAATTGCTGTTGGAGTTATGTACATGTTAAAACTATCTCA
CATGGTTGATGATAAAATTCATGCACGTAATGTTGGTCCTTACTCATTAATTACTCAACA
ACCATTAGGAGGAAAAGCTCAAAACGGTGGTCAACGTTTTGGAGAAATGGAAGTATGAGC
TTTAGAAGCTTATGGAGCTGCTCATACATTACGTGAAATTTTAACAATTAAATCAGATGA
CATTAAAGGTCGTTCAAAAACTTATGAAGCAATTGTTAGATCAAAAAGAATTCCTGAACC
TGGAATTCCAGAATCATTTAACGTTTTATCAAAAGAGATTATGGGATTAGGATTTAATAT
GTATATGATTGATGAAGTTGGTGAAAAATCAGCAATTAATGCATATGATAAAAAGGACTT
TGAAATTGATAATTATGATGATGAAATTCTAATCAAAACTGATAATTTATACATTGATGA
TCAAGATGTTGATGCTGAATTTGAAGATTTAACTTATGTTGATGAAAATGATATTTTAAA
CTCATTTGAACTAGATAATGAAGAAGAATAAATGGAAAATTTAAATCGTAAAAAAGCAAT
AAAAATTGAATTAGCTAACCCTGATACAATTCGTTCATGATCACATGGAGAAGTTTTAAA
ACCAGAAACTATTAACTATAAAACATTAAAAGCCGAAAAAGATGGGTTATTTGATGAAAG
AATTTTTGGTCCAACTAAAAACTATGAATGTGTTTGTGGAAGATATAAAAAAGCCAACCC
TATGAATAAAGGGAAAAAATGTGAAAAATGTGGTGTTGAATTAACTGAATCAATTGTTCG
TAGAGAAAGAATGGGACATATTGAACTAGAAGAACCAGTTACTCACATTTGAATGTTTAA
AGTTGCTCCTTATAGAATTGCTGCAATTCTAGATTTAAAAGCAAAAGAACTAGAAGAAGT
AGTTTACTTTGTTTCTCATATTGTTCTAGAACAAGGTAATCAAAATCATTTTCTAGAAAA
AGAAGTTTTAGATTTAGGTTCATCAAGAATTACTAAAACTAGAGAAAAATTGCAACTATC
AATTTTAGATGTTATTGATCAAATTAATGATCCTGACCATAGAGATACTAAGAAGGCTAA
TAGATTATTAGAAGAATTAAAAAATACTTCTATTCCATTTTCAATAGATGAAGCAACTAG
CTTAATTAGTAAATATACTAATGCAAAATTTGGAATTGGAGCTAGAGCTGTTGAATATTT
ATTAGAAAAAGTAGATTTAACTAAAGAAATTGAAGCAATTAAAATTCAACTTGAAAATTC
TAAAAAAACCCCAAATGAAAGAACTAAATTATTAAAACGTTTAGAAACTTTTGATTCTTT
AAAACGTTCTAAACAACGTCCTGAATGAATGGTTATGAGAGTAATTCCAGTTATTCCACC
AGACATTCGTCCTATTATTCAATTAGATGGTGGTCGTTTTACTACTTCTGAAATTAATGA
TTTATATAGAAGAATCATTATTAGAAATGAAAGATTAAAAAAAGTTAAAGAAATGGGTGC
ACCTTCAATTATTGTTAATAACGAAAAACGTATGTTACAAGAAGCTGTTGATGCTCTATT
TGATAATGAAAGAAAGCCAAAACCAGTTCAAGGAAAAAATAAACGCCCATTAAAATCTTT
AACTAGTGTTTTAAAAGGAAAACAAGGTCGTTTTAGACAAAACTTATTGGGAAAACGTGT
TGATTATTCAGCTAGATCAGTTATTGCAATTGGACCAGATCTAAAAATGTATCAAGCAGG
TTTACCAAGAGAAATGGCAATTACTTTATTTAAACCATTTGTTATTCAATGACTTCAAGA
TCATGAGTATGCTGAAAATGTTAAAATTGCTGAAAAAATGTTATTGCAAAATGATCCAAA
AGTTTGAGAGGCACTAGAACAAGTAATTAAAGACAGACCTGTATTGTTAAACCGTGCTCC
TACATTACACCGTTTGGGAATTCAAGCATTTGAGCCTAAATTAGTTAAAGGAAAAGCAAT
TCGTTTACACCCACTAGTTACAACTGCATTCAATGCTGACTTTGATGGTGATCAAATGGC
AGTTCACGTACCTATTACAAAAGAAGCTGTTGCTGAATCAAGAGCTTTAATGTTGGGTTC
AAGTGCTATTTTAGGACCAAAAGATGGAAAAGCTATTGTTACTCCAGGTCAAGATATCAT
TTTAGGAAATTATTATTTAACTACTGAAGAAAAAAACGCCAAAGGACAAGGAATGATTTT
TTCAAGTTTAGATGAAGCGTTTATGGCTTATAATAGTGGTCAAATTCATTTAAACTCATT
GATTGGAATTGCTTTATCAGCTTTACCTGAAGAAAAATTTAGTGATAAAAATCAAAGATT
AAATTCTTATTTATTAACAACTGTTGGAAAACTTTACTTTAATCAAATTTTTGATGATAA
TTTCCCATGAATTAATTCAAATAATATTTGAAATGCTAAAGAAGCAGTTAAAGAATTCAT
TTATGATTTTTCACAAGATATTGATAAAGTAATTGAAAATGTTCAAGTTCAACAACCAAT
TAAGAAAAAAGAATTATCACTTATTATTGAAAGATACTTTGAAACTCATGGAGCTAGAAA
AACTGCTGAAATGCTAGATAAAATGAAAGATCTAGGATTTAGTTTTTCAACAAAATCAGG
AACCACAATTTCAGCTGGAGATGTTGTTGCTTTTACTCATAAATATGACGAATTTAAAGA
AGCAGATCAAAAAGTTGAACAAATTACTGATTTTTACAATATGGGTATGTTAACTAATAG
TGAAAAGAAACGTAGAATTATTGATGTTTGATCAGAAGTTAAAGATAAAATTCAAAATGA
ATTAGCAACAGTACTACGTAAAGATGTTAAAAATCCAATTTTTGTAATGGTTGATTCAGG
AGCCCGTGGTAATGTTTCAAACTTTACTCAATTAGTTGGTATGCGTGGATTAATGAACGA
TACTAAGGGAGATATTAAAGAAATTCCTATTAAGTCTTCATTCCGTGAGGGATTAACTGT
TTCAGAATATTTCGTTTCAACTCATGGAGCTAGAAAAGGTATGGCTGATATTGCCTTAAA
AACTGCTGACTCAGGTTATTTAACTAGAAGATTAGTTGACGTTAGTCAAGAAATTGTTGT
TGTTAATGAAGATTGTGAACCAACCAAAGGATTTGAAGTATCAGCTATTATTGATACAAA
ACATGATAATGTTATTGTTCCATTAAAAGATAGATTGGTTGGAAGATTCACATTTAAAGA
CATTTATGATGATGATAAAAATCTAGTTGCTTCTGCTAATACATTAATTGATAAAAATAT
TGCTGAAAAAATTATTATGTCAGGAATTAGTTCAGTAATTATTAGATCAGTTTTAACTTG
TGATAATAAACGTGGTGTTTGTCAAAAATGTTATGGACTAAACTTAGCTACTGCTTCAGT
TGTTAATATTGGTGAACCAGTAGGAGTTATTGCTGCTCAATCAATTGGAGAACCGGGAAC
TCAATTAACAATGCGTAACTTCCATACAGGAGGAGTTGCTGGTAATGTTGATATTACTCA
AGGACTTCCTCGTATTAAAGAATTATTAGATGTTACAACTCCAAAAGGTGCTGTTGCTAT
AATTTCTGAAGTTGATGGAGTAGTTAGTGAAATTGAAGATTATAATGGTGTATTTGTAAT
CAATATTGTTACTGAAAATGAAGAAGTTAAAAAATATAAAACTGAATTTAATTCAGTATT
ACGTGTTGAACAAGGATCAAGTGTTATGGCCGGTCAAAAATTGACTGAAGGAGCTATTGA
TTTACATCAATTATTAGAATTTGGTGGAATTCAAGATGTGCAAAATTACATTTTAAAAGA
AGTACAAAAAGTTTATAGATTACAAGGTATTGAAATTTCAGACAAATATATTGAAATCAT
CATTAAACAAATGTTAAACAAAGTAAAAATTACTGATAGTGGTGATTCTGATTTATTACC
TGGAGAAATTATTACAATTCAAAACTATAAAGAAGTAGTACAAGATTGTATTGTTAAATC
AATTAGACCACCTTTATCAAAAGCACAAATTTTTGGTATTAAAAAAGCACCTCTAGAATC
AAGCTCATGATTATCTTCTGCTTCATTCCAAGATACTGCTAGAGTATTAACTAGAGCAAT
TATTAAAGGAAAAGAAGATAAATTAGAAGGATTAAAAGAAAATATTATGTTAGGTAATTT
AATTCCAGCCGGTACTGGTTTAACTGGAACTCAAGAAGTTGAACAACTAGCAGAACAATA
TCATAACAATGAATATTAAGTGTTATCTTTAGGTTTTAATATAGCGATTAACGCAACAAC
TCAAGGTGTACCAAAAATTATTGAATCGCTATTTCCTAATTTACCAAATTTTATAGCTCA
TTTATTAGCAACTATTGTTTTAGTTATTGTTTTAGCAAAATTAGTTTATAAACCATATAA
GCAAATGATTGAAAAACAAAGACAAAAAATTACTGAAGTTTTAAGTGATGCTATTGAAAA
ACAAACGCAAGCAAACATTAAAATAAAACAAGCAAACTCATTACTAGAAGAAGCTAAAAC
CGAATCAGTATCAATCATTAACACAGCTAGAGTAGATGCTGAAATTCAAAAAAATAAAAT
TATTGATAACGCTAATTTACAAGTAAAAAATATTCAGTCATATGCTCAAAATTCTATTAA
ACAAGAAAAAATTAAAGCACAATTAGAAATTAAAAATACTATAGTTAATTTGGCAATCAA
TTCAGCTGAAAAAATCTTAAGTAAAGAAATTGATAAAAATACAAATAAAAAACTTATTGA
AGAGTTTATTAAAGATTTAGATTAGATGCCAAATTTGAGTGGATTAAAAACAGAGATTTC
ATCTGTTAGAAATATTTCAAAAATTACTAATGCAATGCAACTTGTTGCTTCTGCTAAATT
AAGAAAAATTAGTAAAAAAGTAATTGATACTCATAATTATGTTAGTGAAGTATATTCTTT
ATTTAATGATATTATCAGACAAACTGATAAATCTGTTTTTTTAAAAGAAAGTAATTTTAA
AGCAAATAAAACTTTGTGAGTAGTTATTAATTCTAATTTAGGTTTGTGCGGTGGTTATAA
TTTAAATGTTAATAAATTAGTTTTACAAAATCTAAAATTAGAAGATGAAATTTTTGCTAT
TGGTTCTAAAGCTGTATCTTTTTTTAGATCTAAAAAAATTAAAATTAAAAATCAAATTAC
TGATATTGATATTAATTTTACAAATAAAAAAGCTAGATCAATTAGTAATGATCTATTAGA
TATGTATATAAATCATGAATTTGATGAAATCAAGATTGTTTACACTAAATTTATTAATAA
TGTAACTTTTGAACCTGCTATAATTAGAATTTTTCCAATTATTAAATTAGAAAATAATTT
TAAACACTCACAAAGTCTAGTATTTGAACCTGACGCTGAACAAATTTTAAGTAGCACAAT
TCTAATTTATATTAATGCAATTATTTATGGAACTATTATAGAGTCGCAAGTTAGTGAACA
AGCTTCAAGAAGAACTGCTATGGAAAATGCAACAAACAATGGTAAAAATCTTGAACAAAC
TTTAAGTTTAAAATATAACAGACAACGTCAAGGTGCTATTACTCAAGAAATTAGTGAAAT
TGTTTCTGGAGCTAATAATAAATCTTAGATGGTATCTAGTAAAAAAACAATAGATAAAAA
CAAAACTCAAGTTATTGGCAAAATTATTCAAGTATTAGGCTCAGTTGTTGATGTTAAGTT
TTCAGAAAATAATATACCAAAAATTTATGATGCATTAGTTGTTGATAATAATGGCAAAAA
ATTAGTTCTTGAAGTTGAACAAAACATTGGAGATGAAATAGTTAGAACTATTGCAATGGG
TCCAACTGAAGGGCTAAGAAGAGGATTAGATGTTATTAATACTAATTCTCCAATTACAGC
TCCAGTTGGAAATGAAGTTTTGGGTCGTATGTTTAATGTTTTAGGTGATCCAATTGATGA
AAAACCAGATTTAGATGTTAAAAGATTGCCAATTCATAGAGATGCTCCAATTTATGAAGA
ACTAGTTACAACAACTGAAATTCTAGAAACTGGAATTAAAGTTATTGATTTAATGATTCC
ATTTACAAAAGGTGGAAAAGTTGGATTATTTGGTGGAGCTGGAGTTGGTAAAACTATTTT
AATTCAAGAATTGATTAATAATATTGCAAAAGCTCATAATGGGGTTTCAGTTTTTGCTGG
AGTTGGTGAGAGAACTAGAGAAGGAAATGATTTATATCACGAATTCATTGAAGCTGGAGT
TTTAAATAAAACTTGTTTAGTATTTGGACAAATGAATGAGCCACCAGGAGCTAGAATGCG
TGTTGCTTTAACTGGTTTAACTATTGCTGAATATTTTAGAGATAAAAAAAATATGGATGT
TTTATTATTCATTGATAATATTTTTAGATTTACTCAAGCAGGTTCAGAAGTTTCAGCTTT
GTTAGGACGTATGCCTTCCGCTGTTGGATATCAACCAACTTTATCAACTGAAATGGGTTC
ACTACAAGAACGTATTACTTCAACAAAAAATGGATCAATTACTTCAGTTCAAGCGGTTTA
TGTTCCTGCTGATGATCTAACAGATCCAGCACCAGCTACTACTTTTACTCACTTAGATGC
ACGTATTGTTTTAGATAGATCTATTGCTAGTTTGGGAATTTATCCAGCAGTTGATCCACT
TGCTTCTTCATCTCGTGTTTTAGATCCAGAAATTGTTGGACAAGAACACTATGATATTGC
TTTAAAAATACAAATTACTTTGCAAAAATATCAAGAATTACAATCAATTATTGCAATTTT
AGGTATGGATGAATTAAGTGAAGAAGATAAATTAATTGTTCAAAGAGCAAGAAAAATTAG
AAATTTCTTGTCACAATCATTTTTTGTTGGTGAAAAATTTACAGGAAGACCTGGAGTTTT
TGTTAAAGTAAGTGACACTGTTAGATCATTTAAATCTATTTTAAATGGTGAAGTTGATCA
TATTCCTGAAACTTATTTCTTATATTCTTCAACTATTGATAATGTTATTGAAAAATATAA
CAAAGACAAAGATAAATAAATGGAATCTAAAATTATTGAAATTTTAAAAACTAACAAACA
TAAAGTTAGTTTAAATAAACTATTGACTTATTTTAATGCTTTAGATTATTCATTAATTAA
AAACTACTTAGACCAATTAGAAAAAAATAATAAAATCACTATTTCATTAGAAAATAATAT
TTACTTATTAGATCAAATTTATAAAAAGGGAACTATTAAACTAAATCCAAAAGGTTTTGG
ATTTATAAATGATATTAATAAAATTAATGATGAAGATCATTTTATAGCTGGAGTTGATCT
AAATAATAGTATTCACCAAGATGAAGTAGTTTATATTTTAAAACAAGAAGAAGATAATAG
ATTAAAAGCTATAGTTATTGATCTAATTAAAAGAAATAAAGTTTATTTAATTGGTGAAAT
AAATAGAAGTTTTGATAAAAGATTTTTAGATTTCATTCCAAACGATAAGTCATTTGATAG
TTTTAGATTTGTAATTGTTAATAAGAACGAATTTAAATATGAAGAATTCAATATTATTAA
AGCAAAAATTATAAGTTGTAAAGAACGTAAAATTTTTATAAGACTTATAAGAATTATTGG
CAATAGTAAAAAAGCAAGTGATCGCATCTTAGCAATAGCTGAAGAATTTGACATAAAAAC
TAGTTTTGATAAACAAACTCTAGATAATGCAAAACAAATTAATTTATCAACTGATAAACT
AGAAAAAGAATTTTTAAAAAGACAAAATAATTCTTTAGTTAATAAAACGATCGTTACAAT
TGATGGAATTGATTCAAAAGATTTAGATGATGCAATTTGTGTTGAAAAATTAGAAAACAA
TAATTATAAACTATTTGTTGCTATTGCTGATGTTTCTTATTTTGTTAGATACAAGACCGC
TTTAGATAAAGAAGCTTTATTAAGAGGTAATTCGACTTATTTAGCAAATAAAGCAATTCC
AATGTTACCAAACATTTTATCTGATGATTTGTGTTCATTAAATCCAAATACTAAAAAATT
AGTTTTTGTATGTGAAATGGAATTTGATAATAACGCAAACATGTTAATTAAAAAAGTTTA
TGAATCAGTGATTATTTCTAAAGCTAGATTAAATTATGACGAAGTAAATAATTACTTTAA
AACTAAAACTTGAACTCATGATGATAAAACTAAAAAAATGTTAGACATAGCTTATGAATT
GTATAAAAAACTAGAAGATCTAAAAGCTAAAAAAGGAACTATTAGTTTTGATGTTAGAGA
GCCAAAAATTATTTTAGATAAAAATTTAAATGTAATTGATATTAAAACAAAAACAGCTGA
TCAAGCTGAAAAATTAATTGAACAATTTATGGTAAGTTGTAATGAAGCAGTAGCTGAATT
AATCTATCAAAAAGATTTACCTTTTTTATATAGAAATCATAATAAACCAGATGAAGATGA
ACTAATTAATTGGTATAAATCACTAAAGACATTTGGAATTAATCCTAAATTAACTAATAA
ACAAGTTTTAGATCCAATATTTATCAATCACACTTTAAGTCAAATTAAAGAACAACTTAA
AGATGAAACTGAAGTTGAATTATTAAATATTTCTTTATTAAGATATATGGATAAAGCTAA
ATATGGATTAGAAAATATTGGTCATTTTGGTTTAGCTAGTGATTGTTATACTCATTTTAC
TTCTCCAATTAGAAGATATTCAGATTTATTAGTTCATAGATATCTAAAACAATATCTAAT
TACAAAAGATCTAGAAAAAACTAGTTTAGAAAATAATACAAATTATGTTAATAAAGTAAG
TAATATTATTAATGATACTGAAACTAAAAGTGTTGAATGTGAAAGAGAAGTTATTAAAGC
GTGTATGTGTGAATATATGCTAAATAAAGTCGATAATACTTATACAGCAACAATTTCAGC
AGTTTTAAAATTTGGAATTTTTATTCAATTAGATAATTTAGTTGAAGGATTAGTTCATAT
TTCAAATATGAATAGTGATTTAGTTTATGATGAAACTAACCGTATTTTAATTAAACCTGA
TAATACTTATTATAGAATGGGTCAAAAAGTCAAAGTTAAACTAATTAATGTTGATATTAA
AAAAAGAACAATTGATTTTGTTTTAATAGAATAAATGCATTCAAATGTTAAAAAGGTTAC
AGATAAAGATGTAATTAAACCAGTTGGTGTGCCTTTTGTAGTTTATTTTTCTTCAATTTC
AAATAATACACACAGATTTATTCAAAAACTAGAAATAGAAAATTTAAGAATCCCTTATGA
AATAGAACAATCAATTAGTGTTGATCGTGATTATGTTTTAGTTACACCAACTTATAGTGG
TGGGGGAGAGTATGTTAAAGGTGCAGTACCAAAACAAGTAATTAAATTTTTAAATAATAA
GCAAAATAGAAGTTTTTGTAGAGGAGTTATATCATCTGGTAACACTAATTTTGGTGATAC
TTTTGGAATTGCTGGACCAATTATTTCTAAAAAATTAAATGTTCCTTTTTTATATCAATT
TGAATTATTAGGAACACAACATGATGTTAGTCAAATAAAACAAATACTATTTAAGTTTTG
AGAGGATGGCAATAATGAACGAAAATAAAAGCACAATCGTTTTAGATGATGTTGATGATG
AATATATTAAATTAAATGCTAGATCTAAGATCTTTTCAAAAGATCAAGATAATTTTCAAT
TAGATGTTAAAGCAGCTGAATTATATTTAAAAAACTATATTGAACCTAGAATGAAAAAGT
TTTCTAGTCTAAAAGAAAGATTAGATTATTTATTAGAAAATCAGTATTATGATTCAGAAA
TTTTAAATAAATATAGTTTTGATCAGATTAGTCAATTAAATGATTATGCTTATTCATTTA
ACCATCATTTTCCAAGTTTTATGGGAGCTTTAAAATTCTTTAATGCTTATGGATTAAAAA
CTTTTGATACTACAATGTATTTAGAAACTTATACAGATAGAGTATTAATGAATGCTCTAT
TTTTAGGTAATGGTAATTTTAATAAAGCAAAAAACTTATTAAAAGATATGATGTTAGGTA
GATTTCAACCAGCAACCCCTACTTTTTTAAATGCAGCTAAAAAACATAGAGGAGAGTATG
TTTCATGTTATTTATTAAGAACAGAAGATAACATGGAATCAATTTGTAGAACAATTTCAA
CTTCATTACAACTTTCAAAAAGAGGTGGAGGAGTTGCGATTTGTTTAACAAATTTACGAG
AAACAGGCTCACCAATTAAAAATATTTCAGGCCTAAGTTCAGGACCAATTCCAGTAATGA
AGATTTTAGAAGATTCATTTACTTATGCTGATCAATTAGGTCAACGTCAAGGAGCTGGAG
CTGTTTATATTTCAGCTCATCATCCAGATATTATTTCAGTTTTAGATACTAAAAGAGAAA
ATGCTGATGAAAAGATCAGAATTAAATCTTTATCATTAGGATTAGTAATTCCAGATATTA
CTTTTGAATTAGCTAGAGATAATAAAGATATGGCTTTATTTAGTCCTTATGATGTTCAAA
AAGTATATGGTAAGCCATTATCAGATATTTCAATTACTGAAAAATATTATGAAATGTTAG
AAAATCCTAATATTAAAAAAACATATATTAGTGCTAGAAAATTCTTTTTAACTGTTGCTG
AATTACATTTTGAAAGTGGATATCCATATATTTTATTTGAAGATACTGTTAATAGAAGAA
ATGCTCATGATAAAAAAGGAAGAATTATTATGAGTAATTTATGTAGTGAAATTGTTCAAG
TAAGTACAGCAAGCGAATATAGTTCTGATTTATCATTTGTAAAAACTGGAGAAGATATTT
GCTGTAATTTAGGTAGTTTAAATATTGATAATATGATGAAATCAGGAAAAGAATTTTCAG
ATTCTATTTATAATGCTATATTTGCTTTAGATATTGTGTCAAGAAATTCAGATTTGAGTG
CGTCTCCTTCAATTAAAAAAGGAAATGCTGAAAATCATGCTGTTGGATTAGGAGCTATGA
ATTTACATGGATTTTTAGCAACTAATAAAATTATGTATGACTCACCTGAAGCTGTTGATT
TTACTAATATGTTTTTTTATACAGTTGCTTATAATGCTTTTAAAGCTTCAAATAAATTAG
CTCAAGAATTTGAAAAATTTGCTTCATTTGATCAATCAAGATTTGCTGATGGTTCTTGAT
TTGATAAATACACTAAATGTGAATTTGATAAATGAACACCACAAACAAATAGAGTAAAAG
AATTATTCAAAGATTATGATGTTCAAATTCCAAGTCAATCTGATTGAATTCAATTAGTTG
AAGAAATTAAAAAAACAGGTTTAGCAAATTCACATTTAATGGCAGTTGCTCCAACTGGAT
CAATTAGTTATCTATCATCATGTACTCCTTCACTACAACCAGTAGTTTCAACAGTTGAAG
TTAGAAAAGAAGGAAAATTAGGAAGAGTTTATGTTCCAGCATATCAAATTAATTTTGATA
ATATGGGATATTATGCAATGGGTGCTTATGAATTAGGACCAGATCCAATTATTAATATTG
TTGCAGCAGCTCAACAACATGTTGATCAAGCAATTTCACTAACTTTATTTATGACTGATA
AAGCAACAACTAGAGATTTAAACAGAGCATATGTTAATGCCTTTAAACAAGGTTGCTCTT
CAATTTATTATGTAAGAATTCGTCAAGATGTTTTAGAAGATAGTGAAAACTATGAATGTG
ATGCATGTAAAATTTAAATGACTTATGAAGAAATTAAACAACTAGAAGATGAGTTGTTAG
AAGCTAAGGGACAATGATTTGTAATTTCTTGTCAAACTGGACATGAAGAAAAAGTTCTAG
GTGATCTACAGCAAAAAATTAAGTCAGCTAGCATTGAAGATGAAGTTTTTTCAATAAAAA
TTTCAAAAGCAAATCAAGTAAGTAAATCAGGAAAAGCTTCAATTAAAAATAAGTTTCCAG
GTTATATTTTTATTAATATGATTATGAGTGAAAAAGCTTGATTTTTAATTAGAAACACTC
CTGGGGTAACTGGATTTATTGGTTCAAGTGGTCGTGGAGCTAAACCTTCTCCTTTAACTA
TTGAAGAAACTTTAAATATGTTAGTACCAAATATTGAAGAAATTCAACAAGCTCACGAAG
AAGAAAAAGAACAAGAAACTAAACA------AAAAAATGAAGCAGTTGCTAAAAAAGCTT
TATTTACTGCTGATTTTAAAATTGGTGATATTGTCAAAGTCAAATCTGGTATTCATGAAA
ATGAAGAAGGTACTGTTAAAGACATGGATTATTCAAAAGGTGTAGCTTTTGTTGCTATTG
AAATGTTTGGAAGATGAACTACTTTAGAAGTTTCATTTAAAAATGTTGAACCTATTAAAG
AATATTAAATGCATAATCTAAAAACAAAAACTAAAAAAGACAAAGAAAATAGTTTTTATA
ATAATCTTTTAAATGCATTACAACGTTTAGGAAAAACTTTAATGTTTCCAATTGCAGTTT
TACCTATTGCAGCTTTATTAGCTAGATTTGGCGCCTTAATTCAAGATCCACTAGCTAATG
GAGGATCAAATATTTCTGAAATTCAAAAATTTATAGGATTAGTTATAGCTACTCCTGGAC
AAATTGTTTTTGATAATTTAGCAATTATTTTTGCTATTGGTATTAGTTTTGGGTTAGCAA
AAGATAATCGTGGAGAAGCTGCTTTAGTTGGTGGAATTGTTTGATTTGGAATGACAGCTT
TATTAAAAGAAGGTTTAATTCCAACATTTATTTGAAAAAATGTACTAACTTCAGATAAGA
TTTTAATTAAACAAGGCGATCAAATGATTCCAGCTACTCAACTATTATATTTTTTAAAAG
ATAACACTGTTAAGTATCAATTAGATACTGGAGTTGTTGGTGGTATTGTTGTTGGTTGCT
TAGTTGCTTTAATTTATAACAAATATAAAGATGTAACTTTACCCCAAGCTCTTTCGTTTT
TTGGTGGAAGAAGATTTATTCCAATGTTAGGTGTTTTAATGATTGTTCCACTAGGTTTAG
GCTTTGCTATCGTTTGACCTTGAGCACAATTTATTTCAATTAAAATAGGAACAACTTTAT
CTCAAGCAAATGGTTTTGCTAAGGGATTTGCAGTTGGAACTTATGGGTTTTTAAATAGAA
TTGTTCAACCATTTGGTTTACATCATATTTTAAATACATTTGTATGATTTCAATTACCAA
TTGAAGGTAAACTATTAGCTGATGGATCTACAGCAATAATTAATGGTGATATTACTGCAT
TTCAAAAAGGATTAATTGGTTCAGGATTATTTACTTCTGGTTTTTTCCCTTTGTTTTTAG
GTGGATTACCAGGAGTTGCGCTAGCTTTAATTTTAGTTTCAGATAAAGACAAGAAAAAGC
AAATGACTGCTTTTTATGGAGGATCTGCTTTTGTTGCTTGAATTACTGGAATTGATGAAC
CTTTAATTTTTAACTTTATTTTTATTTCTCCAATTTTATATGTTTTAAACGCTTTATTTA
CAGGTATTTTTTACATGTTTGTAACTTGATCTCAAATTGCTTTAGGTATTGGATTTAGTG
CTGGATTTATTGATTATGTAGTTTCATTTTGAACTTCATGACAAATTTCAACAAAAATTG
GATGACATGCAAATCCATTATGAATTTGAGTATTTGCTGTTGCTATGTTTGGTTTATACT
TTACAACATTCTACTTTTTAATTAAAAAACTAAATATTCCAACTCCTGGTAGAGAAAATC
AATTAGGATTTAAAAAAGAAATTTCAGAATCAATAACAACAAGTAATAATAAACAAAATA
AATATGAGCTAATGGCTAAAAGAATTTTAGATATTGTTGGTAGAGATAATATTGAATTAG
TTGAAAGTTGTTCTACAAGATTAAGATTGACTGTAAAAAATAATTCAAAACAAATTATTG
ATGATGAAAAAATTAAACAAGCTGGTGGATTTGGAGTAGTTAGATTAGGTCAAAAAAATT
ATCAAATAATAATTGGTACTGATGTAGAACACGTTGCTGATAAGTTAAAAGAAATTTTAA
ATTTAAATTAGATGTTAGATCAAAAAAAATCAAAGCTATTATTAGATAAAATTAATCAAT
ATCAAAATATTATTATTGCAAAACATAAACAACCAGATTGAGATGCTCAAGGTAGTGCAA
TTGGATTAGCAAACATTATTAATGATAATTTTAAAAATAAAACTATTTATGTAGTTGGTT
CTAGAATTAATGATGATAATAGTTTTTTTATTGATGAAATTAATTTAAGTGATGAATTTG
TTAAAAATAGTTTAATTATTACAGTTGATACAGCTACAAAAAAAAGAGTAGATTTTAATA
GATTTGATTTAAGTTCTGATAGTTTTAAAATTGATCATCATATAAATGTTGAAGATTATT
GTAATAATGATTTAATAGATGATAGTAGCATTTCAAATACTCAAGTTATTAGTTTATGAG
CTTTAGAAAATGATTTATTTATTTCACCAACTGCCGCTTATAATTTATACTTAGGTTTAT
TAACTGATTCAAATAGATTTTTATATGATAAAACTAATCCAACAACTTTTTATGTGGCAT
CTAAGTTATTACAAGCTGGAGCTAATTTAAAAAAAGCTCATGACTTTTTATATGTATCAG
AGTTAAAGTTAAGACAATGAATGATGTATAGTTTTTCTAAAATGAAATTAACTAATACTG
GTATTGCTTATATTGTTTTATTAGATGAAGATTTAAAAGATTGAAATTTGAGTTATGAAG
AAACTAAATTAGCACTTTCAGTTATGAGTGGAATCAAAGAAATTAAAATTTGATTTACAA
TTATACAAGTAGAAGATATTTTAAAAGTTTCACTAAGAAGTAGAGATTTTAGTATTGATA
AAATTGCAAATAAATATAATGGTGGAGGTCATAAATTAGCTAGTGGAGCTGAAATTAGTT
CATTAGATCAAATTGATGATTTAATTAATGACTTAGAACAACTAATTAAAGGAGAAGTGT
AGATGAATAAAACTATTTTTAATCTTTTAAAAGAACTACAACAAGCTAACATCAGTCTGA
ATAAGGCTGATGTTTATCATATTTTAGAACACATTTTAAATAAAAATTATCAATGAATTG
TTAGTAATTTAGATTATGTTTTAACAAAAAAGCAACTTTATAAACTAGAACAAATCTCAA
AATTATTAGAAAAAAAATATCCTTTAGCTTATATTTTAAAAAATAAATATTTTTATTCAA
ATAATTTTTTTATTAATAAAGATGTTCTAATTCCTAGAAATGAATCAGAACTAATAATTG
ATTATGTTAGTGAATTTATTAAAAATAATAATGATTTATTAATAGTAGATCTATGTACTG
GTAGTGGGTGTTTAGGAATTAGTTGTGCTTTATTAAATAAACAAAATAAAGTGATTTTGA
CTGATATTTCATATAAAGCATTAAAAGTAGCAAATAAAAATATTAAAAGATTCAATTTAA
CAAATACTATTTGTTTGTCTGGTGATTTTATTAGTGTTTTAATTAAAGATAATATTAAGG
CAAATGTAATTATTTCTAATCCTCCATATATAGATATAAATGATCAAAATTTAGATAAAA
ACGTTATAGAATATGAACCAAGTATTGCTTTATTTGCACCAAATAAAGGTTTGTATTTTT
ATGAAATTTTAATTAAAAATATAGATCAAATAGTTGATGTTAATAAAAAGTTTTTAATAG
TTTTAGAATTTGGATGATTACAAAAAGATTCAATAGAACAATTATTGATTAAGAATTGTT
TAAAATATAATTGAGAATTTAAAAAA-GATTATAGCAATTATTGAAGAAATTTAATTATT
AAGAATTTTTAAATGAATAATCAAAAAATAATAAATATTGCTGTTATTGCTCACGTTGAT
GCTGGTAAATCTACACTTGTTGATGCTTTATTAAAGCAAAGTGGGGTTTTTAGACAAAAT
CAAGAAGTAATTGAACAAGTTATGGATTCAAATGATCAAGAAAGAGAAAGAGGAATTACA
ATTTATTCTAAAAACTGTTCTATTACTTATAAAGATTACAAAATTAATATAGTAGATACT
CCAGGTCATGCTGATTTTTCTAGTGAAGTTGAAAGAATTATGAAAACAGTTGACACTGTA
ATTTTATTAGTTGATTCAAGCGAAGGACCAATGCCTCAAACTAGATTTGTTTTACAAAAA
GCTTTAGAAATTGGATTAAACCCAATTTTATTTATTAATAAAATAGATAAAAAAGATCAA
AGAAGTTTAGAAGTAGTTGAAGAAGTAATTGAACTATTTTTAGAACTAAATGCAACAGAT
GAACAACTTGATTTTAAAACTTTATATGGAATTGCAAAAAATGGAATTGCTCAATATAGT
TTAGAAGAACAAAGTAATGATTTAACACCTTTATTTGAAACTATTATTAATCAAGTTGGT
TCATATCCAATTGAACTATCAAATAATGATTTAGTGATGCAAGTTTCAAGTTTAGCTTAT
GATAGTTTTATTGGAAGAATTGGAATTGGAAGAATTTTTGAAGGAAGCATTAAAGAAAAT
CAAATCGTAAGTATTGTTAAAAATGATAGAACTGTTAAGCAAGGAAAAATTGCAAAATTA
ATGGTTTATCAAGGATTAAATAGAGTTCAAGTTAAACAAGCATTTGCTGGAGATATTATT
ACATTTGCTGGAATTGAAGATATTTCAATTGGAGATACTATTAATAATTTAAATATTATT
AAACCATTAAAACCAATTCATATTGAAGAACCAACAATGTCTATGAACTTTTTAGTAAAT
ACTTCACCATTTGCTGGAAGAGTTGGTAAATTTGTTACTTCAAGAAATATTAAAGAACGT
TTAGAAAAAGAAGTTGAAGTTAATGTTGGTTTAAGAATTGAACCTTTGATTAATTCTGAA
ATTGAAGGATTTAAAGTTTTAGGACGTGGAGAATTACATATTTCAGTTTTAATTGAAGCA
ATGAGAAGAGAAGGTTTTGAATTAGCAATTTCAAAACCAGAAGTAATTTTTCAACGCAAT
CCAATGACTGGAGATTTATTAGAACCAATTGAAAAAGTAATTATTAATACACCAACTGAA
TATTCTGGAACTATTATTAACAAATTAAATCAAAGAAAAGGAATTATGTTAGATATGGAT
TCTGATGGTATTAGAGATAAAATTACTTATTCTATACCATTAAGAGGTTTAATTGGATTT
AGATCAGAATTTACAAATGATACTCATGGTGAAGGTATTATGGTTAAAAGTAGTAGTGGA
TATGAACTATATAAAGGTGAAATTGTTTCAAGACAAAATGGAGTATTAGTATCAATGGCA
AATGGTAAAAGTTTACCTTATGCTTTAAATAATCTTGAAGATCGTGGAATTTTATTTATA
GGTCCTCAAGTTGAAGTTTATGAGGGAATGATTATTGGTCAGCATTCAAGAGATAATGAT
TTATATGTAAATCCAACAACAGCAAAAAAATTAACTAATACTAGAGCTAGTGGGACTGAT
GATGCTGTTAAATTAACACCAGCTAAAAAAATGAGTCTAGAAGAAGCTTTAGAATATATT
TCAAATGATGAGTTAGTTGAAATTACTCCAACAGATATTAGATTAAGAAAACGTTGATTA
ACTCAAGCAGAACAAAAACAACACAGAAACGATAAATACTAGATGATTAACTTGTTGATC
TCTAAGTATCATGATCCTGCTATGAATTTAGCAATTGAAGAGTATTTAACTTATCATTAT
AAAGCAAAAGAACCTATTGTATTTTTTTGACAAAATGCTAATACTATAGTTGTTGGAAGA
AATCAAAACGCTTTTGCTGAAATTAACTTAGAAGCTGCTCAAAAAGATAACGTTAAGATT
GTTAAAAGAAATACAGGTGGGGGAACTGTTTATCAGGATTTAGGTAATGTTTGTTATTCT
TTGATAGTTGACAATTCAAATGATGATGTTGATTATCAAAAAGCATTACAACCTATTATC
ACTTATTTAAATCAAAAAAATATTAATGCAATGTTTTTTGGCAGAAATGACATGGTGATT
GATGGTTATAAGGTTTCAGGAAATGCTCAATTAAAAACTAATGAAAAAACACTAGTTCAT
GGTACATTGCTATTTGATGTTGATTTGTCTAAAATGCCTAAATATTTAGTTGTTGATCTA
GAAAAATTAAAACATCAACAAATCAGATCAAAACCTGCCAGAGTTAGAAATATAAAAGAG
TTCTTCAAAGACATTAATATTGATATTGATTTAAGCACTTTTATTAATGACGTAGTTAGT
TCATATGTAAAAAATGAAAAAATTAAATGAATTGAATTAACTGATCAAGAAAAGCAATAC
ATTCAGTCAAGAAAAGAAACTAAGTTTGATCAATGAGACTGAACATTTGGAAAAAATACT
GTATTTTCTCTTGTTAAAAAACAATACCTTGAATCTAAAGGTTTTATTACCCTAAACTTA
GATGTCGATAATGGAGTTATTACTAACATTAAAATTTATGGTGATTTTTTAGGAACTCAA
GGAACTGAAAAATTAGAAGCAAAACTAATTGGTGTTAAGTTTGATAAAAAAGATGTTGAA
AAAGTTTTAAATCAATTTGACTTAGAAGCAATTTTTGCTAAGAATTTTACAAGTGATGAT
ATCACCAACTTATTATTCAAAGACTAAATGGCTATTATTAATAATATTAAAGCTGTAACT
GATGCTTTAGATTGCGCTATGCAACGCGACCCAAATGTTATTGTATTTGGTGAAGATGTT
GGAACTGAAGGTGGAGTTTTCAGAGCTACTCAAGGATTAGCTGTAAAATTTGGAAATGAC
CGTTGCTTTAATGCTCCTATTAGTGAAGCAATGTTTGCTGGTGTTGGTTTAGGAATGGCT
ATGAATGGTATGAAACCAGTTGTAGAAATGCAATTTGAAGGATTAGGATTAGCTTCTTTA
CAAAATATTTTCACTAACATTTCAAGAATGAGAAACCGTACTCGTGGTAAATACACTGCT
CCAATGGTTATTAGAACACCAATGGGTGGAGGTATTCGTGCTTTAGAACACCACAGCGAA
GCTTTAGAAGCAGTATATGCTCATATTCCAGGAGTTCAAATTGTTTGTCCATCAACTCCA
TATGATACAAAAGGGTTGATTTTAGCTGCAATTGATTCACCAGATCCAGTTATTGTTGTT
GAACCAACAAAACTATATAGAGCATTTAAACAAGAAGTTCCAGATGAACACTACATAGTA
CCAATTGGAGAAGGTTATAAAATTCAAGAAGGTAATGATCTAACTGTTGTTACTTATGGT
GCTCAAACTGTTGATTGTCAAAAAGCTATTGCATTATTAAAAGAAACTCATCCAAATGCA
ACTATTGATTTAATTGATTTGCGTTCTATTAAACCATGAGATAAAAAAATGGTAATTGAA
TCAGTTAAAAAAACAGGAAGATTATTAGTTGTACATGAAGCTGTTAAATCATTTTCAGTT
TCAGCTGAAATTATTGCAACTGTTAATGAAGAATGTTTTGAATACATAAAAGCACCTTTA
TCAAGATGCACAGGTTATGATGTTATTACTCCATTTGATAGAGGAGAAGGTTACTTCCAA
GTTAACCCTAAAAAAGTTCTAGTCAAAATGCAAGAATTGTTAGACTTTAAATTTTAAATG
CAAGGAATTTTAGTTAAAAAAGATAGTAATGAAAGTTATGTGTTTTATGAAAATAAAATA
TATAAAGTATATGCAAAAGGTAATTTAAAAAAAGAACTAAAACCTAAAGTTGGAGATGTT
GTTGAATTTAGTATTTTAGAAGATGGATATGGTTATATTAAAGAAATTAAACCAAGAAAA
AATAGTCTAGATAGACCAAAAATTGCAAATGTTGACCAAGTTTTAATAGTTACTGCATTA
TATGAACCTTTATTTTCATCATTTTTATTAAATAAATATATTATGATGTTAGAAACGCTA
AAAATTAAACCTATTTTAATTTTTACTAAAGTTGATTTATTAAAAAAGAGTTCTTATTAT
CAAGAAGTTATGCATAAAATTAATTGGTATGAAAAAATGCATTATCAAGTTTTAATCATT
AATAATAAAGACAATTTAGAAAATAAAAACACAATAATTTTAAAATTAAAAGAACTTTTA
AAAAATAAAATTAGTGTTTTTACAGGACAAACTGGAGCTGGTAAATCCACTACTTTAAAT
AATTTTTTAGATATTAATAAACAAATTAAAACTAATGAAATTTCAAAAAAACTAAATAGA
GGAAAACATACTACAACTAGTATTCAACTTTATAATTTAGAAAATAATATTTTTATAGCT
GATACTCCAGGATTTTCAGCATTTGATTTAAATAATATTGATATTGAGCATATTTTATAT
TCTTGAGAAACGTTTATTCCTTTTTTAAACAAATGTAAATTTGTTGATTGTACACATACT
CATGAAACTAAATGTGTAGTAAAAAAAGCTGTGGCTGAGCACTTACTACCAACATTCATT
TATAATGATTATGTAAAAGTATATGAAGAATTAAAGAAAAATAGAAAGAATAAATATTAA
ATGGATAAATCTAAAATCAGAAATTTTAGTATTATTGCTCATATTGATCATGGTAAATCT
ACATTAGCAGACCGTATTTTAGAACTAACAAATACAGTTGAAAAAAGAGAAATGCAAGAT
CAATTATTAGATTCAATGGATATTGAAAGAGAAAGAGGAATTACAATTAAATTAAACTCA
GTTCAATTAAAATATCATTCAAAGGATGATAAAGATTATATTTTTAATTTAATTGATACT
CCAGGTCATGTTGATTTTACTTATGAAGTTTCAAGAAGTTTGGCTGCTTGTGAAGGTGCT
GTTTTAGTTGTTGATGCTTCTCAAGGAGTTGAAGCTCAGACTTTAGCTAATGTTTATTTA
GCAATTGATAGTAATTTAGAAATAATTCCAGTAATTAATAAAATTGATTTGCCTAGTGCT
GATGTTGATAAAGTTAAACAAGAAATTGAAGAAATTATAGGATTAGATTGTAGTAATGCT
CCTTTAATTTCAGCAAAGACTGGATTAAATGTTCAAGATGTTTTACAAGCAATAGTAGAT
AAAATACCACCACCAAATGATGCTATTGATAATGCACCTTTAAAAGCTTTAATTTTTGAT
TCTTATTATGATAAATATTTAGGTGTTGTTATGTCAATAAGACTAAAACAAGGGATGTTA
AAAGTTGGTGATAAAATCAAATTAATGTCTACTAATGCTGAATATGAAGTCACTTCTTTA
GGAATAAAAACTCCAAAAATTGTTAAAAAAGACTTTTTAGAAGCTGGTGAAGTTGGCTGA
GTTGCAGCTTCAATTAAAACTATTAAAGATGTTAATGTTGGAGATACTATTACAAGTGTT
TTAAATCCGGCTAAAGAACCACTTGATGGTTATAAAAAATTAAAACCAATGGTATATTGT
GGAATTTATCCAATTGATACTAATAAATATCAAGATTTTAAAGAAGCTTTAGAAAAAATT
GAATTATCTGATTCTTCTTTAGTTTATGAACCAGAAACTAGTCAAGCTTTAGGATTTGGT
TTTAGGTGTGGTTTTTTAGGATTATTACATATGGAAGTAATTCAAGAAAGACTAGAAAGA
GAATATAATCTTGAACTAATTGCAACTGCTCCAAGTGTAGTTTATAAAGTTCACTTAACA
AATAAACAAGTAATTGAATTAGACAATCCTGCATTATTACCTGAGGCTCAAAAAATTTCA
AAAATTGAAGAGCCATTTGTTGAAATTAAAATAGCAACTCCGAGCGAATATATTGGAAAC
TTAATGAATTTGTGTCAGAATAAGCTTGGTATTTATAAAAATATGGAAGTAATTGACAAT
AATAGACGAATTTTGATTTATCAAATGCCATTAGCTGAAATTATTTTTGACTTTTTTAAT
AAATTAAAATCTATTTCTAAAGGATATGCTTCTTTTGAATATGAACTTATTGGTTATAAA
GAGTCAAAATTAGTAAGAATGGATATTAAGTTAAATGGAGAAATGGTTGATGCATTTTCA
ATGATAGTTAATCAAAAATTTGCTTATCAAAGAGGAAGTGCTTTAACTTTAAAACTAAAA
GAATTAATTCCAAGACAAAACTTTGAAGTACCAATACAAGCGACAATTGGAAATAAAGTA
ATTTCAAGAGAAACTATAAAAGCTTATAGAAAAGATGTTACTTGAAAACTTCATGCTGCA
GATAAATCAAGAAGAAAGAAATTATTAGAAAAACAAAAAGAAGGTAAGAAAAAGATGAAA
GAAATTGGAACTGTAGAAGTTCCACAAGAAGCTTTTGTTGCAATTTTAAAAATAGATGAT
TAAATGCTAACTAAAAGACAAGTTAAAATTTTACAAACTATTGTTGAAGAATTTATTAAA
ACTAATCAACCAGTTGGATCAAAAAGAATTTTAGAACTATTAGATATTAAAATATCTTCA
GCAACAATTAGAAATGAATCAGCTATTTTAGAACATGAAGGTTATTTAGAAAAACAGCAC
ACTTCAAGTGGAAGAACACCTTCAACTAAAGGCTATAGATATTATGTTGATAATATTATG
AAACTAGATTCAGCTGATTATACTAGATTAAAAATTTATTTAAACCAGTTATTAGATTTA
AGAAAATATGATATTGATAAAACGATTAATTATGCTAGTGAAATTATTAGTGAATTAACT
AAAATGACAGCAGTTGTAATTAAAAAGCAAAATATAAAAAATATAAAGTTAAAAAAAATT
GAACTAATATTATTATCAGAATTTTTAGCAAGTGTTTTATTTATTTTTTCTGATGGTGAT
GTGCAAAATAAAATGTTTAATTTAAAAGATATTTCTTTATCTGATTTAAAAATTGCTATT
AAATTATTTTCAGATTTTTTAGTTGATGTTAAATTAGATGAAATAGATCAATATTTAAAT
GATTTAAAGCATCAATTATCTTTAAGTATTAAACAATATGACTATGTTTTAAACACATTT
ATAAATACTATTTTAGAATCAAAAAATGAACAAAAAGAAACTCATGGAATGAGATATATG
TTAGAAAATCCTGAGTTTAATGATACTAATAAATTAAAAAATGCAGTTAAATTAGTTGAA
CAATTATCTCCTTTTGATTGATTTAATATTGCTTATGAATCTAATAAAAATATGAATAAA
ATAGCAATTAAAATTGGTAATGAAATCGACCAAATAAATGATGATATTTCAATGATTGCT
ACAGAATTAAAAATTGGTAATTCTTCTACTGTTTTAACTTTAGTAGGTCCAAAAAGAGTA
GATTACAACCAAGTAAACCAGTTAATGAACTTAATTATTGAAATTATTAATGCAAAGGAG
AATTAAATGTCAAATAAATATAAAGACACATTATTAATTGGTCAAACTAATTTTGATATG
CGTGCAAATTTAGCTCAAAAAGAGCCTAAAATTGAACAATTTTGACTAGATAATAAAATT
TATAATAAAAAAATGAAATTAAATGAAAACAAAAAAGTTTTTATTTTACATGATGGACCA
CCTTATGCAAATGGAGATTTGCATATTGGTCATGCTTTAAATAAAACTTTAAAAGATTTC
ATTGTTAGATATAGAAATGCAGCTGGGTATTATTCTCCTTTTATTATGGGTTGAGATACT
CATGGTTTACCTATTGAAAGTGCTGTTACTAAAATGGGTGTTGATCGTAAATCTATGAGC
AGTGTTGCTTTTAGAGAACTTTGTTATAAATATGCTTTAGGACAAATCCAAAATCAAGCT
GATCAATTTAACCGTTTAGGAATGTTTACTGATTATGATGTTAAGTATGTAACTTTAACT
CATGATTTTGAAATGTCTGAGCTAAGATTATATGAAAAAATGTATCAAAAAGGATTGATT
TATAAAGATTTAAAACCTATTTATTGATCACCATCAAGTGAAACTGCCTTAGCTGATTCT
GAAATTATTTATAAAGATGTAACTTCTCCTTCAATTTATGTAGGTTGTGATGTTGTTAAT
AGTGATGAATTTAAAAATACTCAATTAGTTATTTGAACAACTACTCCTTGAACTTTACCA
TTAAACCAATTAATTGCTATTGGAGAAAAAATTAAATATAGTTTAGTTCAAGTAGAAAAT
CTTGATAAACAATTTATTTTAGCTTCTGATTTAGTAAATCAAGTAAGTAAAATTATTGGT
TGAGAAAATGTTAAAGTAGTTAAAGAATTAGATGCAAATCAATTAGTTGGATTAAATTAT
GTTCACCCTTTATATGATTCAAAAATTAATAAAATAGTTTTAGGGCATCATGTTACAAGT
GAGTCTGGATCAGGTTTAGTTCATATTGCTTCAGGATTTGGTGAAGATGACTTTTTAATT
GCAAAACAAAATAATGTAAAACCATTTGCTCCACTTGATGATCAAGGAAAATTTACAAAT
GAAATTGGTGATGTAGATCCAGAAATTGTTGGTATGTTTTATGATGATACTAATAAAATA
ATTACTAAAAGATTAGAAAATAATCATAAATTATTAAAACTAAACTTTTTAACTCATTCA
TATCCACATGACTGAAGAACTAAAAAACCAATAATTTATAGATGTACTTTACAATGATTT
GTTAACTTAGCTCCAGTTAAAGATGAAATTTTAAAAAATGTTGATCAAATTGATACTCAT
CCAAAATGAGCTAAAAAACGTTTATATCAAGTTTTAGACGAAAGACTTGATTGAACTATT
TCTCGTCAAAGATTATGAGGAGTTCCAATTATTGCTTTTTATGATCAAAATAATAATTTA
GTTTTAAACAATGAAATTTTAAACTATGCAATTAATAAAATTGAAAAAGTTGGAACTAAT
GCTTGATTTAGTTTAGATGCTGATGAATTTTTACCAGATGAATATAAAAACAAATCATTA
AGAAAAGAAAGAGACACTTTAGATGTTTGATTTGATTCAGGAAGTAGTTCAATTGCTTTA
AGTGAAAAATATCCTAAGTTACAAGCACCTTATGATATTTATTTAGAAGGAAATGACCAA
TATCGTGGTTGATTTAATGCTTCAATGATTAATTCAACTATTTATGCAAACAAATCTCCT
TATAGACAATTAGTATCACATGGTATGACTACTGATGAAAAAGGAAATAAAATGTCTAAA
TCACTTGGTAATGGTGTTGATCCAATTGAATTTTCAAATGAACTTGGTGCTGATATTTTA
AGATTATGAGTAGCTTCAACTGACTTTACTGATGATCAAAAAATTGGAAAAGAAATTATT
AAACAAATTGGTGAAGCATATAGAAAAATTAGAAATACAATGCGTTTTATTTTAGCTAAT
TTAAATGATTTTAATCCTAAAACTGATTATCAAGCTAAATTAAGTGAAGTTGATATGTAT
AGTTTAGCTAACTTAACTGCTTTTAAAAATAGAGCTTTACAAGCATATGAAGAATTAAAC
TTCAATTTAGTTTATACAACAACTATGAATTATGTTACTAAGAATTTATCTGCTTTTTAT
TTAGATTTTATTAAAGATATTTTATACATTAATAGTAAAAACGATCTAAGAAGAAGACAA
GTTCAAACTGTTTTATATGAACAATTGTATTGCTTGATTGATATTTTAAGACCAATTTTA
GTTCATACTGTTGAAGAGGTTTATCAAAATTTAAACGACACTAAACTTGAGTCAGTTCAC
TTATTAGATAATAGAGAACAAAACTTTGTTTATGATAAAGAATTTGTTGACAAATGAGAT
AAAGTAATGGTTTTAAGAGATGATGTTAATAAAGCTTTAGAAATTAGTAGAGAAAGTAAA
ACAATTAATAAAGGATTTGAAGCTGTTGTTTACATTAAATTAGATAAAGAATATGAAAAA
TTAAAAGATATTAAAGATTTAAGTCAAATCTTTATTGTTAATAGTATTAATTTTGTAGAT
GATATTGATGATAGTTTTGTTAGAACAAATATTTCATCAATTAAAGTTGTACAAAAACAA
GGATTAAAATGCCAAAGATGTTGACAAATCTTTGATAATTTAATTGATGATGAAATTTGT
AATCATTGTAATAATGTAGTTAAATCATTATAGATGAAAATCGATGAAAAAGAATTAATA
TCTAAATATTTTGATCAAGCATTAAATGAAACAATGAAAGTTGTATCTATTCCTTCTTTT
TTAACTACTCCAACAAAAGATGCTCCCTATGGAAAAGGTTGTAAAGAAGTATTAGATTAT
GTAATTGATCTAGCTAATAATTTAGGTTTTCAAACTTATAAAGATATTAATAATAAGTAT
GGGTTTGTTGATTATGGAACTGGTGAAAAATTATTTGTAATTTTAGCTCATTTAGATGTA
GTTCCACCAGGAAATATTGAACAATGAGTTACTGATCCTTTTACACCAATTATTAAAGAT
AATAAACTAATCGGAAGAGGTACTTTTGATGATAAAGGTCCTGCTATGATGAATTTATTT
GCTTTAAAATATTTAAAAGATCATAATTATATATCTTCAAAATACAAAATCAGACTAATT
TTTGGATTAACTGAAGAAACTACATGAGATTCAATTAATACTTATATTAATGATCATGGG
GTTGCTGATTTAGGATATACTCCAGATGGTGAATTTCCCGTTGTTTATGCTGAAAAATGA
ATTGCTGATTTAGATATTGTTTCTAATGAACAAACTGATATACAAATTGGTGGTGGAGCT
GCTTATAATGTGATTTGTGATACTGTTTGATATAAAGGACCAAAAATCAAAGAAATACAA
GAATATTTAAACAAAAATAGTATAACAACTAAAATTGAAGATGATAAATTAGTTGTTCAA
GGAAAAGCTGGACATGGTAGTTTACCTTGATATGGAATTAATGCGGCAACTTGATTAGCT
AAAAGTATGTATGAAAATGATGTTCATCATAAAATTACAGATTATTTAGCTAAAGATGTG
CATTTGGACTTTAATCTAAAAAATGTTTTTGGTGATATTTCTGATGAGACTGGTGAACTT
ACTCAAAATGTGGGAATTATTCAAATTAAAAATAAAGATTCTAAGATCGGTTTAAATTTT
AGAATCCCTGTATTCACTAATCCAAATCAAATTTTTATTCCAACATTAACTAAATATTTA
GAAAAAATTAATTTATCTTTAGAAGTTAAAAATATTGATAATAGTTTATATGTTCATCAA
GATTCTGATCTAATTAAAAAAATTATGAAAGTTTATCAAGAAGTGACTCAAGATTATAAA
GCAAAACCTATAGCTATTGGTGGTGGAACTTATGCTAAAGCTATGCCTAATGTTGTAGCT
TTTGGTGCAGAATTTGATATTGAAAACTCAACAATGCATGCTTATAATGAGTATGTTAAA
ATTGATGATCTAAAAAAAATGTTAGAAATTTATACTAAAGCCATTGTTTTATTAACTGAA
TAAATGAGTAAAAAAGTTAGCATTATTTTAATAGCAGGCGGAAGTGCTAGTGGTAAAACA
ACTATTGCTAGTAAAATAGCTAATGAGATTTTAAAAGATAAATCTGTAGAGCATATTTCA
ATGGATAACTATTATAAAGATTTTACTAACTTATCTTTAGAACAAAGAAACACAATTAAT
TTTGATCATCCAAATTCAATAGATATCGAACTTTTACTTAAAGATCTAAAGCAACTTTTA
AAAAGACATGATATTTTTGTTCCGACTTATGATTTTACAAAACATATTAGAACAAACAAA
GAAAAACTAATTAAAGCTAGTGATGTTATTATAGTTGATGGAATATTTTCTTTACATTTT
GAAAAATTGCGTGAACTTGGAGATATTAAAATCTTTGTTAAAACGCCTGATGACTTAAGA
TTTATTAGAAGATTAATTAGAGATATAAATGAACGTAATAGAACAGTTGAAAGTGTAATT
GATCAATATTTAACAGATGTAAAACCAATGCATGATTTATTTATAGAACAAACTATTGAT
TATGCTGATATTATAATTCCTTTTAAAAAAGGAAATGATGTAGCTATTAATATAGTTGCT
TCTAAAATAAAAGATTTATTAAATTAAATGATATTAAAAAATGCCAAAATTGTTTTAGAA
GATAAAATTATTAATAATGGTTATTTAATTATTAAAGATAAAAAAATAGTTGAAATTGGA
TCTGATTATAAAAAAAAGAATGGAATTGATTTAAATAATCAGTGATTATTACCAGGATTT
ATTGATTGTCATGTTCATGGTGGGTATGGAGTTGATTTTGAAACTGGAAATAAAAATAGA
TTTAAACATTTTGCAGATAACATAATAAAAGAAGGGGTTACTAGATATATTCAAACAAGT
GTAACTAATAGTGTTAAAAAAAACAACCAAATATATAAAGAATTTGGAGAGTTTATAAAC
TTAAATAATGGTAAAGCTAAATGTCTAGGAGCTCATTTAGAAGGACCTTTTATTTCTAAA
TTTAAAAAAGGTGCTCATCAAGAAAACTTATTATTAAATCCAGATATTGAATTAACTAAA
AAATGAAATAAATTATCTAATAATAGTTTAAAAATAGTTACTTATGCTAGTGAATTAGAT
AATGGAACTTATACTCAGTTTTTAATTAATAATCAAATTATTCCAAGCATTGGTCATTCT
AATTTAAAAGCAAATCAATTTGAACAACCTTATTTATTAGGTGTTAGACATGTTACTCAT
TTATTTAATGGAATGAGTGGAGTTGATCAACACAATCCTGGTTTAGTTGTTGCTAGTTTT
AATCATAAAGATGTTTTATGTGAAATTATAAGTGATGGAATTCATTTAGATAAAGAAGTT
TTAAAAATGATTTACAATCTTAAAACAGCAGATAATTTATGTATTATCACTGATTCTATG
AATGCTAAAGGTTTAAAAGATGGTGAATATAAATTAGGTAATTTAGAAGTTTATAAAAAA
GGTATAGAAATTAGATTAAAAAATAATAATGCTTTAGCTGGAGCTGGATCAACTTATGAT
TATAATGTTAGAGTTTTTCAAAAAACATGTGATATTAAAATGACTGATTTAATTAAAATG
ACTTCTATTAATATAGCAAAACAATTAAATATTTTTGATAAAACTGGAAGTATAGAAGTG
AATAAGTTAGCTGATTTAGTAGTTTTAGATGATAATTTATATGTAAATAAAGTACTAGTT
GAAGGAAAAATTGTTTTTAAAAATACTAAAAATAAAAAATTATAAATGTCAAGTAATAAA
ATATTAGATCGCGATCTTGATCAGTTAAGAGAACTTATAGAAGAAATGATCAAAGAAACT
AAATTACAATATGCACAAAGTTGTCTTGTAATTAAAGAAAAAAATAGATTAAGTGAAGCT
CAAAAAGTAATTGAACATGACAAGCTTATCAATGATATGCAAAATAAATTTACTTCAATG
GCTTTATGAAAAATTTCAAAACAAAAACTAGTAGCAAAAGATCTAAGACTCGCAATTGGA
GGAATTTTAATTACTAGAGAAATTGAAAGAATTGCTGATTATTCTAAAGCAATTTCTAAG
TTTTTTATCTTTTATAAACCTAATGAAAAACACCTTTTAATGATTAGTGAACTATATCAA
CTAGTGGTTGAAATGTTAGATATTTTTTCAGATGTCTTTGGTAATTTAGAAATTGATAAA
GAACAACAAGTTTTAAGTTTAGAAGAAAAAATTAATGAAAAATTTAGATCTTTTTATGAT
TTATTAATTGATGATATTAGACAAAAAACAACAAAAGCTGAAGCTGAAGAAATTGCTGCT
GTTTTAAAACAACTATTTAATTTAGAAAGAGCTGGAGATCATTTATTAAACGTTCAACAA
ATTATTAATTTTGTAAAAACAAGCAAGTTTATAGAAAAAACTGAAAAAATTAAATAAATG
GTATATATAACAAATGAAAAAATTAATGAAATCATTTCACAAGCTAGTATTGTTGATATA
ATTTCTTCTTATTTACACCTAATTAAAAAAGGTAATAATTACTTAGCTATTTGCCCTTTT
CATAATGATTCAAACCCATCATTAACGATTTCACCACAAAAAAGAATTTATACTTGTTTT
AGTTGCAAAGCCACTGGAAATGTTATTAATTTTATAAAAGATTATGAGCATGTTGATTTT
TTAACAGCTTTAAAAACAGTGTGTGAAAAATCTAATATACAACTTGATGAATTAAAAGAT
TTTCATCAGCCTATAAAAGATTTAGAATCTGAAATAATTTTGAAATTAAATTCTGAAGCA
AATGATATTTTTAAAACTACTTTATTTTCTAATTTAGGATCTAATGCTTTAGAATATTTA
AAATCAAGAAATATTAGTATTGAAGAAATTAAGAAATTTGAAATTGGATTTGCTAGTGAT
AAAACAAATTTAGTTCAAAAACTATTAGATAAAAATTATAATAGCTTAGATATTGAAAAA
GCTAATTTAGGAATTATTACTAATAGTTATAATAAAGATTATTTTATAAATAGAATTATT
TTTCCAATTAAAGATGAAAACAATCATATTATTGGATTTAGTGGTCGAAGTTATACTAAA
GATAATGAACCTAAATATTTAAATACCAAAGAAAATAAAGTTTTTAAAAAATCTCATTTA
GCTTATAATATAGCTAGTGCATTAAAAATTAGTAAATCTTTAAAACAAATAATTGTTTTA
GAAGGTTTTATGGATGTTATTAGTTTAAGTAGAATCGATATTAATAATACTATTGCTTTA
ATGGGTACTAGTTTATCTAATTATCATCTTGAACTATTTAAAAAACACAATTTAGAAGTT
TTACTTTTTTTAGATGGTGATGATCCTGGAGTTCAAGCAAATATTAAAATTAGTCATCAA
TTATTAAAACAACAAATTAATGTAAAAATTATTGATAATCAAACTAGTTATGACCCTGAT
GAATTAATTAATAATGATCTTGAATATCTTAAACAAATTATTAATAAACCTATTCATCCT
ATTAATTGTTTAATAGAAAAAAAATGATTAAAAACTGATATTAATGATCCTAATCAAATT
GAAGATTTTATTAAAAATGTTTTGAGTTTTATAGTTGATCTTAATAATAATATATTAATT
GAAAATACTATTAAAAAACTATGTGAATTAACTAAAATTTCAGAACAAACTATTAAAAAA
ACTTTAGATGAATTAAAAACTAAACTAAATAAACAACAATTTAATAAAAATATTATTAAA
AAACCTTACACTACTAATAAACCTATTAGTAAAAAAAATCCAGTTGATTTTATTAAAAAA
GAATATATTAATGCTGAACAAAGAATTTTTGTTTCACTATTAATAAGTAATCAATTTTTA
GATAAAATCGCAGCTAATGTTGAAAAGATGATTCATCCAGACATTAAATATGCAACAATT
AATCTAATTAATTTATATAATAAAAAAATTTATCAAGGAAATGATATTAATAAAGCATTT
GAACTACTTAAAGAGTATAATCTTACAGGCTTTGATAAAAAACAAGAAGAAATTATCAAT
AATTCTTTAATAACACAAATAACAATTAAAGAATCTGAAATTGATGATGCTTTTAATAAA
TTAGACTTATATCATAAACATGCAGAAGTTTTAAATTTAAAAAAAATGCTTGTTGAAAGC
AAAAATAAAACAGAGAGAATTCAAATCTGAAATGGAATTGATACTCTGAAAAATAAAAAG
AAAAAGAGGTAAATGGCTAAATTTAATAATAAATCAGAATTAAAAAAGATTGCTTCGTTT
AATGATTTTTTAGATTATACAGTTTCATTTGCAAAAAAGAATAATAATAAAGTTTCATCT
GAAGAAATATTAGAAGTTTTTGCTAATATTTTTCCAAATGCTTCAGATAATGAATCTGAA
AAGTTATTAGATGTTTTACAAAATAAAGGTGTAATTTTTTCAGATCTATTAGATGATCTT
GTAGTAGAAGAAATAGAACAACACGAAGAAGAAATTGAAGAAGTCAATTTAGATGAACTT
GAAGAATTAGAAAATTTAGAAGATCTAGAAGATTTAGATTTTGAATTAGATAATACTTCA
ACTAGTTTAGGTGATGATTTTGATGTACATATTAATGATGATCTAGATGAATTTAAACAA
GCAAAAAGCGCAGCTCTTAGAGGAAGAAAATCTGCTAAATCTTCAAATTATATGAAATAT
CGCGTTGGTGGTATTAGTAATGAAACTAAAATTCAAGACATTATTAAAACATATTTTTAT
AAAATAGGTCAAGCTCCTATTTTAACAAAAGATCAAGAAATAATGTATGCTAAAATGGCA
GTTAGTGATGATCCTGAAGATGTTAAAGAAGGTAGAAATAAATTAATTGAATCAAACTTA
AAACTAGTTATTTCTGTTGCTAGAAAACATTTAAATCGTGGATTAGATTTTGCAGATTTA
ATTGAAGAAGGAAATATTGGTTTAATGAAAGCTGTTGATAAATTTGAATATGAAAAAGGA
TTTAAATTTTCAACTTATGCTACTTGATGAATTCGTCAAGCAATAACAAGAGCTATTGCT
GATCAAGCAAGAACTATTAGAATTCCAGTACATATGGTTGAAACAATCAACAAGCTAGCA
AGAGTTGAACGTCAATTAACTCAAGAATTAGGAAGAGAACCTAATGCTGAAGAAATTGCT
AATAGAGTTGGTGAGGGTATAACTTCTGATAAAGTTATTGAAATTAAAAAACTTTCAATT
GAACCAGTAAGTTTAGAAAAACCTTTTGGTGATGAAGATGATACTCATTTTGGAGATTTT
GTTGAAGATAAAGATATGGTTTCTCCAAGTGAATACACTGAAAAAGAAATTCTAAAAGAA
GTTATGGATAAAGTTTTTGAAGATATGCCACCAAGAGAAGAAAAAGTTATTAGAATGAGA
TATGGAATTGTTCCAACAAGATTAAGAACTTTATTAAGACTTGCTCAAGAATGCAATGAT
ACAAATGCTAAAGAATTAAAACAAGCAATTGAAGAATTAGATATTCATTTAGATACACCA
ATTGAAAAAGTTAGAAAATTTAATAATGAAATAATTAATAATAATCTAGCAAAATATGAT
TCAGCAAGAACTTTAGAAGAAGTTGGAAAAGAATTAAATGTTACTAGAGAAAGAATCAGA
CAAATTGAAGCAAAAACTATTAGAAAATTAAAACAACCATCACCAAATAATAAATCTGGA
AAAACATTAAAAGAATTTTATAAAGGATATTAAATGAATAAATTTAAATCTGGATTTGTA
AGTATTATTGGTAGACCAAACGTTGGAAAATCAACTTTACTAAATAAACTTATTGGAGAA
AAAATTTCAATAGTTACAAATAAACCACAAACTACAAGAAATAATATTAGAGGAATTTTA
ACTAAAAAAGATCAATATCAAATTGTTTTTATTGACACACCAGGAGTTCATACTACAAAA
AAACAATTAGATAAAGTTTTAAATACAAGTGCTTTAAAATCAACAAAAGATGTTGATGTG
ATTTTATTTTTAGCTCCAAGTGATGAAGCTATTGGAAAAAATGATTTATTTTTATTAAAG
CAAATTCAAAACTTAGATGTTTTTAAAATTTTAGTAATAACTAAAGCTGATAATGTTACA
AAAGAGCAATTAATTTTAAAAGCAAACCAATGAAGTGCTTATCAAGACCAATTTGATGAA
ATTATTATTACAAGTTCATTAACCAATTTAAATATTGAAAAATTATTAGAATTAATTGTA
AATAATTTATCAGATAATGATTATCAATTTTATGATGATGATATTTTAACTGATCAATCA
GATCGCTTTATGATAAAAGAAATTATTAGAGAAAATATTTTATTAAAAACAGGTCAAGAA
GTGCCTCATAGTGTTGCAGTTTTAGTAGAACATTTAGAACAAAATGAAACTGAAATGAAC
ATTAGTGCAGCTATTATTGTTGAAAGACAGTCACAAAAATCAATAATAATTGGTAAAAAA
GGAGTAAAAATATCAGATATTAGATATAAATCTAAAAAGCAAATTCAAGCATTATTTAAA
AGACACATTAATTTAGAACTATTTGTAAAAGTTCAAGAAAATTGAAGAAATTCACCTAGT
TTAATTAAAAAAATGGGTTATAACAAGGATCAATATTAAATGGAAAATAAAATTAAAGTT
GTGTTTTGTGGAACTCCAAAAATTGGAGCTGATGTTTTAAAAGCTTTAATTGAAATGAAT
GAAGTTGAAGTTATTTTAGTAATTAGTCAACCAGATAAACCGATTGGTAGAAAAAAAGAA
ATAGTTTATACACCAGTTAAAAAACTAGCTTTAGAAAATAATTTAAAAGTTGTTCAGCCA
AATAAAATAGGTGATATTTATGATGAATTAGCTAAATTAGAGTTTGATTTTTTAATTACT
TGTGCTTTTGGTCAGTTTATTCCAACTAAAATTTTAAAATTAGCAAAAACTGATTCAATT
AATTTTCACGGTAGTTTATTACCAAAATTAAGAGGAGGAGCTCCTATTCAATATGCTATT
AAAAATGGAGATAAAAAAACTGGTATTACAATTATGCAAATGGTTAAGCAAATGGATGCT
GGTGATTATTATGTTCAAGAAAGTATTGATATTTTAGATAGTGATGATTCTGGTAGTTTG
TTTGAAAAAATGGGTCAATTAGCTTATAGTATGTGCAAAAAATATTTAGTTGATATTTAT
AATCATAAGTTTGAGTTAATTAAACAAAATGAAAATCAAGTTACTTTTTGTAAAAATATT
TCTAGTGAAGAAGAAAAAATTAACTGAAATAATACTAGTTTAGATATTTTTAATTTAATT
AGATCACTATCACCAAGTCCTATTTCATATACAACTATTAATAGTCAAAGATATAAAATT
AAAAGTTCTAAAATAATTAATTTAGATAATCAAAATAAAAATGTTGCTCCTGGAACTATT
ATTGATATTAATAAACAAGGAATAGTTGTTAAAACTTTAGATAGTAGTTTATTAATTTTA
GAAATTCAAAAAGAAGGTAAAAAAATAATTTTAGCTTCTAATTATTATTTAAATAAATTA
AGTGATTTAAAAATAAACGACAAGTTTGACTAAATGAAATTTGTCGATTCTGCTGATTTA
ATTATTAAGGCTGGAAAAGGTGGAGATGGAGCAGTTAGTTTTTTACATGCTTTATTTGTT
CCTAATGGTGGTTCTAATGGTGGTGATGGTGGTGACGGTGGATCTGTTTATTTTCAAGGA
GATGAAGGTAAACACTCGCTATTAGATCTAAAATTGCAAAAAAAATATAGTGCTCAAGAT
GGTTTTAAAGGCGATATTAAAAATATGCACGGTGCTAATGGTGAAGATAAAATCATTAAA
GTGCCTGTAGGAACTATTTTATATGATAAAAAAACTAATACTATATTAGCTGATATTAAT
GAAAATAATAAATTAGTTTTAATTGCCAAAGGTGGAAAGGGTGGAAAAGGAAATGCAAGA
TTTGCAAATTCAAGAAACAAAGCCCCAACTATTTTTGAAGCCGGAGAACTAGGTCAAGAA
TTTGAAATTAGAGCTGAATTAAAAGTATTAGCTGATGTTGGATTTGTTGGTTTACCAAAT
GCTGGAAAATCAACTTTATTAAGAGCAGTTTCTAATTCAAAACCTGTTGTTGCAGATTAT
CCATTTACTACAATTAATCCACAACTTGGAGTTGCTAGAACTAAAAATAATGATACTTTT
ATAGTAGCTGATTTACCTGGATTAATTCAAGGAGCTAGTTTAGGAAAAGGTCTTGGTCAT
CAATTTTTAAAACATATTGAAAGATGTTTAGTAATTTGTCATATAATTGATGCTTCTGGA
AATTTTGGTTCAGAAGATATTATTAAAAATTATGAATTAATTAGAAATGAATTAAAAACT
TATAATTTAAATTTAGAAAAAAGAGCTGAAATTATTGTTTTTAATAAAATGGACTTAGAT
GAAGCTCAGTTAAATTTATTAGATGAAAAAATAATAAATTATTTTAAAAATAAAAAGGTT
GTACAAATTTCAGGTTTAAAAAAAGAAAATATAGATCAATTATTATTTATGATTTATGAA
GAATTAAAAATCGCAAAAAAACAACCTTTATGAGAATTAGATAAAAATAATGATCAAGAT
GAAATGGCAATTTATAAATTTGAAGAACAAAAAGAAGATATTCAAGTTTATAACAAAGGT
AATAATCGTTGAGAGATTGCTGGAGAAACAATTTTTAAAATTTATCAAAAATTTCCAATA
TGAACTGAAGATAACTTGTTAATGTTTAATGAAAAATTAAAAGAAACTGGTGTTTATGAA
ACATTAGTTAAAAAAGGCATTAAAAAAGGTGATTTTGTAAAAGTTTTTGATTATGAATTG
GAGTGAACAGATTAAATGAGTTCAAAAGCAACAAAAACTGTTAAATCAAAATTTGATATT
ATAAATAATCAATTACGTGATGATTTAATAGATTTTAGATCAGGAGACACTATTAGAGTT
GATGTAAAAATTAAAGAAGAAGATAAATTCCGTATTCAATCTTTTGAAGGATTAGTTATT
AAAACTCAAGGATCAGGAATTACTTATTCTGTAGTTGTTAGAAAAATGTCAAATGGTGTA
TTTGTTGAAAGAGCTTTTCCTTTACACTCACCAATTATTGACTCAGTTACTTTAATTAAA
CGTGGTAAAGTTAGAAGATCTCGTATTTACTACATTAGAAAACTTTCTGGTAAAGCTGCT
AGAATTAAAGAAATTATGCCAACAAAACAAGCTAAAGAAATCAAATAAATGAAAAAGAAA
ATTGTAGCAATTGTTGGAAAACCAAATGTTGGTAAATCAAGTTTATTTAATAGAATTATT
AAAGAAAAAAAATCTATAGTTGATAATAAACCAGGAGTTACAAGAGATAGAATCTATAGT
AATGCTGAGTGATTAACTAGAGAATTTATTTTAATTGACACTGGTGGAATAAGTGTTGAT
CAACAATTGTTTTCAAATGAAATTCAAATACAAACTCAAATTGCAATAGAACAAGCTGAT
GTTATTATTTTTGTTGTTGATTTTTTAAACAGATTAGATAAAGATGACAAAATGATTGCT
AAAATTTTACACAAATCTAAAAAACCAGTAATTTTAGCAATTAATAAATATGATAAAAAA
ACTATTGATGAACATAATTATGAATTTATGAATTTAGGATTTAGTGATTTATATTTTATT
TCTTCAACTCATGGAATTGGAATTGGAGATTTATTAGATAAAGTAATTTCTTATATTTCT
AAAAATGATGTAGAGTTAAAAGATGATTCAACTAAAATATCAATTATTGGAAAACCAAAT
GTTGGTAAATCAAGTTTAGTAAATTCTTTAGTTAATGAAAATAGAATGATAGTTAGTGAA
ATTGAAGGAACTACTTTAGATGCTGTTGACATTAGTTTTTCTTATAATAAAAAGAAATAT
ATAGTAATTGATACAGCAGGAATTAGAAAAAAATCAAAATTAGGTCAAACTGTTGAAAAA
TATAGTTATTTAAGATCATTATCTGCAATTGCTAATAGTGATATTGTCTTATTAATGATT
GATGCAACAAAACCAATAACAGATCAAGATACTAATATTGGTGGATTAATTTATGATGAA
AAAAAACCTGTAATTATTGTTGTAAATAAGTGAGATCTAATTAAAAATAAACAAGAACAA
ATTCTAAAAAAAGAAGAAGAAATTAGAGCATATTTTAAATATCTTTCTTATGCAAAAATC
ATTTTTATTTCAGCACTTGATAAAACTAGAGTTACTAAAATTTTAGATTTAATTGATGAA
ATTAAACAAAGCTTATTAGTTAAAGTTAAAACATATGTATTAAATGAAGTTTTAAATAAA
GCTCAATTAATTAATCCAGCTCCTGAATTTAACGGAAATAGATTAAAGATTTATTATGCT
AGTCAAGTTCAAGCTTATATTCCAACATTTGTTTTATTTTGTAATAACCCAAATTATTTA
CACTTTTCATATAAAAGATTTTTAGAAAATCAAATTAGATTTAGTTTTGGATTTGATAGT
ATTCCTATTAATTTAATTTTTAGAGAAAGAAAATAAATGAAACACTGACAAGAATTAACA
ATTGACCAATTTTCAGGACCAATTGAGTTATTGTGATTAATGATTAAAGAAAAAAAACTT
GATATTGTTGAATTAAGTTTATTAGAGATTGTTGATCAATATTTAGCATATATTAAACAA
AACCAACAACTAGATATAGAAATAGCTAGTGAATATTTAATTATTGCTTCACAACTAATT
GAACTAAAATCTCGATATTTATTATTTAAAGACCAACAAGATGAACAAGTTGATCAAATT
GATTATGATGATTTAGTTTATCAAATTAGTCAATATAATCAAATAAAAGAGATCTCTGAT
CAATTGTTTAATGCTCAAGAAGTTTATTTACAAACCTTTTCTAAAAAAAGATCAAAACAA
GCATTTAAAAAAGATTTAATTTTTAAAAACCCTGAACCTTTAATTGATTTAAATGATCTA
GATTTAGATAAACTAACAGAAATTTTTTATAATGTAATTACTAATTCAAAATCACTTAAT
TATCAGACTGATTTTGAATTAGAAACTGAAATTTATCAAACTTTAACTACTCCAAGTTTA
TCTGTTCATGAAGTAATTTTAGATGTAGTTAATAAAGTTACTTCAAACAAATTAAAAGAA
TGAAAACTTGAAGAATTACTAGATATTTTAGAGTTTAATCTAAAAAACTTTATTGTTATT
TTTTTAGCAATTTTAGATTTAGTTAGATATCAAATTTTAGAAATTGATACTAGAGGTAAA
GATATTTATGTTTGTTTAAGAAAAGAAGTAATTGAAAATGAAAACTTAATTACTCAACAA
TTAGAGGTGATTGCAAATGAAACTACAATATAGATGAAAACAGGTATTTTATTAACTTTA
TGCTATGATGGAAGTAATTATCATGGCTGAATTAATCAAACTAATTCTATAAGCATTCAA
ACTGTTTTAAATAAAGCTATTAAAAAAGTAATTAAAACTAGTGAATTTAAAACAATTGGA
GCTAGTAAAACTGATGCTAATGTTCATGCTTTAGATCAAAAAGTCTTATTGATAATTTAT
TTTACTCCAATTTTAGAAAAATTTATTAATGCTATAAATAAAGCTTTGCCTGAAGATATT
AGAATTTTAAATGCCAAATTTGTTGATCCTAATTTTAATATAAGAGAAGTTGATTATAAA
ATTTATAATTATTATATTAATGATTATAAATTTGATATTTTTACTAATCGGTATGAATAT
TTTTGAAAACACTCAAAAATAGATATTTTAAAATTGCAAGAAATTTTTAATCTTTTTATT
GGTGAACATGAATTTAAATTATTTTCTGGTTTAAAAGAAAATGAGTGAGATAATTATCAA
ACAAAAAGAATTATTGATGATATTAAAGTATTAAGAATTAATGATAAAGTTGTTATTCAA
TTTAAAGCAACAGGTTTTATTAGGTATCAAATAAGAATTATTACTGCAAATTGTTTAAAT
GCTTATTTAAATTATAAAGTTAATATTAATACATTAACTGAAATGTTACAAGGCATTGGT
AAAAAGACACCTTTTATTATTAAAGCAAAAGGTTTAGTTTTACAAGAAATTAAATTTAAA
TAAATGAAATCAAGATTAGAAATTAAATACAAAGATCAAATTGTTCCTGAATTATTTAAA
GAACTAAATTACAAATCAATAATGCAAGTTCCAAAAATCCAAAAAATTGTAATTAATATG
GGAATAGGAGATGCTACAACAGATCCTAAAAAATTAGATGCAGCTATATCTGAATTAGAA
AAATTGTCTGGACAAAAACCAATTGTTACAAAAGCTAAAAAATCATTAGCAGTATTTAAG
TTAAGAGAAGGTATGGCAATTGGTGCTAAAGTTACTTTAAGAGGTAAAAAAATGTATGAC
TTTTTAGATAAGTTAATTAATGTTGCTTTACCAAGAGTACGTGACTTTAGAGGGGTTTCA
AAAACTTCATTTGATGGATTTGGAAATTTTACAACTGGAATTAAAGAACAAATTATTTTT
CCAGAAGTAGATTATGATAAAGTTATTAGATTACGTGGTATGGATATTACTATTGTAACT
TCTGCTAAAACAAATAAAGAAGCATTTGCATTACTACAAAAAATAGGAATGCCATTTGAA
AAATAGATGTTACAACCAAAAAGAACAAAATATCGTAAACCTCATAGAGTTAGTTATGAA
GGAAAAGCTAAAGGAGCTAAAGAAATTAACTTTGGTGAATTTGGTTTAATGGCTTTAGAT
GGTGCTTGAATTGATAATCATCAAATAGAAGCTGCGCGTATTGCTATGACACGTTATATG
AAGCGTGATGGAAAAATTTGAATGAGAATTTTCCCACATATGGCAATGACTAAAAAACCT
GCTGAAGTTCGTATGGGTTCAGGAAAAGGAAATCCTGAAAAATGAGTAGCAGTAGTTAAA
AAAGGAACAATTATGTTTGAAGTTGCTCAAGTAAATGAGCAAGTAGCTAGAGAAGCTTTA
AGACTAGCAATGCACAAATTACCAATTCGTTGCAAATTTGTTAAAAGAGGTGAAAATTAA
ATGAAATTACAAGTTTTAGACACTAAAGGTAATGAAATTAAAGAAATTGCCTTAAATGAT
TATGTGTGGGGAATTGAACCTCATCAACAAGCTATTTATGATACTGTAATAAGTCAACAA
GCTGCTTTAAGACAAGGAACTAAAAAAGTTAAAACCCGTGCTGAAGTATCTGGGGGAGGA
CGTAAACCTTGAAAACAAAAAGGAACAGGTCGTGCTCGTCAAGGATCGATTAGAGCTCCA
CAATGAAAAGGTGGAGGAGTTACATTTGGACCAACACCAGATATTAACTATAAAAAATCT
GTTAATAAAAAAGTAAGAGCTTTAGCTTTTAGATCAGTTTTATCTTTAAAAGTTAAAGAA
AATAATCTTGTAATCGTTGACAAATTTGATTTTGCTAAACCATCAACAAAAGAAATGGTT
GTAGTAATGAAAAATTTAAAAATTGATGATCAAAAAACATTAATTGTTACAAAAGAAAAA
GAAGAATTAGTAGTTAAATCTTCAAATAATATTACTGGAGTTAAAACAATTTCTGCTAAC
CAACTAAATGTATTTGATTTATTAAATGCTACTAAATTACTAATTACAGAAGAAGCTGCT
ATTGCAGTTGAGGAGGTATACGCATAAATGTCAAATAGATTTAATAAAGAATTTTGAAAA
GAATTAGCTCATGATTTTATGTTTGAACTAAATGATGAAGAACTTGAAAATTTAATGAGT
GTTGAAGATAAACTTTTTGATGATTTTAAAAAAATCACTAGTATTGACACAACTGGAGTT
GAACCAACTTTTTATACAATTAATCAAATTCATTCTTATTTAAGAGAAGATGTTGTGGTT
CAAACAAACACACAAAAAGAAATTTTAGAAAATGCACCAACTAAACATGATAATTACATC
ACAATAGCAAGGGTGGTTAAATAAATGAGCTTTAATAAATTAGATAAAACTTATTTAAGT
TGAGTTAATCATCCTAATTTAGATCCAGAATTAAAAGATCTACTAAATAAAGCAGATGAT
GATGAATTAAATGCTGCTTTTAATCTAGAATTAAAATTTGGTACAGCAGGAATTAGAGGA
ATTTTAGGAGCAGGACCTGGTAGATTTAATGTTTATACTATTAAAAAAGTAACTATTGCT
TATGTTAAATTATTAAAAAGCAAATATATAGATCAATTAGATAAAGGTGTTGTTATTGGT
CATGATAATAGACATAACTCTAAAAAGTTTGCTAAATTAGTTGCTGATATTTTAACAAGT
TTTAACATTAAAGCCTATTTATTTAAAGATAATCAATTACAACCAACTCCAGTAGTTTCT
TTTGCAACTAAACAATTAAATTGTATTGGTGGAATTGTAATTACTGCTTCTCATAATCCA
GCTGAATATAATGGATATAAAATATATGATCCATATGGATGTCAATTAATGCCAAATGAT
ACTGATTTAATTGCTAGTGAAATGAATAAAATTTCAAATATTTTAGATTGAACATTTCAA
GCTAATGACAATTTATTACAAGTAGTTGATCAAATTGTAATTGATAAATATTTTGAAATG
ATTAAAAACTTGGAATTTTATAAAGATAATAAAGCTAGTAAGCCTAATTTAAAAATTATT
TATTCAGCAGTAAATGGAACTGGTAGTTTATATACTCCAATTGTTTTAAAACAATCAGGA
TATCAAATAATAGAAGTAAAAGAACATGCTTTTGAAGATGAAACTTTTAAAAATGTAATT
AATCCTAATCCTGAATTTGATCCAGCATGAAAAATACCTTTAGAATATGCTAAAAAATAT
GATGCTGATATTATTATTTTAAATGATCCAGATGCTGATAGATTTAGTATGGCTGTTAAA
CATAATAATGAATTTATTAGATTAAATGGTAATCAAACTGGAGCTATTTTAATTGATTGA
AAACTAAGTAATTTAAAATGTTTAAATAAATTACCAAAAAATCCAGCTTTATATTCTAGT
TTTGTAACAAGTGATCTTGGTGATAGAATTGCTAATGAAACTTATAATACAACTATAATT
AAAACTTTAACTGGATTTAAATGAATGGGTCAAGAAATTTTAAAAGAAGTAGATAATGGT
TTAAACTTTGTGTTTGCTTATGAAGAAAGTTATGGATATGTAATTGATGATTCAACAAGA
GATAAAGATGGAATTCAAGCATCAATTATTGCAGCTGAAGCTTGCTGATATTATAAAAAT
CAAAATATGACTTTAGTTGATTATTTAAATCAGTTATATGAAAAATATGGATACTACTTT
ACAACTACTTATAATTTAAACTTTAAACCTGAAGAAAAAGATTCAAAAATTGCCCCAATA
ATGAAATTATTAAGAAGTAATGGTATAAAAGAAATCAATAATTTAAAAGTTATTAAAACT
GAAGATTATATTAATGGGCTATACAATATGCCTTCTGAAGACTTTTTAAAATTTTACTTA
GAAGATAAATCTTGATTTGCAATTAGACCATCAGGAACTGAACCAAAGTTAAAAATTTAT
TTTGTAATAGTTGATAGTTCTCTACAAAAAGCAGAAAATAAAGCTGAAAAGATCTATAAA
GAATTAAAAGCTATTTTAAATATTTAGATGTTTACATTCACAGATATTATAGAAAAAAAG
AAGCATAATATTGAATTAACTCAAGAAGAAATTTCTTGACTAATTAATAGTTATACAAAA
AACGAAATTACTGATTATCAAATGGCTAGTTTTTGTATGGCTACTTATTTTACAGATATG
ACAGCTAGAGAAACTGCTTTTTTAACCAAAGCTTATATTGAATCTGGAGATAGATACGAT
TTATCTAAAATTAGTGGTTTTAAAGCAGACAAGCACTCAACTGGAGGAGTTGGAGATAAA
ACTAGCTTAGTTTATGCTCCACTAGTTGCTAGTTATGGAATTAAAGTATGTAAATTATCT
GGAAGAGGTTTAGGAAAAACTGGTGGAACTGTTGATAAGTTAGAATCGTTTCCTGGATGA
AAATCAGAAGTTACAAATGATGAATTTGTAGATGTGATTAATAAAGCAAATATGAGCCTT
ATTGCTCAATCAGATAATATCGTTCCAGCTGATAAAAAAATTTATGCTTTAAGAGATGTA
ACAGGAACAATAGATTCAATGCCTTTAATTGTTGCTTCAATTATGAGTAAAAAACTAATT
GTTGAAAATGATGGGTTAATACTAGATGTAAAAACTGGTAATGGTGCATTTATGACAACA
ATAGAAGATGCTAAAGATTTAGCAAATCGTATGATTGAAGTTGGAAAACAATACAACAGA
AAAGTTGCAGTAGTTCTTACAAATATGAATAAACCACTAGGAAGAGCTATTGGAAATGCT
ATAGAAGTTAAAGAAGCTTGAGAAACATTAAATGGTAATGGTCCAAAAGATTTTAATGAA
TTAATTTCTACACTAGTTGGAATTACTTTATTACAAGCTAAAATTTTTACTGACTTAGCA
ACTGCAAAACAAGATGTTTTAAAAAGATTACAATCAAAACAAGCTGCACCTTACTTAAAA
GAATTTGTAACAGCACAAGGTGGAGATTGAAGTGTTTTAGAAAATTATGATGAAGTGTTT
AAATGTAAAAACAAAATAGAAATTAAAGCAGTTAATAGTGGTTTTATTAGATATAAAAGA
GCTGAAGAATTTGGGATGATTTTAATTGAGCTAGGTGCTGGTAGATTCAAAAAAACTGAT
ACTATTGATCGTGCTGCTGGAATTTATTTAGATAAACAATATGGTGATTATGTTAACACT
GGTGATGTAATCATGACACTTTATACAAATAGAGAAGTAAATTTAAAATGAAAAGAAATG
GTTCATGAAACATATGAACTTTTAGACAAAGAACCAGTAAAAGAAGTAATTTGAGAAATT
ATTTCTGATGATGTTAAATAAATGTCAACAGATAAAATTATTATAAAAGGTGCTAGAGAA
CATAATTTAAAAAATATTGATTTAGAACTTCCTAAAAATAAATTAATTGTTTTTACAGGC
TTAAGTGGGTCTGGAAAGTCTTCATTAGTTTTTTCAACAATTTATCAAGAAGGAAGAAGA
AGATATATTGAATCACTTTCTGCTTATGCTAGACAATTTTTAGGTGGTAATGAAAAACCT
GATGTTGATTCTATTGAAGGTTTATCTCCTGCAATTTCTATTGATCAAAAAACTACAAGT
CACAATCCTAGATCAACTGTTGGAACTGTTACTGAAATTTATGATTATTTACGTTTATTA
TATGCAAGAATTGGACAGCCTTATTGTATTAATAATCATGGTCAAATTAAAGCAGTAAGT
ATTAAAGAAATTGTTGAAAATATTAAACAATCAACTAGTGATGGTGAACAAATTCATATT
TTATCTCCAGTAATTAGAGATAAAAAAGGAACTCATATTGATATTTTAGAAAAATTAAGA
AATGATGGGTTTATTAGAGTTATTGTTGATGATCAATTAAGAATGCTAGATGATCAAATT
AATTTAGAAAAAAATCAAAGACATAATATAGATATAGTTGTTGATAGAATTATTTATCAT
AATAATGATGAAATTAATTCAAGAATATTTACAGCTGTTGAAATGGGATTAAAATATTCA
AACAACTTAATTAAAATTGCATTTCCAAATTCTAATAAACAAGAAAAATTATTTTCAACT
TCTTTTTCATGTAAAGTTTGTGATTTTGTAGTTCCAGAACTTGAACCTAGATTATTTTCA
TTTAATGCTCCACTTGGTGCTTGTGAATTATGTAATGGATTAGGTGTTAGTTTAGAACCA
GATATAAATTTAATTCTTCCTGATTTAAAATTATCAATTAATCAAGGTGGGGTTGTTTAT
TATAAAAATTTTATGCATACAAAAAATATAGAATGACAAAAATTTAGAATTTTATGTGAT
TATTACTATATTGATCTAAACACTCCTTTAAAAGATTTGACTCAAAAACAAAGAGATATA
ATTTTATGAGGAAGTGATCGAGAAATTGATATTAAAATTGTTACTGAAAATAATAATAAA
TATGAAAAATATGATTTTATTGAGGGTAATGCAGCTTTAATCAAGAGAAGATATTTTGAA
TCTAAATCAGAAGAAGCTAGAAAATGATATTCAAAATTTATGTCTTCTAAAATATGCAAA
CAATGTAAAGGAAGTAGATTAAATGACATTGCTTTATCTGTAAAAATTAATGAAAAATCT
ATATTTGATTATACTAATATGAGTATTTCTGAACAATTAGATTTTTTATTAAACATTGAT
TTAACTCCAACTCAAGCTATGATTGCAAAATTAGTTTTAGATGAAATTATTTCAAGAACT
AACTTTTTAAATGAAGTTGGGTTAGGATATTTAAATCTATCAAGAACAGCTACAACCTTA
AGTGGTGGAGAATCTCAAAGAATTAGATTAGCTAAACAAATTGGATCTCAATTAACTGGA
ATTTTATATGTTTTAGATGAACCATCAATTGGATTACATCAAAAAGATAATGATAAATTA
ATTAAAACTTTAAAACATTTAAGAGATCTAGGAAATACTTTAATTGTTGTTGAACATGAT
GAAGATGCAATGAAAAGTAGTGATTGAATTGTTGATATCGGTCCTAGAGCTGGGGAATTT
GGTGGAGAAATTACTTTTAGTGGAACATATCAAGATATTTTAAAATCAGATACAATTACT
GGTAGATATTTATCAAGAAAAGAAGGTATAGTAGTTCCTAAAACTAGACGCGGGGGTAAT
GGTAAAAAAATTGAAATTATTGGGGCTAGTGAAAACAATTTAAAAAATATTAATGTAACT
ATTCCTTTAAATAAATTTATAACTATTACAGGTGTTAGTGGATCTGGAAAATCAACTTTA
CTAGAAGATATTGTTTATAAAGGAATTCATAATAATTTATCAAAAGAATATTTACCAATT
GGAAAAGTTAAAGAAATTAAAGGTATAGAAAATATTAATAAAGCTATTTATATTTCTCAA
GAACCAATTGGAAAAACTCCTAGATCAAACCCGGCAACTTATACTTCAGTTTTTGATGAT
ATTAGAGATCTATTTACTAATCTTCCAGAAGCAAAAATTAGAGGTTATAAAAAAGGTAGA
TTTTCATTTAATGTTCATGGTGGTAGATGTGAACATTGTCAAGGTGATGGAGTAATTACA
ATTTCTATGCAATTTATGCCAAGTGTTGAAGTAGTTTGTGAAATTTGTGATGGTAAAAGA
TATAATGATGAAACTCTAACAGTTAAATATAAAAATAAATCAATTGCTGATGTTTTAAAT
ATGAGTGTTAGTGAGGCATATGTCTTTTTTGAAAATATACCTCAAATTAAACAAAAGTTA
GAAACTATTTTAGAAGTTGGTTTAGGTTATATTAAACTAGGGCAAAACGCTACAACTTTA
AGTGGTGGAGAATCTCAAAGAATTAAATTATCTACTTACTTATTAAAAAAACAAACTGGA
AATACTATGTTTTTATTAGATGAACCAACAACTGGTTTACACGTTGATGATGTTAAAAGA
TTAATTGGTGTTTTAAATAAATTAGTTGATTTAGGAAATACAGTTTTATGTATTGAACAT
AATCTAGACTTTATTAAAGTTTCAGATCATATTATTGATCTTGGTCCTGATGGTGGAGAG
TATGGTGGTCAAGTTGTAGTAACTGGAACTCCAGAACAAATAATTGATCATCCAACTTCT
TATACAGCTAAATACTTAAAGGATTATATAGTTAATGATTAG------
>97095-Tigray
ATGAATACAAACAAACAATCTTTATATAGAGCTTATAGACCAAAAGATTTTAATAGTGTT
GCTGGACATAATAACATAAAAGAAATTTTAGAAAAGCAAATTAAAGATAATAGAATTAAT
CATGCCTTATTGTTTTCTGGTCAAAGAGGAACTGGAAAAACAAGTGTTGCTAGAATCTTT
GCAAAAACTGTTAACTGTTTAAATTTAACTGGTTCAAAACCCTGTGAACAGTGTAATAAT
TGCAAACTAGCAAATGAAAATCAATTAATTGATATTATTGAAATTGATGCTGCTTCAAAT
AATGGTGTTGATGAAATTAGAGAAATTAAAAATTCGGTTTTAACCTTACCAATAAATAGT
AAATATAAAGTTTATATTATTGATGAAGTTCATATGTTAACAAAACAGGCTTTTAATACT
TTATTAAAAACTTTAGAAGAACCTCCAGTTTATACAATTTTTATTTTAGCAACTACTGAA
TTTAATAAAATCCCTCAAACTATTCTATCTAGATGTCAAATTTTTAATTTTACAAAAATT
GATAAAAATTCTTTAAAGAATCGCTTACAATACATAGTAAATCAAGAAAATTATCAGATT
GAAAAAGAAGTTTTAGATGAAATATTTTATCTTTCAGAAGGTTCTTTAAGAGATGCAATT
AATATTTTAGAACAATTAATGTTAGCTACAGATGATTTAATTACTATAAAAAATTTAAAG
TCAATTTTTTTAATTGCAACAAAACAAGAACAATTACAAGTAATTCATCAGTCATTAAAT
AATGATACTAATTTTATAATTTCTTATTTTCAAAAAGCAAATGACCAGGGAATGAATTGA
GATGTTTTTGCTTTAGGTTTAATTGAAATTTTAAAAGAAATTATTGAATATAAACTAACT
AATAATATTGAATTTTTAAATATATTAGAAGAAAATGAAGCTAAGCAATTTATTAATATT
GATGTTAATCATCTTTTTTTACTATCAGATAATTTAGCTGAAGCTTATTTTAAAACAAAA
GCTGCAAATATTAGTTTTAACTACTTATTATTAAGTTTATTAAAAACTATTAATTCAAAT
AATAAACAAGAAAATATACAAACAATTAATCAAAATATAAATAATGTAGAATCTATTGAT
TTATTAGAACAACAAGATGTTATAAAACAAAATTATGTTCAAGAATTTATTACTAATAAT
GAAATAACAGATCAATCTGTTGATGAAATTTTTATTAGACCAAATATTAAAAATCAAACA
ATAGATCAACAAGAAGTTGAATTAGTAAAAAAAGAAGAATTTTTTACTAACCAAATTCAA
CAAGAAAATAATTTTGATGAATTAGTAATAGATGAACCAATGAATAATTCTAATGAACAA
GATATTGATGTTAAATTTCTAAATAATAATCAAGAATTAGAATTAACTAGTGAATTTTAT
AAAACTTTTAGTGAGTTAAAATCTAAGTTTAATGTTTGTGTTTCTAATTCTATAGATAGT
AAAGTTAAGATGCTTTCAAATGATGATTTAATTAGCATTTTTATTCAAACTAAAAACTAT
AAAGATGATAAAAAGATTTTAGAAAATTTATTTGAAGAACTTTTTAAAGAACAAGATGAT
ATTTTAATTAACCCTGTTCAAGCAACTAATTTATTTATGTTAATAGACAGTAAAATTATT
TCTTTTACTAATGAAGTAATTGTTGTAAAAACTCAAACTAAAACCCAATCTAATTTAATT
AATGATTCAATGTTAGATAATTATGTTTTACAAGCAATTTATCAATGATTTAAAAAACCT
TATATAATTTTTGCTATTGATAAAATGAAGTGAGATGAAATTAAAACTATCTTTATTGAT
TTAAAAAATAAAAATAAATTATCAGAATATAATATAATTGATCAAAAACAATTAAAAGAA
AAATACTTAACAATTAATAATAAACTTGATGAAGATTTAATTAACAAAGCAAAAGATCTT
TTTAATGATGATTTTATGATAGGTGATTAAATGAGTAAAGTTCTTGTTTTAAAAACAACA
GCTCAAGCAGATGAAGTATCTAATTCTGTTGCCTTAACTAACAGATTTTTAGAAGAATAT
AAAAAATTTAATCCAGATGATGAAATTATTATTGTTGATTTAAATAAAGATGAAGTTGGA
ACTAGTATTTTAACTTCAGAAACATTCCCAACATTTTATCAACAAGAAGTTACTAAAAAA
TATATTAATTTATTAAAAAGTGTAGATAAATTAGTAATTGCTTGTCCAATGTATAATTTT
TCAACTCCAGTAACATTAAAATCATTTATTGATCATGTTTCAGTTGCTAATGAAACATTT
TCATACAAGTATTCTAAAAAAGGAGATGCAATTGGTTTAATTACTAATTTAAAAGCTCAA
ATTTTAGGAGTTCAAGGAGCGCCATTAGGATGATATCCTTGAGGGCAACATACTCAATAT
GTTGAAGAGGCTATGAGATTTTTAGGAATCGAATTTAATAAAACTGTTTTATTAGCAGGA
GTAAAAGTAGCGCCATTATTAGAACTAACTCCAGCTCAAAGAGTAGAAACAATTATTGAT
GAAGTTACAGAAGCTGCTAAAACTTTTTAAATGAAAAAACTTTTAACAATTTTAACAACT
TTTATTGGAGTTAGTGGGTCAGTCTCAACAGTAATTTCATGTAAAGCAGCAAGTTTTGCT
GAAGGTGTACTAGGTCAAAGAGTACTTGTTGTTACTGATGGAGGAAATATTAAAGACAAA
ACATTTAATGAAAGTTCTTGAGAAGGTGTAATTAAATTTGGCTCTCAAATTCATAATAAC
TTTAATATTACAGATGAAAATATAGCTAGAAAATTTAATTATGCTAGCTCAATTGGTGGA
AAAACTAAATGAGATAATAAAACCCATTCATTTATAAACCAAGATTATGAATATGCAAAA
AATAAAAGTAATAACTATGTTGAAACTCCTGAGCACACAATTGATGCTTTTAGAACTTCT
TATAGTACTGGAGTCTATAAAAAAGCTGATGCATTTTTACTAGCAGGTTTTGGACATTTG
GGAGCTGTTGATTATGCTACAGAAAGAATGAAAAAAGCAGGAAATAAAACAGTTGTCTTA
CTAGATGCTGAATTTAAAAAAGATAATGTTATATCAGTATTGTTCAATTCAGAATTAGCT
GGATTTAATGCAGGTTGAGATGCTATTATGTGAGCAAATCTCCCGAAAATGACTAGTTTA
AATAGTGGTGAGTTTTCAAAAGAAGCATTACAAGCTTCTAATAGTTCTAAAGACATGCCT
TTACAGGGTTCGGTAGCGGGTAATAACTATATATCAATTGGTATGTTTGGTGGTAATACT
GATAAGAATGCTGTTGATAATTATATGTGAGGGCTTCTTGCGGCAATGCATATTTATAAC
AGCAAAATTGCAAATAAAGAAATTGAATTAAAAGATAATAAAGGTCAAAAAGTTAAATAC
AAATTACAACCTGTTTATTTTGCAAATCAAGGATTAAAAGCAACTATTGATTCACTAGTT
GATGTTAATGAAAATACTTGATTTTCAAAAAGTTTTGATGTTGGTGGAGCTACAAAATCA
GGAATAGTTAATTTATTAATCAGAAATCAAGCAGATATAATTTTTCCAGTTGCTGGACCA
CAAATTAATGATGTTTTAGAAGCTACAGGTCATAAGCCTTATGTAATTGGTGTTGATACT
GATCAAGTAACTAGTGTTGGTTCATCAAAAAAAGGTAATGAGATTAGATTTATAACAAGT
GCTAAAAAGAACATTGTTTCAGCTTCAGTTTATGCTTTAAATAGAGCTAGATCATTACAA
AAAGCTATTGTTGATAATAAAGAATATATTTCAAATAAAAGTAATGAAATTCAAGATGGA
AAAACTATAGTTGGAAAAGAAGTAGATTGATCAATTTCATCTTCAAGAAAATCTGATACA
AAGTGAAGCGTTAAAAAAGTTGATGGTTCTTTAACTAACGCAGCTAACTTATCTGTTGAA
TCAATTGATTATTCAAAAGATAAAGCTAAAAAAATAGAAGAAGATCTTAAAAAAACTCTA
GAAAAATCAGGAACTAAATTTAAAGAATACTTATCAAAGACATCTCTAGATAAAGCACTG
GAATCAATACAAAAAAATGTTCAAGATAACGAATGAGATAGTTTAACACTAAGTGCTAAT
GGTATAGCAGGAATAAAAGACTACTGACAAATGTTAATTAAATCAACTAAATAGATGAAT
AAAGAAAAAGAAGCTAATTATGCTATTGAAATGCAAAACATTACTAAAACATTTTTAAAT
GGTTCTATAGTTGCTAATGATGATATTACTATTAGAGTTAAAAAGGGAGATATTCATGCA
TTAGTTGGTGAAAATGGTGCTGGTAAATCTACACTAATGTCAATTTTATTTGGTTTATAT
CAGCCAACATCTGGAATTATAAAAGTTAATGGAAAAGAAGAAATAATACCAAATCCAATT
AAAGCTAATAAACTAGGAATAGGTATGGTTCATCAACATTTTAAATTAGTTGAAGTAAAT
ACGGTTTTAGAAAATATTATTTTAGGTGTTGAACAAACAAGGGGAAAAATCTTTTTAAAT
AAAGCAAAAATGCGTGCTGAATTAATTGAAATTATGAATAAATATGATTTATATGTTGAT
TTAGATGCAAAAATTCAAGATATTTCAGTTGGACTACAACAACGTGTAGAAATTTTAAAA
ATTTTATATAGAAAAGCAGATATTTTAGTTTTTGATGAACCTACTGCAGTTTTAACTCCA
CAACAAATCCAATCTCTTTTGCAAATAATGAAAAACCTTCAAAAAGCAGGTAAAACTATT
ATTTTCATTTCGCATAAAATGGATGAAATCAAAGAAGTTGCAAATGTTGCTACAGTTATT
AGATTAGGTAGAAAGATAACAGATTTACAAGTTAGTGAAGTTAGTGGAAATGAAATAGCA
GAAGCAATGGTTGGAAGAAAACTTGTAGAAGTCAAAAATAAGTATAAAAAAATTTCATCT
GAAGAACCATTATTAGATGTTATTAATTTAACAGTAAAAAAAGATTCAAATCATAAAGTT
TATGGATTAGAAACTTTTAATGTTAAAGTAAGACCTGGTGAAATTGTAGCTATTGCCGGA
GTTGAAGGAAATGGGCAACGTGAATTAATTCAAGCAATTACAGGATTAGTAAAACCGGTT
TCAGGCGGTGTTGTTTATAAAAAAATAAACATAGCTAATAGTAGTATTAAGACAAGATAT
GAGATGGGTATGTCTCATATTCCTGAGGATCGTCATAAACATGGAATGTTATTGGATTTT
TTAGTTGAAGAAAATATTGTAAGTCAAGAAATTGATAAAAAACCATTTTCCCAATTTGGA
TTTATTAATAAAAAGGCGATTTCAAGATATGCACAAATAATTATTAAAGAATTTGATATT
AGGGGTTCAAGAAATGGGGCTGCAATAGCTAGAGGTCTTTCTGGGGGTAATCAACAAAAA
GCTATTGTAGGAAGAGAAATTAAAAGAGAACACGATTTGTTAATTGTTGTTCAGCCTACG
CGTGGTCTTGATGTCGGAGCTATAGAAAATGTTCATTCTCAAATTCTAAAAGAAAAAGAA
AGAGGTAGAGGAATTCTGCTAGTTTCTTATGATTTAAATGAGATAATGGCTCTTGCAGAT
AGGATAGTTGTTATTAACGATGGAAAATTAATTGGAGAATTGCCAGCAAAAAGAGCTAAA
AAAGAGGAAATTGGTGCTTTAATGACAGGTCAAACTTTAGAACAAATTAAAAATAATAAA
GTTAATAAAAATAGTAAGGTGGTGGTAGAAAATGCAATCTAGAATATTGTGAACATTGAA
TAAAAAGGCAAAATATTTATTTAGTTCAGATCAAACAAAAACTAAGTTAAAGTTTATAAA
AGGTTCTCTATTTTCGATTATTATGGGATTTATTGTTTCTGGTGTTTTTCTTTCATTTTT
AAAAATAAATCCTTTTACATATTTTGCTCTTTTATTTGGGATTAACTTTGATAAAAACTT
TTATCAAATAAGTTTAAATTGAATGGCAGTATATATTGTTGCAGGATTATCAATGGCTGT
TGCTTTTAAATCGGGAGTATTTAATATTGGAGCACCTGGTCAAATACTAACAGCTACAAG
CGTTTCAACTATTTTATTTTTCTATATAAAAGGTTCAAAAGCAGCAATAATAGACGCTTC
AATGATTATTTTAATGTTAATAACTTGTATTGTTTCAGCTAGTTTTTTAGCACTTATTGC
AGGAGCATTAAAAGCCTTGTTTAACATACACGAAGTTGTTTCAACTATCTTATTAAATTG
ATTAGCATTTTATATATTTAAATGATTTTTTAACAAATATGATGGTTTTTCGGGTGGTTT
ATCGTTTATAACAAAAAATATTCCATCAAATCAATTAGTTATTGGTTCAAATACTGTAAT
TATTCCTTTATTAATAGCTTTAGTTTGCGTAATTTTAGTTTGGATGTTATTTTCAAAAAC
AACTTTAGGTTTTAAGTTAAAAGCTGTTGGTTCATCAATAACTGGTTCTAAATATATTGG
AATTAATGTTAAAACTCAAATTATAAATTCATTAGCTTTATCAGGAGCAATAGCAGGAAT
TGCAGGATTTGTTTTAATGTTTACAGTTACGCCAAATAATTCTTTTGCTTCTAATAGTTT
ACCAACTGTTGGATTTGATGCAATTGCAGTTTCATTAGTTGCTTTTAATAATCCTATAGG
AATTATTCCAATTGGTTGATTATGAGCAATGATCAAAACTGGAGGAAGCCCTGTTTCTTC
ACTGTATGGTATTTCAACACAAATAAGTGGATTAATTTCAGGAGTTCTTATTTACTTTAC
AGCAATTGTTTCTATATTTATTGTTTTTAAACCTTGAGAGTTGTTAAAAAACAAATTTAA
TCTACTAACATCACCTATATGTAGAGAAATTTTTTGAAAGTTATATTTATATCTTTTAAA
ATTAAAATTTAAAAAAATCTTTTTAATTTTTATAAGAGAGTATAAACAACAAGTAAATGA
TAGTTATAAAAATTATGTTGTTAAAAATAAAATTAAAAAACAAATGCAATTACCTCACTT
GTTTTGAAATGGTAGAAAAAATATTAAACTAGAATTTAAAAAAGATATTAACCAATCAAT
CGATTTAATTAAAAATAAAATTACTGATATTAAAGCATTTGTTAAAGAAGATAAAACAAG
ACTTAGTGTTAATGGATTAAAAACCAATTTAAAAGAACAATTAAATTTAATAACAACTAA
ATTTGTTTTAAAATCTTATGATTTAGATTTAAAGTTAGCTGATCATAAATATAAAATCAC
ACAAGTCAAACAAAATATTTTAAATAAATATCAATCAGATATAGAACAAATTAAAAAAGA
ACACAAGTTAAAAATTCAAGAAATTAAAGTTTTTAAAGAAGCACAAATAGGAGTTTTATT
TCACGAATTTCAATATCGTGATAATGTAATTGAAATTAAAGCTAATAAACTAAAAACTAT
TGCATTGCTTAATGAACAAATTAAAAATATTAAGTCTAAGTTTAATTTACAAAAAGAAAA
TTTGAAATTGAATAGAAATTCATATGATAATAAACATTTAGAACAAATTAATAAAATTAA
ACAAGAAATTAAAGAAGTTAAAAAGCAAACTAGTGTTAAGCTTTTAGAAGAAAAAAATAA
ATTTAAAACTCAAAAAGACAATGTTAAAAAAGAAAAGGTTCAATTACAAACTATTTTAGA
ACAATATAAAACTTATCTTAAAGAAGAAAAACAACGCTTTATACAAGCTAAAAAACAAGC
TCTTGCTAATAAACATAAACGCTTAGAATTTATTGATATGAATCGTTCTAAAATAGAAGT
TAATAAGGCTATTGTTTTATTAAATGATCTAAAAACATTAGTTATGACTAATATAGATAA
AAACTTAAATAGACAAGCAATAAAATCTAATGATAAAACTTTAATAAAGGCTTTAAAAAT
AAAGTCACAAATAGATGAAATATTTGGTTCTAATATTATTAGTGAATATGATGCACCTGA
ATATATTAAGCAAAAAGTAAAAATAAGTTTAAAAACATTTAAATTAATAATCTTTTTAGA
AAAGCAAATTTCTTATACTAATTGTAGAGTTGAAGAACAAGAATTAATTAATAACTATAA
AACTTGAATTGATAAAGCAAATCAAATTATTGATAAAGATAAACAACAATATTTATTAGC
AATTAAGCAACAGCCAAGAGAAACACTAACTGATTTAGAGCAATTATTTAACTTAGAAAA
AACATTAAAACAACAAACTAATTTAAAGATTATGAATTTATAAATGGCAATTTTATTTAA
TAGTAGTATTTTAACTTGAGGGCTTGCTTTAGTTGGTGTTTTATTGTTTGCTTCTCTATC
ATCACTTGTTAGCGAAAAAGCAGGAGTTGTTAACATTGCTGTTGAAGGTATGATGATTAT
TGGAGCTTTGGTTGTTTCTATCTTAGGAACTTATTTAACAACAAATGATCAAAAAAGTAA
TTATACTCAAATACCAATAGTTTTACTAGCGGGAGTAATTACAGCAATTTTTGCACTATT
ACATGCTTTTCCATCAATCAGATTAAAAGCAAACCAAATTGTTTCAGGAACTGCGATTAA
CATTTTAACAATAGGTCTTGGAATATTTTTATCAACATCAAATTGATTTGGAAAGCAATC
ACAAGTTATTGCTAGTGGTTATACTTCAATAAATGTAATTAATATAACTAAAACAGTTGG
TTCTAAAACTCAAGTAGTTGCAAGTATGTTACCTATTTGAACAATAATAGCTATTATTCT
TGCGATTGGATTATTTGTTTTTTTTAAATATACAAAACAAGGAATGAGATATGCAATGGT
TGGAGAAAACCCAAATGCTATTGATGCAGCTGGAATTAGTGTAACTAAATATCGATATGT
TGCAGTAATTTTATCAGGATTTTTAGCAGGAATTGGAGGAGGAGTATTTGTTGTTACTAC
AGTTAGTGGTGGTGGATTATTTAGTGGAAATATATTCGGATATGGATTTTTAGGAATTGC
TATTATGATTTTTGGGCAATGAAGAATTCTATTTATTACAATTGGAGTTATTATATTTTC
ATGACTATTTGCTTTAGGACAACAAATAGGAACAATTTCAACAAATAAAACTATTCAAAG
CATATCAATTTTATTTAATACTTTACCATTTATTTTAACTATTGTTGCAATGCTATTATT
TAGTAAAACTTCTAAAGCTCCAGCAGCAGTTGGAATACCATTTGATAAATCAAAAAGATA
AATGTCACAAGAATATAGTGCAGAATCGATTAAAGTTTTAAAAGGTTTAGAAGCTGTTAG
AACACGTCCTGGAATGTATATTGGATCAACTTCAAAAACAGGGTTACATCATTTAGTATG
AGAAATTTTAGATAACTCAATTGATGAAGCAATGGCTGGATATGCTGATTTAATTAATGT
AACTATAACAAAAGAAAATGAAGTAATTATCCAAGATAATGGAAGAGGAATTCCAGTTGG
TATTAATTCAGATACTAAAAAATCTGCATTAAGTTTAGTTTTTACTCAATTGCATGCTGG
AGGAAAATTTGATTCAGAGACTTATAAAATTTCTGGTGGTCTTCATGGAGTTGGAGCTAG
TGTTGTTAATGCTTTATCTCTATATGTTGAAGTTGAAGTTTATAGAAATAATATTCACTA
CCATCAATTGTTTAGTGAAGGTGGTACTAAAGAATCAGAATTACAACAACTAGGTCACAC
CGATTTAAGAGGAACAAAGGTTAAATTCAAACCAGATCCCGAAATTTTTAAAGAAGCTGT
AGTATTTGATTATGAAGTTATTAAAAATAAAGTTAAACATTTAGCATTTTTAAATAAAGG
TTTAAAAATTACTTTAACTGATGAAAGAATTGAAAAAACAGTTGAATACTTGTTTTTAAA
TGGGATCTTAGACTATATTAAAGAAAAAAATGAAACTAAGAATAAAATAAACCCAAATAT
TTTTTATGTAGATTCAAAATATGAAGACATTGAAGTTGAAATGGCACTTCAATATAATTC
TGATTATCAAGAAAATATCATTACTTTTGTAAATAATATTAACACTCATGAGGGTGGAAC
TCACGAGGATGGTTTAAAACAAGCTCTAATTAGAGATATTAATAGATATGCTGATACAGT
AATAAAAAATAACAAAACTCCTTCTAAATTCTCTTGAGATGATATTAAAGAAGGAATGAT
GTGTATTTTATCAGTTAGACATACAGATCCACAATATGAAGGTCAAACTAAAACTAAACT
TTCAAACCCTGATGCTAAAGAAGCAGTTAATATAATCATTGGAAATGCTTTTGAAGAGTT
TCTATTAAAATCACCAGAAGACGCTAAAGCTATTTTAGATAAAAATGTTAATGCTCAAAA
AGCAAGAATTGCAGCTCAAAGAGCAAGAGAAGAAACTAGAAGAAAATCTGCACTAGATTC
ATTTTCACTACCAGGTAAATTAGCAGATTGTGAAACCAAAGATTCAAATATAGCTGAACT
TTATTTAGTGGAGGGAGATTCAGCTGGTGGTAGTGCTAAAACTGGAAGAAATAGAAAATT
TCAAGCTATTTTACCTTTGAGAGGTAAAGTATTAAATGTTGAAAGAGTAACTGAAGCTAG
AGCTTTTTCAAATAATGAAATTAAATCAATTGTTACAGCTGTTGGTACTGGAATAAAAGA
AGAATTAGACTTATCTAAATTAAGATATAAAAAAATAGTAATTATGACTGATGCTGATGT
TGATGGTGCTCACATTAGAACATTACTACTAACATTCTTTTATAGATATATGAAACCACT
TGTTGCTAATGGTCATATTTATATAGCTCAACCTCCTTTATATAAAATTGAAGCAGGTAA
AAAAATAGCTTATGCCTATACTGATAATCAATTAGATGAACTAAAAAATAATGGATTTAA
TAATTTAAAATACACAATTCAACGCTATAAAGGACTTGGAGAAATGGATCCGCTACAACT
ATGAGAAACAACAATGGATCCACAACAAAGAACTATGTTACAAATTTCACTTGAAGATGC
TACTTTAGCAAATGAAGTATTTTCAGATTTAATGGGCGAAGATCCTGAGTTAAGAAAAAT
TTATATTCAAGATAATGCTAAATTTGTTGAAAATATAGACTTTTAGATGGCTAAAATCAG
TAAAAGATTCAAAGAAGCTTTAAGTAAAGTTGAAAAAAATAAAGTTTATCCATTAAATAA
AGCTTTAGATCTAGCAAAACAAACTGCTACAACTAAATTTGACTCAACAGTTGAAGTTGC
ATTTAATTTAAATATTGACCCAAGAAAAGCTGATCAACAAATTCGTGGTGCTGTAGTTTT
ACCTGCAGGAACTGGAAAAACTCAAAGAGTTTTAGTTTTAACTAATACTAAAACTAAAGA
AGCTGAACAAGCAAAAGCTGATATTGTTGGTGGAGAAGAACTAATCAATAGAATTAAAAA
TGAAAATTGATTTGATTTTGATATTATTGTTGCTACTCCAGAAATGATGGCAAAATTAGG
AGCAATTGGTAAAATTTTAGGTCCTAAAGGATTGATGCCAAATCCAAAAACTGGAACTGT
AACTATGGATGTTGCTAAAGCAGTTGATGATATTAAAAAGGGAAAAGTTGAATATCGTGC
TGATAAAGAAGGAAATATTCATTTAATTATTGGTAAAGTTTCATTTGAAGCTGAAAAATT
AGAAGAAAATTTCAAAGCTGTTATTGATGAAATTAGAAGGGTTAAACCTCAAACTGTAAA
AGGTGATTACATCAAAAATATAACTTTATCAACAACAATGGGTCCTGGTATCAAAGTTGA
ATTTTAAATGGCTTATAAAATTCGAAAAATCAATCGTAATGTAGAACGTCGTGATTATAC
TAAACTATCAATGAATCTTTCTTTGCCAAATTTAATTGGTATTCAAACTGAAACTTTTGA
ATGATTTAAAACTAAAGGAATTCAAGAAGTTTTAGATGAATTTTTCCCAATTTTATCATT
TGATGGATCTAGTGTTTTAACTTTAGAAAATTGAGGTTTTAAAGAACCTAGATTATCTGT
TAGACAAGCAAGAGAAGAATCAAAAATTTATGATGCTCCAATTTATGCAAATCTAAAATT
ATCAGTTAATAAAACTGAAGAAATTCAAAAAGAATTTGATGGTGTTGATCAAGAAGATAC
TTTAAAAGTTTTAACTCATTGATTAGAAGAAAAAACTGGTAATGGTAATATAACATTTAA
ACAGCAATCACAAAATTCTTATTTTTTTGAAATAACTATTAAAAAATCTGAAAAACCAGA
TTTAATTCAAATTGATATTATTGAAGATAAAAAAACTTCATTGATTTGTAATGTATCTAT
TTATAAATCAGGTGAAGTGTTTTTAGGTGATTTTCCATTAATGACAGAAGCTGGAACTTT
TATTATTAATGGTTCTCAAAAAGTCATTGTATCTCAATTAGTAAGATCTCCAGGAGCTTA
TTTTAATAAAGAATTAAATCGTAAAACTGGAGAAATGATTTATTTTGCAGACATCATTCC
AAGTAGAGGAACTTGATTAGAATATGAAACTGATTCTAAAAAAATCGGAAGCGATGCAAT
TAATCCTTTATATGTAAAAATTGATAAATCAAGAAAAACTACAGCTACTTCTTTATTATT
AGCTTTTGGTATTAGTAAAGATGATATTTTAAATATTTTTGATAATGATGAAGTACTAGT
TGAAACTCTACAACAAGATTCAATTATTGGAGATTTTAAAATAGATTGATCAAATCAAGT
TCAAGAAATTTATAAAAAAATTAGACAAGGTGAAACCGCAACTAGTGAAGGTGCTTCTAA
ATTTATTAATAGTATTTTATTTGATAAAAGAAAATATGATTTAACTAAAGCTGGAAGATT
TAAATTAAAGCAAAAACTTTCTATTAAAAATAGAATTTTAAATAAAGTTATAGCTGAAGA
TATTCTTGATGCTAATAATAATGTGTTAATAGCTAAAGATACTGAAGTTACTAAAAATAA
TATTCAAGAAATTTCTAAAATTTTAGATCAAGATGTAATGAGTATTGATTTAAAATATCT
ATCTGATATTCCAGGAAATAGAAAAGTTCAAAAAATTAGAGTTTATAAAGATAGTGAACT
AAAAACTGATACTACTTGTTTAATTGGTTTAACTAGTTCATCTAATGAAGAATTCATAAC
AGTGGCTGATATTTTATCAACTGTTTCTTATTTATTAAACTTAAAATATAACATTGGTGA
AATTGATGATATTGATAACTTAGGAAACAGAAGAGTTAGAACTGTTGGTGAATTATTACA
AAATCAATTTAGAATGGGATTAAACCGTATTGATAAAAATGTTAAAGAAAAATTAGCTAC
AAGTGACTTGTATAAAGTTAAAACTTCAACAATTATTAATGCAAAACCTTTAACTGCAAT
TATTGGTGAGTTTTTCAATTTATCACAATTATCTCAATTTATGGATCAAATTAACCCATT
ATCAGAATTAACTAATAAACGTAGATTAACAGCTTTAGGACCTGGTGGTTTATCAAGAGA
TAGAGCAGGATTAGAAGTGCGTGACGTTCACCCATCTCATTATGGAAGAATTTGTCCTAT
TGAAACACCAGAAGGACCAAACATTGGATTAATTAATAACTTGTCAACTTATGCAAGAGT
TAATGAATATGGATTTATTACAACTCCATATAGAAAAGTTATTAATGGAATCATTCAAAA
TGATCAAGTTGAATATTTAACAGCCGATCAAGAAAAAAACTTTATTATCGCTCAATCTAA
TGTTAATCAAGATGAAAATGGAAAAATTTTAGATGAAACTATAGTTTCACGTTTTAATGG
TGATGACTATATGGCTAAAGTTGAAGAAATTCATTATATTGATGTTTCTCCAAAACAAAT
TGTTTCAGTTGCTACAAGTGGTATTCCATTTTTAGAAAATGATGATGCCAATCGTGCTTT
AATGGGTGCTAACATGCAACGTCAAGCAGTACCTTTAATTAAGCCAGAATCACCAATTGT
TGCAACTGGTATTGAATTTGAAGCAGCACGTGATTCAGGTGAGGCTATTGTTGCAAAAGA
AGATGCAATTGTTAAATATGTTGATTCAAAAACCATAATTACTGATGGAGAATCTGGAAT
TAGAACTTATATCTTATCAGATTATGAAAGATCAAATAATGGAACTTCATTGACTCAATC
ACCGATCGTTAAAGTTGGAGATGTTGTTAAAAAAGGTGAAATTATTGCTGATGGTCCATC
AATGGATCAAGGTGAATTAGCAATTGGTCAAAACGTGGTTGTTGCTTTTTCAACTTATAA
TGGATACAACTTTGAAGATGCTATTGTTATGAGCGAAATAATTGTTATAGATGATCGCTT
TACTTCAATTCATATTGATGAATATACTTTAGAAGTAAGAAATACAAAACAAGGTCAAGA
AGAAGTAACTAGAGAAATTCCTAATATGTCAGAACAAGCTAAAAGGCATTTAGATGCTGA
AGGAATTGTAGCTATTGGTACTGAAGTTAAAGTTGGAGATGTTTTAGTTGGAAAAGTAAC
TCCAAAAGGACAAGTTCAACTTTCTCCAGAAGACAAATTATTACATGCTATTTTTGGTGA
AAAATCTAGAAATGTTAAAGATAATTCGTTAAGAGTTCCAAATGGTGGAGAAGGAATTGT
TCAATCAATTAAACGTTTTAAAGCAAAAAGCGCATTAAATCCTGATGGAATTGAATTACC
AGCTGACATTATAGAAGTAATTAAAGTTTATGTTGTTCAAAAACGTAAAATCCAAGAAGG
AGATAAAATGTCTGGTCGACATGGAAACAAAGGTATTATTTCAAGAATTTTACCTATTGA
AGACATGCCGCATTTAGAAGATGGAACACCAGTTGATATTATCTTAAACCCACAAGGGGT
TCCTTCACGCATGAACATTGGACAAATTTTAGAAATCCATTTAGGAATGGCTGCTAAAAA
ACTAAATCAAAAAGTTATTACTCCTGTTTTTGAAGGATTAAATGAAAAAGAATTAGAAGA
AATAATGGCTGAAGCTGGAATGACAAATTATGGTAAAGTTACTTTAATTGATGGTCAAAC
TGGTGAACCATTTGATAAACCAATTGCTGTTGGAGTTATGTACATGTTAAAACTATCTCA
CATGGTTGATGATAAAATTCATGCACGTAATGTTGGTCCTTACTCATTAATTACTCAACA
ACCATTAGGAGGAAAAGCTCAAAACGGTGGTCAACGTTTTGGAGAAATGGAAGTATGAGC
TTTAGAAGCTTATGGAGCTGCTCATACATTACGTGAAATTTTAACAATTAAATCAGATGA
CATTAAAGGTCGTTCAAAAACTTATGAAGCAATTGTTAGATCAAAAAGAATTCCTGAACC
TGGAATTCCAGAATCATTTAACGTTTTATCAAAAGAGATTATGGGATTAGGATTTAATAT
GTATATGATTGATGAAGTTGGTGAAAAATCAGCAATTAATGCATATGATAAAAAGGACTT
TGAAATTGATAATTATGATGATGAAATTCTAATCAAAACTGATAATTTATACATTGATGA
TCAAGATGTTGATGCTGAATTTGAAGATTTAACTTATGTTGATGAAAATGATATTTTAAA
CTCATTTGAACTAGATAATGAAGAAGAATAAATGGAAAATTTAAATCGTAAAAAAGCAAT
AAAAATTGAATTAGCTAACCCTGATACAATTCGTTCATGATCACATGGAGAAGTTTTAAA
ACCAGAAACTATTAACTATAAAACATTAAAAGCCGAAAAAGATGGGTTATTTGATGAAAG
AATTTTTGGTCCAACTAAAAACTATGAATGTGTTTGTGGAAGATATAAAAAAGCCAACCC
TATGAATAAAGGGAAAAAATGTGAAAAATGTGGTGTTGAATTAACTGAATCAATTGTTCG
TAGAGAAAGAATGGGACATATTGAACTAGAAGAACCAGTTACTCACATTTGAATGTTTAA
AGTTGCTCCTTATAGAATTGCTGCAATTCTAGATTTAAAAGCAAAAGAACTAGAAGAAGT
AGTTTACTTTGTTTCTCATATTGTTCTAGAACAAGGTAATCAAAATCATTTTCTAGAAAA
AGAAGTTTTAGATTTAGGTTCATCAAGAATTACTAAAACTAGAGAAAAATTGCAACTATC
AATTTTAGATGTTATTGATCAAATTAATGATCCTGACCATAGAGATACTAAGAAGGCTAA
TAGATTATTAGAAGAATTAAAAAATACTTCTATTCCATTTTCAATAGATGAAGCAACTAG
CTTAATTAGTAAATATACTAATGCAAAATTTGGAATTGGAGCTAGAGCTGTTGAATATTT
ATTAGAAAAAGTAGATTTAACTAAAGAAATTGAAGCAATTAAAATTCAACTTGAAAATTC
TAAAAAAACCCCAAATGAAAGAACTAAATTATTAAAACGTTTAGAAACTTTTGATTCTTT
AAAACGTTCTAAACAACGTCCTGAATGAATGGTTATGAGAGTAATTCCAGTTATTCCACC
AGACATTCGTCCTATTATTCAATTAGATGGTGGTCGTTTTACTACTTCTGAAATTAATGA
TTTATATAGAAGAATCATTATTAGAAATGAAAGATTAAAAAAAGTTAAAGAAATGGGTGC
ACCTTCAATTATTGTTAATAACGAAAAACGTATGTTACAAGAAGCTGTTGATGCTCTATT
TGATAATGAAAGAAAGCCAAAACCAGTTCAAGGAAAAAATAAACGCCCATTAAAATCTTT
AACTAGTGTTTTAAAAGGAAAACAAGGTCGTTTTAGACAAAACTTATTGGGAAAACGTGT
TGATTATTCAGCTAGATCAGTTATTGCAATTGGACCAGATCTAAAAATGTATCAAGCAGG
TTTACCAAGAGAAATGGCAATTACTTTATTTAAACCATTTGTTATTCAATGACTTCAAGA
TCATGAGTATGCTGAAAATGTTAAAATTGCTGAAAAAATGTTATTGCAAAATGATCCAAA
AGTTTGAGAGGCACTAGAACAAGTAATTAAAGACAGACCTGTATTGTTAAACCGTGCTCC
TACATTACACCGTTTGGGAATTCAAGCATTTGAGCCTAAATTAGTTAAAGGAAAAGCAAT
TCGTTTACACCCACTAGTTACAACTGCATTCAATGCTGACTTTGATGGTGATCAAATGGC
AGTTCACGTACCTATTACAAAAGAAGCTGTTGCTGAATCAAGAGCTTTAATGTTGGGTTC
AAGTGCTATTTTAGGACCAAAAGATGGAAAAGCTATTGTTACTCCAGGTCAAGATATCAT
TTTAGGAAATTATTATTTAACTACTGAAGAAAAAAACGCCAAAGGACAAGGAATGATTTT
TTCAAGTTTAGATGAAGCGTTTATGGCTTATAATAGTGGTCAAATTCATTTAAACTCATT
GATTGGAATTGCTTTATCAGCTTTACCTGAAGAAAAATTTAGTGATAAAAATCAAAGATT
AAATTCTTATTTATTAACAACTGTTGGAAAACTTTACTTTAATCAAATTTTTGATGATAA
TTTCCCATGAATTAATTCAAATAATATTTGAAATGCTAAAGAAGCAGTTAAAGAATTCAT
TTATGATTTTTCACAAGATATTGATAAAGTAATTGAAAATGTTCAAGTTCAACAACCAAT
TAAGAAAAAAGAATTATCACTTATTATTGAAAGATACTTTGAAACTCATGGAGCTAGAAA
AACTGCTGAAATGCTAGATAAAATGAAAGATCTAGGATTTAGTTTTTCAACAAAATCAGG
AACCACAATTTCAGCTGGAGATGTTGTTGCTTTTACTCATAAATATGACGAATTTAAAGA
AGCAGATCAAAAAGTTGAACAAATTACTGATTTTTACAATATGGGTATGTTAACTAATAG
TGAAAAGAAACGTAGAATTATTGATGTTTGATCAGAAGTTAAAGATAAAATTCAAAATGA
ATTAGCAACAGTACTACGTAAAGATGTTAAAAATCCAATTTTTGTAATGGTTGATTCAGG
AGCCCGTGGTAATGTTTCAAACTTTACTCAATTAGTTGGTATGCGTGGATTAATGAACGA
TACTAAGGGAGATATTAAAGAAATTCCTATTAAGTCTTCATTCCGTGAGGGATTAACTGT
TTCAGAATATTTCGTTTCAACTCATGGAGCTAGAAAAGGTATGGCTGATATTGCCTTAAA
AACTGCTGACTCAGGTTATTTAACTAGAAGATTAGTTGACGTTAGTCAAGAAATTGTTGT
TGTTAATGAAGATTGTGAACCAACCAAAGGATTTGAAGTATCAGCTATTATTGATACAAA
ACATGATAATGTTATTGTTCCATTAAAAGATAGATTGGTTGGAAGATTCACATTTAAAGA
CATTTATGATGATGATAAAAATCTAGTTGCTTCTGCTAATACATTAATTGATAAAAATAT
TGCTGAAAAAATTATTATGTCAGGAATTAGTTCAGTAATTATTAGATCAGTTTTAACTTG
TGATAATAAACGTGGTGTTTGTCAAAAATGTTATGGACTAAACTTAGCTACTGCTTCAGT
TGTTAATATTGGTGAACCAGTAGGAGTTATTGCTGCTCAATCAATTGGAGAACCGGGAAC
TCAATTAACAATGCGTAACTTCCATACAGGAGGAGTTGCTGGTAATGTTGATATTACTCA
AGGACTTCCTCGTATTAAAGAATTATTAGATGTTACAACTCCAAAAGGTGCTGTTGCTAT
AATTTCTGAAGTTGATGGAGTAGTTAGTGAAATTGAAGATTATAATGGTGTATTTGTAAT
CAATATTGTTACTGAAAATGAAGAAGTTAAAAAATATAAAACTGAATTTAATTCAGTATT
ACGTGTTGAACAAGGATCAAGTGTTATGGCCGGTCAAAAATTGACTGAAGGAGCTATTGA
TTTACATCAATTATTAGAATTTGGTGGAATTCAAGATGTGCAAAATTACATTTTAAAAGA
AGTACAAAAAGTTTATAGATTACAAGGTATTGAAATTTCAGACAAATATATTGAAATCAT
CATTAAACAAATGTTAAACAAAGTAAAAATTACTGATAGTGGTGATTCTGATTTATTACC
TGGAGAAATTATTACAATTCAAAACTATAAAGAAGTAGTACAAGATTGTATTGTTAAATC
AATTAGACCACCTTTATCAAAAGCACAAATTTTTGGTATTAAAAAAGCACCTCTAGAATC
AAGCTCATGATTATCTTCTGCTTCATTCCAAGATACTGCTAGAGTATTAACTAGAGCAAT
TATTAAAGGAAAAGAAGATAAATTAGAAGGATTAAAAGAAAATATTATGTTAGGTAATTT
AATTCCAGCCGGTACTGGTTTAACTGGAACTCAAGAAGTTGAACAACTAGCAGAACAATA
TCATAACAATGAATATTAAGTGTTATCTTTAGGTTTTAATATAGCGATTAACGCAACAAC
TCAAGGTGTACCAAAAATTATTGAATCGCTATTTCCTAATTTACCAAATTTTATAGCTCA
TTTATTAGCAACTATTGTTTTAGTTATTGTTTTAGCAAAATTAGTTTATAAACCATATAA
GCAAATGATTGAAAAACAAAGACAAAAAATTACTGAAGTTTTAAGTGATGCTATTGAAAA
ACAAACGCAAGCAAACATTAAAATAAAACAAGCAAACTCATTACTAGAAGAAGCTAAAAC
CGAATCAGTATCAATCATTAACACAGCTAGAGTAGATGCTGAAATTCAAAAAAATAAAAT
TATTGATAACGCTAATTTACAAGTAAAAAATATTCAGTCATATGCTCAAAATTCTATTAA
ACAAGAAAAAATTAAAGCACAATTAGAAATTAAAAATACTATAGTTAATTTGGCAATCAA
TTCAGCTGAAAAAATCTTAAGTAAAGAAATTGATAAAAATACAAATAAAAAACTTATTGA
AGAGTTTATTAAAGATTTAGATTAGATGCCAAATTTGAGTGGATTAAAAACAGAGATTTC
ATCTGTTAGAAATATTTCAAAAATTACTAATGCAATGCAACTTGTTGCTTCTGCTAAATT
AAGAAAAATTAGTAAAAAAGTAATTGATACTCATAATTATGTTAGTGAAGTATATTCTTT
ATTTAATGATATTATCAGACAAACTGATAAATCTGTTTTTTTAAAAGAAAGTAATTTTAA
AGCAAATAAAACTTTGTGAGTAGTTATTAATTCTAATTTAGGTTTGTGCGGTGGTTATAA
TTTAAATGTTAATAAATTAGTTTTACAAAATCTAAAATTAGAAGATGAAATTTTTGCTAT
TGGTTCTAAAGCTGTATCTTTTTTTAGATCTAAAAAAATTAAAATTAAAAATCAAATTAC
TGATATTGATATTAATTTTACAAATAAAAAAGCTAGATCAATTAGTAATGATCTATTAGA
TATGTATATAAATCATGAATTTGATGAAATCAAGATTGTTTACACTAAATTTATTAATAA
TGTAACTTTTGAACCTGCTATAATTAGAATTTTTCCAATTATTAAATTAGAAAATAATTT
TAAACACTCACAAAGTCTAGTATTTGAACCTGACGCTGAACAAATTTTAAGTAGCACAAT
TCTAATTTATATTAATGCAATTATTTATGGAACTATTATAGAGTCGCAAGTTAGTGAACA
AGCTTCAAGAAGAACTGCTATGGAAAATGCAACAAACAATGGTAAAAATCTTGAACAAAC
TTTAAGTTTAAAATATAACAGACAACGTCAAGGTGCTATTACTCAAGAAATTAGTGAAAT
TGTTTCTGGAGCTAATAATAAATCTTAGATGGTATCTAGTAAAAAAACAATAGATAAAAA
CAAAACTCAAGTTATTGGCAAAATTATTCAAGTATTAGGCTCAGTTGTTGATGTTAAGTT
TTCAGAAAATAATATACCAAAAATTTATGATGCATTAGTTGTTGATAATAATGGCAAAAA
ATTAGTTCTTGAAGTTGAACAAAACATTGGAGATGAAATAGTTAGAACTATTGCAATGGG
TCCAACTGAAGGGCTAAGAAGAGGATTAGATGTTATTAATACTAATTCTCCAATTACAGC
TCCAGTTGGAAATGAAGTTTTGGGTCGTATGTTTAATGTTTTAGGTGATCCAATTGATGA
AAAACCAGATTTAGATGTTAAAAGATTGCCAATTCATAGAGATGCTCCAATTTATGAAGA
ACTAGTTACAACAACTGAAATTCTAGAAACTGGAATTAAAGTTATTGATTTAATGATTCC
ATTTACAAAAGGTGGAAAAGTTGGATTATTTGGTGGAGCTGGAGTTGGTAAAACTATTTT
AATTCAAGAATTGATTAATAATATTGCAAAAGCTCATAATGGGGTTTCAGTTTTTGCTGG
AGTTGGTGAGAGAACTAGAGAAGGAAATGATTTATATCACGAATTCATTGAAGCTGGAGT
TTTAAATAAAACTTGTTTAGTATTTGGACAAATGAATGAGCCACCAGGAGCTAGAATGCG
TGTTGCTTTAACTGGTTTAACTATTGCTGAATATTTTAGAGATAAAAAAAATATGGATGT
TTTATTATTCATTGATAATATTTTTAGATTTACTCAAGCAGGTTCAGAAGTTTCAGCTTT
GTTAGGACGTATGCCTTCCGCTGTTGGATATCAACCAACTTTATCAACTGAAATGGGTTC
ACTACAAGAACGTATTACTTCAACAAAAAATGGATCAATTACTTCAGTTCAAGCGGTTTA
TGTTCCTGCTGATGATCTAACAGATCCAGCACCAGCTACTACTTTTACTCACTTAGATGC
ACGTATTGTTTTAGATAGATCTATTGCTAGTTTGGGAATTTATCCAGCAGTTGATCCACT
TGCTTCTTCATCTCGTGTTTTAGATCCAGAAATTGTTGGACAAGAACACTATGATATTGC
TTTAAAAATACAAATTACTTTGCAAAAATATCAAGAATTACAATCAATTATTGCAATTTT
AGGTATGGATGAATTAAGTGAAGAAGATAAATTAATTGTTCAAAGAGCAAGAAAAATTAG
AAATTTCTTGTCACAATCATTTTTTGTTGGTGAAAAATTTACAGGAAGACCTGGAGTTTT
TGTTAAAGTAAGTGACACTGTTAGATCATTTAAATCTATTTTAAATGGTGAAGTTGATCA
TATTCCTGAAACTTATTTCTTATATTCTTCAACTATTGATAATGTTATTGAAAAATATAA
CAAAGACAAAGATAAATAAATGGAATCTAAAATTATTGAAATTTTAAAAACTAACAAACA
TAAAGTTAGTTTAAATAAACTATTGACTTATTTTAATGCTTTAGATTATTCATTAATTAA
AAACTACTTAGACCAATTAGAAAAAAATAATAAAATCACTATTTCATTAGAAAATAATAT
TTACTTATTAGATCAAATTTATAAAAAGGGAACTATTAAACTAAATCCAAAAGGTTTTGG
ATTTATAAATGATATTAATAAAATTAATGATGAAGATCATTTTATAGCTGGAGTTGATCT
AAATAATAGTATTCACCAAGATGAAGTAGTTTATATTTTAAAACAAGAAGAAGATAATAG
ATTAAAAGCTATAGTTATTGATCTAATTAAAAGAAATAAAGTTTATTTAATTGGTGAAAT
AAATAGAAGTTTTGATAAAAGATTTTTAGATTTCATTCCAAACGATAAGTCATTTGATAG
TTTTAGATTTGTAATTGTTAATAAGAACGAATTTAAATATGAAGAATTCAATATTATTAA
AGCAAAAATTATAAGTTGTAAAGAACGTAAAATTTTTATAAGACTTATAAGAATTATTGG
CAATAGTAAAAAAGCAAGTGATCGCATCTTAGCAATAGCTGAAGAATTTGACATAAAAAC
TAGTTTTGATAAACAAACTCTAGATAATGCAAAACAAATTAATTTATCAACTGATAAACT
AGAAAAAGAATTTTTAAAAAGACAAAATAATTCTTTAGTTAATAAAACGATCGTTACAAT
TGATGGAATTGATTCAAAAGATTTAGATGATGCAATTTGTGTTGAAAAATTAGAAAACAA
TAATTATAAACTATTTGTTGCTATTGCTGATGTTTCTTATTTTGTTAGATACAAGACCGC
TTTAGATAAAGAAGCTTTATTAAGAGGTAATTCGACTTATTTAGCAAATAAAGCAATTCC
AATGTTACCAAACATTTTATCTGATGATTTGTGTTCATTAAATCCAAATACTAAAAAATT
AGTTTTTGTATGTGAAATGGAATTTGATAATAACGCAAACATGTTAATTAAAAAAGTTTA
TGAATCAGTGATTATTTCTAAAGCTAGATTAAATTATGACGAAGTAAATAATTACTTTAA
AACTAAAACTTGAACTCATGATGATAAAACTAAAAAAATGTTAGACATAGCTTATGAATT
GTATAAAAAACTAGAAGATCTAAAAGCTAAAAAAGGAACTATTAGTTTTGATGTTAGAGA
GCCAAAAATTATTTTAGATAAAAATTTAAATGTAATTGATATTAAAACAAAAACAGCTGA
TCAAGCTGAAAAATTAATTGAACAATTTATGGTAAGTTGTAATGAAGCAGTAGCTGAATT
AATCTATCAAAAAGATTTACCTTTTTTATATAGAAATCATAATAAACCAGATGAAGATGA
ACTAATTAATTGGTATAAATCACTAAAGACATTTGGAATTAATCCTAAATTAACTAATAA
ACAAGTTTTAGATCCAATATTTATCAATCACACTTTAAGTCAAATTAAAGAACAACTTAA
AGATGAAACTGAAGTTGAATTATTAAATATTTCTTTATTAAGATATATGGATAAAGCTAA
ATATGGATTAGAAAATATTGGTCATTTTGGTTTAGCTAGTGATTGTTATACTCATTTTAC
TTCTCCAATTAGAAGATATTCAGATTTATTAGTTCATAGATATCTAAAACAATATCTAAT
TACAAAAGATCTAGAAAAAACTAGTTTAGAAAATAATACAAATTATGTTAATAAAGTAAG
TAATATTATTAATGATACTGAAACTAAAAGTGTTGAATGTGAAAGAGAAGTTATTAAAGC
GTGTATGTGTGAATATATGCTAAATAAAGTCGATAATACTTATACAGCAACAATTTCAGC
AGTTTTAAAATTTGGAATTTTTATTCAATTAGATAATTTAGTTGAAGGATTAGTTCATAT
TTCAAATATGAATAGTGATTTAGTTTATGATGAAACTAACCGTATTTTAATTAAACCTGA
TAATACTTATTATAGAATGGGTCAAAAAGTCAAAGTTAAACTAATTAATGTTGATATTAA
AAAAAGAACAATTGATTTTGTTTTAATAGAATAAATGCATTCAAATGTTAAAAAGGTTAC
AGATAAAGATGTAATTAAACCAGTTGGTGTGCCTTTTGTAGTTTATTTTTCTTCAATTTC
AAATAATACACACAGATTTATTCAAAAACTAGAAATAGAAAATTTAAGAATCCCTTATGA
AATAGAACAATCAATTAGTGTTGATCGTGATTATGTTTTAGTTACACCAACTTATAGTGG
TGGGGGAGAGTATGTTAAAGGTGCAGTACCAAAACAAGTAATTAAATTTTTAAATAATAA
GCAAAATAGAAGTTTTTGTAGAGGAGTTATATCATCTGGTAACACTAATTTTGGTGATAC
TTTTGGAATTGCTGGACCAATTATTTCTAAAAAATTAAATGTTCCTTTTTTATATCAATT
TGAATTATTAGGAACACAACATGATGTTAGTCAAATAAAACAAATACTATTTAAGTTTTG
AGAGGATGGCAATAATGAACGAAAATAAAAGCACAATCGTTTTAGATGATGTTGATGATG
AATATATTAAATTAAATGCTAGATCTAAGATCTTTTCAAAAGATCAAGATAATTTTCAAT
TAGATGTTAAAGCAGCTGAATTATATTTAAAAAACTATATTGAACCTAGAATGAAAAAGT
TTTCTAGTCTAAAAGAAAGATTAGATTATTTATTAGAAAATCAGTATTATGATTCAGAAA
TTTTAAATAAATATAGTTTTGATCAGATTAGTCAATTAAATGATTATGCTTATTCATTTA
ACCATCATTTTCCAAGTTTTATGGGAGCTTTAAAATTCTTTAATGCTTATGGATTAAAAA
CTTTTGATACTACAATGTATTTAGAAACTTATACAGATAGAGTATTAATGAATGCTCTAT
TTTTAGGTAATGGTAATTTTAATAAAGCAAAAAACTTATTAAAAGATATGATGTTAGGTA
GATTTCAACCAGCAACCCCTACTTTTTTAAATGCAGCTAAAAAACATAGAGGAGAGTATG
TTTCATGTTATTTATTAAGAACAGAAGATAACATGGAATCAATTTGTAGAACAATTTCAA
CTTCATTACAACTTTCAAAAAGAGGTGGAGGAGTTGCGATTTGTTTAACAAATTTACGAG
AAACAGGCTCACCAATTAAAAATATTTCAGGCCTAAGTTCAGGACCAATTCCAGTAATGA
AGATTTTAGAAGATTCATTTACTTATGCTGATCAATTAGGTCAACGTCAAGGAGCTGGAG
CTGTTTATATTTCAGCTCATCATCCAGATATTATTTCAGTTTTAGATACTAAAAGAGAAA
ATGCTGATGAAAAGATCAGAATTAAATCTTTATCATTAGGATTAGTAATTCCAGATATTA
CTTTTGAATTAGCTAGAGATAATAAAGATATGGCTTTATTTAGTCCTTATGATGTTCAAA
AAGTATATGGTAAGCCATTATCAGATATTTCAATTACTGAAAAATATTATGAAATGTTAG
AAAATCCTAATATTAAAAAAACATATATTAGTGCTAGAAAATTCTTTTTAACTGTTGCTG
AATTACATTTTGAAAGTGGATATCCATATATTTTATTTGAAGATACTGTTAATAGAAGAA
ATGCTCATGATAAAAAAGGAAGAATTATTATGAGTAATTTATGTAGTGAAATTGTTCAAG
TAAGTACAGCAAGCGAATATAGTTCTGATTTATCATTTGTAAAAACTGGAGAAGATATTT
GCTGTAATTTAGGTAGTTTAAATATTGATAATATGATGAAATCAGGAAAAGAATTTTCAG
ATTCTATTTATAATGCTATATCTGCTTTAGATATTGTGTCAAGAAATTCAGATTTGAGTG
CGTCTCCTTCAATTAAAAAAGGAAATGCTGAAAATCATGCTGTTGGATTAGGAGCTATGA
ATTTACATGGATTTTTAGCAACTAATAAAATTATGTATGACTCACCTGAAGCTGTTGATT
TTACTAATATGTTTTTTTATACAGTTGCTTATAATGCTTTTAAAGCTTCAAATAAATTAG
CTCAAGAATTTGAAAAATTTGCTTCATTTGATCAATCAAGATTTGCTGATGGTTCTTGAT
TTGATAAATACACTAAATGTGAATTTGATAAATGAACACCACAAACAAATAGAGTAAAAG
AATTATTCAAAGATTATGATGTTCAAATTCCAAGTCAATCTGATTGAATTCAATTAGTTG
AAGAAATTAAAAAAACAGGTTTAGCAAATTCACATTTAATGGCAGTTGCTCCAACTGGAT
CAATTAGTTATCTATCATCATGTACTCCTTCACTACAACCAGTAGTTTCAACAGTTGAAG
TTAGAAAAGAAGGAAAATTAGGAAGAGTTTATGTTCCAGCATATCAAATTAATTTTGATA
ATATGGGATATTATGCAATGGGTGCTTATGAATTAGGACCAGATCCAATTATTAATATTG
TTGCAGCAGCTCAACAACATGTTGATCAAGCAATTTCACTAACTTTATTTATGACTGATA
AAGCAACAACTAGAGATTTAAACAGAGCATATGTTAATGCCTTTAAACAAGGTTGCTCTT
CAATTTATTATGTAAGAATTCGTCAAGATGTTTTAGAAGATAGTGAAAACTATGAATGTG
ATGCATGTAAAATTTAAATGACTTATGAAGAAATTAAACAACTAGAAGATGAGTTGTTAG
AAGCTAAGGGACAATGATTTGTAATTTCTTGTCAAACTGGACATGAAGAAAAAGTTCTAG
GTGATCTACAGCAAAAAATTAAGTCAGCTAGCATTGAAGATGAAGTTTTTTCAATAAAAA
TTTCAAAAGCAAATCAAGTAAGTAAATCAGGAAAAGCTTCAATTAAAAATAAGTTTCCAG
GTTATATTTTTATTAATATGATTATGAGTGAAAAAGCTTGATTTTTAATTAGAAACACTC
CTGGGGTAACTGGATTTATTGGTTCAAGTGGTCGTGGAGCTAAACCTTCTCCTTTAACTA
TTGAAGAAACTTTAAATATGTTAGTACCAAATATTGAAGAAATTCAACAAGCTCACGAAG
AAGAAAAAGAACAAGAAACTAAACA------AAAAAATGAAGCAGTTGCTAAAAAAGCTT
TATTTACTGCTGATTTTAAAATTGGTGATATTGTCAAAGTCAAATCTGGTATTCATGAAA
ATGAAGAAGGTACTGTTAAAGACATGGATTATTCAAAAGGTGTAGCTTTTGTTGCTATTG
AAATGTTTGGAAGATGAACTACTTTAGAAGTTTCATTTAAAAATGTTGAACCTATTAAAG
AATATTAAATGCATAATCTAAAAACAAAAACTAAAAAAGACAAAGAAAATAGTTTTTATA
ATAATCTTTTAAATGCATTACAACGTTTAGGAAAAACTTTAATGTTTCCAATTGCAGTTT
TACCTATTGCAGCTTTATTAGCTAGATTTGGCGCCTTAATTCAAGATCCACTAGCTAATG
GAGGATCAAATATTTCTGAAATTCAAAAATTTATAGGATTAGTTATAGCTACTCCTGGAC
AAATTGTTTTTGATAATTTAGCAATTATTTTTGCTATTGGTATTAGTTTTGGGTTAGCAA
AAGATAATCGTGGAGAAGCTGCTTTAGTTGGTGGAATTGTTTGATTTGGAATGACAGCTT
TATTAAAAGAAGGTTTAATTCCAACATTTATTTGAAAAAATGTACTAACTTCAGATAAGA
TTTTAATTAAACAAGGCGATCAAATGATTCCAGCTACTCAACTATTATATTTTTTAAAAG
ATAACACTGTTAAGTATCAATTAGATACTGGAGTTGTTGGTGGTATTGTTGTTGGTTGCT
TAGTTGCTTTAATTTATAACAAATATAAAGATGTAACTTTACCCCAAGCTCTTTCGTTTT
TTGGTGGAAGAAGATTTATTCCAATGTTAGGTGTTTTAATGATTGTTCCACTAGGTTTAG
GCTTTGCTATCGTTTGACCTTGAGCACAATTTATTTCAATTAAAATAGGAACAACTTTAT
CTCAAGCAAATGGTTTTGCTAAGGGATTTGCAGTTGGAACTTATGGGTTTTTAAATAGAA
TTGTTCAACCATTTGGTTTACATCATATTTTAAATACATTTGTATGATTTCAATTACCAA
TTGAAGGTAAACTATTAGCTGATGGATCTACAGCAATAATTAATGGTGATATTACTGCAT
TTCAAAAAGGATTAATTGGTTCAGGATTATTTACTTCTGGTTTTTTCCCTTTGTTTTTAG
GTGGATTACCAGGAGTTGCGCTAGCTTTAATTTTAGTTTCAGATAAAGACAAGAAAAAGC
AAATGACTGCTTTTTATGGAGGATCTGCTTTTGTTGCTTGAATTACTGGAATTGATGAAC
CTTTAATTTTTAACTTTATTTTTATTTCTCCAATTTTATATGTTTTAAACGCTTTATTTA
CAGGTATTTTTTACATGTTTGTAACTTGATCTCAAATTGCTTTAGGTATTGGATTTAGTG
CTGGATTTATTGATTATGTAGTTTCATTTTGAACTTCATGACAAATTTCAACAAAAATTG
GATGACATGCAAATCCATTATGAATTTGAGTATTTGCTGTTGCTATGTTTGGTTTATACT
TTACAACATTCTACTTTTTAATTAAAAAACTAAATATTCCAACTCCTGGTAGAGAAAATC
AATTAGGATTTAAAAAAGAAATTTCAGAATCAATAACAACAAGTAATAATAAACAAAATA
AATATGAGCTAATGGCTAAAAGAATTTTAGATATTGTTGGTAGAGATAATATTGAATTAG
TTGAAAGTTGTTCTACAAGATTAAGATTGACTGTAAAAAATAATTCAAAACAAATTATTG
ATGATGAAAAAATTAAACAAGCTGGTGGATTTGGAGTAGTTAGATTAGGTCAAAAAAATT
ATCAAATAATAATTGGTACTGATGTAGAACACGTTGCTGATAAGTTAAAAGAAATTTTAA
ATTTAAATTAGATGTTAGATCAAAAAAAATCAAAGCTATTATTAGATAAAATTAATCAAT
ATCAAAATATTATTATTGCAAAACATAAACAACCAGATTGAGATGCTCAAGGTAGTGCAA
TTGGATTAGCAAACATTATTAATGATAATTTTAAAAATAAAACTATTTATGTAGTTGGTT
CTAGAATTAATGATGATAATAGTTTTTTTATTGATGAAATTAATTTAAGTGATAAATTTG
TTAAAAATAGTTTAATTATTACAGTTGATACAGCTACAAAAAAAAGAGTAGATTTTAATA
GATTTGATTTAAGTTCTGATAGTTTTAAAATTGATCATCATATAAATGTTGAAGATTATT
GTAATAATGATTTAATAGATGATAGTAGCATTTCAAATACTCAAGTTATTAGTTTATGAG
CTTTAGAAAATGATTTATTTATTTCACCAACTGCCGCTTATAATTTATACTTAGGTTTAT
TAACTGATTCAAATAGATTTTTATATGATAAAACTAATCCAACAACTTTTTATGTGGCAT
CTAAGTTATTACAAGCTGGAGCTAATTTAAAAAAAGCTCATGACTTTTTATATGTATCAG
AGTTAAAGTTAAGACAATGAATGATGTATAGTTTTTCTAAAATGAAATTAACTAATACTG
GTATTGCTTATATTGTTTTATTAGATGAAGATTTAAAAGATTGAAATTTGAGTTATGAAG
AAACTAAATTAGCACTTTCAGTTATGAGTGGAATCAAAGAAATTAAAATTTGATTTACAA
TTATACAAGTAGAAGATATTTTAAAAGTTTCACTAAGAAGTAGAGATTTTAGTATTGATA
AAATTGCAAATAAATATAATGGTGGAGGTCATAAATTAGCTAGTGGAGCTGAAATTAGTT
CATTAGATCAAATTGATGATTTAATTAATGACTTAGAACAACTAATTAAAGGAGAAGTGT
AGATGAATAAAACTATTTTTAATCTTTTAAAAGAACTACAACAAGCTAACATCAGTCTGA
ATAAGGCTGATGTTTATCATATTTTAGAACACATTTTAAATAAAAATTATCAATGAATTG
TTAGTAATTTAGATTATGTTTTAACAAAAAAGCAACTTTATAAACTAGAACAAATCTCAA
AATTATTAGAAAAAAAATATCCTTTAGCTTATATTTTAAAAAATAAATATTTTTATTCAA
ATAATTTTTTTATTAATAAAGATGTTCTAATTCCTAGAAATGAATCAGAACTAATAATTG
ATTATGTTAGTGAATTTATTAAAAATAATAATGATTTATTAATAGTAGATCTATGTACTG
GTAGTGGGTGTTTAGGAATTAGTTGTGCTTTATTAAATAAACAAAATAAAGTGATTTTGA
CTGATATTTCATATAAAGCATTAAAAGTAGCAAATAAAAATATTAAAAGATTCAATTTAA
CAAATACTATTTGTTTGTCTGGTGATTTTATTAGTGTTTTAATTAAAGATAATATTAAGG
CAAATGTAATTATTTCTAATCCTCCATATATAGATATAAATGATCAAAATTTAGATAAAA
ACGTTATAGAATATGAACCAAGTATTGCTTTATTTGCACCAAATAAAGGTTTGTATTTTT
ATGAAATTTTAATTAAAAATATAGATCAAATAGTTGATGTTAATAAAAAGTTTTTAATAG
TTTTAGAATTTGGATGATTACAAAAAGATTCAATAGAACAATTATTGATTAAGAATTGTT
TAAAATATAATTGAGAATTTAAAAAA-GATTATAGCAATTATTGAAGAAATTTAATTATT
AAGAATTTTTAAATGAATAATCAAAAAATAATAAATATTGCTGTTATTGCTCACGTTGAT
GCTGGTAAATCTACACTTGTTGATGCTTTATTAAAGCAAAGTGGGGTTTTTAGACAAAAT
CAAGAAGTAATTGAACAAGTTATGGATTCAAATGATCAAGAAAGAGAAAGAGGAATTACA
ATTTATTCTAAAAACTGTTCTATTACTTATAAAGATTACAAAATTAATATAGTAGATACT
CCAGGTCATGCTGATTTTTCTAGTGAAGTTGAAAGAATTATGAAAACAGTTGACACTGTA
ATTTTATTAGTTGATTCAAGCGAAGGACCAATGCCTCAAACTAGATTTGTTTTACAAAAA
GCTTTAGAAATTGGATTAAACCCAATTTTATTTATTAATAAAATAGATAAAAAAGATCAA
AGAAGTTTAGAAGTAGTTGAAGAAGTAATTGAACTATTTTTAGAACTAAATGCAACAGAT
GAACAACTTGATTTTAAAACTTTATATGGAATTGCAAAAAATGGAATTGCTCAATATAGT
TTAGAAGAACAAAGTAATGATTTAACACCTTTATTTGAAACTATTATTAATCAAGTTGGT
TCATATCCAATTGAACTATCAAATAATGATTTAGTGATGCAAGTTTCAAGTTTAGCTTAT
GATAGTTTTATTGGAAGAATTGGAATTGGAAGAATTTTTGAAGGAAGCATTAAAGAAAAT
CAAATCGTAAGTATTGTTAAAAATGATAGAACTGTTAAGCAAGGAAAAATTGCAAAATTA
ATGGTTTATCAAGGATTAAATAGAGTTCAAGTTAAACAAGCATTTGCTGGAGATATTATT
ACATTTGCTGGAATTGAAGATATTTCAATTGGAGATACTATTAATAATTTAAATATTATT
AAACCATTAAAACCAATTCATATTGAAGAACCAACAATGTCTATGAACTTTTTAGTAAAT
ACTTCACCATTTGCTGGAAGAGTTGGTAAATTTGTTACTTCAAGAAATATTAAAGAACGT
TTAGAAAAAGAAGTTGAAGTTAATGTTGGTTTAAGAATTGAACCTTTGATTAATTCTGAA
ATTGAAGGATTTAAAGTTTTAGGACGTGGAGAATTACATATTTCAGTTTTAATTGAAGCA
ATGAGAAGAGAAGGTTTTGAATTAGCAATTTCAAAACCAGAAGTAATTTTTCAACGCAAT
CCAATGACTGGAGATTTATTAGAACCAATTGAAAAAGTAATTATTAATACACCAACTGAA
TATTCTGGAACTATTATTAACAAATTAAATCAAAGAAAAGGAATTATGTTAGATATGGAT
TCTGATGGTATTAGAGATAAAATTACTTATTCTATACCATTAAGAGGTTTAATTGGATTT
AGATCAGAATTTACAAATGATACTCATGGTGAAGGTATTATGGTTAAAAGTAGTAGTGGA
TATGAACTATATAAAGGTGAAATTGTTTCAAGACAAAATGGAGTATTAGTATCAATGGCA
AATGGTAAAAGTTTACCTTATGCTTTAAATAATCTTGAAGATCGTGGAATTTTATTTATA
GGTCCTCAAGTTGAAGTTTATGAGGGAATGATTATTGGTCAGCATTCAAGAGATAATGAT
TTATATGTAAATCCAACAACAGCAAAAAAATTAACTAATACTAGAGCTAGTGGGACTGAT
GATGCTGTTAAATTAACACCAGCTAAAAAAATGAGTCTAGAAGAAGCTTTAGAATATATT
TCAAATGATGAGTTAGTTGAAATTACTCCAACAGATATTAGATTAAGAAAACGTTGATTA
ACTCAAGCAGAACAAAAACAACACAGAAACGATAAATACTAGATGATTAACTTGTTGATC
TCTAAGTATCATGATCCTGCTATGAATTTAGCAATTGAAGAGTATTTAACTTATCATTAT
AAAGCAAAAGAACCTATTGTATTTTTTTGACAAAATGCTAATACTATAGTTGTTGGAAGA
AATCAAAACGCTTTTGCTGAAATTAACTTAGAAGCTGCTCAAAAAGATAACGTTAAGATT
GTTAAAAGAAATACAGGTGGGGGAACTGTTTATCAGGATTTAGGTAATGTTTGTTATTCT
TTGATAGTTGACAATTCAAATGATGATGTTGATTATCAAAAAGCATTACAACCTATTATC
ACTTATTTAAATCAAAAAAATATTAATGCAATGTTTTTTGGCAGAAATGACATGGTGATT
GATGGTTATAAGGTTTCAGGAAATGCTCAATTAAAAACTAATGAAAAAACACTAGTTCAT
GGTACATTGCTATTTGATGTTGATTTGTCTAAAATGCCTAAATATTTAGTTGTTGATCTA
GAAAAATTAAAACATCAACAAATCAGATCAAAACCTGCCAGAGTTAGAAATATAAAAGAG
TTCTTCAAAGACATTAATATTGATATTGATTTAAGCACTTTTATTAATGACGTAGTTAGT
TCATATGTAAAAAATGAAAAAATTAAATGAATTGAATTAACTGATCAAGAAAAGCAATAC
ATTCAGTCAAGAAAAGAAACTAAGTTTGATCAATGAGACTGAACATTTGGAAAAAATACT
GTATTTTCTCTTGTTAAAAAACAATACCTTGAATCTAAAGGTTTTATTACCCTAAACTTA
GATGTCGATAATGGAGTTATTACTAACATTAAAATTTATGGTGATTTTTTAGGAACTCAA
GGAACTGAAAAATTAGAAGCAAAACTAATTGGTGTTAAGTTTGATAAAAAAGATGTTGAA
AAAGTTTTAAATCAATTTGACTTAGAAGCAATTTTTGCTAAGAATTTTACAAGTGATGAT
ATCACCAACTTATTATTCAAAGACTAAATGGCTATTATTAATAATATTAAAGCTGTAACT
GATGCTTTAGATTGCGCTATGCAACGCGACCCAAATGTTATTGTATTTGGTGAAGATGTT
GGAACTGAAGGTGGAGTTTTCAGAGCTACTCAAGGATTAGCTGTAAAATTTGGAAATGAC
CGTTGCTTTAATGCTCCTATTAGTGAAGCAATGTTTGCTGGTGTTGGTTTAGGAATGGCT
ATGAATGGTATGAAACCAGTTGTAGAAATGCAATTTGAAGGATTAGGATTAGCTTCTTTA
CAAAATATTTTCACTAACATTTCAAGAATGAGAAACCGTACTCGTGGTAAATACACTGCT
CCAATGGTTATTAGAACACCAATGGGTGGAGGTATTCGTGCTTTAGAACACCACAGCGAA
GCTTTAGAAGCAGTATATGCTCATATTCCAGGAGTTCAAATTGTTTGTCCATCAACTCCA
TATGATACAAAAGGGTTGATTTTAGCTGCAATTGATTCACCAGATCCAGTTATTGTTGTT
GAACCAACAAAACTATATAGAGCATTTAAACAAGAAGTTCCAGATGAACACTACATAGTA
CCAATTGGAGAAGGTTATAAAATTCAAGAAGGTAATGATCTAACTGTTGTTACTTATGGT
GCTCAAACTGTTGATTGTCAAAAAGCTATTGCATTATTAAAAGAAACTCATCCAAATGCA
ACTATTGATTTAATTGATTTGCGTTCTATTAAACCATGAGATAAAAAAATGGTAATTGAA
TCAGTTAAAAAAACAGGAAGATTATTAGTTGTACATGAAGCTGTTAAATCATTTTCAGTT
TCAGCTGAAATTATTGCAACTGTTAATGAAGAATGTTTTGAATACATAAAAGCACCTTTA
TCAAGATGCACAGGTTATGATGTTATTACTCCATTTGATAGAGGAGAAGGTTACTTCCAA
GTTAACCCTAAAAAAGTTCTAGTCAAAATGCAAGAATTGTTAGACTTTAAATTTTAAATG
CAAGGAATTTTAGTTAAAAAAGATAGTAATGAAAGTTATGTGTTTTATGAAAATAAAATA
TATAAAGTATATGCAAAAGGTAATTTAAAAAAAGAACTAAAACCTAAAGTTGGAGATGTT
GTTGAATTTAGTATTTTAGAAGATGGATATGGTTATATTAAAGAAATTAAACCAAGAAAA
AATAGTCTAGATAGACCAAAAATTGCAAATGTTGACCAAGTTTTAATAGTTACTGCATTA
TATGAACCTTTATTTTCATCATTTTTATTAAATAAATATATTATGATGTTAGAAACGCTA
AAAATTAAACCTATTTTAATTTTTACTAAAGTTGATTTATTAAAAAAGAGTTCTTATTAT
CAAGAAGTTATGCATAAAATTAATTGGTATGAAAAAATGCATTATCAAGTTTTAATCATT
AATAATAAAGACAATTTAGAAAATAAAAACACAATAATTTTAAAATTAAAAGAACTTTTA
AAAAATAAAATTAGTGTTTTTACAGGACAAACTGGAGCTGGTAAATCCACTACTTTAAAT
AATTTTTTAGATATTAATAAACAAATTAAAACTAATGAAATTTCAAAAAAACTAAATAGA
GGAAAACATACTACAACTAGTATTCAACTTTATAATTTAGAAAATAATATTTTTATAGCT
GATACTCCAGGATTTTCAGCATTTGATTTAAATAATATTGATATTGAGCATATTTTATAT
TCTTGAGAAACGTTTATTCCTTTTTTAAACAAATGTAAATTTGTTGATTGTACACATACT
CATGAAACTAAATGTGTAGTAAAAAAAGCTGTGGCTGAGCACTTACTACCAACATTCATT
TATAATGATTATGTAAAAGTATATGAAGAATTAAAGAAAAATAGAAAGAATAAATATTAA
ATGGATAAATCTAAAATCAGAAATTTTAGTATTATTGCTCATATTGATCATGGTAAATCT
ACATTAGCAGACCGTATTTTAGAACTAACAAATACAGTTGAAAAAAGAGAAATGCAAGAT
CAATTATTAGATTCAATGGATATTGAAAGAGAAAGAGGAATTACAATTAAATTAAACTCA
GTTCAATTAAAATATCATTCAAAGGATGATAAAGATTATATTTTTAATTTAATTGATACT
CCAGGTCATGTTGATTTTACTTATGAAGTTTCAAGAAGTTTGGCTGCTTGTGAAGGTGCT
GTTTTAGTTGTTGATGCTTCTCAAGGAGTTGAAGCTCAGACTTTAGCTAATGTTTATTTA
GCAATTGATAGTAATTTAGAAATAATTCCAGTAATTAATAAAATTGATTTGCCTAGTGCT
GATGTTGATAAAGTTAAACAAGAAATTGAAGAAATTATAGGATTAGATTGTAGTAATGCT
CCTTTAATTTCAGCAAAGACTGGATTAAATGTTCAAGATGTTTTACAAGCAATAGTAGAT
AAAATACCACCACCAAATGATGCTATTGATAATGCACCTTTAAAAGCTTTAATTTTTGAT
TCTTATTATGATAAATATTTAGGTGTTGTTATGTCAATAAGACTAAAACAAGGGATGTTA
AAAGTTGGTGATAAAATCAAATTAATGTCTACTAATGCTGAATATGAAGTCACTTCTTTA
GGAATAAAAACTCCAAAAATTGTTAAAAAAGACTTTTTAGAAGCTGGTGAAGTTGGCTGA
GTTGCAGCTTCAATTAAAACTATTAAAGATGTTAATGTTGGAGATACTATTACAAGTGTT
TTAAATCCGGCTAAAGAACCACTTGATGGTTATAAAAAATTAAAACCAATGGTATATTGT
GGAATTTATCCAATTGATACTAATAAATATCAAGATTTTAAAGAAGCTTTAGAAAAAATT
GAATTATCTGATTCTTCTTTAGTTTATGAACCAGAAACTAGTCAAGCTTTAGGATTTGGT
TTTAGGTGTGGTTTTTTAGGATTATTACATATGGAAGTAATTCAAGAAAGACTAGAAAGA
GAATATAATCTTGAACTAATTGCAACTGCTCCAAGTGTAGTTTATAAAGTTCACTTAACA
AATAAACAAGTAATTGAATTAGACAATCCTGCATTATTACCTGAGGCTCAAAAAATTTCA
AAAATTGAAGAGCCATTTGTTGAAATTAAAATAGCAACTCCGAGCGAATATATTGGAAAC
TTAATGAATTTGTGTCAGAATAAGCTTGGTATTTATAAAAATATGGAAGTAATTGACAAT
AATAGACGAATTTTGATTTATCAAATGCCATTAGCTGAAATTATTTTTGACTTTTTTAAT
AAATTAAAATCTATTTCTAAAGGATATGCTTCTTTTGAATATGAACTTATTGGTTATAAA
GAGTCAAAATTAGTAAGAATGGATATTAAGTTAAATGGAGAAATGGTTGATGCATTTTCA
ATGATAGTTAATCAAAAATTTGCTTATCAAAGAGGAAGTGCTTTAACTTTAAAACTAAAA
GAATTAATTCCAAGACAAAACTTTGAAGTACCAATACAAGCGACAATTGGAAATAAAGTA
ATTTCAAGAGAAACTATAAAAGCTTATAGAAAAGATGTTACTTGAAAACTTCATGCTGCA
GATAAATCAAGAAGAAAGAAATTATTAGAAAAACAAAAAGAAGGTAAGAAAAAGATGAAA
GAAATTGGAACTGTAGAAGTTCCACAAGAAGCTTTTGTTGCAATTTTAAAAATAGATGAT
TAAATGCTAACTAAAAGACAAGTTAAAATTTTACAAACTATTGTTGAAGAATTTATTAAA
ACTAATCAACCAGTTGGATCAAAAAGAATTTTAGAACTATTAGATATTAAAATATCTTCA
GCAACAATTAGAAATGAATCAGCTATTTTAGAACATGAAGGTTATTTAGAAAAACAGCAC
ACTTCAAGTGGAAGAACACCTTCAACTAAAGGCTATAGATATTATGTTGATAATATTATG
AAACTAGATTCAGCTGATTATACTAGATTAAAAATTTATTTAAACCAGTTATTAGATTTA
AGAAAATATGATATTGATAAAACGATTAATTATGCTAGTGAAATTATTAGTGAATTAACT
AAAATGACAGCAGTTGTAATTAAAAAGCAAAATATAAAAAATATAAAGTTAAAAAAAATT
GAACTAATATTATTATCAGAATTTTTAGCAAGTGTTTTATTTATTTTTTCTGATGGTGAT
GTGCAAAATAAAATGTTTAATTTAAAAGATATTTCTTTATCTGATTTAAAAATTGCTATT
AAATTATTTTCAGATTTTTTAGTTGATGTTAAATTAGATGAAATAGATCAATATTTAAAT
GATTTAAAGCATCAATTATCTTTAAGTATTAAACAATATGACTATGTTTTAAACACATTT
ATAAATACTATTTTAGAATCAAAAAATGAACAAAAAGAAACTCATGGAATGAGATATATG
TTAGAAAATCCTGAGTTTAATGATACTAATAAATTAAAAAATGCAGTTAAATTAGTTGAA
CAATTATCTCCTTTTGATTGATTTAATATTGCTTATGAATCTAATAAAAATATGAATAAA
ATAGCAATTAAAATTGGTAATGAAATCGACCAAATAAATGATGATATTTCAATGATTGCT
ACAGAATTAAAAATTGGTAATTCTTCTACTGTTTTAACTTTAGTAGGTCCAAAAAGAGTA
GATTACAACCAAGTAAACCAGTTAATGAACTTAATTATTGAAATTATTAATGCAAAGGAG
AATTAAATGTCAAATAAATATAAAGACACATTATTAATTGGTCAAACTAATTTTGATATG
CGTGCAAATTTAGCTCAAAAAGAGCCTAAAATTGAACAATTTTGACTAGATAATAAAATT
TATAATAAAAAAATGAAATTAAATGAAAACAAAAAAGTTTTTATTTTACATGATGGACCA
CCTTATGCAAATGGAGATTTGCATATTGGTCATGCTTTAAATAAAACTTTAAAAGATTTC
ATTGTTAGATATAGAAATGCAGCTGGGTATTATTCTCCTTTTATTATGGGTTGAGATACT
CATGGTTTACCTATTGAAAGTGCTGTTACTAAAATGGGTGTTGATCGTAAATCTATGAGC
AGTGTTGCTTTTAGAGAACTTTGTTATAAATATGCTTTAGGACAAATCCAAAATCAAGCT
GATCAATTTAACCGTTTAGGAATGTTTACTGATTATGATGTTAAGTATGTAACTTTAACT
CATGATTTTGAAATGTCTGAGCTAAGATTATATGAAAAAATGTATCAAAAAGGATTGATT
TATAAAGATTTAAAACCTATTTATTGATCACCATCAAGTGAAACTGCCTTAGCTGATTCT
GAAATTATTTATAAAGATGTAACTTCTCCTTCAATTTATGTAGGTTGTGATGTTGTTAAT
AGTGATGAATTTAAAAATACTCAATTAGTTATTTGAACAACTACTCCTTGAACTTTACCA
TTAAACCAATTAATTGCTATTGGAGAAAAAATTAAATATAGTTTAGTTCAAGTAGAAAAT
CTTGATAAACAATTTATTTTAGCTTCTGATTTAGTAAATCAAGTAAGTAAAATTATTGGT
TGAGAAAATGTTAAAGTAGTTAAAGAATTAGATGCAAATCAATTAGTTGGATTAAATTAT
GTTCACCCTTTATATGATTCAAAAATTAATAAAATAGTTTTAGGGCATCATGTTACAAGT
GAGTCTGGATCAGGTTTAGTTCATATTGCTTCAGGATTTGGTGAAGATGACTTTTTAATT
GCAAAACAAAATAATGTAAAACCATTTGCTCCACTTGATGATCAAGGAAAATTTACAAAT
GAAATTGGTGATGTAGATCCAGAAATTGTTGGTATGTTTTATGATGATACTAATAAAATA
ATTACTAAAAGATTAGAAAATAATCATAAATTATTAAAACTAAACTTTTTAACTCATTCA
TATCCACATGACTGAAGAACTAAAAAACCAATAATTTATAGATGTACTTTACAATGATTT
GTTAACTTAGCTCCAGTTAAAGATGAAATTTTAAAAAATGTTGATCAAATTGATACTCAT
CCAAAATGAGCTAAAAAACGTTTATATCAAGTTTTAGACGAAAGACTTGATTGAACTATT
TCTCGTCAAAGATTATGAGGAGTTCCAATTATTGCTTTTTATGATCAAAATAATAATTTA
GTTTTAAACAATGAAATTTTAAACTATGCAATTAATAAAATTGAAAAAGTTGGAACTAAT
GCTTGATTTAGTTTAGATGCTGATGAATTTTTACCAGATGAATATAAAAACAAATCATTA
AGAAAAGAAAGAGACACTTTAGATGTTTGATTTGATTCAGGAAGTAGTTCAATTGCTTTA
AGTGAAAAATATCCTAAGTTACAAGCACCTTATGATATTTATTTAGAAGGAAATGACCAA
TATCGTGGTTGATTTAATGCTTCAATGATTAATTCAACTATTTATGCAAACAAATCTCCT
TATAGACAATTAGTATCACATGGTATGACTACTGATGAAAAAGGAAATAAAATGTCTAAA
TCACTTGGTAATGGTGTTGATCCAATTGAATTTTCAAATGAACTTGGTGCTGATATTTTA
AGATTATGAGTAGCTTCAACTGACTTTACTGATGATCAAAAAATTGGAAAAGAAATTATT
AAACAAATTGGTGAAGCATATAGAAAAATTAGAAATACAATGCGTTTTATTTTAGCTAAT
TTAAATGATTTTAATCCTAAAACTGATTATCAAGCTAAATTAAGTGAAGTTGATATGTAT
AGTTTAGCTAACTTAACTGCTTTTAAAAATAGAGCTTTACAAGCATATGAAGAATTAAAC
TTCAATTTAGTTTATACAACAACTATGAATTATGTTACTAAGAATTTATCTGCTTTTTAT
TTAGATTTTATTAAAGATATTTTATACATTAATAGTAAAAACGATCTAAGAAGAAGACAA
GTTCAAACTGTTTTATATGAACAATTGTATTGCTTGATTGATATTTTAAGACCAATTTTA
GTTCATACTGTTGAAGAGGTTTATCAAAATTTAAACGACACTAAACTTGAGTCAGTTCAC
TTATTAGATAATAGAGAACAAAACTTTGTTTATGATAAAGAATTTGTTGACAAATGAGAT
AAAGTAATGGTTTTAAGAGATGATGTTAATAAAGCTTTAGAAATTAGTAGAGAAAGTAAA
ACAATTAATAAAGGATTTGAAGCTGTTGTTTACATTAAATTAGATAAAGAATATGAAAAA
TTAAAAGATATTAAAGATTTAAGTCAAATCTTTATTGTTAATAGTATTAATTTTGTAGAT
GATATTGATGATAGTTTTGTTAGAACAAATATTTCATCAATTAAAGTTGTACAAAAACAA
GGATTAAAATGCCAAAGATGTTGACAAATCTTTGATAATTTAATTGATGATGAAATTTGT
AATCATTGTAATAATGTAGTTAAATCATTATAGATGAAAATCGATGAAAAAGAATTAATA
TCTAAATATTTTGATCAAGCATTAAATGAAACAATGAAAGTTGTATCTATTCCTTCTTTT
TTAACTACTCCAACAAAAGATGCTCCCTATGGAAAAGGTTGTAAAGAAGTATTAGATTAT
GTAATTGATCTAGCTAATAATTTAGGTTTTCAAACTTATAAAGATATTAATAATAAGTAT
GGGTTTGTTGATTATGGAACTGGTGAAAAATTATTTGTAATTTTAGCTCATTTAGATGTA
GTTCCACCAGGAAATATTGAACAATGAGTTACTGATCCTTTTACACCAATTATTAAAGAT
AATAAACTAATCGGAAGAGGTACTTTTGATGATAAAGGTCCTGCTATGATGAATTTATTT
GCTTTAAAATATTTAAAAGATCATAATTATATATCTTCAAAATACAAAATCAGACTAATT
TTTGGATTAACTGAAGAAACTACATGAGATTCAATTAATACTTATATTAATGATCATGGG
GTTGCTGATTTAGGATATACTCCAGATGGTGAATTTCCCGTTGTTTATGCTGAAAAATGA
ATTGCTGATTTAGATATTGTTTCTAATGAACAAACTGATATACAAATTGGTGGTGGAGCT
GCTTATAATGTGATTTGTGATACTGTTTGATATAAAGGACCAAAAATCAAAGAAATACAA
GAATATTTAAACAAAAATAGTATAACAACTAAAATTGAAGATGATAAATTAGTTGTTCAA
GGAAAAGCTGGACATGGTAGTTTACCTTGATATGGAATTAATGCGGCAACTTGATTAGCT
AAAAGTATGTATGAAAATGATGTTCATCATAAAATTACAGATTATTTAGCTAAAGATGTG
CATTTGGACTTTAATCTAAAAAATGTTTTTGGTGATATTTCTGATGAGACTGGTGAACTT
ACTCAAAATGTGGGAATTATTCAAATTAAAAATAAAGATTCTAAGATCGGTTTAAATTTT
AGAATCCCTGTATTCACTAATCCAAATCAAATTTTTATTCCAACATTAACTAAATATTTA
GAAAAAATTAATTTATCTTTAGAAGTTAAAAATATTGATAATAGTTTATATGTTCATCAA
GATTCTGATCTAATTAAAAAAATTATGAAAGTTTATCAAGAAGTGACTCAAGATTATAAA
GCAAAACCTATAGCTATTGGTGGTGGAACTTATGCTAAAGCTATGCCTAATGTTGTAGCT
TTTGGTGCAGAATTTGATATTGAAAACTCAACAATGCATGCTTATAATGAGTATGTTAAA
ATTGATGATCTAAAAAAAATGTTAGAAATTTATACTAAAGCCATTGTTTTATTAACTGAA
TAAATGAGTAAAAAAGTTAGCATTATTTTAATAGCAGGCGGAAGTGCTAGTGGTAAAACA
ACTATTGCTAGTAAAATAGCTAATGAGATTTTAAAAGATAAATCTGTAGAGCATATTTCA
ATGGATAACTATTATAAAGATTTTACTAACTTATCTTTAGAACAAAGAAACACAATTAAT
TTTGATCATCCAAATTCAATAGATATCGAACTTTTACTTAAAGATCTAAAGCAACTTTTA
AAAAGACATGATATTTTTGTTCCGACTTATGATTTTACAAAACATATTAGAACAAACAAA
GAAAAACTAATTAAAGCTAGTGATGTTATTATAGTTGATGGAATATTTTCTTTACATTTT
GAAAAATTGCGTGAACTTGGAGATATTAAAATCTTTGTTAAAACGCCTGATGACTTAAGA
TTTATTAGAAGATTAATTAGAGATATAAATGAACGTAATAGAACAGTTGAAAGTGTAATT
GATCAATATTTAACAGATGTAAAACCAATGCATGATTTATTTATAGAACAAACTATTGAT
TATGCTGATATTATAATTCCTTTTAAAAAAGGAAATGATGTAGCTATTAATATAGTTGCT
TCTAAAATAAAAGATTTATTAAATTAAATGATATTAAAAAATGCCAAAATTGTTTTAGAA
GATAAAATTATTAATAATGGTTATTTAATTATTAAAGATAAAAAAATAGTTGAAATTGGA
TCTGATTATAAAAAAAAGAATGGAATTGATTTAAATAATCAGTGATTATTACCAGGATTT
ATTGATTGTCATGTTCATGGTGGGTATGGAGTTGATTTTGAAACTGGAAATAAAAATAGA
TTTAAACATTTTGCAGATAACATAATAAAAGAAGGGGTTACTAGATATATTCAAACAAGT
GTAACTAATAGTGTTAAAAAAAACAACCAAATATATAAAGAATTTGGAGAGTTTATAAAC
TTAAATAATGGTAAAGCTAAATGTCTAGGAGCTCATTTAGAAGGACCTTTTATTTCTAAA
TTTAAAAAAGGTGCTCATCAAGAAAACTTATTATTAAATCCAGATATTGAATTAACTAAA
AAATGAAATAAATTATCTAATAATAGTTTAAAAATAGTTACTTATGCTAGTGAATTAGAT
AATGGAACTTATACTCAGTTTTTAATTAATAATCAAATTATTCCAAGCATTGGTCATTCT
AATTTAAAAGCAAATCAATTTGAACAACCTTATTTATTAGGTGTTAGACATGTTACTCAT
TTATTTAATGGAATGAGTGGAGTTGATCAACACAATCCTGGTTTAGTTGTTGCTAGTTTT
AATCATAAAGATGTTTTATGTGAAATTATAAGTGATGGAATTCATTTAGATAAAGAAGTT
TTAAAAATGATTTACAATCTTAAAACAGCAGATAATTTATGTATTATCACTGATTCTATG
AATGCTAAAGGTTTAAAAGATGGTGAATATAAATTAGGTAATTTAGAAGTTTATAAAAAA
GGTATAGAAATTAGATTAAAAAATAATAATGCTTTAGCTGGAGCTGGATCAACTTATGAT
TATAATGTTAGAGTTTTTCAAAAAACATGTGATATTAAAATGACTGATTTAATTAAAATG
ACTTCTATTAATATAGCAAAACAATTAAATATTTTTGATAAAACTGGAAGTATAGAAGTG
AATAAGTTAGCTGATTTAGTAGTTTTAGATGATAATTTATATGTAAATAAAGTACTAGTT
GAAGGAAAAATTGTTTTTAAAAATACTAAAAATAAAAAATTATAAATGTCAAGTAATAAA
ATATTAGATCGCGATCTTGATCAGTTAAGAGAACTTATAGAAGAAATGATCAAAGAAACT
AAATTACAATATGCACAAAGTTGTCTTGTAATTAAAGAAAAAAATAGATTAAGTGAAGCT
CAAAAAGTAATTGAACATGACAAGCTTATCAATGATATGCAAAATAAATTTACTTCAATG
GCTTTATGAAAAATTTCAAAACAAAAACTAGTAGCAAAAGATCTAAGACTCGCAATTGGA
GGAATTTTAATTACTAGAGAAATTGAAAGAATTGCTGATTATTCTAAAGCAATTTCTAAG
TTTTTTATCTTTTATAAACCTAATGAAAAACACCTTTTAATGATTAGTGAACTATATCAA
CTAGTGGTTGAAATGTTAGATATTTTTTCAGATGTCTTTGGTAATTTAGAAATTGATAAA
GAACAACAAGTTTTAAGTTTAGAAGAAAAAATTAATGAAAAATTTAGATCTTTTTATGAT
TTATTAATTGATGATATTAGACAAAAAACAACAAAAGCTGAAGCTGAAGAAATTGCTGCT
GTTTTAAAACAACTATTTAATTTAGAAAGAGCTGGAGATCATTTATTAAACGTTCAACAA
ATTATTAATTTTGTAAAAACAAGCAAGTTTATAGAAAAAACTGAAAAAATTAAATAAATG
GTATATATAACAAATGAAAAAATTAATGAAATCATTTCACAAGCTAGTATTGTTGATATA
ATTTCTTCTTATTTACACCTAATTAAAAAAGGTAATAATTACTTAGCTATTTGCCCTTTT
CATAATGATTCAAACCCATCATTAACGATTTCACCACAAAAAAGAATTTATACTTGTTTT
AGTTGCAAAGCCACTGGAAATGTTATTAATTTTATAAAAGATTATGAGCATGTTGATTTT
TTAACAGCTTTAAAAACAGTGTGTGAAAAATCTAATATACAACTTGATGAATTAAAAGAT
TTTCATCAGCCTATAAAAGATTTAGAATCTGAAATAATTTTGAAATTAAATTCTGAAGCA
AATGATATTTTTAAAACTACTTTATTTTCTAATTTAGGATCTAATGCTTTAGAATATTTA
AAATCAAGAAATATTAGTATTGAAGAAATTAAGAAATTTGAAATTGGATTTGCTAGTGAT
AAAACAAATTTAGTTCAAAAACTATTAGATAAAAATTATAATAGCTTAGATATTGAAAAA
GCTAATTTAGGAATTATTACTAATAGTTATAATAAAGATTATTTTATAAATAGAATTATT
TTTCCAATTAAAGATGAAAACAATCATATTATTGGATTTAGTGGTCGAAGTTATACTAAA
GATAATGAACCTAAATATTTAAATACCAAAGAAAATAAAGTTTTTAAAAAATCTCATTTA
GCTTATAATATAGCTAGTGCATTAAAAATTAGTAAATCTTTAAAACAAATAATTGTTTTA
GAAGGTTTTATGGATGTTATTAGTTTAAGTAGAATCGATATTAATAATACTATTGCTTTA
ATGGGTACTAGTTTATCTAATTATCATCTTGAACTATTTAAAAAACACAATTTAGAAGTT
TTACTTTTTTTAGATGGTGATGATCCTGGAGTTCAAGCAAATATTAAAATTAGTCATCAA
TTATTAAAACAACAAATTAATGTAAAAATTATTGATAATCAAACTAGTTATGACCCTGAT
GAATTAATTAATAATGATCTTGAATATCTTAAACAAATTATTAATAAACCTATTCATCCT
ATTAATTGTTTAATAGAAAAAAAATGATTAAAAACTGATATTAATGATCCTAATCAAATT
GAAGATTTTATTAAAAATGTTTTGAGTTTTATAGTTGATCTTAATAATAATATATTAATT
GAAAATACTATTAAAAAACTATGTGAATTAACTAAAATTTCAGAACAAACTATTAAAAAA
ACTTTAGATGAATTAAAAACTAAACTAAATAAACAACAATTTAATAAAAATATTATTAAA
AAACCTTACACTACTAATAAACCTATTAGTAAAAAAAATCCAGTTGATTTTATTAAAAAA
GAATATATTAATGCTGAACAAAGAATTTTTGTTTCACTATTAATAAGTAATCAATTTTTA
GATAAAATCGCAGCTAATGTTGAAAAGATGATTCATCCAGACATTAAATATGCAACAATT
AATCTAATTAATTTATATAATAAAAAAATTTATCAAGGAAATGATATTAATAAAGCATTT
GAACTACTTAAAGAGTATAATCTTACAGGCTTTGATAAAAAACAAGAAGAAATTATCAAT
AATTCTTTAATAACACAAATAACAATTAAAGAATCTGAAATTGATGATGCTTTTAATAAA
TTAGACTTATATCATAAACATGCAGAAGTTTTAAATTTAAAAAAAATGCTTGTTGAAAGC
AAAAATAAAACAGAGAGAATTCAAATCTGAAATGGAATTGATACTCTGAAAAATAAAAAG
AAAAAGAGGTAAATGGCTAAATTTAATAATAAATCAGAATTAAAAAAGATTGCTTCGTTT
AATGATTTTTTAGATTATACAGTTTCATTTGCAAAAAAGAATAATAATAAAGTTTCATCT
GAAGAAATATTAGAAGTTTTTGCTAATATTTTTCCAAATGCTTCAGATAATGAATCTGAA
AAGTTATTAGATGTTTTACAAAATAAAGGTGTAATTTTTTCAGATCTATTAGATGATCTT
GTAGTAGAAGAAATAGAACAACACGAAGAAGAAATTGAAGAAGTCAATTTAGATGAACTT
GAAGAATTAGAAAATTTAGAAGATCTAGAAGATTTAGATTTTGAATTAGATAATACTTCA
ACTAGTTTAGGTGATGATTTTGATGTACATATTAATGATGATCTAGATGAATTTAAACAA
GCAAAAAGCGCAGCTCTTAGAGGAAGAAAATCTGCTAAATCTTCAAATTATATGAAATAT
CGCGTTGGTGGTATTAGTAATGAAACTAAAATTCAAGACATTATTAAAACATATTTTTAT
AAAATAGGTCAAGCTCCTATTTTAACAAAAGATCAAGAAATAATGTATGCTAAAATGGCA
GTTAGTGATGATCCTGAAGATGTTAAAGAAGGTAGAAATAAATTAATTGAATCAAACTTA
AAACTAGTTATTTCTGTTGCTAGAAAACATTTAAATCGTGGATTAGATTTTGCAGATTTA
ATTGAAGAAGGAAATATTGGTTTAATGAAAGCTGTTGATAAATTTGAATATGAAAAAGGA
TTTAAATTTTCAACTTATGCTACTTGATGAATTCGTCAAGCAATAACAAGAGCTATTGCT
GATCAAGCAAGAACTATTAGAATTCCAGTACATATGGTTGAAACAATCAACAAGCTAGCA
AGAGTTGAACGTCAATTAACTCAAGAATTAGGAAGAGAACCTAATGCTGAAGAAATTGCT
AATAGAGTTGGTGAGGGTATAACTTCTGATAAAGTTATTGAAATTAAAAAACTTTCAATT
GAACCAGTAAGTTTAGAAAAACCTTTTGGTGATGAAGATGATACTCATTTTGGAGATTTT
GTTGAAGATAAAGATATGGTTTCTCCAAGTGAATACACTGAAAAAGAAATTCTAAAAGAA
GTTATGGATAAAGTTTTTGAAGATATGCCACCAAGAGAAGAAAAAGTTATTAGAATGAGA
TATGGAATTGTTCCAACAAGATTAAGAACTTTATTAAGACTTGCTCAAGAATGCAATGAT
ACAAATGCTAAAGAATTAAAACAAGCAATTGAAGAATTAGATATTCATTTAGATACACCA
ATTGAAAAAGTTAGAAAATTTAATAATGAAATAATTAATAATAATCTAGCAAAATATGAT
TCAGCAAGAACTTTAGAAGAAGTTGGAAAAGAATTAAATGTTACTAGAGAAAGAATCAGA
CAAATTGAAGCAAAAACTATTAGAAAATTAAAACAACCATCACCAAATAATAAATCTGGA
AAAACATTAAAAGAATTTTATAAAGGATATTAAATGAATAAATTTAAATCTGGATTTGTA
AGTATTATTGGTAGACCAAACGTTGGAAAATCAACTTTACTAAATAAACTTATTGGAGAA
AAAATTTCAATAGTTACAAATAAACCACAAACTACAAGAAATAATATTAGAGGAATTTTA
ACTAAAAAAGATCAATATCAAATTGTTTTTATTGACACACCAGGAGTTCATACTACAAAA
AAACAATTAGATAAAGTTTTAAATACAAGTGCTTTAAAATCAACAAAAGATGTTGATGTG
ATTTTATTTTTAGCTCCAAGTGATGAAGCTATTGGAAAAAATGATTTATTTTTATTAAAG
CAAATTCAAAACTTAGATGTTTTTAAAATTTTAGTAATAACTAAAGCTGATAATGTTACA
AAAGAGCAATTAATTTTAAAAGCAAACCAATGAAGTGCTTATCAAGACCAATTTGATGAA
ATTATTATTACAAGTTCATTAACCAATTTAAATATTGAAAAATTATTAGAATTAATTGTA
AATAATTTATCAGATAATGATTATCAATTTTATGATGATGATATTTTAACTGATCAATCA
GATCGCTTTATGATAAAAGAAATTATTAGAGAAAATATTTTATTAAAAACAGGTCAAGAA
GTGCCTCATAGTGTTGCAGTTTTAGTAGAACATTTAGAACAAAATGAAACTGAAATGAAC
ATTAGTGCAGCTATTATTGTTGAAAGACAGTCACAAAAATCAATAATAATTGGTAAAAAA
GGAGTAAAAATATCAGATATTAGATATAAATCTAAAAAGCAAATTCAAGCATTATTTAAA
AGACACATTAATTTAGAACTATTTGTAAAAGTTCAAGAAAATTGAAGAAATTCACCTAGT
TTAATTAAAAAAATGGGTTATAACAAGGATCAATATTAAATGGAAAATAAAATTAAAGTT
GTGTTTTGTGGAACTCCAAAAATTGGAGCTGATGTTTTAAAAGCTTTAATTGAAATGAAT
GAAGTTGAAGTTATTTTAGTAATTAGTCAACCAGATAAACCGATTGGTAGAAAAAAAGAA
ATAGTTTATACACCAGTTAAAAAACTAGCTTTAGAAAATAATTTAAAAGTTGTTCAGCCA
AATAAAATAGGTGATATTTATGATGAATTAGCTAAATTAGAGTTTGATTTTTTAATTACT
TGTGCTTTTGGTCAGTTTATTCCAACTAAAATTTTAAAATTAGCAAAAACTGATTCAATT
AATTTTCACGGTAGTTTATTACCAAAATTAAGAGGAGGAGCTCCTATTCAATATGCTATT
AAAAATGGAGATAAAAAAACTGGTATTACAATTATGCAAATGGTTAAGCAAATGGATGCT
GGTGATTATTATGTTCAAGAAAGTATTGATATTTTAGATAGTGATGATTCTGGTAGTTTG
TTTGAAAAAATGGGTCAATTAGCTTATAGTATGTGCAAAAAATATTTAGTTGATATTTAT
AATCATAAGTTTGAGTTAATTAAACAAAATGAAAATCAAGTTACTTTTTGTAAAAATATT
TCTAGTGAAGAAGAAAAAATTAACTGAAATAATACTAGTTTAGATATTTTTAATTTAATT
AGATCACTATCACCAAGTCCTATTTCATATACAACTATTAATAGTCAAAGATATAAAATT
AAAAGTTCTAAAATAATTAATTTAGATAATCAAAATAAAAATGTTGCTCCTGGAACTATT
ATTGATATTAATAAACAAGGAATAGTTGTTAAAACTTTAGATAGTAGTTTATTAATTTTA
GAAATTCAAAAAGAAGGTAAAAAAATAATTTTAGCTTCTAATTATTATTTAAATAAATTA
AGTGATTTAAAAATAAACGACAAGTTTGACTAAATGAAATTTGTCGATTCTGCTGATTTA
ATTATTAAGGCTGGAAAAGGTGGAGATGGAGCAGTTAGTTTTTTACATGCTTTATTTGTT
CCTAATGGTGGTTCTAATGGTGGTGATGGTGGTGACGGTGGATCTGTTTATTTTCAAGGA
GATGAAGGTAAACACTCGCTATTAGATCTAAAATTGCAAAAAAAATATAGTGCTCAAGAT
GGTTTTAAAGGCGATATTAAAAATATGCACGGTGCTAATGGTGAAGATAAAATCATTAAA
GTGCCTGTAGGAACTATTTTATATGATAAAAAAACTAATACTATATTAGCTGATATTAAT
GAAAATAATAAATTAGTTTTAATTGCCAAAGGTGGAAAGGGTGGAAAAGGAAATGCAAGA
TTTGCAAATTCAAGAAACAAAGCCCCAACTATTTTTGAAGCCGGAGAACTAGGTCAAGAA
TTTGAAATTAGAGCTGAATTAAAAGTATTAGCTGATGTTGGATTTGTTGGTTTACCAAAT
GCTGGAAAATCAACTTTATTAAGAGCAGTTTCTAATTCAAAACCTGTTGTTGCAGATTAT
CCATTTACTACAATTAATCCACAACTTGGAGTTGCTAGAACTAAAAATAATGATACTTTT
ATAGTAGCTGATTTACCTGGATTAATTCAAGGAGCTAGTTTAGGAAAAGGTCTTGGTCAT
CAATTTTTAAAACATATTGAAAGATGTTTAGTAATTTGTCATATAATTGATGCTTCTGGA
AATTTTGGTTCAGAAGATATTATTAAAAATTATGAATTAATTAGAAATGAATTAAAAACT
TATAATTTAAATTTAGAAAAAAGAGCTGAAATTATTGTTTTTAATAAAATGGACTTAGAT
GAAGCTCAGTTAAATTTATTAGATGAAAAAATAATAAATTATTTTAAAAATAAAAAGGTT
GTACAAATTTCAGGTTTAAAAAAAGAAAATATAGATCAATTATTATTTATGATTTATGAA
GAATTAAAAATCGCAAAAAAACAACCTTTATGAGAATTAGATAAAAATAATGATCAAGAT
GAAATGGCAATTTATAAATTTGAAGAACAAAAAGAAGATATTCAAGTTTATAACAAAGGT
AATAATCGTTGAGAGATTGCTGGAGAAACAATTTTTAAAATTTATCAAAAATTTCCAATA
TGAACTGAAGATAACTTGTTAATGTTTAATGAAAAATTAAAAGAAACTGGTGTTTATGAA
ACATTAGTTAAAAAAGGCATTAAAAAAGGTGATTTTGTAAAAGTTTTTGATTATGAATTG
GAGTGAACAGATTAAATGAGTTCAAAAGCAACAAAAACTGTTAAATCAAAATTTGATATT
ATAAATAATCAATTACGTGATGATTTAATAGATTTTAGATCAGGAGACACTATTAGAGTT
GATGTAAAAATTAAAGAAGAAGATAAATTCCGTATTCAATCTTTTGAAGGATTAGTTATT
AAAACTCAAGGATCAGGAATTACTTATTCTGTAGTTGTTAGAAAAATGTCAAATGGTGTA
TTTGTTGAAAGAGCTTTTCCTTTACACTCACCAATTATTGACTCAGTTACTTTAATTAAA
CGTGGTAAAGTTAGAAGATCTCGTATTTACTACATTAGAAAACTTTCTGGTAAAGCTGCT
AGAATTAAAGAAATTATGCCAACAAAACAAGCTAAAGAAATCAAATAAATGAAAAAGAAA
ATTGTAGCAATTGTTGGAAAACCAAATGTTGGTAAATCAAGTTTATTTAATAGAATTATT
AAAGAAAAAAAATCTATAGTTGATAATAAACCAGGAGTTACAAGAGATAGAATCTATAGT
AATGCTGAGTGATTAACTAGAGAATTTATTTTAATTGACACTGGTGGAATAAGTGTTGAT
CAACAATTGTTTTCAAATGAAATTCAAATACAAACTCAAATTGCAATAGAACAAGCTGAT
GTTATTATTTTTGTTGTTGATTTTTTAAACAGATTAGATAAAGATGACAAAATGATTGCT
AAAATTTTACACAAATCTAAAAAACCAGTAATTTTAGCAATTAATAAATATGATAAAAAA
ACTATTGATGAACATAATTATGAATTTATGAATTTAGGATTTAGTGATTTATATTTTATT
TCTTCAACTCATGGAATTGGAATTGGAGATTTATTAGATAAAGTAATTTCTTATATTTCT
AAAAATGATGTAGAGTTAAAAGATGATTCAACTAAAATATCAATTATTGGAAAACCAAAT
GTTGGTAAATCAAGTTTAGTAAATTCTTTAGTTAATGAAAATAGAATGATAGTTAGTGAA
ATTGAAGGAACTACTTTAGATGCTGTTGACATTAGTTTTTCTTATAATAAAAAGAAATAT
ATAGTAATTGATACAGCAGGAATTAGAAAAAAATCAAAATTAGGTCAAACTGTTGAAAAA
TATAGTTATTTAAGATCATTATCTGCAATTGCTAATAGTGATATTGTCTTATTAATGATT
GATGCAACAAAACCAATAACAGATCAAGATACTAATATTGGTGGATTAATTTATGATGAA
AAAAAACCTGTAATTATTGTTGTAAATAAGTGAGATCTAATTAAAAATAAACAAGAACAA
ATTCTAAAAAAAGAAGAAGAAATTAGAGCATATTTTAAATATCTTTCTTATGCAAAAATC
ATTTTTATTTCAGCACTTGATAAAACTAGAGTTACTAAAATTTTAGATTTAATTGATGAA
ATTAAACAAAGCTTATTAGTTAAAGTTAAAACATATGTATTAAATGAAGTTTTAAATAAA
GCTCAATTAATTAATCCAGCTCCTGAATTTAACGGAAATAGATTAAAGATTTATTATGCT
AGTCAAGTTCAAGCTTATATTCCAACATTTGTTTTATTTTGTAATAACCCAAATTATTTA
CACTTTTCATATAAAAGATTTTTAGAAAATCAAATTAGATTTAGTTTTGGATTTGATAGT
ATTCCTATTAATTTAATTTTTAGAGAAAGAAAATAAATGAAACACTGACAAGAATTAACA
ATTGACCAATTTTCAGGACCAATTGAGTTATTGTGATTAATGATTAAAGAAAAAAAACTT
GATATTGTTGAATTAAGTTTATTAGAGATTGTTGATCAATATTTAGCATATATTAAACAA
AACCAACAACTAGATATAGAAATAGCTAGTGAATATTTAATTATTGCTTCACAACTAATT
GAACTAAAATCTCGATATTTATTATTTAAAGACCAACAAGATGAACAAGTTGATCAAATT
GATTATGATGATTTAGTTTATCAAATTAGTCAATATAATCAAATAAAAGAGATCTCTGAT
CAATTGTTTAATGCTCAAGAAGTTTATTTACAAACCTTTTCTAAAAAAAGATCAAAACAA
GCATTTAAAAAAGATTTAATTTTTAAAAACCCTGAACCTTTAATTGATTTAAATGATCTA
GATTTAGATAAACTAACAGAAATTTTTTATAATGTAATTACTAATTCAAAATCACTTAAT
TATCAGACTGATTTTGAATTAGAAACTGAAATTTATCAAACTTTAACTACTCCAAGTTTA
TCTGTTCATGAAGTAATTTTAGATGTAGTTAATAAAGTTACTTCAAACAAATTAAAAGAA
TGAAAACTTGAAGAATTACTAGATATTTTAGAGTTTAATCTAAAAAACTTTATTGTTATT
TTTTTAGCAATTTTAGATTTAGTTAGATATCAAATTTTAGAAATTGATACTAGAGGTAAA
GATATTTATGTTTGTTTAAGAAAAGAAGTAATTGAAAATGAAAACTTAATTACTCAACAA
TTAGAGGTGATTGCAAATGAAACTACAATATAGATGAAAACAGGTATTTTATTAACTTTA
TGCTATGATGGAAGTAATTATCATGGCTGAATTAATCAAACTAATTCTATAAGCATTCAA
ACTGTTTTAAATAAAGCTATTAAAAAAGTAATTAAAACTAGTGAATTTAAAACAATTGGA
GCTAGTAAAACTGATGCTAATGTTCATGCTTTAGATCAAAAAGTCTTATTGATAATTTAT
TTTACTCCAATTTTAGAAAAATTTATTAATGCTATAAATAAAGCTTTGCCTGAAGATATT
AGAATTTTAAATGCCAAATTTGTTGATCCTAATTTTAATATAAGAGAAGTTGATTATAAA
ATTTATAATTATTATATTAATGATTATAAATTTGATATTTTTACTAATCGGTATGAATAT
TTTTGAAAACACTCAAAAATAGATATTTTAAAATTGCAAGAAATTTTTAATCTTTTTATT
GGTGAACATGAATTTAAATTATTTTCTGGTTTAAAAGAAAATGAGTGAGATAATTATCAA
ACAAAAAGAATTATTGATGATATTAAAGTATTAAGAATTAATGATAAAGTTGTTATTCAA
TTTAAAGCAACAGGTTTTATTAGGTATCAAATAAGAATTATTACTGCAAATTGTTTAAAT
GCTTATTTAAATTATAAAGTTAATATTAATACATTAACTGAAATGTTACAAGGCATTGGT
AAAAAGACACCTTTTATTATTAAAGCAAAAGGTTTAGTTTTACAAGAAATTAAATTTAAA
TAAATGAAATCAAGATTAGAAATTAAATACAAAGATCAAATTGTTCCTGAATTATTTAAA
GAACTAAATTACAAATCAATAATGCAAGTTCCAAAAATCCAAAAAATTGTAATTAATATG
GGAATAGGAGATGCTACAACAGATCCTAAAAAATTAGATGCAGCTATATCTGAATTAGAA
AAATTGTCTGGACAAAAACCAATTGTTACAAAAGCTAAAAAATCATTAGCAGTATTTAAG
TTAAGAGAAGGTATGGCAATTGGTGCTAAAGTTACTTTAAGAGGTAAAAAAATGTATGAC
TTTTTAGATAAGTTAATTAATGTTGCTTTACCAAGAGTACGTGACTTTAGAGGGGTTTCA
AAAACTTCATTTGATGGATTTGGAAATTTTACAACTGGAATTAAAGAACAAATTATTTTT
CCAGAAGTAGATTATGATAAAGTTATTAGATTACGTGGTATGGATATTACTATTGTAACT
TCTGCTAAAACAAATAAAGAAGCATTTGCATTACTACAAAAAATAGGAATGCCATTTGAA
AAATAGATGTTACAACCAAAAAGAACAAAATATCGTAAACCTCATAGAGTTAGTTATGAA
GGAAAAGCTAAAGGAGCTAAAGAAATTAACTTTGGTGAATTTGGTTTAATGGCTTTAGAT
GGTGCTTGAATTGATAATCATCAAATAGAAGCTGCGCGTATTGCTATGACACGTTATATG
AAGCGTGATGGAAAAATTTGAATGAGAATTTTCCCACATATGGCAATGACTAAAAAACCT
GCTGAAGTTCGTATGGGTTCAGGAAAAGGAAATCCTGAAAAATGAGTAGCAGTAGTTAAA
AAAGGAACAATTATGTTTGAAGTTGCTCAAGTAAATGAGCAAGTAGCTAGAGAAGCTTTA
AGACTAGCAATGCACAAATTACCAATTCGTTGCAAATTTGTTAAAAGAGGTGAAAATTAA
ATGAAATTACAAGTTTTAGACACTAAAGGTAATGAAATTAAAGAAATTGCCTTAAATGAT
TATGTGTGGGGAATTGAACCTCATCAACAAGCTATTTATGATACTGTAATAAGTCAACAA
GCTGCTTTAAGACAAGGAACTAAAAAAGTTAAAACCCGTGCTGAAGTATCTGGGGGAGGA
CGTAAACCTTGAAAACAAAAAGGAACAGGTCGTGCTCGTCAAGGATCGATTAGAGCTCCA
CAATGAAAAGGTGGAGGAGTTACATTTGGACCAACACCAGATATTAACTATAAAAAATCT
GTTAATAAAAAAGTAAGAGCTTTAGCTTTTAGATCAGTTTTATCTTTAAAAGTTAAAGAA
AATAATCTTGTAATCGTTGACAAATTTGATTTTGCTAAACCATCAACAAAAGAAATGGTT
GTAGTAATGAAAAATTTAAAAATTGATGATCAAAAAACATTAATTGTTACAAAAGAAAAA
GAAGAATTAGTAGTTAAATCTTCAAATAATATTACTGGAGTTAAAACAATTTCTGCTAAC
CAACTAAATGTATTTGATTTATTAAATGCTACTAAATTACTAATTACAGAAGAAGCTGCT
ATTGCAGTTGAGGAGGTATACGCATAAATGTCAAATAGATTTAATAAAGAATTTTGAAAA
GAATTAGCTCATGATTTTATGTTTGAACTAAATGATGAAGAACTTGAAAATTTAATGAGT
GTTGAAGATAAACTTTTTGATGATTTTAAAAAAATCACTAGTATTGACACAACTGGAGTT
GAACCAACTTTTTATACAATTAATCAAATTCATTCTTATTTAAGAGAAGATGTTGTGGTT
CAAACAAACACACAAAAAGAAATTTTAGAAAATGCACCAACTAAACATGATAATTACATC
ACAATAGCAAGGGTGGTTAAATAAATGAGCTTTAATAAATTAGATAAAACTTATTTAAGT
TGAGTTAATCATCCTAATTTAGATCCAGAATTAAAAGATCTACTAAATAAAGCAGATGAT
GATGAATTAAATGCTGCTTTTAATCTAGAATTAAAATTTGGTACAGCAGGAATTAGAGGA
ATTTTAGGAGCAGGACCTGGTAGATTTAATGTTTATACTATTAAAAAAGTAACTATTGCT
TATGTTAAATTATTAAAAAGCAAATATATAGATCAATTAGATAAAGGTGTTGTTATTGGT
CATGATAATAGACATAACTCTAAAAAGTTTGCTAAATTAGTTGCTGATATTTTAACAAGT
TTTAACATTAAAGCCTATTTATTTAAAGATAATCAATTACAACCAACTCCAGTAGTTTCT
TTTGCAACTAAACAATTAAATTGTATTGGTGGAATTGTAATTACTGCTTCTCATAATCCA
GCTGAATATAATGGATATAAAATATATGATCCATATGGATGTCAATTAATGCCAAATGAT
ACTGATTTAATTGCTAGTGAAATGAATAAAATTTCAAATATTTTAGATTGAACATTTCAA
GCTAATGACAATTTATTACAAGTAGTTGATCAAATTGTAATTGATAAATATTTTGAAATG
ATTAAAAACTTGGAATTTTATAAAGATAATAAAGCTAGTAAGCCTAATTTAAAAATTATT
TATTCAGCAGTAAATGGAACTGGTAGTTTATATACTCCAATTGTTTTAAAACAATCAGGA
TATCAAATAATAGAAGTAAAAGAACATGCTTTTGAAGATGAAACTTTTAAAAATGTAATT
AATCCTAATCCTGAATTTGATCCAGCATGAAAAATACCTTTAGAATATGCTAAAAAATAT
GATGCTGATATTATTATTTTAAATGATCCAGATGCTGATAGATTTAGTATGGCTGTTAAA
CATAATAATGAATTTATTAGATTAAATGGTAATCAAACTGGAGCTATTTTAATTGATTGA
AAACTAAGTAATTTAAAATGTTTAAATAAATTACCAAAAAATCCAGCTTTATATTCTAGT
TTTGTAACAAGTGATCTTGGTGATAGAATTGCTAATGAAACTTATAATACAACTATAATT
AAAACTTTAACTGGATTTAAATGAATGGGTCAAGAAATTTTAAAAGAAGTAGATAATGGT
TTAAACTTTGTGTTTGCTTATGAAGAAAGTTATGGATATGTAATTGATGATTCAACAAGA
GATAAAGATGGAATTCAAGCATCAATTATTGCAGCTGAAGCTTGCTGATATTATAAAAAT
CAAAATATGACTTTAGTTGATTATTTAAATCAGTTATATGAAAAATATGGATACTACTTT
ACAACTACTTATAATTTAAACTTTAAACCTGAAGAAAAAGATTCAAAAATTGCCCCAATA
ATGAAATTATTAAGAAGTAATGGTATAAAAGAAATCAATAATTTAAAAGTTATTAAAACT
GAAGATTATATTAATGGGCTATACAATATGCCTTCTGAAGACTTTTTAAAATTTTACTTA
GAAGATAAATCTTGATTTGCAATTAGACCATCAGGAACTGAACCAAAGTTAAAAATTTAT
TTTGTAATAGTTGATAGTTCTCTACAAAAAGCAGAAAATAAAGCTGAAAAGATCTATAAA
GAATTAAAAGCTATTTTAAATATTTAGATGTTTACATTCACAGATATTATAGAAAAAAAG
AAGCATAATATTGAATTAACTCAAGAAGAAATTTCTTGACTAATTAATAGTTATACAAAA
AACGAAATTACTGATTATCAAATGGCTAGTTTTTGTATGGCTACTTATTTTACAGATATG
ACAGCTAGAGAAACTGCTTTTTTAACCAAAGCTTATATTGAATCTGGAGATAGATACGAT
TTATCTAAAATTAGTGGTTTTAAAGCAGACAAGCACTCAACTGGAGGAGTTGGAGATAAA
ACTAGCTTAGTTTATGCTCCACTAGTTGCTAGTTATGGAATTAAAGTATGTAAATTATCT
GGAAGAGGTTTAGGAAAAACTGGTGGAACTGTTGATAAGTTAGAATCGTTTCCTGGATGA
AAATCAGAAGTTACAAATGATGAATTTGTAGATGTGATTAATAAAGCAAATATGAGCCTT
ATTGCTCAATCAGATAATATCGTTCCAGCTGATAAAAAAATTTATGCTTTAAGAGATGTA
ACAGGAACAATAGATTCAATGCCTTTAATTGTTGCTTCAATTATGAGTAAAAAACTAATT
GTTGAAAATGATGGGTTAATACTAGATGTAAAAACTGGTAATGGTGCATTTATGACAACA
ATAGAAGATGCTAAAGATTTAGCAAATCGTATGATTGAAGTTGGAAAACAATACAACAGA
AAAGTTGCAGTAGTTCTTACAAATATGAATAAACCACTAGGAAGAGCTATTGGAAATGCT
ATAGAAGTTAAAGAAGCTTGAGAAACATTAAATGGTAATGGTCCAAAAGATTTTAATGAA
TTAATTTCTACACTAGTTGGAATTACTTTATTACAAGCTAAAATTTTTACTGACTTAGCA
ACTGCAAAACAAGATGTTTTAAAAAGATTACAATCAAAACAAGCTGCACCTTACTTAAAA
GAATTTGTAACAGCACAAGGTGGAGATTGAAGTGTTTTAGAAAATTATGATGAAGTGTTT
AAATGTAAAAACAAAATAGAAATTAAAGCAGTTAATAGTGGTTTTATTAGATATAAAAGA
GCTGAAGAATTTGGGATGATTTTAATTGAGCTAGGTGCTGGTAGATTCAAAAAAACTGAT
ACTATTGATCGTGCTGCTGGAATTTATTTAGATAAACAATATGGTGATTATGTTAACACT
GGTGATGTAATCATGACACTTTATACAAATAGAGAAGTAAATTTAAAATGAAAAGAAATG
GTTCATGAAACATATGAACTTTTAGACAAAGAACCAGTAAAAGAAGTAATTTGAGAAATT
ATTTCTGATGATGTTAAATAAATGTCAACAGATAAAATTATTATAAAAGGTGCTAGAGAA
CATAATTTAAAAAATATTGATTTAGAACTTCCTAAAAATAAATTAATTGTTTTTACAGGC
TTAAGTGGGTCTGGAAAGTCTTCATTAGTTTTTTCAACAATTTATCAAGAAGGAAGAAGA
AGATATATTGAATCACTTTCTGCTTATGCTAGACAATTTTTAGGTGGTAATGAAAAACCT
GATGTTGATTCTATTGAAGGTTTATCTCCTGCAATTTCTATTGATCAAAAAACTACAAGT
CACAATCCTAGATCAACTGTTGGAACTGTTACTGAAATTTATGATTATTTACGTTTATTA
TATGCAAGAATTGGACAGCCTTATTGTATTAATAATCATGGTCAAATTAAAGCAGTAAGT
ATTAAAGAAATTGTTGAAAATATTAAACAATCAACTAGTGATGGTGAACAAATTCATATT
TTATCTCCAGTAATTAGAGATAAAAAAGGAACTCATATTGATATTTTAGAAAAATTAAGA
AATGATGGGTTTATTAGAGTTATTGTTGATGATCAATTAAGAATGCTAGATGATCAAATT
AATTTAGAAAAAAATCAAAGACATAATATAGATATAGTTGTTGATAGAATTATTTATCAT
AATAATGATGAAATTAATTCAAGAATATTTACAGCTGTTGAAATGGGATTAAAATATTCA
AACAACTTAATTAAAATTGCATTTCCAAATTCTAATAAACAAGAAAAATTATTTTCAACT
TCTTTTTCATGTAAAGTTTGTGATTTTGTAGTTCCAGAACTTGAACCTAGATTATTTTCA
TTTAATGCTCCACTTGGTGCTTGTGAATTATGTAATGGATTAGGTGTTAGTTTAGAACCA
GATATAAATTTAATTCTTCCTGATTTAAAATTATCAATTAATCAAGGTGGGGTTGTTTAT
TATAAAAATTTTATGCATACAAAAAATATAGAATGACAAAAATTTAGAATTTTATGTGAT
TATTACTATATTGATCTAAACACTCCTTTAAAAGATTTGACTCAAAAACAAAGAGATATA
ATTTTATGAGGAAGTGATCGAGAAATTGATATTAAAATTGTTACTGAAAATAATAATAAA
TATGAAAAATATGATTTTATTGAGGGTAATGCAGCTTTAATCAAGAGAAGATATTTTGAA
TCTAAATCAGAAGAAGCTAGAAAATGATATTCAAAATTTATGTCTTCTAAAATATGCAAA
CAATGTAAAGGAAGTAGATTAAATGACATTGCTTTATCTGTAAAAATTAATGAAAAATCT
ATATTTGATTATACTAATATGAGTATTTCTGAACAATTAGATTTTTTATTAAACATTGAT
TTAACTCCAACTCAAGCTATGATTGCAAAATTAGTTTTAGATGAAATTATTTCAAGAACT
AACTTTTTAAATGAAGTTGGGTTAGGATATTTAAATCTATCAAGAACAGCTACAACCTTA
AGTGGTGGAGAATCTCAAAGAATTAGATTAGCTAAACAAATTGGATCTCAATTAACTGGA
ATTTTATATGTTTTAGATGAACCATCAATTGGATTACATCAAAAAGATAATGATAAATTA
ATTAAAACTTTAAAACATTTAAGAGATCTAGGAAATACTTTAATTGTTGTTGAACATGAT
GAAGATGCAATGAAAAGTAGTGATTGAATTGTTGATATTGGTCCTAGAGCTGGGGAATTT
GGTGGAGAAATTACTTTTAGTGGAACATATCAAGATATTTTAAAATCAGATACAATTACT
GGTAGATATTTATCAAGAAAAGAAGGTATAGTAGTTCCTAAAACTAGACGCGGGGGTAAT
GGTAAAAAAATTGAAATTATTGGGGCTAGTGAAAACAATTTAAAAAATATTAATGTAACT
ATTCCTTTAAATAAATTTATAACTATTACAGGTGTTAGTGGATCTGGAAAATCAACTTTA
CTAGAAGATATTGTTTATAAAGGAATTCATAATAATTTATCAAAAGAATATTTACCAATT
GGAAAAGTTAAAGAAATTAAAGGTATAGAAAATATTAATAAAGCTATTTATATTTCTCAA
GAACCAATTGGAAAAACTCCTAGATCAAACCCGGCAACTTATACTTCAGTTTTTGATGAT
ATTAGAGATCTATTTACTAATCTTCCAGAAGCAAAAATTAGAGGTTATAAAAAAGGTAGA
TTTTCATTTAATGTTCATGGTGGTAGATGTGAACATTGTCAAGGTGATGGAGTAATTACA
ATTTCTATGCAATTTATGCCAAGTGTTGAAGTAGTTTGTGAAATTTGTGATGGTAAAAGA
TATAATGATGAAACTCTAACAGTTAAATATAAAAATAAATCAATTGCTGATGTTTTAAAT
ATGAGTGTTAGTGAGGCATATGTCTTTTTTGAAAATATACCTCAAATTAAACAAAAGTTA
GAAACTATTTTAGAAGTTGGTTTAGGTTATATTAAACTAGGGCAAAACGCTACAACTTTA
AGTGGTGGAGAATCTCAAAGAATTAAATTATCTACTTACTTATTAAAAAAACAAACTGGA
AATACTATGTTTTTATTAGATGAACCAACAACTGGTTTACACGTTGATGATGTTAAAAGA
TTAATTGGTGTTTTAAATAAATTAGTTGATTTAGGAAATACAGTTTTATGTATTGAACAT
AATCTAGACTTTATTAAAGTTTCAGATCATATTATTGATCTTGGTCCTGATGGTGGAGAG
TATGGTGGTCAAGTTGTAGTAACTGGAACTCCAGAACAAATAATTGATCATCCAACTTCT
TATACAGCTAAATACTTAAAGGATTATATAGTTAATGATTAG------
>M79/93
ATGAATACAAACAAACAATCTTTATATAGAGCTTATAGACCAAAAGATTTTAATAGTGTT
GCTGGACATAATAACATAAAAGAAATTTTAGAAAAGCAAATTAAAGATAATAGAATTAAT
CATGCCTTATTGTTTTCTGGTCAAAGAGGAACTGGAAAAACAAGTGTTGCTAGAATCTTT
GCAAAAACTGTTAACTGTTTAAATTTAACTGGTTCAAAACCCTGTGAACAGTGTAATAAT
TGCAAACTAGCAAATGAAAATCAATTAATTGATATTATTGAAATTGATGCTGCTTCAAAT
AATGGTGTTGATGAAATTAGAGAAATTAAAAATTCGGTTTTAACCTTACCAATAAATAGT
AAATATAAAGTTTATATTATTGATGAAGTTCATATGTTAACAAAACAGGCTTTTAATACT
TTATTAAAAACTTTAGAAGAACCTCCAGTTTATACAATTTTTATTTTAGCAACTACTGAA
TTTAATAAAATCCCTCAAACTATTCTATCTAGATGTCAAATTTTTAATTTTACAAAAATT
GATAAAAATTCTTTAAAGAATCGCTTACAATACATAGTAAATCAAGAAAATTATCAGATT
GAAAAAGAAGTTTTAGATGAAATATTTTATCTTTCAGAAGGTTCTTTAAGAGATGCAATT
AATATTTTAGAACAATTAATGTTAGCTACAGATGATTTAATTACTATAAAAAATTTAAAG
TCAATTTTTTTAATTGCAACAAAACAAGAACAATTACAAGTAATTCATCAGTCATTAAAT
AATGATACTAATTTTATAATTTCTTATTTTCAAAAAGCAAATGACCAGGGAATGAATTGA
GATGTTTTTGCTTTAGGTTTAATTGAAATTTTAAAAGAAATTATTGAATATAAACTAACT
AATAATATTGAATTTTTAAATATATTAGAAGAAAATGAAGCTAAGCAATTTATTAATATT
GATGTTAATCATCTTTTTTTACTATCAGATAATTTAGCTGAAGCTTATTTTAAAACAAAA
GCTGCAAATATTAGTTTTAACTACTTATTATTAAGTTTATTAAAAACTATTAATTCAAAT
AATAAACAAGAAAATATACAAACAATTAATCAAAATATAAATAATGTAGAATCTATTGAT
TTATTAGAACAACAAGATGTTATAAAACAAAATTATGTTCAAGAATTTATTACTAATAAT
GAAATAACAGATCAATCTGTTGATGAAATTTTTATTAGACCAAATATTAAAAATCAAACA
ATAGATCAACAAGAAGTTGAATTAGTAAAAAAAGAAGAATTTTTTACTAACCAAATTCAA
CAAGAAAATAATTTTGATGAATTAGTAATAGATGAACCAATGAATAATTCTAATGAACAA
GATATTGATGTTAAATTTCTAAATAATAATCAAGAATTAGAATTAACTAGTGAATTTTAT
AAAACTTTTAGTGAGTTAAAATCTAAGTTTAATGTTTGTGTTTCTAATTCTATAGATAGT
AAAGTTAAGATGCTTTCAAATGATGATTTAATTAGCATTTTTATTCAAACTAAAAACTAT
AAAGATGATAAAAAGATTTTAGAAAATTTATTTGAAGAACTTTTTAAAGAACAAGATGAT
ATTTTAATTAACCCTGTTCAAGCAACTAATTTATTTATGTTAATAGACAGTAAAATTATT
TCTTTTACTAATGAAGTAATTGTTGTAAAAACTCAAACTAAAACCCAATCTAATTTAATT
AATGATTCAATGTTAGATAATTATGTTTTACAAGCAATTTATCAATGATTTAAAAAACCT
TATATAATTTTTGCTATTGATAAAATGAAGTGAGATGAAATTAAAACTATCTTTATTGAT
TTAAAAAATAAAAATAAATTATCAGAATATAATATAATTGATCAAAAACAATTAAAAGAA
AAATACTTAACAATTAATAATAAACTTGATGAAGATTTAATTAACAAAGCAAAAGATCTT
TTTAATGATGATTTTATGATAGGTGATTAAATGAGTAAAGTTCTTGTTTTAAAAACAACA
GCTCAAGCAGATGAAGTATCTAATTCTGTTGCCTTAACTAACAGATTTTTAGAAGAATAT
AAAAAATTTAATCCAGATGATGAAATTATTATTGTTGATTTAAATAAAGATGAAGTTGGA
ACTAGTATTTTAACTTCAGAAACATTCCCAACATTTTATCAACAAGAAGTTACTAAAAAA
TATATTAATTTATTAAAAAGTGTAGATAAATTAGTAATTGCTTGTCCAATGTATAATTTT
TCAACTCCAGTAACATTAAAATCATTTATTGATCATGTTTCAGTTGCTAATGAAACATTT
TCATACAAGTATTCTAAAAAAGGAGATGCAATTGGTTTAATTACTAATTTAAAAGCTCAA
ATTTTAGGAGTTCAAGGAGCGCCATTAGGATGATATCCTTGAGGGCAACATACTCAATAT
GTTGAAGAGGCTATGAGATTTTTAGGAATCGAATTTAATAAAACTGTTTTATTAGCAGGA
GTAAAAGTAGCGCCATTATTAGAACTAACTCCAGCTCAAAGAGTAGAAACAATTATTGAT
GAAGTTACAGAAGCTGCTAAAACTTTTTAAATGAAAAAACTTTTAACAATTTTAACAACT
TTTATTGGAGTTAGTGGGTCAGTCTCAACAGTAATTTCATGTAAAGCAGCAAGTTTTGCT
GAAGGTGTACTAGGTCAAAGAGTACTTGTTGTTACTGATGGAGGAAATATTAAAGACAAA
ACATTTAATGAAAGTTCTTGAGAAGGTGTAATTAAATTTGGCTCTCAAATTCATAATAAC
TTTAATATTACAGATGAAAATATAGCTAGAAAATTTAATTATGCTAGCTCAATTGGTGGA
AAAACTAAATGAGATAATAAAACCCATTCATTTATAAACCAAGATTATGAATATGCAAAA
AATAAAAGTAATAACTATGTTGAAACTCCTGAGCACACAATTGATGCTTTTAGAACTTCT
TATAGTACTGGAGTCTATAAAAAAGCTGATGCATTTTTACTAGCAGGTTTTGGACATTTG
GGAGCTGTTGATTATGCTACAGAAAGAATGAAAAAAGCAGGAAATAAAACAGTTGTCTTA
CTAGATGCTGAATTTAAAAAAGATAATGTTATATCAGTATTGTTCAATTCAGAATTAGCT
GGATTTAATGCAGGTTGAGATGCTATTATGTGAGCAAATCTCCCGAAAATGACTAGTTTA
AATAGTGGTGAGTTTTCAAAAGAAGCATTACAAGCTTCTAATAGTTCTAAAGACATGCCT
TTACAGGGTTCGGTAGCGGGTAATAACTATATATCAATTGGTATGTTTGGTGGTAATACT
GATAAGAATGCTGTTGATAATTATATGTGAGGGCTTCTTGCGGCAATGCATATTTATAAC
AGCAAAATTGCAAATAAAGAAATTGAATTAAAAGATAATAAAGGTCAAAAAGTTAAATAC
AAATTACAACCTGTTTATTTTGCAAATCAAGGATTAAAAGCAACTATTGATTCACTAGTT
GATGTTAATGAAAATACTTGATTTTCAAAAAGTTTTGATGTTGGTGGAGCTACAAAATCA
GGAATAGTTAATTTATTAATCAGAAATCAAGCAGATATAATTTTTCCAGTTGCTGGACCA
CAAATTAATGATGTTTTAGAAGCTACAGGTCATAAGCCTTATGTAATTGGTGTTGATACT
GATCAAGTAACTAGTGTTGGTTCATCAAAAAAAGGTAATGAGATTAGATTTATAACAAGT
GCTAAAAAGAACATTGTTTCAGCTTCAGTTTATGCTTTAAATAGAGCTAGATCATTACAA
AAAGCTATTGTTGATAATAAAGAATATATTTCAAATAAAAGTAATGAAATTCAAGATGGA
AAAACTATAGTTGGAAAAGAAGTAGATTGATCAATTTCATCTTCAAGAAAATCTGATACA
AAGTGAAGCGTTAAAAAAGTTGATGGTTCTTTAACTAACGCAGCTAACTTATCTGTTGAA
TCAATTGATTATTCAAAAGATAAAGCTAAAAAAATAGAAGAAGATCTTAAAAAAACTCTA
GAAAAATCAGGAACTAAATTTAAAGAATACTTATCAAAGACATCTCTAGATAAAGCACTG
GAATCAATACAAAAAAATGTTCAAGATAACGAATGAGATAGTTTAACACTAAGTGCTAAT
GGTATAGCAGGAATAAAAGACTACTGACAAATGTTAATTAAATCAACTAAATAGATGAAT
AAAGAAAAAGAAGCTAATTATGCTATTGAAATGCAAAACATTACTAAAACATTTTTAAAT
GGTTCTATAGTTGCTAATGATGATATTACTATTAGAGTTAAAAAGGGAGATATTCATGCA
TTAGTTGGTGAAAATGGTGCTGGTAAATCTACACTAATGTCAATTTTATTTGGTTTATAT
CAGCCAACATCTGGAATTATAAAAGTTAATGGAAAAGAAGAAATAATACCAAATCCAATT
AAAGCTAATAAACTAGGAATAGGTATGGTTCATCAACATTTTAAATTAGTTGAAGTAAAT
ACGGTTTTAGAAAATATTATTTTAGGTGTTGAACAAACAAGGGGAAAAATCTTTTTAAAT
AAAGCAAAAATGCGTGCTGAATTAATTGAAATTATGAATAAATATGATTTATATGTTGAT
TTAGATGCAAAAATTCAAGATATTTCAGTTGGACTACAACAACGTGTAGAAATTTTAAAA
ATTTTATATAGAAAAGCAGATATTTTAGTTTTTGATGAACCTACTGCAGTTTTAACTCCA
CAACAAATCCAATCTCTTTTGCAAATAATGAAAAACCTTCAAAAAGCAGGTAAAACTATT
ATTTTCATTTCGCATAAAATGGATGAAATCAAAGAAGTTGCAAATGTTGCTACAGTTATT
AGATTAGGTAGAAAGATAACAGATTTACAAGTTAGTGAAGTTAGTGGAAATGAAATAGCA
GAAGCAATGGTTGGAAGAAAACTTGTAGAAGTCAAAAATAAGTATAAAAAAATTTCATCT
GAAGAACCATTATTAGATGTTATTAATTTAACAGTAAAAAAAGATTCAAATCATAAAGTT
TATGGATTAGAAACTTTTAATGTTAAAGTAAGACCTGGTGAAATTGTAGCTATTGCCGGA
GTTGAAGGAAATGGGCAACGTGAATTAATTCAAGCAATTACAGGATTAGTAAAACCGGTT
TCAGGCGGTGTTGTTTATAAAAAAATAAACATAGCTAATAGTAGTATTAAGACAAGATAT
GAGATGGGTATGTCTCATATTCCTGAGGATCGTCATAAACATGGAATGTTATTGGATTTT
TTAGTTGAAGAAAATATTGTAAGTCAAGAAATTGATAAAAAACCATTTTCCCAATTTGGA
TTTATTAATAAAAAGGCGATTTCAAGATATGCACAAATAATTATTAAAGAATTTGATATT
AGGGGTTCAAGAAATGGGGCTGCAATAGCTAGAGGTCTTTCTGGGGGTAATCAACAAAAA
GCTATTGTAGGAAGAGAAATTAAAAGAGAACACGATTTGTTAATTGTTGTTCAGCCTACG
CGTGGTCTTGATGTCGGAGCTATAGAAAATGTTCATTCTCAAATTCTAAAAGAAAAAGAA
AGAGGTAGAGGAATTCTGCTAGTTTCTTATGATTTAAATGAGATAATGGCTCTTGCAGAT
AGGATAGTTGTTATTAACGATGGAAAATTAATTGGAGAATTGCCAGCAAAAAGAGCTAAA
AAAGAGGAAATTGGTGCTTTAATGACAGGTCAAACTTTAGAACAAATTAAAAATAATAAA
GTTAATAAAAATAGTAAGGTGGTGGTAGAAAATGCAATCTAGAATATTGTGAACATTGAA
TAAAAAGGCAAAATATTTATTTAGTTCAGATCAAACAAAAACTAAGTTAAAGTTTATAAA
AGGTTCTCTATTTTCGATTATTATGGGATTTATTGTTTCTGGTGTTTTTCTTTCATTTTT
AAAAATAAATCCTTTTACATATTTTGCTCTTTTATTTGGGATTAACTTTGATAAAAACTT
TTATCAAATAAGTTTAAATTGAATGGCAGTATATATTGTTGCAGGATTATCAATGGCTGT
TGCTTTTAAATCGGGAGTATTTAATATTGGAGCACCTGGTCAAATACTAACAGCTACAAG
CGTTTCAACTATTTTATTTTTCTATATAAAAGGTTCAAAAGCAGCAATAATAGACGCTTC
AATGATTATTTTAATGTTAATAACTTGTATTGTTTCAGCTAGTTTTTTAGCACTTATTGC
AGGAGCATTAAAAGCCTTGTTTAACATACACGAAGTTGTTTCAACTATCTTATTAAATTG
ATTAGCATTTTATATATTTAAATGATTTTTTAACAAATATGATGGTTTTTCGGGTGGTTT
ATCGTTTATAACAAAAAATATTCCATCAAATCAATTAGTTATTGGTTCAAATACTGTAAT
TATTCCTTTATTAATAGCTTTAGTTTGCGTAATTTTAGTTTGGATGTTATTTTCAAAAAC
AACTTTAGGTTTTAAGTTAAAAGCTGTTGGTTCATCAATAACTGGTTCTAAATATATTGG
AATTAATGTTAAAACTCAAATTATAAATTCATTAGCTTTATCAGGAGCAATAGCAGGAAT
TGCAGGATTTGTTTTAATGTTTACAGTTACGCCAAATAATTCTTTTGCTTCTAATAGTTT
ACCAACTGTTGGATTTGATGCAATTGCAGTTTCATTAGTTGCTTTTAATAATCCTATAGG
AATTATTCCAATTGGTTGATTATGAGCAATGATCAAAACTGGAGGAAGCCCTGTTTCTTC
ACTGTATGGTATTTCAACACAAATAAGTGGATTAATTTCAGGAGTTCTTATTTACTTTAC
AGCAATTGTTTCTATATTTATTGTTTTTAAACCTTGAGAGTTGTTAAAAAACAAATTTAA
TCTACTAACATCACCTATATGTAGAGAAATTTTTTGAAAGTTATATTTATATCTTTTAAA
ATTAAAATTTAAAAAAATCTTTTTAATTTTTATAAGAGAGTATAAACAACAAGTAAATGA
TAGTTATAAAAATTATGTTGTTAAAAATAAAATTAAAAAACAAATGCAATTACCTCACTT
GTTTTGAAATGGTAGAAAAAATATTAAACTAGAATTTAAAAAAGATATTAACCAATCAAT
CGATTTAATTAAAAATAAAATTACTGATATTAAAGCATTTGTTAAAGAAGATAAAACAAG
ACTTAGTGTTAATGGATTAAAAACCAATTTAAAAGAACAATTAAATTTAATAACAACTAA
ATTTGTTTTAAAATCTTATGATTTAGATTTAAAGTTAGCTGATCATAAATATAAAATCAC
ACAAGTCAAACAAAATATTTTAAATAAATATCAATCAGATATAGAACAAATTAAAAAAGA
ACACAAGTTAAAAATTCAAGAAATTAAAGTTTTTAAAGAAGCACAAATAGGAGTTTTATT
TCACGAATTTCAATATCGTGATAATGTAATTGAAATTAAAGCTAATAAACTAAAAACTAT
TGCATTGCTTAATGAACAAATTAAAAATATTAAGTCTAAGTTTAATTTACAAAAAGAAAA
TTTGAAATTGAATAGAAATTCATATGATAATAAACATTTAGAACAAATTAATAAAATTAA
ACAAGAAATTAAAGAAGTTAAAAAGCAAACTAGTGTTAAGCTTTTAGAAGAAAAAAATAA
ATTTAAAACTCAAAAAGACAATGTTAAAAAAGAAAAGGTTCAATTACAAACTATTTTAGA
ACAATATAAAACTTATCTTAAAGAAGAAAAACAACGCTTTATACAAGCTAAAAAACAAGC
TCTTGCTAATAAACATAAACGCTTAGAATTTATTGATATGAATCGTTCTAAAATAGAAGT
TAATAAGGCTATTGTTTTATTAAATGATCTAAAAACATTAGTTATGACTAATATAGATAA
AAACTTAAATAGACAAGCAATAAAATCTAATGATAAAACTTTAATAAAGGCTTTAAAAAT
AAAGTCACAAATAGATGAAATATTTGGTTCTAATATTATTAGTGAATATGATGCACCTGA
ATATATTAAGCAAAAAGTAAAAATAAGTTTAAAAACATTTAAATTAATAATCTTTTTAGA
AAAGCAAATTTCTTATACTAATTGTAGAGTTGAAGAACAAGAATTAATTAATAACTATAA
AACTTGAATTGATAAAGCAAATCAAATTATTGATAAAGATAAACAACAATATTTATTAGC
AATTAAGCAACAGCCAAGAGAAACACTAACTGATTTAGAGCAATTATTTAACTTAGAAAA
AACATTAAAACAACAAACTAATTTAAAGATTATGAATTTATAAATGGCAATTTTATTTAA
TAGTAGTATTTTAACTTGAGGGCTTGCTTTAGTTGGTGTTTTATTGTTTGCTTCTCTATC
ATCACTTGTTAGCGAAAAAGCAGGAGTTGTTAACATTGCTGTTGAAGGTATGATGATTAT
TGGAGCTTTGGTTGTTTCTATCTTAGGAACTTATTTAACAACAAATGATCAAAAAAGTAA
TTATACTCAAATACCAATAGTTTTACTAGCGGGAGTAATTACAGCAATTTTTGCACTATT
ACATGCTTTTCCATCAATCAGATTAAAAGCAAACCAAATTGTTTCAGGAACTGCGATTAA
CATTTTAACAATAGGTCTTGGAATATTTTTATCAACATCAAATTGATTTGGAAAGCAATC
ACAAGTTATTGCTAGTGGTTATACTTCAATAAATGTAATTAATATAACTAAAACAGTTGG
TTCTAAAACTCAAGTAGTTGCAAGTATGTTACCTATTTGAACAATAATAGCTATTATTCT
TGCGATTGGATTATTTGTTTTTTTTAAATATACAAAACAAGGAATGAGATATGCAATGGT
TGGAGAAAACCCAAATGCTATTGATGCAGCTGGAATTAGTGTAACTAAATATCGATATGT
TGCAGTAATTTTATCAGGATTTTTAGCAGGAATTGGAGGAGGAGTATTTGTTGTTACTAC
AGTTAGTGGTGGTGGATTATTTAGTGGAAATATATTCGGATATGGATTTTTAGGAATTGC
TATTATGATTTTTGGGCAATGAAGAATTCTATTTATTACAATTGGAGTTATTATATTTTC
ATGACTATTTGCTTTAGGACAACAAATAGGAACAATTTCAACAAATAAAACTATTCAAAG
CATATCAATTTTATTTAATACTTTACCATTTATTTTAACTATTGTTGCAATGCTATTATT
TAGTAAAACTTCTAAAGCTCCAGCAGCAGTTGGAATACCATTTGATAAATCAAAAAGATA
AATGTCACAAGAATATAGTGCAGAATCGATTAAAGTTTTAAAAGGTTTAGAAGCTGTTAG
AACACGTCCTGGAATGTATATTGGATCAACTTCAAAAACAGGGTTACATCATTTAGTATG
AGAAATTTTAGATAACTCAATTGATGAAGCAATGGCTGGATATGCTGATTTAATTAATGT
AACTATAACAAAAGAAAATGAAGTAATTATCCAAGATAATGGAAGAGGAATTCCAGTTGG
TATTAATTCAGATACTAAAAAATCTGCATTAAGTTTAGTTTTTACTCAATTGCATGCTGG
AGGAAAATTTGATTCAGAGACTTATAAAATTTCTGGTGGTCTTCATGGAGTTGGAGCTAG
TGTTGTTAATGCTTTATCTCTATATGTTGAAGTTGAAGTTTATAGAAATAATATTCACTA
CCATCAATTGTTTAGTGAAGGTGGTACTAAAGAATCAGAATTACAACAACTAGGTCACAC
CGATTTAAGAGGAACAAAGGTTAAATTCAAACCAGATCCCGAAATTTTTAAAGAAGCTGT
AGTATTTGATTATGAAGTTATTAAAAATAAAGTTAAACATTTAGCATTTTTAAATAAAGG
TTTAAAAATTACTTTAACTGATGAAAGAATTGAAAAAACAGTTGAATACTTGTTTTTAAA
TGGGATCTTAGACTATATTAAAGAAAAAAATGAAACTAAGAATAAAATAAACCCAAATAT
TTTTTATGTAGATTCAAAATATGAAGACATTGAAGTTGAAATGGCACTTCAATATAATTC
TGATTATCAAGAAAATATCATTACTTTTGTAAATAATATTAACACTCATGAGGGTGGAAC
TCACGAGGATGGTTTAAAACAAGCTCTAATTAGAGATATTAATAGATATGCTGATACAGT
AATAAAAAATAACAAAACTCCTTCTAAATTCTCTTGAGATGATATTAAAGAAGGAATGAT
GTGTATTTTATCAGTTAGACATACAGATCCACAATATGAAGGTCAAACTAAAACTAAACT
TTCAAACCCTGATGCTAAAGAAGCAGTTAATATAATCATTGGAAATGCTTTTGAAGAGTT
TCTATTAAAATCACCAGAAGACGCTAAAGCTATTTTAGATAAAAATGTTAATGCTCAAAA
AGCAAGAATTGCAGCTCAAAGAGCAAGAGAAGAAACTAGAAGAAAATCTGCACTAGATTC
ATTTTCACTACCAGGTAAATTAGCAGATTGTGAAACCAAAGATTCAAATATAGCTGAACT
TTATTTAGTGGAGGGAGATTCAGCTGGTGGTAGTGCTAAAACTGGAAGAAATAGAAAATT
TCAAGCTATTTTACCTTTGAGAGGTAAAGTATTAAATGTTGAAAGAGTAACTGAAGCTAG
AGCTTTTTCAAATAATGAAATTAAATCAATTGTTACAGCTGTTGGTACTGGAATAAAAGA
AGAATTAGACTTATCTAAATTAAGATATAAAAAAATAGTAATTATGACTGATGCTGATGT
TGATGGTGCTCACATTAGAACATTACTACTAACATTCTTTTATAGATATATGAAACCACT
TGTTGCTAATGGTCATATTTATATAGCTCAACCTCCTTTATATAAAATTGAAGCAGGTAA
AAAAATAGCTTATGCCTATACTGATAATCAATTAGATGAACTAAAAAATAATGGATTTAA
TAATTTAAAATACACAATTCAACGCTATAAAGGACTTGGAGAAATGGATCCGCTACAACT
ATGAGAAACAACAATGGATCCACAACAAAGAACTATGTTACAAATTTCACTTGAAGATGC
TACTTTAGCAAATGAAGTATTTTCAGATTTAATGGGCGAAGATCCTGAGTTAAGAAAAAT
TTATATTCAAGATAATGCTAAATTTGTTGAAAATATAGACTTTTAGATGGCTAAAATCAG
TAAAAGATTCAAAGAAGCTTTAAGTAAAGTTGAAAAAAATAAAGTTTATCCATTAAATAA
AGCTTTAGATCTAGCAAAACAAACTGCTACAACTAAATTTGACTCAACAGTTGAAGTTGC
ATTTAATTTAAATATTGACCCAAGAAAAGCTGATCAACAAATTCGTGGTGCTGTAGTTTT
ACCTGCAGGAACTGGAAAAACTCAAAGAGTTTTAGTTTTAACTAATACTAAAACTAAAGA
AGCTGAACAAGCAAAAGCTGATATTGTTGGTGGAGAAGAACTAATCAATAGAATTAAAAA
TGAAAATTGATTTGATTTTGATATTATTGTTGCTACTCCAGAAATGATGGCAAAATTAGG
AGCAATTGGTAAAATTTTAGGTCCTAAAGGATTGATGCCAAATCCAAAAACTGGAACTGT
AACTATGGATGTTGCTAAAGCAGTTGATGATATTAAAAAGGGAAAAGTTGAATATCGTGC
TGATAAAGAAGGAAATATTCATTTAATTATTGGTAAAGTTTCATTTGAAGCTGAAAAATT
AGAAGAAAATTTCAAAGCTGTTATTGATGAAATTAGAAGGGTTAAACCTCAAACTGTAAA
AGGTGATTACATCAAAAATATAACTTTATCAACAACAATGGGTCCTGGTATCAAAGTTGA
ATTTTAAATGGCTTATAAAATTCGAAAAATCAATCGTAATGTAGAACGTCGTGATTATAC
TAAACTATCAATGAATCTTTCTTTGCCAAATTTAATTGGTATTCAAACTGAAACTTTTGA
ATGATTTAAAACTAAAGGAATTCAAGAAGTTTTAGATGAATTTTTCCCAATTTTATCATT
TGATGGATCTAGTGTTTTAACTTTAGAAAATTGAGGTTTTAAAGAACCTAGATTATCTGT
TAGACAAGCAAGAGAAGAATCAAAAATTTATGATGCTCCAATTTATGCAAATCTAAAATT
ATCAGTTAATAAAACTGAAGAAATTCAAAAAGAATTTGATGGTGTTGATCAAGAAGATAC
TTTAAAAGTTTTAACTCATTGATTAGAAGAAAAAACTGGTAATGGTAATATAACATTTAA
ACAGCAATCACAAAATTCTTATTTTTTTGAAATAACTATTAAAAAATCTGAAAAACCAGA
TTTAATTCAAATTGATATTATTGAAGATAAAAAAACTTCATTGATTTGTAATGTATCTAT
TTATAAATCAGGTGAAGTGTTTTTAGGTGATTTTCCATTAATGACAGAAGCTGGAACTTT
TATTATTAATGGTTCTCAAAAAGTCATTGTATCTCAATTAGTAAGATCTCCAGGAGCTTA
TTTTAATAAAGAATTAAATCGTAAAACTGGAGAAATGATTTATTTTGCAGACATCATTCC
AAGTAGAGGAACTTGATTAGAATATGAAACTGATTCTAAAAAAATCGGAAGCGATGCAAT
TAATCCTTTATATGTAAAAATTGATAAATCAAGAAAAACTACAGCTACTTCTTTATTATT
AGCTTTTGGTATTAGTAAAGATGATATTTTAAATATTTTTGATAATGATGAAGTACTAGT
TGAAACTCTACAACAAGATTCAATTATTGGAGATTTTAAAATAGATTGATCAAATCAAGT
TCAAGAAATTTATAAAAAAATTAGACAAGGTGAAACCGCAACTAGTGAAGGTGCTTCTAA
ATTTATTAATAGTATTTTATTTGATAAAAGAAAATATGATTTAACTAAAGCTGGAAGATT
TAAATTAAAGCAAAAACTTTCTATTAAAAATAGAATTTTAAATAAAGTTATAGCTGAAGA
TATTCTTGATGCTAATAATAATGTGTTAATAGCTAAAGATACTGAAGTTACTAAAAATAA
TATTCAAGAAATTTCTAAAATTTTAGATCAAGATGTAATGAGTATTGATTTAAAATATCT
ATCTGATATTCCAGGAAATAGAAAAGTTCAAAAAATTAGAGTTTATAAAGATAGTGAACT
AAAAACTGATACTACTTGTTTAATTGGTTTAACTAGTTCATCTAATGAAGAATTCATAAC
AGTGGCTGATATTTTATCAACTGTTTCTTATTTATTAAACTTAAAATATAACATTGGTGA
AATTGATGATATTGATAACTTAGGAAACAGAAGAGTTAGAACTGTTGGTGAATTATTACA
AAATCAATTTAGAATGGGATTAAACCGTATTGATAAAAATGTTAAAGAAAAATTAGCTAC
AAGTGACTTGTATAAAGTTAAAACTTCAACAATTATTAATGCAAAACCTTTAACTGCAAT
TATTGGTGAGTTTTTCAATTTATCACAATTATCTCAATTTATGGATCAAATTAACCCATT
ATCAGAATTAACTAATAAACGTAGATTAACAGCTTTAGGACCTGGTGGTTTATCAAGAGA
TAGAGCAGGATTAGAAGTGCGTGACGTTCACCCATCTCATTATGGAAGAATTTGTCCTAT
TGAAACACCAGAAGGACCAAACATTGGATTAATTAATAACTTGTCAACTTATGCAAGAGT
TAATGAATATGGATTTATTACAACTCCATATAGAAAAGTTATTAATGGAATCATTCAAAA
TGATCAAGTTGAATATTTAACAGCCGATCAAGAAAAAAACTTTATTATCGCTCAATCTAA
TGTTAATCAAGATGAAAATGGAAAAATTTTAGATGAAACTATAGTTTCACGTTTTAATGG
TGATGACTATATGGCTAAAGTTGAAGAAATTCATTATATTGATGTTTCTCCAAAACAAAT
TGTTTCAGTTGCTACAAGTGGTATTCCATTTTTAGAAAATGATGATGCCAATCGTGCTTT
AATGGGTGCTAACATGCAACGTCAAGCAGTACCTTTAATTAAGCCAGAATCACCAATTGT
TGCAACTGGTATTGAATTTGAAGCAGCACGTGATTCAGGTGAGGCTATTGTTGCAAAAGA
AGATGCAATTGTTAAATATGTTGATTCAAAAACCATAATTACTGATGGAGAATCTGGAAT
TAGAACTTATATCTTATCAGATTATGAAAGATCAAATAATGGAACTTCATTGACTCAATC
ACCGATCGTTAAAGTTGGAGATGTTGTTAAAAAAGGTGAAATTATTGCTGATGGTCCATC
AATGGATCAAGGTGAATTAGCAATTGGTCAAAACGTGGTTGTTGCTTTTTCAACTTATAA
TGGATACAACTTTGAAGATGCTATTGTTATGAGCGAAATAATTGTTATAGATGATCGCTT
TACTTCAATTCATATTGATGAATATACTTTAGAAGTAAGAAATACAAAACAAGGTCAAGA
AGAAGTAACTAGAGAAATTCCTAATATGTCAGAACAAGCTAAAAGGCATTTAGATGCTGA
AGGAATTGTAGCTATTGGTACTGAAGTTAAAGTTGGAGATGTTTTAGTTGGAAAAGTAAC
TCCAAAAGGACAAGTTCAACTTTCTCCAGAAGACAAATTATTACATGCTATTTTTGGTGA
AAAATCTAGAAATGTTAAAGATAATTCGTTAAGAGTTCCAAATGGTGGAGAAGGAATTGT
TCAATCAATTAAACGTTTTAAAGCAAAAAGCGCATTAAATCCTGATGGAATTGAATTACC
AGCTGACATTATAGAAGTAATTAAAGTTTATGTTGTTCAAAAACGTAAAATCCAAGAAGG
AGATAAAATGTCTGGTCGACATGGAAACAAAGGTATTATTTCAAGAATTTTACCTATTGA
AGACATGCCGCATTTAGAAGATGGAACACCAGTTGATATTATCTTAAACCCACAAGGGGT
TCCTTCACGCATGAACATTGGACAAATTTTAGAAATCCATTTAGGAATGGCTGCTAAAAA
ACTAAATCAAAAAGTTATTACTCCTGTTTTTGAAGGATTAAATGAAAAAGAATTAGAAGA
AATAATGGCTGAAGCTGGAATGACAAATTATGGTAAAGTTACTTTAATTGATGGTCAAAC
TGGTGAACCATTTGATAAACCAATTGCTGTTGGAGTTATGTACATGTTAAAACTATCTCA
CATGGTTGATGATAAAATTCATGCACGTAATGTTGGTCCTTACTCATTAATTACTCAACA
ACCATTAGGAGGAAAAGCTCAAAACGGTGGTCAACGTTTTGGAGAAATGGAAGTATGAGC
TTTAGAAGCTTATGGAGCTGCTCATACATTACGTGAAATTTTAACAATTAAATCAGATGA
CATTAAAGGTCGTTCAAAAACTTATGAAGCAATTGTTAGATCAAAAAGAATTCCTGAACC
TGGAATTCCAGAATCATTTAACGTTTTATCAAAAGAGATTATGGGATTAGGATTTAATAT
GTATATGATTGATGAAGTTGGTGAAAAATCAGCAATTAATGCATATGATAAAAAGGACTT
TGAAATTGATAATTATGATGATGAAATTCTAATCAAAACTGATAATTTATACATTGATGA
TCAAGATGTTGATGCTGAATTTGAAGATTTAACTTATGTTGATGAAAATGATATTTTAAA
CTCATTTGAACTAGATAATGAAGAAGAATAAATGGAAAATTTAAATCGTAAAAAAGCAAT
AAAAATTGAATTAGCTAACCCTGATACAATTCGTTCATGATCACATGGAGAAGTTTTAAA
ACCAGAAACTATTAACTATAAAACATTAAAAGCCGAAAAAGATGGGTTATTTGATGAAAG
AATTTTTGGTCCAACTAAAAACTATGAATGTGTTTGTGGAAGATATAAAAAAGCCAACCC
TATGAATAAAGGGAAAAAATGTGAAAAATGTGGTGTTGAATTAACTGAATCAATTGTTCG
TAGAGAAAGAATGGGACATATTGAACTAGAAGAACCAGTTACTCACATTTGAATGTTTAA
AGTTGCTCCTTATAGAATTGCTGCAATTCTAGATTTAAAAGCAAAAGAACTAGAAGAAGT
AGTTTACTTTGTTTCTCATATTGTTCTAGAACAAGGTAATCAAAATCATTTTCTAGAAAA
AGAAGTTTTAGATTTAGGTTCATCAAGAATTACTAAAACTAGAGAAAAATTGCAACTATC
AATTTTAGATGTTATTGATCAAATTAATGATCCTGACCATAGAGATACTAAGAAGGCTAA
TAGATTATTAGAAGAATTAAAAAATACTTCTATTCCATTTTCAATAGATGAAGCAACTAG
CTTAATTAGTAAATATACTAATGCAAAATTTGGAATTGGAGCTAGAGCTGTTGAATATTT
ATTAGAAAAAGTAGATTTAACTAAAGAAATTGAAGCAATTAAAATTCAACTTGAAAATTC
TAAAAAAACCCCAAATGAAAGAACTAAATTATTAAAACGTTTAGAAACTTTTGATTCTTT
AAAACGTTCTAAACAACGTCCTGAATGAATGGTTATGAGAGTAATTCCAGTTATTCCACC
AGACATTCGTCCTATTATTCAATTAGATGGTGGTCGTTTTACTACTTCTGAAATTAATGA
TTTATATAGAAGAATCATTATTAGAAATGAAAGATTAAAAAAAGTTAAAGAAATGGGTGC
ACCTTCAATTATTGTTAATAACGAAAAACGTATGTTACAAGAAGCTGTTGATGCTCTATT
TGATAATGAAAGAAAGCCAAAACCAGTTCAAGGAAAAAATAAACGCCCATTAAAATCTTT
AACTAGTGTTTTAAAAGGAAAACAAGGTCGTTTTAGACAAAACTTATTGGGAAAACGTGT
TGATTATTCAGCTAGATCAGTTATTGCAATTGGACCAGATCTAAAAATGTATCAAGCAGG
TTTACCAAGAGAAATGGCAATTACTTTATTTAAACCATTTGTTATTCAATGACTTCAAGA
TCATGAGTATGCTGAAAATGTTAAAATTGCTGAAAAAATGTTATTGCAAAATGATCCAAA
AGTTTGAGAGGCACTAGAACAAGTAATTAAAGACAGACCTGTATTGTTAAACCGTGCTCC
TACATTACACCGTTTGGGAATTCAAGCATTTGAGCCTAAATTAGTTAAAGGAAAAGCAAT
TCGTTTACACCCACTAGTTACAACTGCATTCAATGCTGACTTTGATGGTGATCAAATGGC
AGTTCACGTACCTATTACAAAAGAAGCTGTTGCTGAATCAAGAGCTTTAATGTTGGGTTC
AAGTGCTATTTTAGGACCAAAAGATGGAAAAGCTATTGTTACTCCAGGTCAAGATATCAT
TTTAGGAAATTATTATTTAACTACTGAAGAAAAAAACGCCAAAGGACAAGGAATGATTTT
TTCAAGTTTAGATGAAGCGTTTATGGCTTATAATAGTGGTCAAATTCATTTAAACTCATT
GATTGGAATTGCTTTATCAGCTTTACCTGAAGAAAAATTTAGTGATAAAAATCAAAGATT
AAATTCTTATTTATTAACAACTGTTGGAAAACTTTACTTTAATCAAATTTTTGATGATAA
TTTCCCATGAATTAATTCAAATAATATTTGAAATGCTAAAGAAGCAGTTAAAGAATTCAT
TTATGATTTTTCACAAGATATTGATAAAGTAATTGAAAATGTTCAAGTTCAACAACCAAT
TAAGAAAAAAGAATTATCACTTATTATTGAAAGATACTTTGAAACTCATGGAGCTAGAAA
AACTGCTGAAATGCTAGATAAAATGAAAGATCTAGGATTTAGTTTTTCAACAAAATCAGG
AACCACAATTTCAGCTGGAGATGTTGTTGCTTTTACTCATAAATATGACGAATTTAAAGA
AGCAGATCAAAAAGTTGAACAAATTACTGATTTTTACAATATGGGTATGTTAACTAATAG
TGAAAAGAAACGTAGAATTATTGATGTTTGATCAGAAGTTAAAGATAAAATTCAAAATGA
ATTAGCAACAGTACTACGTAAAGATGTTAAAAATCCAATTTTTGTAATGGTTGATTCAGG
AGCCCGTGGTAATGTTTCAAACTTTACTCAATTAGTTGGTATGCGTGGATTAATGAACGA
TACTAAGGGAGATATTAAAGAAATTCCTATTAAGTCTTCATTCCGTGAGGGATTAACTGT
TTCAGAATATTTCGTTTCAACTCATGGAGCTAGAAAAGGTATGGCTGATATTGCCTTAAA
AACTGCTGACTCAGGTTATTTAACTAGAAGATTAGTTGACGTTAGTCAAGAAATTGTTGT
TGTTAATGAAGATTGTGAACCAACCAAAGGATTTGAAGTATCAGCTATTATTGATACAAA
ACATGATAATGTTATTGTTCCATTAAAAGATAGATTGGTTGGAAGATTCACATTTAAAGA
CATTTATGATGATGATAAAAATCTAGTTGCTTCTGCTAATACATTAATTGATAAAAATAT
TGCTGAAAAAATTATTATGTCAGGAATTAGTTCAGTAATTATTAGATCAGTTTTAACTTG
TGATAATAAACGTGGTGTTTGTCAAAAATGTTATGGACTAAACTTAGCTACTGCTTCAGT
TGTTAATATTGGTGAACCAGTAGGAGTTATTGCTGCTCAATCAATTGGAGAACCGGGAAC
TCAATTAACAATGCGTAACTTCCATACAGGAGGAGTTGCTGGTAATGTTGATATTACTCA
AGGACTTCCTCGTATTAAAGAATTATTAGATGTTACAACTCCAAAAGGTGCTGTTGCTAT
AATTTCTGAAGTTGATGGAGTAGTTAGTGAAATTGAAGATTATAATGGTGTATTTGTAAT
CAATATTGTTACTGAAAATGAAGAAGTTAAAAAATATAAAACTGAATTTAATTCAGTATT
ACGTGTTGAACAAGGATCAAGTGTTATGGCCGGTCAAAAATTGACTGAAGGAGCTATTGA
TTTACATCAATTATTAGAATTTGGTGGAATTCAAGATGTGCAAAATTACATTTTAAAAGA
AGTACAAAAAGTTTATAGATTACAAGGTATTGAAATTTCAGACAAATATATTGAAATCAT
CATTAAACAAATGTTAAACAAAGTAAAAATTACTGATAGTGGTGATTCTGATTTATTACC
TGGAGAAATTATTACAATTCAAAACTATAAAGAAGTAGTACAAGATTGTATTGTTAAATC
AATTAGACCACCTTTATCAAAAGCACAAATTTTTGGTATTAAAAAAGCACCTCTAGAATC
AAGCTCATGATTATCTTCTGCTTCATTCCAAGATACTGCTAGAGTATTAACTAGAGCAAT
TATTAAAGGAAAAGAAGATAAATTAGAAGGATTAAAAGAAAATATTATGTTAGGTAATTT
AATTCCAGCCGGTACTGGTTTAACTGGAACTCAAGAAGTTGAACAACTAGCAGAACAATA
TCATAACAATGAATATTAAGTGTTATCTTTAGGTTTTAATATAGCGATTAACGCAACAAC
TCAAGGTGTACCAAAAATTATTGAATCGCTATTTCCTAATTTACCAAATTTTATAGCTCA
TTTATTAGCAACTATTGTTTTAGTTATTGTTTTAGCAAAATTAGTTTATAAACCATATAA
GCAAATGATTGAAAAACAAAGACAAAAAATTACTGAAGTTTTAAGTGATGCTATTGAAAA
ACAAACGCAAGCAAACATTAAAATAAAACAAGCAAACTCATTACTAGAAGAAGCTAAAAC
CGAATCAGTATCAATCATTAACACAGCTAGAGTAGATGCTGAAATTCAAAAAAATAAAAT
TATTGATAACGCTAATTTACAAGTAAAAAATATTCAGTCATATGCTCAAAATTCTATTAA
ACAAGAAAAAATTAAAGCACAATTAGAAATTAAAAATACTATAGTTAATTTGGCAATCAA
TTCAGCTGAAAAAATCTTAAGTAAAGAAATTGATAAAAATACAAATAAAAAACTTATTGA
AGAGTTTATTAAAGATTTAGATTAGATGCCAAATTTGAGTGGATTAAAAACAGAGATTTC
ATCTGTTAGAAATATTTCAAAAATTACTAATGCAATGCAACTTGTTGCTTCTGCTAAATT
AAGAAAAATTAGTAAAAAAGTAATTGATACTCATAATTATGTTAGTGAAGTATATTCTTT
ATTTAATGATATTATCAGACAAACTGATAAATCTGTTTTTTTAAAAGAAAGTAATTTTAA
AGCAAATAAAACTTTGTGAGTAGTTATTAATTCTAATTTAGGTTTGTGCGGTGGTTATAA
TTTAAATGTTAATAAATTAGTTTTACAAAATCTAAAATTAGAAGATGAAATTTTTGCTAT
TGGTTCTAAAGCTGTATCTTTTTTTAGATCTAAAAAAATTAAAATTAAAAATCAAATTAC
TGATATTGATATTAATTTTACAAATAAAAAAGCTAGATCAATTAGTAATGATCTATTAGA
TATGTATATAAATCATGAATTTGATGAAATCAAGATTGTTTACACTAAATTTATTAATAA
TGTAACTTTTGAACCTGCTATAATTAGAATTTTTCCAATTATTAAATTAGAAAATAATTT
TAAACACTCACAAAGTCTAGTATTTGAACCTGACGCTGAACAAATTTTAAGTAGCACAAT
TCTAATTTATATTAATGCAATTATTTATGGAACTATTATAGAGTCGCAAGTTAGTGAACA
AGCTTCAAGAAGAACTGCTATGGAAAATGCAACAAACAATGGTAAAAATCTTGAACAAAC
TTTAAGTTTAAAATATAACAGACAACGTCAAGGTGCTATTACTCAAGAAATTAGTGAAAT
TGTTTCTGGAGCTAATAATAAATCTTAGATGGTATCTAGTAAAAAAACAATAGATAAAAA
CAAAACTCAAGTTATTGGCAAAATTATTCAAGTATTAGGCTCAGTTGTTGATGTTAAGTT
TTCAGAAAATAATATACCAAAAATTTATGATGCATTAGTTGTTGATAATAATGGCAAAAA
ATTAGTTCTTGAAGTTGAACAAAACATTGGAGATGAAATAGTTAGAACTATTGCAATGGG
TCCAACTGAAGGGCTAAGAAGAGGATTAGATGTTATTAATACTAATTCTCCAATTACAGC
TCCAGTTGGAAATGAAGTTTTGGGTCGTATGTTTAATGTTTTAGGTGATCCAATTGATGA
AAAACCAGATTTAGATGTTAAAAGATTGCCAATTCATAGAGATGCTCCAATTTATGAAGA
ACTAGTTACAACAACTGAAATTCTAGAAACTGGAATTAAAGTTATTGATTTAATGATTCC
ATTTACAAAAGGTGGAAAAGTTGGATTATTTGGTGGAGCTGGAGTTGGTAAAACTATTTT
AATTCAAGAATTGATTAATAATATTGCAAAAGCTCATAATGGGGTTTCAGTTTTTGCTGG
AGTTGGTGAGAGAACTAGAGAAGGAAATGATTTATATCACGAATTCATTGAAGCTGGAGT
TTTAAATAAAACTTGTTTAGTATTTGGACAAATGAATGAGCCACCAGGAGCTAGAATGCG
TGTTGCTTTAACTGGTTTAACTATTGCTGAATATTTTAGAGATAAAAAAAATATGGATGT
TTTATTATTCATTGATAATATTTTTAGATTTACTCAAGCAGGTTCAGAAGTTTCAGCTTT
GTTAGGACGTATGCCTTCCGCTGTTGGATATCAACCAACTTTATCAACTGAAATGGGTTC
ACTACAAGAACGTATTACTTCAACAAAAAATGGATCAATTACTTCAGTTCAAGCGGTTTA
TGTTCCTGCTGATGATCTAACAGATCCAGCACCAGCTACTACTTTTACTCACTTAGATGC
ACGTATTGTTTTAGATAGATCTATTGCTAGTTTGGGAATTTATCCAGCAGTTGATCCACT
TGCTTCTTCATCTCGTGTTTTAGATCCAGAAATTGTTGGACAAGAACACTATGATATTGC
TTTAAAAATACAAATTACTTTGCAAAAATATCAAGAATTACAATCAATTATTGCAATTTT
AGGTATGGATGAATTAAGTGAAGAAGATAAATTAATTGTTCAAAGAGCAAGAAAAATTAG
AAATTTCTTGTCACAATCATTTTTTGTTGGTGAAAAATTTACAGGAAGACCTGGAGTTTT
TGTTAAAGTAAGTGACACTGTTAGATCATTTAAATCTATTTTAAATGGTGAAGTTGATCA
TATTCCTGAAACTTATTTCTTATATTCTTCAACTATTGATAATGTTATTGAAAAATATAA
CAAAGACAAAGATAAATAAATGGAATCTAAAATTATTGAAATTTTAAAAACTAACAAACA
TAAAGTTAGTTTAAATAAACTATTGACTTATTTTAATGCTTTAGATTATTCATTAATTAA
AAACTACTTAGACCAATTAGAAAAAAATAATAAAATCACTATTTCATTAGAAAATAATAT
TTACTTATTAGATCAAATTTATAAAAAGGGAACTATTAAACTAAATCCAAAAGGTTTTGG
ATTTATAAATGATATTAATAAAATTAATGATGAAGATCATTTTATAGCTGGAGTTGATCT
AAATAATAGTATTCACCAAGATGAAGTAGTTTATATTTTAAAACAAGAAGAAGATAATAG
ATTAAAAGCTATAGTTATTGATCTAATTAAAAGAAATAAAGTTTATTTAATTGGTGAAAT
AAATAGAAGTTTTGATAAAAGATTTTTAGATTTCATTCCAAACGATAAGTCATTTGATAG
TTTTAGATTTGTAATTGTTAATAAGAACGAATTTAAATATGAAGAATTCAATATTATTAA
AGCAAAAATTATAAGTTGTAAAGAACGTAAAATTTTTATAAGACTTATAAGAATTATTGG
CAATAGTAAAAAAGCAAGTGATCGCATCTTAGCAATAGCTGAAGAATTTGACATAAAAAC
TAGTTTTGATAAACAAACTCTAGATAATGCAAAACAAATTAATTTATCAACTGATAAACT
AGAAAAAGAATTTTTAAAAAGACAAAATAATTCTTTAGTTAATAAAACGATCGTTACAAT
TGATGGAATTGATTCAAAAGATTTAGATGATGCAATTTGTGTTGAAAAATTAGAAAACAA
TAATTATAAACTATTTGTTGCTATTGCTGATGTTTCTTATTTTGTTAGATACAAGACCGC
TTTAGATAAAGAAGCTTTATTAAGAGGTAATTCGACTTATTTAGCAAATAAAGCAATTCC
AATGTTACCAAACATTTTATCTGATGATTTGTGTTCATTAAATCCAAATACTAAAAAATT
AGTTTTTGTATGTGAAATGGAATTTGATAATAACGCAAACATGTTAATTAAAAAAGTTTA
TGAATCAGTGATTATTTCTAAAGCTAGATTAAATTATGACGAAGTAAATAATTACTTTAA
AACTAAAACTTGAACTCATGATGATAAAACTAAAAAAATGTTAGACATAGCTTATGAATT
GTATAAAAAACTAGAAGATCTAAAAGCTAAAAAAGGAACTATTAGTTTTGATGTTAGAGA
GCCAAAAATTATTTTAGATAAAAATTTAAATGTAATTGATATTAAAACAAAAACAGCTGA
TCAAGCTGAAAAATTAATTGAACAATTTATGGTAAGTTGTAATGAAGCAGTAGCTGAATT
AATCTATCAAAAAGATTTACCTTTTTTATATAGAAATCATAATAAACCAGATGAAGATGA
ACTAATTAATTGGTATAAATCACTAAAGACATTTGGAATTAATCCTAAATTAACTAATAA
ACAAGTTTTAGATCCAATATTTATCAATCACACTTTAAGTCAAATTAAAGAACAACTTAA
AGATGAAACTGAAGTTGAATTATTAAATATTTCTTTATTAAGATATATGGATAAAGCTAA
ATATGGATTAGAAAATATTGGTCATTTTGGTTTAGCTAGTGATTGTTATACTCATTTTAC
TTCTCCAATTAGAAGATATTCAGATTTATTAGTTCATAGATATCTAAAACAATATCTAAT
TACAAAAGATCTAGAAAAAACTAGTTTAGAAAATAATACAAATTATGTTAATAAAGTAAG
TAATATTATTAATGATACTGAAACTAAAAGTGTTGAATGTGAAAGAGAAGTTATTAAAGC
GTGTATGTGTGAATATATGCTAAATAAAGTCGATAATACTTATACAGCAACAATTTCAGC
AGTTTTAAAATTTGGAATTTTTATTCAATTAGATAATTTAGTTGAAGGATTAGTTCATAT
TTCAAATATGAATAGTGATTTAGTTTATGATGAAACTAACCGTATTTTAATTAAACCTGA
TAATACTTATTATAGAATGGGTCAAAAAGTCAAAGTTAAACTAATTAATGTTGATATTAA
AAAAAGAACAATTGATTTTGTTTTAATAGAATAAATGCATTCAAATGTTAAAAAGGTTAC
AGATAAAGATGTAATTAAACCAGTTGGTGTGCCTTTTGTAGTTTATTTTTCTTCAATTTC
AAATAATACACACAGATTTATTCAAAAACTAGAAATAGAAAATTTAAGAATCCCTTATGA
AATAGAACAATCAATTAGTGTTGATCGTGATTATGTTTTAGTTACACCAACTTATAGTGG
TGGGGGAGAGTATGTTAAAGGTGCAGTACCAAAACAAGTAATTAAATTTTTAAATAATAA
GCAAAATAGAAGTTTTTGTAGAGGAGTTATATCATCTGGTAACACTAATTTTGGTGATAC
TTTTGGAATTGCTGGACCAATTATTTCTAAAAAATTAAATGTTCCTTTTTTATATCAATT
TGAATTATTAGGAACACAACATGATGTTAGTCAAATAAAACAAATACTATTTAAGTTTTG
AGAGGATGGCAATAATGAACGAAAATAAAAGCACAATCGTTTTAGATGATGTTGATGATG
AATATATTAAATTAAATGCTAGATCTAAGATCTTTTCAAAAGATCAAGATAATTTTCAAT
TAGATGTTAAAGCAGCTGAATTATATTTAAAAAACTATATTGAACCTAGAATGAAAAAGT
TTTCTAGTCTAAAAGAAAGATTAGATTATTTATTAGAAAATCAGTATTATGATTCAGAAA
TTTTAAATAAATATAGTTTTGATCAGATTAGTCAATTAAATGATTATGCTTATTCATTTA
ACCATCATTTTCCAAGTTTTATGGGAGCTTTAAAATTCTTTAATGCTTATGGATTAAAAA
CTTTTGATACTACAATGTATTTAGAAACTTATACAGATAGAGTATTAATGAATGCTCTAT
TTTTAGGTAATGGTAATTTTAATAAAGCAAAAAACTTATTAAAAGATATGATGTTAGGTA
GATTTCAACCAGCAACCCCTACTTTTTTAAATGCAGCTAAAAAACATAGAGGAGAGTATG
TTTCATGTTATTTATTAAGAACAGAAGATAACATGGAATCAATTTGTAGAACAATTTCAA
CTTCATTACAACTTTCAAAAAGAGGTGGAGGAGTTGCGATTTGTTTAACAAATTTACGAG
AAACAGGCTCACCAATTAAAAATATTTCAGGCCTAAGTTCAGGACCAATTCCAGTAATGA
AGATTTTAGAAGATTCATTTACTTATGCTGATCAATTAGGTCAACGTCAAGGAGCTGGAG
CTGTTTATATTTCAGCTCATCATCCAGATATTATTTCAGTTTTAGATACTAAAAGAGAAA
ATGCTGATGAAAAGATCAGAATTAAATCTTTATCATTAGGATTAGTAATTCCAGATATTA
CTTTTGAATTAGCTAGAGATAATAAAGATATGGCTTTATTTAGTCCTTATGATGTTCAAA
AAGTATATGGTAAGCCATTATCAGATATTTCAATTACTGAAAAATATTATGAAATGTTAG
AAAATCCTAATATTAAAAAAACATATATTAGTGCTAGAAAATTCTTTTTAACTGTTGCTG
AATTACATTTTGAAAGTGGATATCCATATATTTTATTTGAAGATACTGTTAATAGAAGAA
ATGCTCATGATAAAAAAGGAAGAATTATTATGAGTAATTTATGTAGTGAAATTGTTCAAG
TAAGTACAGCAAGCGAATATAGTTCTGATTTATCATTTGTAAAAACTGGAGAAGATATTT
GCTGTAATTTAGGTAGTTTAAATATTGATAATATGATGAAATCAGGAAAAGAATTTTCAG
ATTCTATTTATAATGCTATATCTGCTTTAGATATTGTGTCAAGAAATTCAGATTTGAGTG
CGTCTCCTTCAATTAAAAAAGGAAATGCTGAAAATCATGCTGTTGGATTAGGAGCTATGA
ATTTACATGGATTTTTAGCAACTAATAAAATTATGTATGACTCACCTGAAGCTGTTGATT
TTACTAATATGTTTTTTTATACAGTTGCTTATAATGCTTTTAAAGCTTCAAATAAATTAG
CTCAAGAATTTGAAAAATTTGCTTCATTTGATCAATCAAGATTTGCTGATGGTTCTTGAT
TTGATAAATACACTAAATGTGAATTTGATAAATGAACACCACAAACAAATAGAGTAAAAG
AATTATTCAAAGATTATGATGTTCAAATTCCAAGTCAATCTGATTGAATTCAATTAGTTG
AAGAAATTAAAAAAACAGGTTTAGCAAATTCACATTTAATGGCAGTTGCTCCAACTGGAT
CAATTAGTTATCTATCATCATGTACTCCTTCACTACAACCAGTAGTTTCAACAGTTGAAG
TTAGAAAAGAAGGAAAATTAGGAAGAGTTTATGTTCCAGCATATCAAATTAATTTTGATA
ATATGGGATATTATGCAATGGGTGCTTATGAATTAGGACCAGATCCAATTATTAATATTG
TTGCAGCAGCTCAACAACATGTTGATCAAGCAATTTCACTAACTTTATTTATGACTGATA
AAGCAACAACTAGAGATTTAAACAGAGCATATGTTAATGCCTTTAAACAAGGTTGCTCTT
CAATTTATTATGTAAGAATTCGTCAAGATGTTTTAGAAGATAGTGAAAACTATGAATGTG
ATGCATGTAAAATTTAAATGACTTATGAAGAAATTAAACAACTAGAAGATGAGTTGTTAG
AAGCTAAGGGACAATGATTTGTAATTTCTTGTCAAACTGGACATGAAGAAAAAGTTCTAG
GTGATCTACAGCAAAAAATTAAGTCAGCTAGCATTGAAGATGAAGTTTTTTCAATAAAAA
TTTCAAAAGCAAATCAAGTAAGTAAATCAGGAAAAGCTTCAATTAAAAATAAGTTTCCAG
GTTATATTTTTATTAATATGATTATGAGTGAAAAAGCTTGATTTTTAATTAGAAACACTC
CTGGGGTAACTGGATTTATTGGTTCAAGTGGTCGTGGAGCTAAACCTTCTCCTTTAACTA
TTGAAGAAACTTTAAATATGTTAGTACCAAATATTGAAGAAATTCAACAAGCTCACGAAG
AAGAAAAAGAACAAGAAACTAAACA------AAAAAATGAAGCAGTTGCTAAAAAAGCTT
TATTTACTGCTGATTTTAAAATTGGTGATATTGTCAAAGTCAAATCTGGTATTCATGAAA
ATGAAGAAGGTACTGTTAAAGACATGGATTATTCAAAAGGTGTAGCTTTTGTTGCTATTG
AAATGTTTGGAAGATGAACTACTTTAGAAGTTTCATTTAAAAATGTTGAACCTATTAAAG
AATATTAAATGCATAATCTAAAAACAAAAACTAAAAAAGACAAAGAAAATAGTTTTTATA
ATAATCTTTTAAATGCATTACAACGTTTAGGAAAAACTTTAATGTTTCCAATTGCAGTTT
TACCTATTGCAGCTTTATTAGCTAGATTTGGCGCCTTAATTCAAGATCCACTAGCTAATG
GAGGATCAAATATTTCTGAAATTCAAAAATTTATAGGATTAGTTATAGCTACTCCTGGAC
AAATTGTTTTTGATAATTTAGCAATTATTTTTGCTATTGGTATTAGTTTTGGGTTAGCAA
AAGATAATCGTGGAGAAGCTGCTTTAGTTGGTGGAATTGTTTGATTTGGAATGACAGCTT
TATTAAAAGAAGGTTTAATTCCAACATTTATTTGAAAAAATGTACTAACTTCAGATAAGA
TTTTAATTAAACAAGGCGATCAAATGATTCCAGCTACTCAACTATTATATTTTTTAAAAG
ATAACACTGTTAAGTATCAATTAGATACTGGAGTTGTTGGTGGTATTGTTGTTGGTTGCT
TAGTTGCTTTAATTTATAACAAATATAAAGATGTAACTTTACCCCAAGCTCTTTCGTTTT
TTGGTGGAAGAAGATTTATTCCAATGTTAGGTGTTTTAATGATTGTTCCACTAGGTTTAG
GCTTTGCTATCGTTTGACCTTGAGCACAATTTATTTCAATTAAAATAGGAACAACTTTAT
CTCAAGCAAATGGTTTTGCTAAGGGATTTGCAGTTGGAACTTATGGGTTTTTAAATAGAA
TTGTTCAACCATTTGGTTTACATCATATTTTAAATACATTTGTATGATTTCAATTACCAA
TTGAAGGTAAACTATTAGCTGATGGATCTACAGCAATAATTAATGGTGATATTACTGCAT
TTCAAAAAGGATTAATTGGTTCAGGATTATTTACTTCTGGTTTTTTCCCTTTGTTTTTAG
GTGGATTACCAGGAGTTGCGCTAGCTTTAATTTTAGTTTCAGATAAAGACAAGAAAAAGC
AAATGACTGCTTTTTATGGAGGATCTGCTTTTGTTGCTTGAATTACTGGAATTGATGAAC
CTTTAATTTTTAACTTTATTTTTATTTCTCCAATTTTATATGTTTTAAACGCTTTATTTA
CAGGTATTTTTTACATGTTTGTAACTTGATCTCAAATTGCTTTAGGTATTGGATTTAGTG
CTGGATTTATTGATTATGTAGTTTCATTTTGAACTTCATGACAAATTTCAACAAAAATTG
GATGACATGCAAATCCATTATGAATTTGAGTATTTGCTGTTGCTATGTTTGGTTTATACT
TTACAACATTCTACTTTTTAATTAAAAAACTAAATATTCCAACTCCTGGTAGAGAAAATC
AATTAGGATTTAAAAAAGAAATTTCAGAATCAATAACAACAAGTAATAATAAACAAAATA
AATATGAGCTAATGGCTAAAAGAATTTTAGATATTGTTGGTAGAGATAATATTGAATTAG
TTGAAAGTTGTTCTACAAGATTAAGATTGACTGTAAAAAATAATTCAAAACAAATTATTG
ATGATGAAAAAATTAAACAAGCTGGTGGATTTGGAGTAGTTAGATTAGGTCAAAAAAATT
ATCAAATAATAATTGGTACTGATGTAGAACACGTTGCTGATAAGTTAAAAGAAATTTTAA
ATTTAAATTAGATGTTAGATCAAAAAAAATCAAAGCTATTATTAGATAAAATTAATCAAT
ATCAAAATATTATTATTGCAAAACATAAACAACCAGATTGAGATGCTCAAGGTAGTGCAA
TTGGATTAGCAAACATTATTAATGATAATTTTAAAAATAAAACTATTTATGTAGTTGGTT
CTAGAATTAATGATGATAATAGTTTTTTTATTGATGAAATTAATTTAAGTGATGAATTTG
TTAAAAATAGTTTAATTATTACAGTTGATACAGCTACAAAAAAAAGAGTAGATTTTAATA
GATTTGATTTAAGTTCTGATAGTTTTAAAATTGATCATCATATAAATGTTGAAGATTATT
GTAATAATGATTTAATAGATGATAGTAGCATTTCAAATACTCAAGTTATTAGTTTATGAG
CTTTAGAAAATGATTTATTTATTTCACCAACTGCCGCTTATAATTTATACTTAGGTTTAT
TAACTGATTCAAATAGATTTTTATATGATAAAACTAATCCAACAACTTTTTATGTGGCAT
CTAAGTTATTACAAGCTGGAGCTAATTTAAAAAAAGCTCATGACTTTTTATATGTATCAG
AGTTAAAGTTAAGACAATGAATGATGTATAGTTTTTCTAAAATGAAATTAACTAATACTG
GTATTGCTTATATTGTTTTATTAGATGAAGATTTAAAAGATTGAAATTTGAGTTATGAAG
AAACTAAATTAGCACTTTCAGTTATGAGTGGAATCAAAGAAATTAAAATTTGATTTACAA
TTATACAAGTAGAAGATATTTTAAAAGTTTCACTAAGAAGTAGAGATTTTAGTATTGATA
AAATTGCAAATAAATATAATGGTGGAGGTCATAAATTAGCTAGTGGAGCTGAAATTAGTT
CATTAGATCAAATTGATGATTTAATTAATGACTTAGAACAACTAATTAAAGGAGAAGTGT
AGATGAATAAAACTATTTTTAATCTTTTAAAAGAACTACAACAAGCTAACATCAGTCTGA
ATAAGGCTGATGTTTATCATATTTTAGAACACATTTTAAATAAAAATTATCAATGAATTG
TTAGTAATTTAGATTATGTTTTAACAAAAAAGCAACTTTATAAACTAGAACAAATCTCAA
AATTATTAGAAAAAAAATATCCTTTAGCTTATATTTTAAAAAATAAATATTTTTATTCAA
ATAATTTTTTTATTAATAAAGATGTTCTAATTCCTAGAAATGAATCAGAACTAATAATTG
ATTATGTTAGTGAATTTATTAAAAATAATAATGATTTATTAATAGTAGATCTATGTACTG
GTAGTGGGTGTTTAGGAATTAGTTGTGCTTTATTAAATAAACAAAATAAAGTGATTTTGA
CTGATATTTCATATAAAGCATTAAAAGTAGCAAATAAAAATATTAAAAGATTCAATTTAA
CAAATACTATTTGTTTGTCTGGTGATTTTATTAGTGTTTTAATTAAAGATAATATTAAGG
CAAATGTAATTATTTCTAATCCTCCATATATAGATATAAATGATCAAAATTTAGATAAAA
ACGTTATAGAATATGAACCAAGTATTGCTTTATTTGCACCAAATAAAGGTTTGTATTTTT
ATGAAATTTTAATTAAAAATATAGATCAAATAGTTGATGTTAATAAAAAGTTTTTAATAG
TTTTAGAATTTGGATGATTACAAAAAGATTCAATAGAACAATTATTGATTAAGAATTGTT
TAAAATATAATTGAGAATTTAAAAAA-GATTATAGCAATTATTGAAGAAATTTAATTATT
AAGAATTTTTAAATGAATAATCAAAAAATAATAAATATTGCTGTTATTGCTCACGTTGAT
GCTGGTAAATCTACACTTGTTGATGCTTTATTAAAGCAAAGTGGGGTTTTTAGACAAAAT
CAAGAAGTAATTGAACAAGTTATGGATTCAAATGATCAAGAAAGAGAAAGAGGAATTACA
ATTTATTCTAAAAACTGTTCTATTACTTATAAAGATTACAAAATTAATATAGTAGATACT
CCAGGTCATGCTGATTTTTCTAGTGAAGTTGAAAGAATTATGAAAACAGTTGACACTGTA
ATTTTATTAGTTGATTCAAGCGAAGGACCAATGCCTCAAACTAGATTTGTTTTACAAAAA
GCTTTAGAAATTGGATTAAACCCAATTTTATTTATTAATAAAATAGATAAAAAAGATCAA
AGAAGTTTAGAAGTAGTTGAAGAAGTAATTGAACTATTTTTAGAACTAAATGCAACAGAT
GAACAACTTGATTTTAAAACTTTATATGGAATTGCAAAAAATGGAATTGCTCAATATAGT
TTAGAAGAACAAAGTAATGATTTAACACCTTTATTTGAAACTATTATTAATCAAGTTGGT
TCATATCCAATTGAACTATCAAATAATGATTTAGTGATGCAAGTTTCAAGTTTAGCTTAT
GATAGTTTTATTGGAAGAATTGGAATTGGAAGAATTTTTGAAGGAAGCATTAAAGAAAAT
CAAATCGTAAGTATTGTTAAAAATGATAGAACTGTTAAGCAAGGAAAAATTGCAAAATTA
ATGGTTTATCAAGGATTAAATAGAGTTCAAGTTAAACAAGCATTTGCTGGAGATATTATT
ACATTTGCTGGAATTGAAGATATTTCAATTGGAGATACTATTAATAATTTAAATATTATT
AAACCATTAAAACCAATTCATATTGAAGAACCAACAATGTCTATGAACTTTTTAGTAAAT
ACTTCACCATTTGCTGGAAGAGTTGGTAAATTTGTTACTTCAAGAAATATTAAAGAACGT
TTAGAAAAAGAAGTTGAAGTTAATGTTGGTTTAAGAATTGAACCTTTGATTAATTCTGAA
ATTGAAGGATTTAAAGTTTTAGGACGTGGAGAATTACATATTTCAGTTTTAATTGAAGCA
ATGAGAAGAGAAGGTTTTGAATTAGCAATTTCAAAACCAGAAGTAATTTTTCAACGCAAT
CCAATGACTGGAGATTTATTAGAACCAATTGAAAAAGTAATTATTAATACACCAACTGAA
TATTCTGGAACTATTATTAACAAATTAAATCAAAGAAAAGGAATTATGTTAGATATGGAT
TCTGATGGTATTAGAGATAAAATTACTTATTCTATACCATTAAGAGGTTTAATTGGATTT
AGATCAGAATTTACAAATGATACTCATGGTGAAGGTATTATGGTTAAAAGTAGTAGTGGA
TATGAACTATATAAAGGTGAAATTGTTTCAAGACAAAATGGAGTATTAGTATCAATGGCA
AATGGTAAAAGTTTACCTTATGCTTTAAATAATCTTGAAGATCGTGGAATTTTATTTATA
GGTCCTCAAGTTGAAGTTTATGAGGGAATGATTATTGGTCAGCATTCAAGAGATAATGAT
TTATATGTAAATCCAACAACAGCAAAAAAATTAACTAATACTAGAGCTAGTGGGACTGAT
GATGCTGTTAAATTAACACCAGCTAAAAAAATGAGTCTAGAAGAAGCTTTAGAATATATT
TCAAATGATGAGTTAGTTGAAATTACTCCAACAGATATTAGATTAAGAAAACGTTGATTA
ACTCAAGCAGAACAAAAACAACACAGAAACGATAAATACTAGATGATTAACTTGTTGATC
TCTAAGTATCATGATCCTGCTATGAATTTAGCAATTGAAGAGTATTTAACTTATCATTAT
AAAGCAAAAGAACCTATTGTATTTTTTTGACAAAATGCTAATACTATAGTTGTTGGAAGA
AATCAAAACGCTTTTGCTGAAATTAACTTAGAAGCTGCTCAAAAAGATAACGTTAAGATT
GTTAAAAGAAATACAGGTGGGGGAACTGTTTATCAGGATTTAGGTAATGTTTGTTATTCT
TTGATAGTTGACAATTCAAATGATGATGTTGATTATCAAAAAGCATTACAACCTATTATC
ACTTATTTAAATCAAAAAAATATTAATGCAATGTTTTTTGGCAGAAATGACATGGTGATT
GATGGTTATAAGGTTTCAGGAAATGCTCAATTAAAAACTAATGAAAAAACACTAGTTCAT
GGTACATTGCTATTTGATGTTGATTTGTCTAAAATGCCTAAATATTTAGTTGTTGATCTA
GAAAAATTAAAACATCAACAAATCAGATCAAAACCTGCCAGAGTTAGAAATATAAAAGAG
TTCTTCAAAGACATTAATATTGATATTGATTTAAGCACTTTTATTAATGACGTAGTTAGT
TCATATGTAAAAAATGAAAAAATTAAATGAATTGAATTAACTGATCAAGAAAAGCAATAC
ATTCAGTCAAGAAAAGAAACTAAGTTTGATCAATGAGACTGAACATTTGGAAAAAATACT
GTATTTTCTCTTGTTAAAAAACAATACCTTGAATCTAAAGGTTTTATTACCCTAAACTTA
GATGTCGATAATGGAGTTATTACTAACATTAAAATTTATGGTGATTTTTTAGGAACTCAA
GGAACTGAAAAATTAGAAGCAAAACTAATTGGTGTTAAGTTTGATAAAAAAGATGTTGAA
AAAGTTTTAAATCAATTTGACTTAGAAGCAATTTTTGCTAAGAATTTTACAAGTGATGAT
ATCACCAACTTATTATTCAAAGACTAAATGGCTATTATTAATAATATTAAAGCTGTAACT
GATGCTTTAGATTGCGCTATGCAACGCGACCCAAATGTTATTGTATTTGGTGAAGATGTT
GGAACTGAAGGTGGAGTTTTCAGAGCTACTCAAGGATTAGCTGTAAAATTTGGAAATGAC
CGTTGCTTTAATGCTCCTATTAGTGAAGCAATGTTTGCTGGTGTTGGTTTAGGAATGGCT
ATGAATGGTATGAAACCAGTTGTAGAAATGCAATTTGAAGGATTAGGATTAGCTTCTTTA
CAAAATATTTTCACTAACATTTCAAGAATGAGAAACCGTACTCGTGGTAAATACACTGCT
CCAATGGTTATTAGAACACCAATGGGTGGAGGTATTCGTGCTTTAGAACACCACAGCGAA
GCTTTAGAAGCAGTATATGCTCATATTCCAGGAGTTCAAATTGTTTGTCCATCAACTCCA
TATGATACAAAAGGGTTGATTTTAGCTGCAATTGATTCACCAGATCCAGTTATTGTTGTT
GAACCAACAAAACTATATAGAGCATTTAAACAAGAAGTTCCAGATGAACACTACATAGTA
CCAATTGGAGAAGGTTATAAAATTCAAGAAGGTAATGATCTAACTGTTGTTACTTATGGT
GCTCAAACTGTTGATTGTCAAAAAGCTATTGCATTATTAAAAGAAACTCATCCAAATGCA
ACTATTGATTTAATTGATTTGCGTTCTATTAAACCATGAGATAAAAAAATGGTAATTGAA
TCAGTTAAAAAAACAGGAAGATTATTAGTTGTACATGAAGCTGTTAAATCATTTTCAGTT
TCAGCTGAAATTATTGCAACTGTTAATGAAGAATGTTTTGAATACATAAAAGCACCTTTA
TCAAGATGCACAGGTTATGATGTTATTACTCCATTTGATAGAGGAGAAGGTTACTTCCAA
GTTAACCCTAAAAAAGTTCTAGTCAAAATGCAAGAATTGTTAGACTTTAAATTTTAAATG
CAAGGAATTTTAGTTAAAAAAGATAGTAATGAAAGTTATGTGTTTTATGAAAATAAAATA
TATAAAGTATATGCAAAAGGTAATTTAAAAAAAGAACTAAAACCTAAAGTTGGAGATGTT
GTTGAATTTAGTATTTTAGAAGATGGATATGGTTATATTAAAGAAATTAAACCAAGAAAA
AATAGTCTAGATAGACCAAAAATTGCAAATGTTGACCAAGTTTTAATAGTTACTGCATTA
TATGAACCTTTATTTTCATCATTTTTATTAAATAAATATATTATGATGTTAGAAACGCTA
AAAATTAAACCTATTTTAATTTTTACTAAAGTTGATTTATTAAAAAAGAGTTCTTATTAT
CAAGAAGTTATGCATAAAATTAATTGGTATGAAAAAATGCATTATCAAGTTTTAATCATT
AATAATAAAGACAATTTAGAAAATAAAAACACAATAATTTTAAAATTAAAAGAACTTTTA
AAAAATAAAATTAGTGTTTTTACAGGACAAACTGGAGCTGGTAAATCCACTACTTTAAAT
AATTTTTTAGATATTAATAAACAAATTAAAACTAATGAAATTTCAAAAAAACTAAATAGA
GGAAAACATACTACAACTAGTATTCAACTTTATAATTTAGAAAATAATATTTTTATAGCT
GATACTCCAGGATTTTCAGCATTTGATTTAAATAATATTGATATTGAGCATATTTTATAT
TCTTGAGAAACGTTTATTCCTTTTTTAAACAAATGTAAATTTGTTGATTGTACACATACT
CATGAAACTAAATGTGTAGTAAAAAAAGCTGTGGCTGAGCACTTACTACCAACATTCATT
TATAATGATTATGTAAAAGTATATGAAGAATTAAAGAAAAATAGAAAGAATAAATATTAA
ATGGATAAATCTAAAATCAGAAATTTTAGTATTATTGCTCATATTGATCATGGTAAATCT
ACATTAGCAGACCGTATTTTAGAACTAACAAATACAGTTGAAAAAAGAGAAATGCAAGAT
CAATTATTAGATTCAATGGATATTGAAAGAGAAAGAGGAATTACAATTAAATTAAACTCA
GTTCAATTAAAATATCATTCAAAGGATGATAAAGATTATATTTTTAATTTAATTGATACT
CCAGGTCATGTTGATTTTACTTATGAAGTTTCAAGAAGTTTGGCTGCTTGTGAAGGTGCT
GTTTTAGTTGTTGATGCTTCTCAAGGAGTTGAAGCTCAGACTTTAGCTAATGTTTATTTA
GCAATTGATAGTAATTTAGAAATAATTCCAGTAATTAATAAAATTGATTTGCCTAGTGCT
GATGTTGATAAAGTTAAACAAGAAATTGAAGAAATTATAGGATTAGATTGTAGTAATGCT
CCTTTAATTTCAGCAAAGACTGGATTAAATGTTCAAGATGTTTTACAAGCAATAGTAGAT
AAAATACCACCACCAAATGATGCTATTGATAATGCACCTTTAAAAGCTTTAATTTTTGAT
TCTTATTATGATAAATATTTAGGTGTTGTTATGTCAATAAGACTAAAACAAGGGATGTTA
AAAGTTGGTGATAAAATCAAATTAATGTCTACTAATGCTGAATATGAAGTCACTTCTTTA
GGAATAAAAACTCCAAAAATTGTTAAAAAAGACTTTTTAGAAGCTGGTGAAGTTGGCTGA
GTTGCAGCTTCAATTAAAACTATTAAAGATGTTAATGTTGGAGATACTATTACAAGTGTT
TTAAATCCGGCTAAAGAACCACTTGATGGTTATAAAAAATTAAAACCAATGGTATATTGT
GGAATTTATCCAATTGATACTAATAAATATCAAGATTTTAAAGAAGCTTTAGAAAAAATT
GAATTATCTGATTCTTCTTTAGTTTATGAACCAGAAACTAGTCAAGCTTTAGGATTTGGT
TTTAGGTGTGGTTTTTTAGGATTATTACATATGGAAGTAATTCAAGAAAGACTAGAAAGA
GAATATAATCTTGAACTAATTGCAACTGCTCCAAGTGTAGTTTATAAAGTTCACTTAACA
AATAAACAAGTAATTGAATTAGACAATCCTGCATTATTACCTGAGGCTCAAAAAATTTCA
AAAATTGAAGAGCCATTTGTTGAAATTAAAATAGCAACTCCGAGCGAATATATTGGAAAC
TTAATGAATTTGTGTCAGAATAAGCTTGGTATTTATAAAAATATGGAAGTAATTGACAAT
AATAGACGAATTTTGATTTATCAAATGCCATTAGCTGAAATTATTTTTGACTTTTTTAAT
AAATTAAAATCTATTTCTAAAGGATATGCTTCTTTTGAATATGAACTTATTGGTTATAAA
GAGTCAAAATTAGTAAGAATGGATATTAAGTTAAATGGAGAAATGGTTGATGCATTTTCA
ATGATAGTTAATCAAAAATTTGCTTATCAAAGAGGAAGTGCTTTAACTTTAAAACTAAAA
GAATTAATTCCAAGACAAAACTTTGAAGTACCAATACAAGCGACAATTGGAAATAAAGTA
ATTTCAAGAGAAACTATAAAAGCTTATAGAAAAGATGTTACTTGAAAACTTCATGCTGCA
GATAAATCAAGAAGAAAGAAATTATTAGAAAAACAAAAAGAAGGTAAGAAAAAGATGAAA
GAAATTGGAACTGTAGAAGTTCCACAAGAAGCTTTTGTTGCAATTTTAAAAATAGATGAT
TAAATGCTAACTAAAAGACAAGTTAAAATTTTACAAACTATTGTTGAAGAATTTATTAAA
ACTAATCAACCAGTTGGATCAAAAAGAATTTTAGAACTATTAGATATTAAAATATCTTCA
GCAACAATTAGAAATGAATCAGCTATTTTAGAACATGAAGGTTATTTAGAAAAACAGCAC
ACTTCAAGTGGAAGAACACCTTCAACTAAAGGCTATAGATATTATGTTGATAATATTATG
AAACTAGATTCAGCTGATTATACTAGATTAAAAATTTATTTAAACCAGTTATTAGATTTA
AGAAAATATGATATTGATAAAACGATTAATTATGCTAGTGAAATTATTAGTGAATTAACT
AAAATGACAGCAGTTGTAATTAAAAAGCAAAATATAAAAAATATAAAGTTAAAAAAAATT
GAACTAATATTATTATCAGAATTTTTAGCAAGTGTTTTATTTATTTTTTCTGATGGTGAT
GTGCAAAATAAAATGTTTAATTTAAAAGATATTTCTTTATCTGATTTAAAAATTGCTATT
AAATTATTTTCAGATTTTTTAGTTGATGTTAAATTAGATGAAATAGATCAATATTTAAAT
GATTTAAAGCATCAATTATCTTTAAGTATTAAACAATATGACTATGTTTTAAACACATTT
ATAAATACTATTTTAGAATCAAAAAATGAACAAAAAGAAACTCATGGAATGAGATATATG
TTAGAAAATCCTGAGTTTAATGATACTAATAAATTAAAAAATGCAGTTAAATTAGTTGAA
CAATTATCTCCTTTTGATTGATTTAATATTGCTTATGAATCTAATAAAAATATGAATAAA
ATAGCAATTAAAATTGGTAATGAAATCGACCAAATAAATGATGATATTTCAATGATTGCT
ACAGAATTAAAAATTGGTAATTCTTCTACTGTTTTAACTTTAGTAGGTCCAAAAAGAGTA
GATTACAACCAAGTAAACCAGTTAATGAACTTAATTATTGAAATTATTAATGCAAAGGAG
AATTAAATGTCAAATAAATATAAAGACACATTATTAATTGGTCAAACTAATTTTGATATG
CGTGCAAATTTAGCTCAAAAAGAGCCTAAAATTGAACAATTTTGACTAGATAATAAAATT
TATAATAAAAAAATGAAATTAAATGAAAACAAAAAAGTTTTTATTTTACATGATGGACCA
CCTTATGCAAATGGAGATTTGCATATTGGTCATGCTTTAAATAAAACTTTAAAAGATTTC
ATTGTTAGATATAGAAATGCAGCTGGGTATTATTCTCCTTTTATTATGGGTTGAGATACT
CATGGTTTACCTATTGAAAGTGCTGTTACTAAAATGGGTGTTGATCGTAAATCTATGAGC
AGTGTTGCTTTTAGAGAACTTTGTTATAAATATGCTTTAGGACAAATCCAAAATCAAGCT
GATCAATTTAACCGTTTAGGAATGTTTACTGATTATGATGTTAAGTATGTAACTTTAACT
CATGATTTTGAAATGTCTGAGCTAAGATTATATGAAAAAATGTATCAAAAAGGATTGATT
TATAAAGATTTAAAACCTATTTATTGATCACCATCAAGTGAAACTGCCTTAGCTGATTCT
GAAATTATTTATAAAGATGTAACTTCTCCTTCAATTTATGTAGGTTGTGATGTTGTTAAT
AGTGATGAATTTAAAAATACTCAATTAGTTATTTGAACAACTACTCCTTGAACTTTACCA
TTAAACCAATTAATTGCTATTGGAGAAAAAATTAAATATAGTTTAGTTCAAGTAGAAAAT
CTTGATAAACAATTTATTTTAGCTTCTGATTTAGTAAATCAAGTAAGTAAAATTATTGGT
TGAGAAAATGTTAAAGTAGTTAAAGAATTAGATGCAAATCAATTAGTTGGATTAAATTAT
GTTCACCCTTTATATGATTCAAAAATTAATAAAATAGTTTTAGGGCATCATGTTACAAGT
GAGTCTGGATCAGGTTTAGTTCATATTGCTTCAGGATTTGGTGAAGATGACTTTTTAATT
GCAAAACAAAATAATGTAAAACCATTTGCTCCACTTGATGATCAAGGAAAATTTACAAAT
GAAATTGGTGATGTAGATCCAGAAATTGTTGGTATGTTTTATGATGATACTAATAAAATA
ATTACTAAAAGATTAGAAAATAATCATAAATTATTAAAACTAAACTTTTTAACTCATTCA
TATCCACATGACTGAAGAACTAAAAAACCAATAATTTATAGATGTACTTTACAATGATTT
GTTAACTTAGCTCCAGTTAAAGATGAAATTTTAAAAAATGTTGATCAAATTGATACTCAT
CCAAAATGAGCTAAAAAACGTTTATATCAAGTTTTAGACGAAAGACTTGATTGAACTATT
TCTCGTCAAAGATTATGAGGAGTTCCAATTATTGCTTTTTATGATCAAAATAATAATTTA
GTTTTAAACAATGAAATTTTAAACTATGCAATTAATAAAATTGAAAAAGTTGGAACTAAT
GCTTGATTTAGTTTAGATGCTGATGAATTTTTACCAGATGAATATAAAAACAAATCATTA
AGAAAAGAAAGAGACACTTTAGATGTTTGATTTGATTCAGGAAGTAGTTCAATTGCTTTA
AGTGAAAAATATCCTAAGTTACAAGCACCTTATGATATTTATTTAGAAGGAAATGACCAA
TATCGTGGTTGATTTAATGCTTCAATGATTAATTCAACTATTTATGCAAACAAATCTCCT
TATAGACAATTAGTATCACATGGTATGACTACTGATGAAAAAGGAAATAAAATGTCTAAA
TCACTTGGTAATGGTGTTGATCCAATTGAATTTTCAAATGAACTTGGTGCTGATATTTTA
AGATTATGAGTAGCTTCAACTGACTTTACTGATGATCAAAAAATTGGAAAAGAAATTATT
AAACAAATTGGTGAAGCATATAGAAAAATTAGAAATACAATGCGTTTTATTTTAGCTAAT
TTAAATGATTTTAATCCTAAAACTGATTATCAAGCTAAATTAAGTGAAGTTGATATGTAT
AGTTTAGCTAACTTAACTGCTTTTAAAAATAGAGCTTTACAAGCATATGAAGAATTAAAC
TTCAATTTAGTTTATACAACAACTATGAATTATGTTACTAAGAATTTATCTGCTTTTTAT
TTAGATTTTATTAAAGATATTTTATACATTAATAGTAAAAACGATCTAAGAAGAAGACAA
GTTCAAACTGTTTTATATGAACAATTGTATTGCTTGATTGATATTTTAAGACCAATTTTA
GTTCATACTGTTGAAGAGGTTTATCAAAATTTAAACGACACTAAACTTGAGTCAGTTCAC
TTATTAGATAATAGAGAACAAAACTTTGTTTATGATAAAGAATTTGTTGACAAATGAGAT
AAAGTAATGGTTTTAAGAGATGATGTTAATAAAGCTTTAGAAATTAGTAGAGAAAGTAAA
ACAATTAATAAAGGATTTGAAGCTGTTGTTTACATTAAATTAGATAAAGAATATGAAAAA
TTAAAAGATATTAAAGATTTAAGTCAAATCTTTATTGTTAATAGTATTAATTTTGTAGAT
GATATTGATGATAGTTTTGTTAGAACAAATATTTCATCAATTAAAGTTGTACAAAAACAA
GGATTAAAATGCCAAAGATGTTGACAAATCTTTGATAATTTAATTGATGATGAAATTTGT
AATCATTGTAATAATGTAGTTAAATCATTATAGATGAAAATCGATGAAAAAGAATTAATA
TCTAAATATTTTGATCAAGCATTAAATGAAACAATGAAAGTTGTATCTATTCCTTCTTTT
TTAACTACTCCAACAAAAGATGCTCCCTATGGAAAAGGTTGTAAAGAAGTATTAGATTAT
GTAATTGATCTAGCTAATAATTTAGGTTTTCAAACTTATAAAGATATTAATAATAAGTAT
GGGTTTGTTGATTATGGAACTGGTGAAAAATTATTTGTAATTTTAGCTCATTTAGATGTA
GTTCCACCAGGAAATATTGAACAATGAGTTACTGATCCTTTTACACCAATTATTAAAGAT
AATAAACTAATCGGAAGAGGTACTTTTGATGATAAAGGTCCTGCTATGATGAATTTATTT
GCTTTAAAATATTTAAAAGATCATAATTATATATCTTCAAAATACAAAATCAGACTAATT
TTTGGATTAACTGAAGAAACTACATGAGATTCAATTAATACTTATATTAATGATCATGGG
GTTGCTGATTTAGGATATACTCCAGATGGTGAATTTCCCGTTGTTTATGCTGAAAAATGA
ATTGCTGATTTAGATATTGTTTCTAATGAACAAACTGATATACAAATTGGTGGTGGAGCT
GCTTATAATGTGATTTGTGATACTGTTTGATATAAAGGACCAAAAATCAAAGAAATACAA
GAATATTTAAACAAAAATAGTATAACAACTAAAATTGAAGATGATAAATTAGTTGTTCAA
GGAAAAGCTGGACATGGTAGTTTACCTTGATATGGAATTAATGCGGCAACTTGATTAGCT
AAAAGTATGTATGAAAATGATGTTCATCATAAAATTACAGATTATTTAGCTAAAGATGTG
CATTTGGACTTTAATCTAAAAAATGTTTTTGGTGATATTTCTGATGAGACTGGTGAACTT
ACTCAAAATGTGGGAATTATTCAAATTAAAAATAAAGATTCTAAGATCGGTTTAAATTTT
AGAATCCCTGTATTCACTAATCCAAATCAAATTTTTATTCCAACATTAACTAAATATTTA
GAAAAAATTAATTTATCTTTAGAAGTTAAAAATATTGATAATAGTTTATATGTTCATCAA
GATTCTGATCTAATTAAAAAAATTATGAAAGTTTATCAAGAAGTGACTCAAGATTATAAA
GCAAAACCTATAGCTATTGGTGGTGGAACTTATGCTAAAGCTATGCCTAATGTTGTAGCT
TTTGGTGCAGAATTTGATATTGAAAACTCAACAATGCATGCTTATAATGAGTATGTTAAA
ATTGATGATCTAAAAAAAATGTTAGAAATTTATACTAAAGCCATTGTTTTATTAACTGAA
TAAATGAGTAAAAAAGTTAGCATTATTTTAATAGCAGGCGGAAGTGCTAGTGGTAAAACA
ACTATTGCTAGTAAAATAGCTAATGAGATTTTAAAAGATAAATCTGTAGAGCATATTTCA
ATGGATAACTATTATAAAGATTTTACTAACTTATCTTTAGAACAAAGAAACACAATTAAT
TTTGATCATCCAAATTCAATAGATATCGAACTTTTACTTAAAGATCTAAAGCAACTTTTA
AAAAGACATGATATTTTTGTTCCGACTTATGATTTTACAAAACATATTAGAACAAACAAA
GAAAAACTAATTAAAGCTAGTGATGTTATTATAGTTGATGGAATATTTTCTTTACATTTT
GAAAAATTGCGTGAACTTGGAGATATTAAAATCTTTGTTAAAACGCCTGATGACTTAAGA
TTTATTAGAAGATTAATTAGAGATATAAATGAACGTAATAGAACAGTTGAAAGTGTAATT
GATCAATATTTAACAGATGTAAAACCAATGCATGATTTATTTATAGAACAAACTATTGAT
TATGCTGATATTATAATTCCTTTTAAAAAAGGAAATGATGTAGCTATTAATATAGTTGCT
TCTAAAATAAAAGATTTATTAAATTAAATGATATTAAAAAATGCCAAAATTGTTTTAGAA
GATAAAATTATTAATAATGGTTATTTAATTATTAAAGATAAAAAAATAGTTGAAATTGGA
TCTGATTATAAAAAAAAGAATGGAATTGATTTAAATAATCAGTGATTATTACCAGGATTT
ATTGATTGTCATGTTCATGGTGGGTATGGAGTTGATTTTGAAACTGGAAATAAAAATAGA
TTTAAACATTTTGCAGATAACATAATAAAAGAAGGGGTTACTAGATATATTCAAACAAGT
GTAACTAATAGTGTTAAAAAAAACAACCAAATATATAAAGAATTTGGAGAGTTTATAAAC
TTAAATAATGGTAAAGCTAAATGTCTAGGAGCTCATTTAGAAGGACCTTTTATTTCTAAA
TTTAAAAAAGGTGCTCATCAAGAAAACTTATTATTAAATCCAGATATTGAATTAACTAAA
AAATGAAATAAATTATCTAATAATAGTTTAAAAATAGTTACTTATGCTAGTGAATTAGAT
AATGGAACTTATACTCAGTTTTTAATTAATAATCAAATTATTCCAAGCATTGGTCATTCT
AATTTAAAAGCAAATCAATTTGAACAACCTTATTTATTAGGTGTTAGACATGTTACTCAT
TTATTTAATGGAATGAGTGGAGTTGATCAACACAATCCTGGTTTAGTTGTTGCTAGTTTT
AATCATAAAGATGTTTTATGTGAAATTATAAGTGATGGAATTCATTTAGATAAAGAAGTT
TTAAAAATGATTTACAATCTTAAAACAGCAGATAATTTATGTATTATCACTGATTCTATG
AATGCTAAAGGTTTAAAAGATGGTGAATATAAATTAGGTAATTTAGAAGTTTATAAAAAA
GGTATAGAAATTAGATTAAAAAATAATAATGCTTTAGCTGGAGCTGGATCAACTTATGAT
TATAATGTTAGAGTTTTTCAAAAAACATGTGATATTAAAATGACTGATTTAATTAAAATG
ACTTCTATTAATATAGCAAAACAATTAAATATTTTTGATAAAACTGGAAGTATAGAAGTG
AATAAGTTAGCTGATTTAGTAGTTTTAGATGATAATTTATATGTAAATAAAGTACTAGTT
GAAGGAAAAATTGTTTTTAAAAATACTAAAAATAAAAAATTATAAATGTCAAGTAATAAA
ATATTAGATCGCGATCTTGATCAGTTAAGAGAACTTATAGAAGAAATGATCAAAGAAACT
AAATTACAATATGCACAAAGTTGTCTTGTAATTAAAGAAAAAAATAGATTAAGTGAAGCT
CAAAAAGTAATTGAACATGACAAGCTTATCAATGATATGCAAAATAAATTTACTTCAATG
GCTTTATGAAAAATTTCAAAACAAAAACTAGTAGCAAAAGATCTAAGACTCGCAATTGGA
GGAATTTTAATTACTAGAGAAATTGAAAGAATTGCTGATTATTCTAAAGCAATTTCTAAG
TTTTTTATCTTTTATAAACCTAATGAAAAACACCTTTTAATGATTAGTGAACTATATCAA
CTAGTGGTTGAAATGTTAGATATTTTTTCAGATGTCTTTGGTAATTTAGAAATTGATAAA
GAACAACAAGTTTTAAGTTTAGAAGAAAAAATTAATGAAAAATTTAGATCTTTTTATGAT
TTATTAATTGATGATATTAGACAAAAAACAACAAAAGCTGAAGCTGAAGAAATTGCTGCT
GTTTTAAAACAACTATTTAATTTAGAAAGAGCTGGAGATCATTTATTAAACGTTCAACAA
ATTATTAATTTTGTAAAAACAAGCAAGTTTATAGAAAAAACTGAAAAAATTAAATAAATG
GTATATATAACAAATGAAAAAATTAATGAAATCATTTCACAAGCTAGTATTGTTGATATA
ATTTCTTCTTATTTACACCTAATTAAAAAAGGTAATAATTACTTAGCTATTTGCCCTTTT
CATAATGATTCAAACCCATCATTAACGATTTCACCACAAAAAAGAATTTATACTTGTTTT
AGTTGCAAAGCCACTGGAAATGTTATTAATTTTATAAAAGATTATGAGCATGTTGATTTT
TTAACAGCTTTAAAAACAGTGTGTGAAAAATCTAATATACAACTTGATGAATTAAAAGAT
TTTCATCAGCCTATAAAAGATTTAGAATCTGAAATAATTTTGAAATTAAATTCTGAAGCA
AATGATATTTTTAAAACTACTTTATTTTCTAATTTAGGATCTAATGCTTTAGAATATTTA
AAATCAAGAAATATTAGTATTGAAGAAATTAAGAAATTTGAAATTGGATTTGCTAGTGAT
AAAACAAATTTAGTTCAAAAACTATTAGATAAAAATTATAATAGCTTAGATATTGAAAAA
GCTAATTTAGGAATTATTACTAATAGTTATAATAAAGATTATTTTATAAATAGAATTATT
TTTCCAATTAAAGATGAAAACAATCATATTATTGGATTTAGTGGTCGAAGTTATACTAAA
GATAATGAACCTAAATATTTAAATACCAAAGAAAATAAAGTTTTTAAAAAATCTCATTTA
GCTTATAATATAGCTAGTGCATTAAAAATTAGTAAATCTTTAAAACAAATAATTGTTTTA
GAAGGTTTTATGGATGTTATTAGTTTAAGTAGAATCGATATTAATAATACTATTGCTTTA
ATGGGTACTAGTTTATCTAATTATCATCTTGAACTATTTAAAAAACACAATTTAGAAGTT
TTACTTTTTTTAGATGGTGATGATCCTGGAGTTCAAGCAAATATTAAAATTAGTCATCAA
TTATTAAAACAACAAATTAATGTAAAAATTATTGATAATCAAACTAGTTATGACCCTGAT
GAATTAATTAATAATGATCTTGAATATCTTAAACAAATTATTAATAAACCTATTCATCCT
ATTAATTGTTTAATAGAAAAAAAATGATTAAAAACTGATATTAATGATCCTAATCAAATT
GAAGATTTTATTAAAAATGTTTTGAGTTTTATAGTTGATCTTAATAATAATATATTAATT
GAAAATACTATTAAAAAACTATGTGAATTAACTAAAATTTCAGAACAAACTATTAAAAAA
ACTTTAGATGAATTAAAAACTAAACTAAATAAACAACAATTTAATAAAAATATTATTAAA
AAACCTTACACTACTAATAAACCTATTAGTAAAAAAAATCCAGTTGATTTTATTAAAAAA
GAATATATTAATGCTGAACAAAGAATTTTTGTTTCACTATTAATAAGTAATCAATTTTTA
GATAAAATCGCAGCTAATGTTGAAAAGATGATTCATCCAGACATTAAATATGCAACAATT
AATCTAATTAATTTATATAATAAAAAAATTTATCAAGGAAATGATATTAATAAAGCATTT
GAACTACTTAAAGAGTATAATCTTACAGGCTTTGATAAAAAACAAGAAGAAATTATCAAT
AATTCTTTAATAACACAAATAACAATTAAAGAATCTGAAATTGATGATGCTTTTAATAAA
TTAGACTTATATCATAAACATGCAGAAGTTTTAAATTTAAAAAAAATGCTTGTTGAAAGC
AAAAATAAAACAGAGAGAATTCAAATCTGAAATGGAATTGATACTCTGAAAAATAAAAAG
AAAAAGAGGTAAATGGCTAAATTTAATAATAAATCAGAATTAAAAAAGATTGCTTCGTTT
AATGATTTTTTAGATTATACAGTTTCATTTGCAAAAAAGAATAATAATAAAGTTTCATCT
GAAGAAATATTAGAAGTTTTTGCTAATATTTTTCCAAATGCTTCAGATAATGAATCTGAA
AAGTTATTAGATGTTTTACAAAATAAAGGTGTAATTTTTTCAGATCTATTAGATGATCTT
GTAGTAGAAGAAATAGAACAACACGAAGAAGAAATTGAAGAAGTCAATTTAGATGAACTT
GAAGAATTAGAAAATTTAGAAGATCTAGAAGATTTAGATTTTGAATTAGATAATACTTCA
ACTAGTTTAGGTGATGATTTTGATGTACATATTAATGATGATCTAGATGAATTTAAACAA
GCAAAAAGCGCAGCTCTTAGAGGAAGAAAATCTGCTAAATCTTCAAATTATATGAAATAT
CGCGTTGGTGGTATTAGTAATGAAACTAAAATTCAAGACATTATTAAAACATATTTTTAT
AAAATAGGTCAAGCTCCTATTTTAACAAAAGATCAAGAAATAATGTATGCTAAAATGGCA
GTTAGTGATGATCCTGAAGATGTTAAAGAAGGTAGAAATAAATTAATTGAATCAAACTTA
AAACTAGTTATTTCTGTTGCTAGAAAACATTTAAATCGTGGATTAGATTTTGCAGATTTA
ATTGAAGAAGGAAATATTGGTTTAATGAAAGCTGTTGATAAATTTGAATATGAAAAAGGA
TTTAAATTTTCAACTTATGCTACTTGATGAATTCGTCAAGCAATAACAAGAGCTATTGCT
GATCAAGCAAGAACTATTAGAATTCCAGTACATATGGTTGAAACAATCAACAAGCTAGCA
AGAGTTGAACGTCAATTAACTCAAGAATTAGGAAGAGAACCTAATGCTGAAGAAATTGCT
AATAGAGTTGGTGAGGGTATAACTTCTGATAAAGTTATTGAAATTAAAAAACTTTCAATT
GAACCAGTAAGTTTAGAAAAACCTTTTGGTGATGAAGATGATACTCATTTTGGAGATTTT
GTTGAAGATAAAGATATGGTTTCTCCAAGTGAATACACTGAAAAAGAAATTCTAAAAGAA
GTTATGGATAAAGTTTTTGAAGATATGCCACCAAGAGAAGAAAAAGTTATTAGAATGAGA
TATGGAATTGTTCCAACAAGATTAAGAACTTTATTAAGACTTGCTCAAGAATGCAATGAT
ACAAATGCTAAAGAATTAAAACAAGCAATTGAAGAATTAGATATTCATTTAGATACACCA
ATTGAAAAAGTTAGAAAATTTAATAATGAAATAATTAATAATAATCTAGCAAAATATGAT
TCAGCAAGAACTTTAGAAGAAGTTGGAAAAGAATTAAATGTTACTAGAGAAAGAATCAGA
CAAATTGAAGCAAAAACTATTAGAAAATTAAAACAACCATCACCAAATAATAAATCTGGA
AAAACATTAAAAGAATTTTATAAAGGATATTAAATGAATAAATTTAAATCTGGATTTGTA
AGTATTATTGGTAGACCAAACGTTGGAAAATCAACTTTACTAAATAAACTTATTGGAGAA
AAAATTTCAATAGTTACAAATAAACCACAAACTACAAGAAATAATATTAGAGGAATTTTA
ACTAAAAAAGATCAATATCAAATTGTTTTTATTGACACACCAGGAGTTCATACTACAAAA
AAACAATTAGATAAAGTTTTAAATACAAGTGCTTTAAAATCAACAAAAGATGTTGATGTG
ATTTTATTTTTAGCTCCAAGTGATGAAGCTATTGGAAAAAATGATTTATTTTTATTAAAG
CAAATTCAAAACTTAGATGTTTTTAAAATTTTAGTAATAACTAAAGCTGATAATGTTACA
AAAGAGCAATTAATTTTAAAAGCAAACCAATGAAGTGCTTATCAAGACCAATTTGATGAA
ATTATTATTACAAGTTCATTAACCAATTTAAATATTGAAAAATTATTAGAATTAATTGTA
AATAATTTATCAGATAATGATTATCAATTTTATGATGATGATATTTTAACTGATCAATCA
GATCGCTTTATGATAAAAGAAATTATTAGAGAAAATATTTTATTAAAAACAGGTCAAGAA
GTGCCTCATAGTGTTGCAGTTTTAGTAGAACATTTAGAACAAAATGAAACTGAAATGAAC
ATTAGTGCAGCTATTATTGTTGAAAGACAGTCACAAAAATCAATAATAATTGGTAAAAAA
GGAGTAAAAATATCAGATATTAGATATAAATCTAAAAAGCAAATTCAAGCATTATTTAAA
AGACACATTAATTTAGAACTATTTGTAAAAGTTCAAGAAAATTGAAGAAATTCACCTAGT
TTAATTAAAAAAATGGGTTATAACAAGGATCAATATTAAATGGAAAATAAAATTAAAGTT
GTGTTTTGTGGAACTCCAAAAATTGGAGCTGATGTTTTAAAAGCTTTAATTGAAATGAAT
GAAGTTGAAGTTATTTTAGTAATTAGTCAACCAGATAAACCGATTGGTAGAAAAAAAGAA
ATAGTTTATACACCAGTTAAAAAACTAGCTTTAGAAAATAATTTAAAAGTTGTTCAGCCA
AATAAAATAGGTGATATTTATGATGAATTAGCTAAATTAGAGTTTGATTTTTTAATTACT
TGTGCTTTTGGTCAGTTTATTCCAACTAAAATTTTAAAATTAGCAAAAACTGATTCAATT
AATTTTCACGGTAGTTTATTACCAAAATTAAGAGGAGGAGCTCCTATTCAATATGCTATT
AAAAATGGAGATAAAAAAACTGGTATTACAATTATGCAAATGGTTAAGCAAATGGATGCT
GGTGATTATTATGTTCAAGAAAGTATTGATATTTTAGATAGTGATGATTCTGGTAGTTTG
TTTGAAAAAATGGGTCAATTAGCTTATAGTATGTGCAAAAAATATTTAGTTGATATTTAT
AATCATAAGTTTGAGTTAATTAAACAAAATGAAAATCAAGTTACTTTTTGTAAAAATATT
TCTAGTGAAGAAGAAAAAATTAACTGAAATAATACTAGTTTAGATATTTTTAATTTAATT
AGATCACTATCACCAAGTCCTATTTCATATACAACTATTAATAGTCAAAGATATAAAATT
AAAAGTTCTAAAATAATTAATTTAGATAATCAAAATAAAAATGTTGCTCCTGGAACTATT
ATTGATATTAATAAACAAGGAATAGTTGTTAAAACTTTAGATAGTAGTTTATTAATTTTA
GAAATTCAAAAAGAAGGTAAAAAAATAATTTTAGCTTCTAATTATTATTTAAATAAATTA
AGTGATTTAAAAATAAACGACAAGTTTGACTAAATGAAATTTGTCGATTCTGCTGATTTA
ATTATTAAGGCTGGAAAAGGTGGAGATGGAGCAGTTAGTTTTTTACATGCTTTATTTGTT
CCTAATGGTGGTTCTAATGGTGGTGATGGTGGTGACGGTGGATCTGTTTATTTTCAAGGA
GATGAAGGTAAACACTCGCTATTAGATCTAAAATTGCAAAAAAAATATAGTGCTCAAGAT
GGTTTTAAAGGCGATATTAAAAATATGCACGGTGCTAATGGTGAAGATAAAATCATTAAA
GTGCCTGTAGGAACTATTTTATATGATAAAAAAACTAATACTATATTAGCTGATATTAAT
GAAAATAATAAATTAGTTTTAATTGCCAAAGGTGGAAAGGGTGGAAAAGGAAATGCAAGA
TTTGCAAATTCAAGAAACAAAGCCCCAACTATTTTTGAAGCCGGAGAACTAGGTCAAGAA
TTTGAAATTAGAGCTGAATTAAAAGTATTAGCTGATGTTGGATTTGTTGGTTTACCAAAT
GCTGGAAAATCAACTTTATTAAGAGCAGTTTCTAATTCAAAACCTGTTGTTGCAGATTAT
CCATTTACTACAATTAATCCACAACTTGGAGTTGCTAGAACTAAAAATAATGATACTTTT
ATAGTAGCTGATTTACCTGGATTAATTCAAGGAGCTAGTTTAGGAAAAGGTCTTGGTCAT
CAATTTTTAAAACATATTGAAAGATGTTTAGTAATTTGTCATATAATTGATGCTTCTGGA
AATTTTGGTTCAGAAGATATTATTAAAAATTATGAATTAATTAGAAATGAATTAAAAACT
TATAATTTAAATTTAGAAAAAAGAGCTGAAATTATTGTTTTTAATAAAATGGACTTAGAT
GAAGCTCAGTTAAATTTATTAGATGAAAAAATAATAAATTATTTTAAAAATAAAAAGGTT
GTACAAATTTCAGGTTTAAAAAAAGAAAATATAGATCAATTATTATTTATGATTTATGAA
GAATTAAAAATCGCAAAAAAACAACCTTTATGAGAATTAGATAAAAATAATGATCAAGAT
GAAATGGCAATTTATAAATTTGAAGAACAAAAAGAAGATATTCAAGTTTATAACAAAGGT
AATAATCGTTGAGAGATTGCTGGAGAAACAATTTTTAAAATTTATCAAAAATTTCCAATA
TGAACTGAAGATAACTTGTTAATGTTTAATGAAAAATTAAAAGAAACTGGTGTTTATGAA
ACATTAGTTAAAAAAGGCATTAAAAAAGGTGATTTTGTAAAAGTTTTTGATTATGAATTG
GAGTGAACAGATTAAATGAGTTCAAAAGCAACAAAAACTGTTAAATCAAAATTTGATATT
ATAAATAATCAATTACGTGATGATTTAATAGATTTTAGATCAGGAGACACTATTAGAGTT
GATGTAAAAATTAAAGAAGAAGATAAATTCCGTATTCAATCTTTTGAAGGATTAGTTATT
AAAACTCAAGGATCAGGAATTACTTATTCTGTAGTTGTTAGAAAAATGTCAAATGGTGTA
TTTGTTGAAAGAGCTTTTCCTTTACACTCACCAATTATTGACTCAGTTACTTTAATTAAA
CGTGGTAAAGTTAGAAGATCTCGTATTTACTACATTAGAAAACTTTCTGGTAAAGCTGCT
AGAATTAAAGAAATTATGCCAACAAAACAAGCTAAAGAAATCAAATAAATGAAAAAGAAA
ATTGTAGCAATTGTTGGAAAACCAAATGTTGGTAAATCAAGTTTATTTAATAGAATTATT
AAAGAAAAAAAATCTATAGTTGATAATAAACCAGGAGTTACAAGAGATAGAATCTATAGT
AATGCTGAGTGATTAACTAGAGAATTTATTTTAATTGACACTGGTGGAATAAGTGTTGAT
CAACAATTGTTTTCAAATGAAATTCAAATACAAACTCAAATTGCAATAGAACAAGCTGAT
GTTATTATTTTTGTTGTTGATTTTTTAAACAGATTAGATAAAGATGACAAAATGATTGCT
AAAATTTTACACAAATCTAAAAAACCAGTAATTTTAGCAATTAATAAATATGATAAAAAA
ACTATTGATGAACATAATTATGAATTTATGAATTTAGGATTTAGTGATTTATATTTTATT
TCTTCAACTCATGGAATTGGAATTGGAGATTTATTAGATAAAGTAATTTCTTATATTTCT
AAAAATGATGTAGAGTTAAAAGATGATTCAACTAAAATATCAATTATTGGAAAACCAAAT
GTTGGTAAATCAAGTTTAGTAAATTCTTTAGTTAATGAAAATAGAATGATAGTTAGTGAA
ATTGAAGGAACTACTTTAGATGCTGTTGACATTAGTTTTTCTTATAATAAAAAGAAATAT
ATAGTAATTGATACAGCAGGAATTAGAAAAAAATCAAAATTAGGTCAAACTGTTGAAAAA
TATAGTTATTTAAGATCATTATCTGCAATTGCTAATAGTGATATTGTCTTATTAATGATT
GATGCAACAAAACCAATAACAGATCAAGATACTAATATTGGTGGATTAATTTATGATGAA
AAAAAACCTGTAATTATTGTTGTAAATAAGTGAGATCTAATTAAAAATAAACAAGAACAA
ATTCTAAAAAAAGAAGAAGAAATTAGAGCATATTTTAAATATCTTTCTTATGCAAAAATC
ATTTTTATTTCAGCACTTGATAAAACTAGAGTTACTAAAATTTTAGATTTAATTGATGAA
ATTAAACAAAGCTTATTAGTTAAAGTTAAAACATATGTATTAAATGAAGTTTTAAATAAA
GCTCAATTAATTAATCCAGCTCCTGAATTTAACGGAAATAGATTAAAGATTTATTATGCT
AGTCAAGTTCAAGCTTATATTCCAACATTTGTTTTATTTTGTAATAACCCAAATTATTTA
CACTTTTCATATAAAAGATTTTTAGAAAATCAAATTAGATTTAGTTTTGGATTTGATAGT
ATTCCTATTAATTTAATTTTTAGAGAAAGAAAATAAATGAAACACTGACAAGAATTAACA
ATTGACCAATTTTCAGGACCAATTGAGTTATTGTGATTAATGATTAAAGAAAAAAAACTT
GATATTGTTGAATTAAGTTTATTAGAGATTGTTGATCAATATTTAGCATATATTAAACAA
AACCAACAACTAGATATAGAAATAGCTAGTGAATATTTAATTATTGCTTCACAACTAATT
GAACTAAAATCTCGATATTTATTATTTAAAGACCAACAAGATGAACAAGTTGATCAAATT
GATTATGATGATTTAGTTTATCAAATTAGTCAATATAATCAAATAAAAGAGATCTCTGAT
CAATTGTTTAATGCTCAAGAAGTTTATTTACAAACCTTTTCTAAAAAAAGATCAAAACAA
GCATTTAAAAAAGATTTAATTTTTAAAAACCCTGAACCTTTAATTGATTTAAATGATCTA
GATTTAGATAAACTAACAGAAATTTTTTATAATGTAATTACTAATTCAAAATCACTTAAT
TATCAGACTGATTTTGAATTAGAAACTGAAATTTATCAAACTTTAACTACTCCAAGTTTA
TCTGTTCATGAAGTAATTTTAGATGTAGTTAATAAAGTTACTTCAAACAAATTAAAAGAA
TGAAAACTTGAAGAATTACTAGATATTTTAGAGTTTAATCTAAAAAACTTTATTGTTATT
TTTTTAGCAATTTTAGATTTAGTTAGATATCAAATTTTAGAAATTGATACTAGAGGTAAA
GATATTTATGTTTGTTTAAGAAAAGAAGTAATTGAAAATGAAAACTTAATTACTCAACAA
TTAGAGGTGATTGCAAATGAAACTACAATATAGATGAAAACAGGTATTTTATTAACTTTA
TGCTATGATGGAAGTAATTATCATGGCTGAATTAATCAAACTAATTCTATAAGCATTCAA
ACTGTTTTAAATAAAGCTATTAAAAAAGTAATTAAAACTAGTGAATTTAAAACAATTGGA
GCTAGTAAAACTGATGCTAATGTTCATGCTTTAGATCAAAAAGTCTTATTGATAATTTAT
TTTACTCCAATTTTAGAAAAATTTATTAATGCTATAAATAAAGCTTTGCCTGAAGATATT
AGAATTTTAAATGCCAAATTTGTTGATCCTAATTTTAATATAAGAGAAGTTGATTATAAA
ATTTATAATTATTATATTAATGATTATAAATTTGATATTTTTACTAATCGGTATGAATAT
TTTTGAAAACACTCAAAAATAGATATTTTAAAATTGCAAGAAATTTTTAATCTTTTTATT
GGTGAACATGAATTTAAATTATTTTCTGGTTTAAAAGAAAATGAGTGAGATAATTATCAA
ACAAAAAGAATTATTGATGATATTAAAGTATTAAGAATTAATGATAAAGTTGTTATTCAA
TTTAAAGCAACAGGTTTTATTAGGTATCAAATAAGAATTATTACTGCAAATTGTTTAAAT
GCTTATTTAAATTATAAAGTTAATATTAATACATTAACTGAAATGTTACAAGGCATTGGT
AAAAAGACACCTTTTATTATTAAAGCAAAAGGTTTAGTTTTACAAGAAATTAAATTTAAA
TAAATGAAATCAAGATTAGAAATTAAATACAAAGATCAAATTGTTCCTGAATTATTTAAA
GAACTAAATTACAAATCAATAATGCAAGTTCCAAAAATCCAAAAAATTGTAATTAATATG
GGAATAGGAGATGCTACAACAGATCCTAAAAAATTAGATGCAGCTATATCTGAATTAGAA
AAATTGTCTGGACAAAAACCAATTGTTACAAAAGCTAAAAAATCATTAGCAGTATTTAAG
TTAAGAGAAGGTATGGCAATTGGTGCTAAAGTTACTTTAAGAGGTAAAAAAATGTATGAC
TTTTTAGATAAGTTAATTAATGTTGCTTTACCAAGAGTACGTGACTTTAGAGGGGTTTCA
AAAACTTCATTTGATGGATTTGGAAATTTTACAACTGGAATTAAAGAACAAATTATTTTT
CCAGAAGTAGATTATGATAAAGTTATTAGATTACGTGGTATGGATATTACTATTGTAACT
TCTGCTAAAACAAATAAAGAAGCATTTGCATTACTACAAAAAATAGGAATGCCATTTGAA
AAATAGATGTTACAACCAAAAAGAACAAAATATCGTAAACCTCATAGAGTTAGTTATGAA
GGAAAAGCTAAAGGAGCTAAAGAAATTAACTTTGGTGAATTTGGTTTAATGGCTTTAGAT
GGTGCTTGAATTGATAATCATCAAATAGAAGCTGCGCGTATTGCTATGACACGTTATATG
AAGCGTGATGGAAAAATTTGAATGAGAATTTTCCCACATATGGCAATGACTAAAAAACCT
GCTGAAGTTCGTATGGGTTCAGGAAAAGGAAATCCTGAAAAATGAGTAGCAGTAGTTAAA
AAAGGAACAATTATGTTTGAAGTTGCTCAAGTAAATGAGCAAGTAGCTAGAGAAGCTTTA
AGACTAGCAATGCACAAATTACCAATTCGTTGCAAATTTGTTAAAAGAGGTGAAAATTAA
ATGAAATTACAAGTTTTAGACACTAAAGGTAATGAAATTAAAGAAATTGCCTTAAATGAT
TATGTGTGGGGAATTGAACCTCATCAACAAGCTATTTATGATACTGTAATAAGTCAACAA
GCTGCTTTAAGACAAGGAACTAAAAAAGTTAAAACCCGTGCTGAAGTATCTGGGGGAGGA
CGTAAACCTTGAAAACAAAAAGGAACAGGTCGTGCTCGTCAAGGATCGATTAGAGCTCCA
CAATGAAAAGGTGGAGGAGTTACATTTGGACCAACACCAGATATTAACTATAAAAAATCT
GTTAATAAAAAAGTAAGAGCTTTAGCTTTTAGATCAGTTTTATCTTTAAAAGTTAAAGAA
AATAATCTTGTAATCGTTGACAAATTTGATTTTGCTAAACCATCAACAAAAGAAATGGTT
GTAGTAATGAAAAATTTAAAAATTGATGATCAAAAAACATTAATTGTTACAAAAGAAAAA
GAAGAATTAGTAGTTAAATCTTCAAATAATATTACTGGAGTTAAAACAATTTCTGCTAAC
CAACTAAATGTATTTGATTTATTAAATGCTACTAAATTACTAATTACAGAAGAAGCTGCT
ATTGCAGTTGAGGAGGTATACGCATAAATGTCAAATAGATTTAATAAAGAATTTTGAAAA
GAATTAGCTCATGATTTTATGTTTGAACTAAATGATGAAGAACTTGAAAATTTAATGAGT
GTTGAAGATAAACTTTTTGATGATTTTAAAAAAATCACTAGTATTGACACAACTGGAGTT
GAACCAACTTTTTATACAATTAATCAAATTCATTCTTATTTAAGAGAAGATGTTGTGGTT
CAAACAAACACACAAAAAGAAATTTTAGAAAATGCACCAACTAAACATGATAATTACATC
ACAATAGCAAGGGTGGTTAAATAAATGAGCTTTAATAAATTAGATAAAACTTATTTAAGT
TGAGTTAATCATCCTAATTTAGATCCAGAATTAAAAGATCTACTAAATAAAGCAGATGAT
GATGAATTAAATGCTGCTTTTAATCTAGAATTAAAATTTGGTACAGCAGGAATTAGAGGA
ATTTTAGGAGCAGGACCTGGTAGATTTAATGTTTATACTATTAAAAAAGTAACTATTGCT
TATGTTAAATTATTAAAAAGCAAATATATAGATCAATTAGATAAAGGTGTTGTTATTGGT
CATGATAATAGACATAACTCTAAAAAGTTTGCTAAATTAGTTGCTGATATTTTAACAAGT
TTTAACATTAAAGCCTATTTATTTAAAGATAATCAATTACAACCAACTCCAGTAGTTTCT
TTTGCAACTAAACAATTAAATTGTATTGGTGGAATTGTAATTACTGCTTCTCATAATCCA
GCTGAATATAATGGATATAAAATATATGATCCATATGGATGTCAATTAATGCCAAATGAT
ACTGATTTAATTGCTAGTGAAATGAATAAAATTTCAAATATTTTAGATTGAACATTTCAA
GCTAATGACAATTTATTACAAGTAGTTGATCAAATTGTAATTGATAAATATTTTGAAATG
ATTAAAAACTTGGAATTTTATAAAGATAATAAAGCTAGTAAGCCTAATTTAAAAATTATT
TATTCAGCAGTAAATGGAACTGGTAGTTTATATACTCCAATTGTTTTAAAACAATCAGGA
TATCAAATAATAGAAGTAAAAGAACATGCTTTTGAAGATGAAACTTTTAAAAATGTAATT
AATCCTAATCCTGAATTTGATCCAGCATGAAAAATACCTTTAGAATATGCTAAAAAATAT
GATGCTGATATTATTATTTTAAATGATCCAGATGCTGATAGATTTAGTATGGCTGTTAAA
CATAATAATGAATTTATTAGATTAAATGGTAATCAAACTGGAGCTATTTTAATTGATTGA
AAACTAAGTAATTTAAAATGTTTAAATAAATTACCAAAAAATCCAGCTTTATATTCTAGT
TTTGTAACAAGTGATCTTGGTGATAGAATTGCTAATGAAACTTATAATACAACTATAATT
AAAACTTTAACTGGATTTAAATGAATGGGTCAAGAAATTTTAAAAGAAGTAGATAATGGT
TTAAACTTTGTGTTTGCTTATGAAGAAAGTTATGGATATGTAATTGATGATTCAACAAGA
GATAAAGATGGAATTCAAGCATCAATTATTGCAGCTGAAGCTTGCTGATATTATAAAAAT
CAAAATATGACTTTAGTTGATTATTTAAATCAGTTATATGAAAAATATGGATACTACTTT
ACAACTACTTATAATTTAAACTTTAAACCTGAAGAAAAAGATTCAAAAATTGCCCCAATA
ATGAAATTATTAAGAAGTAATGGTATAAAAGAAATCAATAATTTAAAAGTTATTAAAACT
GAAGATTATATTAATGGGCTATACAATATGCCTTCTGAAGACTTTTTAAAATTTTACTTA
GAAGATAAATCTTGATTTGCAATTAGACCATCAGGAACTGAACCAAAGTTAAAAATTTAT
TTTGTAATAGTTGATAGTTCTCTACAAAAAGCAGAAAATAAAGCTGAAAAGATCTATAAA
GAATTAAAAGCTATTTTAAATATTTAGATGTTTACATTCACAGATATTATAGAAAAAAAG
AAGCATAATATTGAATTAACTCAAGAAGAAATTTCTTGACTAATTAATAGTTATACAAAA
AACGAAATTACTGATTATCAAATGGCTAGTTTTTGTATGGCTACTTATTTTACAGATATG
ACAGCTAGAGAAACTGCTTTTTTAACCAAAGCTTATATTGAATCTGGAGATAGATACGAT
TTATCTAAAATTAGTGGTTTTAAAGCAGACAAGCACTCAACTGGAGGAGTTGGAGATAAA
ACTAGCTTAGTTTATGCTCCACTAGTTGCTAGTTATGGAATTAAAGTATGTAAATTATCT
GGAAGAGGTTTAGGAAAAACTGGTGGAACTGTTGATAAGTTAGAATCGTTTCCTGGATGA
AAATCAGAAGTTACAAATGATGAATTTGTAGATGTGATTAATAAAGCAAATATGAGCCTT
ATTGCTCAATCAGATAATATCGTTCCAGCTGATAAAAAAATTTATGCTTTAAGAGATGTA
ACAGGAACAATAGATTCAATGCCTTTAATTGTTGCTTCAATTATGAGTAAAAAACTAATT
GTTGAAAATGATGGGTTAATACTAGATGTAAAAACTGGTAATGGTGCATTTATGACAACA
ATAGAAGATGCTAAAGATTTAGCAAATCGTATGATTGAAGTTGGAAAACAATACAACAGA
AAAGTTGCAGTAGTTCTTACAAATATGAATAAACCACTAGGAAGAGCTATTGGAAATGCT
ATAGAAGTTAAAGAAGCTTGAGAAACATTAAATGGTAATGGTCCAAAAGATTTTAATGAA
TTAATTTCTACACTAGTTGGAATTACTTTATTACAAGCTAAAATTTTTACTGACTTAGCA
ACTGCAAAACAAGATGTTTTAAAAAGATTACAATCAAAACAAGCTGCACCTTACTTAAAA
GAATTTGTAACAGCACAAGGTGGAGATTGAAGTGTTTTAGAAAATTATGATGAAGTGTTT
AAATGTAAAAACAAAATAGAAATTAAAGCAGTTAATAGTGGTTTTATTAGATATAAAAGA
GCTGAAGAATTTGGGATGATTTTAATTGAGCTAGGTGCTGGTAGATTCAAAAAAACTGAT
ACTATTGATCGTGCTGCTGGAATTTATTTAGATAAACAATATGGTGATTATGTTAACACT
GGTGATGTAATCATGACACTTTATACAAATAGAGAAGTAAATTTAAAATGAAAAGAAATG
GTTCATGAAACATATGAACTTTTAGACAAAGAACCAGTAAAAGAAGTAATTTGAGAAATT
ATTTCTGATGATGTTAAATAAATGTCAACAGATAAAATTATTATAAAAGGTGCTAGAGAA
CATAATTTAAAAAATATTGATTTAGAACTTCCTAAAAATAAATTAATTGTTTTTACAGGC
TTAAGTGGGTCTGGAAAGTCTTCATTAGTTTTTTCAACAATTTATCAAGAAGGAAGAAGA
AGATATATTGAATCACTTTCTGCTTATGCTAGACAATTTTTAGGTGGTAATGAAAAACCT
GATGTTGATTCTATTGAAGGTTTATCTCCTGCAATTTCTATTGATCAAAAAACTACAAGT
CACAATCCTAGATCAACTGTTGGAACTGTTACTGAAATTTATGATTATTTACGTTTATTA
TATGCAAGAATTGGACAGCCTTATTGTATTAATAATCATGGTCAAATTAAAGCAGTAAGT
ATTAAAGAAATTGTTGAAAATATTAAACAATCAACTAGTGATGGTGAACAAATTCATATT
TTATCTCCAGTAATTAGAGATAAAAAAGGAACTCATATTGATATTTTAGAAAAATTAAGA
AATGATGGGTTTATTAGAGTTATTGTTGATGATCAATTAAGAATGCTAGATGATCAAATT
AATTTAGAAAAAAATCAAAGACATAATATAGATATAGTTGTTGATAGAATTATTTATCAT
AATAATGATGAAATTAATTCAAGAATATTTACAGCTGTTGAAATGGGATTAAAATATTCA
AACAACTTAATTAAAATTGCATTTCCAAATTCTAATAAACAAGAAAAATTATTTTCAACT
TCTTTTTCATGTAAAGTTTGTGATTTTGTAGTTCCAGAACTTGAACCTAGATTATTTTCA
TTTAATGCTCCACTTGGTGCTTGTGAATTATGTAATGGATTAGGTGTTAGTTTAGAACCA
GATATAAATTTAATTCTTCCTGATTTAAAATTATCAATTAATCAAGGTGGGGTTGTTTAT
TATAAAAATTTTATGCATACAAAAAATATAGAATGACAAAAATTTAGAATTTTATGTGAT
TATTACTATATTGATCTAAACACTCCTTTAAAAGATTTGACTCAAAAACAAAGAGATATA
ATTTTATGAGGAAGTGATCGAGAAATTGATATTAAAATTGTTACTGAAAATAATAATAAA
TATGAAAAATATGATTTTATTGAGGGTAATGCAGCTTTAATCAAGAGAAGATATTTTGAA
TCTAAATCAGAAGAAGCTAGAAAATGATATTCAAAATTTATGTCTTCTAAAATATGCAAA
CAATGTAAAGGAAGTAGATTAAATGACATTGCTTTATCTGTAAAAATTAATGAAAAATCT
ATATTTGATTATACTAATATGAGTATTTCTGAACAATTAGATTTTTTATTAAACATTGAT
TTAACTCCAACTCAAGCTATGATTGCAAAATTAGTTTTAGATGAAATTATTTCAAGAACT
AACTTTTTAAATGAAGTTGGGTTAGGATATTTAAATCTATCAAGAACAGCTACAACCTTA
AGTGGTGGAGAATCTCAAAGAATTAGATTAGCTAAACAAATTGGATCTCAATTAACTGGA
ATTTTATATGTTTTAGATGAACCATCAATTGGATTACATCAAAAAGATAATGATAAATTA
ATTAAAACTTTAAAACATTTAAGAGATCTAGGAAATACTTTAATTGTTGTTGAACATGAT
GAAGATGCAATGAAAAGTAGTGATTGAATTGTTGATATTGGTCCTAGAGCTGGGGAATTT
GGTGGAGAAATTACTTTTAGTGGAACATATCAAGATATTTTAAAATCAGATACAATTACT
GGTAGATATTTATCAAGAAAAGAAGGTATAGTAGTTCCTAAAACTAGACGCGGGGGTAAT
GGTAAAAAAATTGAAATTATTGGGGCTAGTGAAAACAATTTAAAAAATATTAATGTAACT
ATTCCTTTAAATAAATTTATAACTATTACAGGTGTTAGTGGATCTGGAAAATCAACTTTA
CTAGAAGATATTGTTTATAAAGGAATTCATAATAATTTATCAAAAGAATATTTACCAATT
GGAAAAGTTAAAGAAATTAAAGGTATAGAAAATATTAATAAAGCTATTTATATTTCTCAA
GAACCAATTGGAAAAACTCCTAGATCAAACCCGGCAACTTATACTTCAGTTTTTGATGAT
ATTAGAGATCTATTTACTAATCTTCCAGAAGCAAAAATTAGAGGTTATAAAAAAGGTAGA
TTTTCATTTAATGTTCATGGTGGTAGATGTGAACATTGTCAAGGTGATGGAGTAATTACA
ATTTCTATGCAATTTATGCCAAGTGTTGAAGTAGTTTGTGAAATTTGTGATGGTAAAAGA
TATAATGATGAAACTCTAACAGTTAAATATAAAAATAAATCAATTGCTGATGTTTTAAAT
ATGAGTGTTAGTGAGGCATATGTCTTTTTTGAAAATATACCTCAAATTAAACAAAAGTTA
GAAACTATTTTAGAAGTTGGTTTAGGTTATATTAAACTAGGGCAAAACGCTACAACTTTA
AGTGGTGGAGAATCTCAAAGAATTAAATTATCTACTTACTTATTAAAAAAACAAACTGGA
AATACTATGTTTTTATTAGATGAACCAACAACTGGTTTACACGTTGATGATGTTAAAAGA
TTAATTGGTGTTTTAAATAAATTAGTTGATTTAGGAAATACAGTTTTATGTATTGAACAT
AATCTAGACTTTATTAAAGTTTCAGATCATATTATTGATCTTGGTCCTGATGGTGGAGAG
TATGGTGGTCAAGTTGTAGTAACTGGAACTCCAGAACAAATAATTGATCATCCAACTTCT
TATACAGCTAAATACTTAAAGGATTATATAGTTAATGATTAG------
>99108-P1
ATGAATACAAACAAACAATCTTTATATAGAGCTTATAGACCAAAAGATTTTAATAGTGTT
GCTGGACATAATAACATAAAAGAAATTTTAGAAAAGCAAATTAAAGATAATAGAATTAAT
CATGCCTTATTGTTTTCTGGTCAAAGAGGAACTGGAAAAACAAGTGTTGCTAGAATCTTT
GCAAAAACTGTTAACTGTTTAAATTTAACTGGTTCAAAACCCTGTGAACAGTGTAATAAT
TGCAAACTAGCAAATGAAAATCAATTAATTGATATTATTGAAATTGATGCTGCTTCAAAT
AATGGTGTTGATGAAATTAGAGAAATTAAAAATTCGGTTTTAACCTTACCAATAAATAGT
AAATATAAAGTTTATATTATTGATGAAGTTCATATGTTAACAAAACAGGCTTTTAATACT
TTATTAAAAACTTTAGAAGAACCTCCAGTTTATACAATTTTTATTTTAGCAACTACTGAA
TTTAATAAAATCCCTCAAACTATTCTATCTAGATGTCAAATTTTTAATTTTACAAAAATT
GATAAAAATTCTTTAAAGAATCGCTTACAATACATAGTAAATCAAGAAAATTATCAGATT
GAAAAAGAAGTTTTAGATGAAATATTTTATCTTTCAGAAGGTTCTTTAAGAGATGCAATT
AATATTTTAGAACAATTAATGTTAGCTACAGATGATTTAATTACTATAAAAAATTTAAAG
TCAATTTTTTTAATTGCAACAAAACAAGAACAATTACAAGTAATTCATCAGTCATTAAAT
AATGATACTAATTTTATAATTTCTTATTTTCAAAAAGCAAATGACCAGGGAATGAATTGA
GATGTTTTTGCTTTAGGTTTAATTGAAATTTTAAAAGAAATTATTGAATATAAACTAACT
AATAATATTGAATTTTTAAATATATTAGAAGAAAATGAAGCTAAGCAATTTATTAATATT
GATGTTAATCATCTTTTTTTACTATCAGATAATTTAGCTGAAGCTTATTTTAAAACAAAA
GCTGCAAATATTAGTTTTAACTACTTATTATTAAGTTTATTAAAAACTATTAATTCAAAT
AATAAACAAGAAAATATACAAACAATTAATCAAAATATAAATAATGTAGAATCTATTGAT
TTATTAGAACAACAAGATGTTATAAAACAAAATTATGTTCAAGAATTTATTACTAATAAT
GAAATAACAGATCAATCTGTTGATGAAATTTTTATTAGACCAAATATTAAAAATCAAACA
ATAGATCAACAAGAAGTTGAATTAGTAAAAAAAGAAGAATTTTTTACTAACCAAATTCAA
CAAGAAAATAATTTTGATGAATTAGTAATAGATGAACCAATGAATAATTCTAATGAACAA
GATATTGATGTTAAATTTCTAAATAATAATCAAGAATTAGAATTAACTAGTGAATTTTAT
AAAACTTTTAGTGAGTTAAAATCTAAGTTTAATGTTTGTGTTTCTAATTCTATAGATAGT
AAAGTTAAGATGCTTTCAAATGATGATTTAATTAGCATTTTTATTCAAACTAAAAACTAT
AAAGATGATAAAAAGATTTTAGAAAATTTATTTGAAGAACTTTTTAAAGAACAAGATGAT
ATTTTAATTAACCCTGTTCAAGCAACTAATTTATTTATGTTAATAGACAGTAAAATTATT
TCTTTTACTAATGAAGTAATTGTTGTAAAAACTCAAACTAAAACCCAATCTAATTTAATT
AATGATTCAATGTTAGATAATTATGTTTTACAAGCAATTTATCAATGATTTAAAAAACCT
TATATAATTTTTGCTATTGATAAAATGAAGTGAGATGAAATTAAAACTATCTTTATTGAT
TTAAAAAATAAAAATAAATTATCAGAATATAATATAATTGATCAAAAACAATTAAAAGAA
AAATACTTAACAATTAATAATAAACTTGATGAAGATTTAATTAACAAAGCAAAAGATCTT
TTTAATGATGATTTTATGATAGGTGATTAAATGAGTAAAGTTCTTGTTTTAAAAACAACA
GCTCAAGCAGATGAAGTATCTAATTCTGTTGCCTTAACTAACAGATTTTTAGAAGAATAT
AAAAAATTTAATCCAGATGATGAAATTATTATTGTTGATTTAAATAAAGATGAAGTTGGA
ACTAGTATTTTAACTTCAGAAACATTCCCAACATTTTATCAACAAGAAGTTACTAAAAAA
TATATTAATTTATTAAAAAGTGTAGATAAATTAGTAATTGCTTGTCCAATGTATAATTTT
TCAACTCCAGTAACATTAAAATCATTTATTGATCATGTTTCAGTTGCTAATGAAACATTT
TCATACAAGTATTCTAAAAAAGGAGATGCAATTGGTTTAATTACTAATTTAAAAGCTCAA
ATTTTAGGAGTTCAAGGAGCGCCATTAGGATGATATCCTTGAGGGCAACATACTCAATAT
GTTGAAGAGGCTATGAGATTTTTAGGAATCGAATTTAATAAAACTGTTTTATTAGCAGGA
GTAAAAGTAGCGCCATTATTAGAACTAACTCCAGCTCAAAGAGTAGAAACAATTATTGAT
GAAGTTACAGAAGCTGCTAAAACTTTTTAAATGAAAAAACTTTTAACAATTTTAACAACT
TTTATTGGAGTTAGTGGGTCAGTCTCAACAGTAATTTCATGTAAAGCAGCAAGTTTTGCT
GAAGGTGTACTAGGTCAAAGAGTACTTGTTGTTACTGATGGAGGAAATATTAAAGACAAA
ACATTTAATGAAAGTTCTTGAGAAGGTGTAATTAAATTTGGCTCTCAAATTCATAATAAC
TTTAATATTACAGATGAAAATATAGCTAGAAAATTTAATTATGCTAGCTCAATTGGTGGA
AAAACTAAATGAGATAATAAAACCCATTCATTTATAAACCAAGATTATGAATATGCAAAA
AATAAAAGTAATAACTATGTTGAAACTCCTGAGCACACAATTGATGCTTTTAGAACTTCT
TATAGTACTGGAGTCTATAAAAAAGCTGATGCATTTTTACTAGCAGGTTTTGGACATTTG
GGAGCTGTTGATTATGCTACAGAAAGAATGAAAAAAGCAGGAAATAAAACAGTTGTCTTA
CTAGATGCTGAATTTAAAAAAGATAATGTTATATCAGTATTGTTCAATTCAGAATTAGCT
GGATTTAATGCAGGTTGAGATGCTATTATGTGAGCAAATCTCCCGAAAATGACTAGTTTA
AATAGTGGTGAGTTTTCAAAAGAAGCATTACAAGCTTCTAATAGTTCTAAAGACATGCCT
TTACAGGGTTCGGTAGCGGGTAATAACTATATATCAATTGGTATGTTTGGTGGTAATACT
GATAAGAATGCTGTTGATAATTATATGTGAGGGCTTCTTGCGGCAATGCATATTTATAAC
AGCAAAATTGCAAATAAAGAAATTGAATTAAAAGATAATAAAGGTCAAAAAGTTAAATAC
AAATTACAACCTGTTTATTTTGCAAATCAAGGATTAAAAGCAACTATTGATTCACTAGTT
GATGTTAATGAAAATACTTGATTTTCAAAAAGTTTTGATGTTGGTGGAGCTACAAAATCA
GGAATAGTTAATTTATTAATCAGAAATCAAGCAGATATAATTTTTCCAGTTGCTGGACCA
CAAATTAATGATGTTTTAGAAGCTACAGGTCATAAGCCTTATGTAATTGGTGTTGATACT
GATCAAGTAACTAGTGTTGGTTCATCAAAAAAAGGTAATGAGATTAGATTTATAACAAGT
GCTAAAAAGAACATTGTTTCAGCTTCAGTTTATGCTTTAAATAGAGCTAGATCATTACAA
AAAGCTATTGTTGATAATAAAGAATATATTTCAAATAAAAGTAATGAAATTCAAGATGGA
AAAACTATAGTTGGAAAAGAAGTAGATTGATCAATTTCATCTTCAAGAAAATCTGATACA
AAGTGAAGCGTTAAAAAAGTTGATGGTTCTTTAACTAACGCAGCTAACTTATCTGTTGAA
TCAATTGATTATTCAAAAGATAAAGCTAAAAAAATAGAAGAAGATCTTAAAAAAACTCTA
GAAAAATCAGGAACTAAATTTAAAGAATACTTATCAAAGACATCTCTAGATAAAGCACTG
GAATCAATACAAAAAAATGTTCAAGATAACGAATGAGATAGTTTAACACTAAGTGCTAAT
GGTATAGCAGGAATAAAAGACTACTGACAAATGTTAATTAAATCAACTAAATAGATGAAT
AAAGAAAAAGAAGCTAATTATGCTATTGAAATGCAAAACATTACTAAAACATTTTTAAAT
GGTTCTATAGTTGCTAATGATGATATTACTATTAGAGTTAAAAAGGGAGATATTCATGCA
TTAGTTGGTGAAAATGGTGCTGGTAAATCTACACTAATGTCAATTTTATTTGGTTTATAT
CAGCCAACATCTGGAATTATAAAAGTTAATGGAAAAGAAGAAATAATACCAAATCCAATT
AAAGCTAATAAACTAGGAATAGGTATGGTTCATCAACATTTTAAATTAGTTGAAGTAAAT
ACGGTTTTAGAAAATATTATTTTAGGTGTTGAACAAACAAGGGGAAAAATCTTTTTAAAT
AAAGCAAAAATGCGTGCTGAATTAATTGAAATTATGAATAAATATGATTTATATGTTGAT
TTAGATGCAAAAATTCAAGATATTTCAGTTGGACTACAACAACGTGTAGAAATTTTAAAA
ATTTTATATAGAAAAGCAGATATTTTAGTTTTTGATGAACCTACTGCAGTTTTAACTCCA
CAACAAATCCAATCTCTTTTGCAAATAATGAAAAACCTTCAAAAAGCAGGTAAAACTATT
ATTTTCATTTCGCATAAAATGGATGAAATCAAAGAAGTTGCAAATGTTGCTACAGTTATT
AGATTAGGTAGAAAGATAACAGATTTACAAGTTAGTGAAGTTAGTGGAAATGAAATAGCA
GAAGCAATGGTTGGAAGAAAACTTGTAGAAGTCAAAAATAAGTATAAAAAAATTTCATCT
GAAGAACCATTATTAGATGTTATTAATTTAACAGTAAAAAAAGATTCAAATCATAAAGTT
TATGGATTAGAAACTTTTAATGTTAAAGTAAGACCTGGTGAAATTGTAGCTATTGCCGGA
GTTGAAGGAAATGGGCAACGTGAATTAATTCAAGCAATTACAGGATTAGTAAAACCGGTT
TCAGGCGGTGTTGTTTATAAAAAAATAAACATAGCTAATAGTAGTATTAAGACAAGATAT
GAGATGGGTATGTCTCATATTCCTGAGGATCGTCATAAACATGGAATGTTATTGGATTTT
TTAGTTGAAGAAAATATTGTAAGTCAAGAAATTGATAAAAAACCATTTTCCCAATTTGGA
TTTATTAATAAAAAGGCGATTTCAAGATATGCACAAATAATTATTAAAGAATTTGATATT
AGGGGTTCAAGAAATGGGGCTGCAATAGCTAGAGGTCTTTCTGGGGGTAATCAACAAAAA
GCTATTGTAGGAAGAGAAATTAAAAGAGAACACGATTTGTTAATTGTTGTTCAGCCTACG
CGTGGTCTTGATGTCGGAGCTATAGAAAATGTTCATTCTCAAATTCTAAAAGAAAAAGAA
AGAGGTAGAGGAATTCTGCTAGTTTCTTATGATTTAAATGAGATAATGGCTCTTGCAGAT
AGGATAGTTGTTATTAACGATGGAAAATTAATTGGAGAATTGCCAGCAAAAAGAGCTAAA
AAAGAGGAAATTGGTGCTTTAATGACAGGTCAAACTTTAGAACAAATTAAAAATAATAAA
GTTAATAAAAATAGTAAGGTGGTGGTAGAAAATGCAATCTAGAATATTGTGAACATTGAA
TAAAAAGGCAAAATATTTATTTAGTTCAGATCAAACAAAAACTAAGTTAAAGTTTATAAA
AGGTTCTCTATTTTCGATTATTATGGGATTTATTGTTTCTGGTGTTTTTCTTTCATTTTT
AAAAATAAATCCTTTTACATATTTTGCTCTTTTATTTGGGATTAACTTTGATAAAAACTT
TTATCAAATAAGTTTAAATTGAATGGCAGTATATATTGTTGCAGGATTATCAATGGCTGT
TGCTTTTAAATCGGGAGTATTTAATATTGGAGCACCTGGTCAAATACTAACAGCTACAAG
CGTTTCAACTATTTTATTTTTCTATATAAAAGGTTCAAAAGCAGCAATAATAGACGCTTC
AATGATTATTTTAATGTTAATAACTTGTATTGTTTCAGCTAGTTTTTTAGCACTTATTGC
AGGAGCATTAAAAGCCTTGTTTAACATACACGAAGTTGTTTCAACTATCTTATTAAATTG
ATTAGCATTTTATATATTTAAATGATTTTTTAACAAATATGATGGTTTTTCGGGTGGTTT
ATCGTTTATAACAAAAAATATTCCATCAAATCAATTAGTTATTGGTTCAAATACTGTAAT
TATTCCTTTATTAATAGCTTTAGTTTGCGTAATTTTAGTTTGGATGTTATTTTCAAAAAC
AACTTTAGGTTTTAAGTTAAAAGCTGTTGGTTCATCAATAACTGGTTCTAAATATATTGG
AATTAATGTTAAAACTCAAATTATAAATTCATTAGCTTTATCAGGAGCAATAGCAGGAAT
TGCAGGATTTGTTTTAATGTTTACAGTTACGCCAAATAATTCTTTTGCTTCTAATAGTTT
ACCAACTGTTGGATTTGATGCAATTGCAGTTTCATTAGTTGCTTTTAATAATCCTATAGG
AATTATTCCAATTGGTTGATTATGAGCAATGATCAAAACTGGAGGAAGCCCTGTTTCTTC
ACTGTATGGTATTTCAACACAAATAAGTGGATTAATTTCAGGAGTTCTTATTTACTTTAC
AGCAATTGTTTCTATATTTATTGTTTTTAAACCTTGAGAGTTGTTAAAAAACAAATTTAA
TCTACTAACATCACCTATATGTAGAGAAATTTTTTGAAAGTTATATTTATATCTTTTAAA
ATTAAAATTTAAAAAAATCTTTTTAATTTTTATAAGAGAGTATAAACAACAAGTAAATGA
TAGTTATAAAAATTATGTTGTTAAAAATAAAATTAAAAAACAAATGCAATTACCTCACTT
GTTTTGAAATGGTAGAAAAAATATTAAACTAGAATTTAAAAAAGATATTAACCAATCAAT
CGATTTAATTAAAAATAAAATTACTGATATTAAAGCATTTGTTAAAGAAGATAAAACAAG
ACTTAGTGTTAATGGATTAAAAACCAATTTAAAAGAACAATTAAATTTAATAACAACTAA
ATTTGTTTTAAAATCTTATGATTTAGATTTAAAGTTAGCTGATCATAAATATAAAATCAC
ACAAGTCAAACAAAATATTTTAAATAAATATCAATCAGATATAGAACAAATTAAAAAAGA
ACACAAGTTAAAAATTCAAGAAATTAAAGTTTTTAAAGAAGCACAAATAGGAGTTTTATT
TCACGAATTTCAATATCGTGATAATGTAATTGAAATTAAAGCTAATAAACTAAAAACTAT
TGCATTGCTTAATGAACAAATTAAAAATATTAAGTCTAAGTTTAATTTACAAAAAGAAAA
TTTGAAATTGAATAGAAATTCATATGATAATAAACATTTAGAACAAATTAATAAAATTAA
ACAAGAAATTAAAGAAGTTAAAAAGCAAACTAGTGTTAAGCTTTTAGAAGAAAAAAATAA
ATTTAAAACTCAAAAAGACAATGTTAAAAAAGAAAAGGTTCAATTACAAACTATTTTAGA
ACAATATAAAACTTATCTTAAAGAAGAAAAACAACGCTTTATACAAGCTAAAAAACAAGC
TCTTGCTAATAAACATAAACGCTTAGAATTTATTGATATGAATCGTTCTAAAATAGAAGT
TAATAAGGCTATTGTTTTATTAAATGATCTAAAAACATTAGTTATGACTAATATAGATAA
AAACTTAAATAGACAAGCAATAAAATCTAATGATAAAACTTTAATAAAGGCTTTAAAAAT
AAAGTCACAAATAGATGAAATATTTGGTTCTAATATTATTAGTGAATATGATGCACCTGA
ATATATTAAGCAAAAAGTAAAAATAAGTTTAAAAACATTTAAATTAATAATCTTTTTAGA
AAAGCAAATTTCTTATACTAATTGTAGAGTTGAAGAACAAGAATTAATTAATAACTATAA
AACTTGAATTGATAAAGCAAATCAAATTATTGATAAAGATAAACAACAATATTTATTAGC
AATTAAGCAACAGCCAAGAGAAACACTAACTGATTTAGAGCAATTATTTAACTTAGAAAA
AACATTAAAACAACAAACTAATTTAAAGATTATGAATTTATAAATGGCAATTTTATTTAA
TAGTAGTATTTTAACTTGAGGGCTTGCTTTAGTTGGTGTTTTATTGTTTGCTTCTCTATC
ATCACTTGTTAGCGAAAAAGCAGGAGTTGTTAACATTGCTGTTGAAGGTATGATGATTAT
TGGAGCTTTGGTTGTTTCTATCTTAGGAACTTATTTAACAACAAATGATCAAAAAAGTAA
TTATACTCAAATACCAATAGTTTTACTAGCGGGAGTAATTACAGCAATTTTTGCACTATT
ACATGCTTTTCCATCAATCAGATTAAAAGCAAACCAAATTGTTTCAGGAACTGCGATTAA
CATTTTAACAATAGGTCTTGGAATATTTTTATCAACATCAAATTGATTTGGAAAGCAATC
ACAAGTTATTGCTAGTGGTTATACTTCAATAAATGTAATTAATATAACTAAAACAGTTGG
TTCTAAAACTCAAGTAGTTGCAAGTATGTTACCTATTTGAACAATAATAGCTATTATTCT
TGCGATTGGATTATTTGTTTTTTTTAAATATACAAAACAAGGAATGAGATATGCAATGGT
TGGAGAAAACCCAAATGCTATTGATGCAGCTGGAATTAGTGTAACTAAATATCGATATGT
TGCAGTAATTTTATCAGGATTTTTAGCAGGAATTGGAGGAGGAGTATTTGTTGTTACTAC
AGTTAGTGGTGGTGGATTATTTAGTGGAAATATATTCGGATATGGATTTTTAGGAATTGC
TATTATGATTTTTGGGCAATGAAGAATTCTATTTATTACAATTGGAGTTATTATATTTTC
ATGACTATTTGCTTTAGGACAACAAATAGGAACAATTTCAACAAATAAAACTATTCAAAG
CATATCAATTTTATTTAATACTTTACCATTTATTTTAACTATTGTTGCAATGCTATTATT
TAGTAAAACTTCTAAAGCTCCAGCAGCAGTTGGAATACCATTTGATAAATCAAAAAGATA
AATGTCACAAGAATATAGTGCAGAATCGATTAAAGTTTTAAAAGGTTTAGAAGCTGTTAG
AACACGTCCTGGAATGTATATTGGATCAACTTCAAAAACAGGGTTACATCATTTAGTATG
AGAAATTTTAGATAACTCAATTGATGAAGCAATGGCTGGATATGCTGATTTAATTAATGT
AACTATAACAAAAGAAAATGAAGTAATTATCCAAGATAATGGAAGAGGAATTCCAGTTGG
TATTAATTCAGATACTAAAAAATCTGCATTAAGTTTAGTTTTTACTCAATTGCATGCTGG
AGGAAAATTTGATTCAGAGACTTATAAAATTTCTGGTGGTCTTCATGGAGTTGGAGCTAG
TGTTGTTAATGCTTTATCTCTATATGTTGAAGTTGAAGTTTATAGAAATAATATTCACTA
CCATCAATTGTTTAGTGAAGGTGGTACTAAAGAATCAGAATTACAACAACTAGGTCACAC
CGATTTAAGAGGAACAAAGGTTAAATTCAAACCAGATCCCGAAATTTTTAAAGAAGCTGT
AGTATTTGATTATGAAGTTATTAAAAATAAAGTTAAACATTTAGCATTTTTAAATAAAGG
TTTAAAAATTACTTTAACTGATGAAAGAATTGAAAAAACAGTTGAATACTTGTTTTTAAA
TGGGATCTTAGACTATATTAAAGAAAAAAATGAAACTAAGAATAAAATAAACCCAAATAT
TTTTTATGTAGATTCAAAATATGAAGACATTGAAGTTGAAATGGCACTTCAATATAATTC
TGATTATCAAGAAAATATCATTACTTTTGTAAATAATATTAACACTCATGAGGGTGGAAC
TCACGAGGATGGTTTAAAACAAGCTCTAATTAGAGATATTAATAGATATGCTGATACAGT
AATAAAAAATAACAAAACTCCTTCTAAATTCTCTTGAGATGATATTAAAGAAGGAATGAT
GTGTATTTTATCAGTTAGACATACAGATCCACAATATGAAGGTCAAACTAAAACTAAACT
TTCAAACCCTGATGCTAAAGAAGCAGTTAATATAATCATTGGAAATGCTTTTGAAGAGTT
TCTATTAAAATCACCAGAAGACGCTAAAGCTATTTTAGATAAAAATGTTAATGCTCAAAA
AGCAAGAATTGCAGCTCAAAGAGCAAGAGAAGAAACTAGAAGAAAATCTGCACTAGATTC
ATTTTCACTACCAGGTAAATTAGCAGATTGTGAAACCAAAGATTCAAATATAGCTGAACT
TTATTTAGTGGAGGGAGATTCAGCTGGTGGTAGTGCTAAAACTGGAAGAAATAGAAAATT
TCAAGCTATTTTACCTTTGAGAGGTAAAGTATTAAATGTTGAAAGAGTAACTGAAGCTAG
AGCTTTTTCAAATAATGAAATTAAATCAATTGTTACAGCTGTTGGTACTGGAATAAAAGA
AGAATTAGACTTATCTAAATTAAGATATAAAAAAATAGTAATTATGACTGATGCTGATGT
TGATGGTGCTCACATTAGAACATTACTACTAACATTCTTTTATAGATATATGAAACCACT
TGTTGCTAATGGTCATATTTATATAGCTCAACCTCCTTTATATAAAATTGAAGCAGGTAA
AAAAATAGCTTATGCCTATACTGATAATCAATTAGATGAACTAAAAAATAATGGATTTAA
TAATTTAAAATACACAATTCAACGCTATAAAGGACTTGGAGAAATGGATCCGCTACAACT
ATGAGAAACAACAATGGATCCACAACAAAGAACTATGTTACAAATTTCACTTGAAGATGC
TACTTTAGCAAATGAAGTATTTTCAGATTTAATGGGCGAAGATCCTGAGTTAAGAAAAAT
TTATATTCAAGATAATGCTAAATTTGTTGAAAATATAGACTTTTAGATGGCTAAAATCAG
TAAAAGATTCAAAGAAGCTTTAAGTAAAGTTGAAAAAAATAAAGTTTATCCATTAAATAA
AGCTTTAGATCTAGCAAAACAAACTGCTACAACTAAATTTGACTCAACAGTTGAAGTTGC
ATTTAATTTAAATATTGACCCAAGAAAAGCTGATCAACAAATTCGTGGTGCTGTAGTTTT
ACCTGCAGGAACTGGAAAAACTCAAAGAGTTTTAGTTTTAACTAATACTAAAACTAAAGA
AGCTGAACAAGCAAAAGCTGATATTGTTGGTGGAGAAGAACTAATCAATAGAATTAAAAA
TGAAAATTGATTTGATTTTGATATTATTGTTGCTACTCCAGAAATGATGGCAAAATTAGG
AGCAATTGGTAAAATTTTAGGTCCTAAAGGATTGATGCCAAATCCAAAAACTGGAACTGT
AACTATGGATGTTGCTAAAGCAGTTGATGATATTAAAAAGGGAAAAGTTGAATATCGTGC
TGATAAAGAAGGAAATATTCATTTAATTATTGGTAAAGTTTCATTTGAAGCTGAAAAATT
AGAAGAAAATTTCAAAGCTGTTATTGATGAAATTAGAAGGGTTAAACCTCAAACTGTAAA
AGGTGATTACATCAAAAATATAACTTTATCAACAACAATGGGTCCTGGTATCAAAGTTGA
ATTTTAAATGGCTTATAAAATTCGAAAAATCAATCGTAATGTAGAACGTCGTGATTATAC
TAAACTATCAATGAATCTTTCTTTGCCAAATTTAATTGGTATTCAAACTGAAACTTTTGA
ATGATTTAAAACTAAAGGAATTCAAGAAGTTTTAGATGAATTTTTCCCAATTTTATCATT
TGATGGATCTAGTGTTTTAACTTTAGAAAATTGAGGTTTTAAAGAACCTAGATTATCTGT
TAGACAAGCAAGAGAAGAATCAAAAATTTATGATGCTCCAATTTATGCAAATCTAAAATT
ATCAGTTAATAAAACTGAAGAAATTCAAAAAGAATTTGATGGTGTTGATCAAGAAGATAC
TTTAAAAGTTTTAACTCATTGATTAGAAGAAAAAACTGGTAATGGTAATATAACATTTAA
ACAGCAATCACAAAATTCTTATTTTTTTGAAATAACTATTAAAAAATCTGAAAAACCAGA
TTTAATTCAAATTGATATTATTGAAGATAAAAAAACTTCATTGATTTGTAATGTATCTAT
TTATAAATCAGGTGAAGTGTTTTTAGGTGATTTTCCATTAATGACAGAAGCTGGAACTTT
TATTATTAATGGTTCTCAAAAAGTCATTGTATCTCAATTAGTAAGATCTCCAGGAGCTTA
TTTTAATAAAGAATTAAATCGTAAAACTGGAGAAATGATTTATTTTGCAGACATCATTCC
AAGTAGAGGAACTTGATTAGAATATGAAACTGATTCTAAAAAAATCGGAAGCGATGCAAT
TAATCCTTTATATGTAAAAATTGATAAATCAAGAAAAACTACAGCTACTTCTTTATTATT
AGCTTTTGGTATTAGTAAAGATGATATTTTAAATATTTTTGATAATGATGAAGTACTAGT
TGAAACTCTACAACAAGATTCAATTATTGGAGATTTTAAAATAGATTGATCAAATCAAGT
TCAAGAAATTTATAAAAAAATTAGACAAGGTGAAACCGCAACTAGTGAAGGTGCTTCTAA
ATTTATTAATAGTATTTTATTTGATAAAAGAAAATATGATTTAACTAAAGCTGGAAGATT
TAAATTAAAGCAAAAACTTTCTATTAAAAATAGAATTTTAAATAAAGTTATAGCTGAAGA
TATTCTTGATGCTAATAATAATGTGTTAATAGCTAAAGATACTGAAGTTACTAAAAATAA
TATTCAAGAAATTTCTAAAATTTTAGATCAAGATGTAATGAGTATTGATTTAAAATATCT
ATCTGATATTCCAGGAAATAGAAAAGTTCAAAAAATTAGAGTTTATAAAGATAGTGAACT
AAAAACTGATACTACTTGTTTAATTGGTTTAACTAGTTCATCTAATGAAGAATTCATAAC
AGTGGCTGATATTTTATCAACTGTTTCTTATTTATTAAACTTAAAATATAACATTGGTGA
AATTGATGATATTGATAACTTAGGAAACAGAAGAGTTAGAACTGTTGGTGAATTATTACA
AAATCAATTTAGAATGGGATTAAACCGTATTGATAAAAATGTTAAAGAAAAATTAGCTAC
AAGTGACTTGTATAAAGTTAAAACTTCAACAATTATTAATGCAAAACCTTTAACTGCAAT
TATTGGTGAGTTTTTCAATTTATCACAATTATCTCAATTTATGGATCAAATTAACCCATT
ATCAGAATTAACTAATAAACGTAGATTAACAGCTTTAGGACCTGGTGGTTTATCAAGAGA
TAGAGCAGGATTAGAAGTGCGTGACGTTCACCCATCTCATTATGGAAGAATTTGTCCTAT
TGAAACACCAGAAGGACCAAACATTGGATTAATTAATAACTTGTCAACTTATGCAAGAGT
TAATGAATATGGATTTATTACAACTCCATATAGAAAAGTTATTAATGGAATCATTCAAAA
TGATCAAGTTGAATATTTAACAGCCGATCAAGAAAAAAACTTTATTATCGCTCAATCTAA
TGTTAATCAAGATGAAAATGGAAAAATTTTAGATGAAACTATAGTTTCACGTTTTAATGG
TGATGACTATATGGCTAAAGTTGAAGAAATTCATTATATTGATGTTTCTCCAAAACAAAT
TGTTTCAGTTGCTACAAGTGGTATTCCATTTTTAGAAAATGATGATGCCAATCGTGCTTT
AATGGGTGCTAACATGCAACGTCAAGCAGTACCTTTAATTAAGCCAGAATCACCAATTGT
TGCAACTGGTATTGAATTTGAAGCAGCACGTGATTCAGGTGAGGCTATTGTTGCAAAAGA
AGATGCAATTGTTAAATATGTTGATTCAAAAACCATAATTACTGATGGAGAATCTGGAAT
TAGAACTTATATCTTATCAGATTATGAAAGATCAAATAATGGAACTTCATTGACTCAATC
ACCGATCGTTAAAGTTGGAGATGTTGTTAAAAAAGGTGAAATTATTGCTGATGGTCCATC
AATGGATCAAGGTGAATTAGCAATTGGTCAAAACGTGGTTGTTGCTTTTTCAACTTATAA
TGGATACAACTTTGAAGATGCTATTGTTATGAGCGAAATAATTGTTATAGATGATCGCTT
TACTTCAATTCATATTGATGAATATACTTTAGAAGTAAGAAATACAAAACAAGGTCAAGA
AGAAGTAACTAGAGAAATTCCTAATATGTCAGAACAAGCTAAAAGGCATTTAGATGCTGA
AGGAATTGTAGCTATTGGTACTGAAGTTAAAGTTGGAGATGTTTTAGTTGGAAAAGTAAC
TCCAAAAGGACAAGTTCAACTTTCTCCAGAAGACAAATTATTACATGCTATTTTTGGTGA
AAAATCTAGAAATGTTAAAGATAATTCGTTAAGAGTTCCAAATGGTGGAGAAGGAATTGT
TCAATCAATTAAACGTTTTAAAGCAAAAAGCGCATTAAATCCTGATGGAATTGAATTACC
AGCTGACATTATAGAAGTAATTAAAGTTTATGTTGTTCAAAAACGTAAAATCCAAGAAGG
AGATAAAATGTCTGGTCGACATGGAAACAAAGGTATTATTTCAAGAATTTTACCTATTGA
AGACATGCCGCATTTAGAAGATGGAACACCAGTTGATATTATCTTAAACCCACAAGGGGT
TCCTTCACGCATGAACATTGGACAAATTTTAGAAATCCATTTAGGAATGGCTGCTAAAAA
ACTAAATCAAAAAGTTATTACTCCTGTTTTTGAAGGATTAAATGAAAAAGAATTAGAAGA
AATAATGGCTGAAGCTGGAATGACAAATTATGGTAAAGTTACTTTAATTGATGGTCAAAC
TGGTGAACCATTTGATAAACCAATTGCTGTTGGAGTTATGTACATGTTAAAACTATCTCA
CATGGTTGATGATAAAATTCATGCACGTAATGTTGGTCCTTACTCATTAATTACTCAACA
ACCATTAGGAGGAAAAGCTCAAAACGGTGGTCAACGTTTTGGAGAAATGGAAGTATGAGC
TTTAGAAGCTTATGGAGCTGCTCATACATTACGTGAAATTTTAACAATTAAATCAGATGA
CATTAAAGGTCGTTCAAAAACTTATGAAGCAATTGTTAGATCAAAAAGAATTCCTGAACC
TGGAATTCCAGAATCATTTAACGTTTTATCAAAAGAGATTATGGGATTAGGATTTAATAT
GTATATGATTGATGAAGTTGGTGAAAAATCAGCAATTAATGCATATGATAAAAAGGACTT
TGAAATTGATAATTATGATGATGAAATTCTAATCAAAACTGATAATTTATACATTGATGA
TCAAGATGTTGATGCTGAATTTGAAGATTTAACTTATGTTGATGAAAATGATATTTTAAA
CTCATTTGAACTAGATAATGAAGAAGAATAAATGGAAAATTTAAATCGTAAAAAAGCAAT
AAAAATTGAATTAGCTAACCCTGATACAATTCGTTCATGATCACATGGAGAAGTTTTAAA
ACCAGAAACTATTAACTATAAAACATTAAAAGCCGAAAAAGATGGGTTATTTGATGAAAG
AATTTTTGGTCCAACTAAAAACTATGAATGTGTTTGTGGAAGATATAAAAAAGCCAACCC
TATGAATAAAGGGAAAAAATGTGAAAAATGTGGTGTTGAATTAACTGAATCAATTGTTCG
TAGAGAAAGAATGGGACATATTGAACTAGAAGAACCAGTTACTCACATTTGAATGTTTAA
AGTTGCTCCTTATAGAATTGCTGCAATTCTAGATTTAAAAGCAAAAGAACTAGAAGAAGT
AGTTTACTTTGTTTCTCATATTGTTCTAGAACAAGGTAATCAAAATCATTTTCTAGAAAA
AGAAGTTTTAGATTTAGGTTCATCAAGAATTACTAAAACTAGAGAAAAATTGCAACTATC
AATTTTAGATGTTATTGATCAAATTAATGATCCTGACCATAGAGATACTAAGAAGGCTAA
TAGATTATTAGAAGAATTAAAAAATACTTCTATTCCATTTTCAATAGATGAAGCAACTAG
CTTAATTAGTAAATATACTAATGCAAAATTTGGAATTGGAGCTAGAGCTGTTGAATATTT
ATTAGAAAAAGTAGATTTAACTAAAGAAATTGAAGCAATTAAAATTCAACTTGAAAATTC
TAAAAAAACCCCAAATGAAAGAACTAAATTATTAAAACGTTTAGAAACTTTTGATTCTTT
AAAACGTTCTAAACAACGTCCTGAATGAATGGTTATGAGAGTAATTCCAGTTATTCCACC
AGACATTCGTCCTATTATTCAATTAGATGGTGGTCGTTTTACTACTTCTGAAATTAATGA
TTTATATAGAAGAATCATTATTAGAAATGAAAGATTAAAAAAAGTTAAAGAAATGGGTGC
ACCTTCAATTATTGTTAATAACGAAAAACGTATGTTACAAGAAGCTGTTGATGCTCTATT
TGATAATGAAAGAAAGCCAAAACCAGTTCAAGGAAAAAATAAACGCCCATTAAAATCTTT
AACTAGTGTTTTAAAAGGAAAACAAGGTCGTTTTAGACAAAACTTATTGGGAAAACGTGT
TGATTATTCAGCTAGATCAGTTATTGCAATTGGACCAGATCTAAAAATGTATCAAGCAGG
TTTACCAAGAGAAATGGCAATTACTTTATTTAAACCATTTGTTATTCAATGACTTCAAGA
TCATGAGTATGCTGAAAATGTTAAAATTGCTGAAAAAATGTTATTGCAAAATGATCCAAA
AGTTTGAGAGGCACTAGAACAAGTAATTAAAGACAGACCTGTATTGTTAAACCGTGCTCC
TACATTACACCGTTTGGGAATTCAAGCATTTGAGCCTAAATTAGTTAAAGGAAAAGCAAT
TCGTTTACACCCACTAGTTACAACTGCATTCAATGCTGACTTTGATGGTGATCAAATGGC
AGTTCACGTACCTATTACAAAAGAAGCTGTTGCTGAATCAAGAGCTTTAATGTTGGGTTC
AAGTGCTATTTTAGGACCAAAAGATGGAAAAGCTATTGTTACTCCAGGTCAAGATATCAT
TTTAGGAAATTATTATTTAACTACTGAAGAAAAAAACGCCAAAGGACAAGGAATGATTTT
TTCAAGTTTAGATGAAGCGTTTATGGCTTATAATAGTGGTCAAATTCATTTAAACTCATT
GATTGGAATTGCTTTATCAGCTTTACCTGAAGAAAAATTTAGTGATAAAAATCAAAGATT
AAATTCTTATTTATTAACAACTGTTGGAAAACTTTACTTTAATCAAATTTTTGATGATAA
TTTCCCATGAATTAATTCAAATAATATTTGAAATGCTAAAGAAGCAGTTAAAGAATTCAT
TTATGATTTTTCACAAGATATTGATAAAGTAATTGAAAATGTTCAAGTTCAACAACCAAT
TAAGAAAAAAGAATTATCACTTATTATTGAAAGATACTTTGAAACTCATGGAGCTAGAAA
AACTGCTGAAATGCTAGATAAAATGAAAGATCTAGGATTTAGTTTTTCAACAAAATCAGG
AACCACAATTTCAGCTGGAGATGTTGTTGCTTTTACTCATAAATATGACGAATTTAAAGA
AGCAGATCAAAAAGTTGAACAAATTACTGATTTTTACAATATGGGTATGTTAACTAATAG
TGAAAAGAAACGTAGAATTATTGATGTTTGATCAGAAGTTAAAGATAAAATTCAAAATGA
ATTAGCAACAGTACTACGTAAAGATGTTAAAAATCCAATTTTTGTAATGGTTGATTCAGG
AGCCCGTGGTAATGTTTCAAACTTTACTCAATTAGTTGGTATGCGTGGATTAATGAACGA
TACTAAGGGAGATATTAAAGAAATTCCTATTAAGTCTTCATTCCGTGAGGGATTAACTGT
TTCAGAATATTTCGTTTCAACTCATGGAGCTAGAAAAGGTATGGCTGATATTGCCTTAAA
AACTGCTGACTCAGGTTATTTAACTAGAAGATTAGTTGACGTTAGTCAAGAAATTGTTGT
TGTTAATGAAGATTGTGAACCAACCAAAGGATTTGAAGTATCAGCTATTATTGATACAAA
ACATGATAATGTTATTGTTCCATTAAAAGATAGATTGGTTGGAAGATTCACATTTAAAGA
CATTTATGATGATGATAAAAATCTAGTTGCTTCTGCTAATACATTAATTGATAAAAATAT
TGCTGAAAAAATTATTATGTCAGGAATTAGTTCAGTAATTATTAGATCAGTTTTAACTTG
TGATAATAAACGTGGTGTTTGTCAAAAATGTTATGGACTAAACTTAGCTACTGCTTCAGT
TGTTAATATTGGTGAACCAGTAGGAGTTATTGCTGCTCAATCAATTGGAGAACCGGGAAC
TCAATTAACAATGCGTAACTTCCATACAGGAGGAGTTGCTGGTAATGTTGATATTACTCA
AGGACTTCCTCGTATTAAAGAATTATTAGATGTTACAACTCCAAAAGGTGCTGTTGCTAT
AATTTCTGAAGTTGATGGAGTAGTTAGTGAAATTGAAGATTATAATGGTGTATTTGTAAT
CAATATTGTTACTGAAAATGAAGAAGTTAAAAAATATAAAACTGAATTTAATTCAGTATT
ACGTGTTGAACAAGGATCAAGTGTTATGGCCGGTCAAAAATTGACTGAAGGAGCTATTGA
TTTACATCAATTATTAGAATTTGGTGGAATTCAAGATGTGCAAAATTACATTTTAAAAGA
AGTACAAAAAGTTTATAGATTACAAGGTATTGAAATTTCAGACAAATATATTGAAATCAT
CATTAAACAAATGTTAAACAAAGTAAAAATTACTGATAGTGGTGATTCTGATTTATTACC
TGGAGAAATTATTACAATTCAAAACTATAAAGAAGTAGTACAAGATTGTATTGTTAAATC
AATTAGACCACCTTTATCAAAAGCACAAATTTTTGGTATTAAAAAAGCACCTCTAGAATC
AAGCTCATGATTATCTTCTGCTTCATTCCAAGATACTGCTAGAGTATTAACTAGAGCAAT
TATTAAAGGAAAAGAAGATAAATTAGAAGGATTAAAAGAAAATATTATGTTAGGTAATTT
AATTCCAGCCGGTACTGGTTTAACTGGAACTCAAGAAGTTGAACAACTAGCAGAACAATA
TCATAACAATGAATATTAAGTGTTATCTTTAGGTTTTAATATAGCGATTAACGCAACAAC
TCAAGGTGTACCAAAAATTATTGAATCGCTATTTCCTAATTTACCAAATTTTATAGCTCA
TTTATTAGCAACTATTGTTTTAGTTATTGTTTTAGCAAAATTAGTTTATAAACCATATAA
GCAAATGATTGAAAAACAAAGACAAAAAATTACTGAAGTTTTAAGTGATGCTATTGAAAA
ACAAACGCAAGCAAACATTAAAATAAAACAAGCAAACTCATTACTAGAAGAAGCTAAAAC
CGAATCAGTATCAATCATTAACACAGCTAGAGTAGATGCTGAAATTCAAAAAAATAAAAT
TATTGATAACGCTAATTTACAAGTAAAAAATATTCAGTCATATGCTCAAAATTCTATTAA
ACAAGAAAAAATTAAAGCACAATTAGAAATTAAAAATACTATAGTTAATTTGGCAATCAA
TTCAGCTGAAAAAATCTTAAGTAAAGAAATTGATAAAAATACAAATAAAAAACTTATTGA
AGAGTTTATTAAAGATTTAGATTAGATGCCAAATTTGAGTGGATTAAAAACAGAGATTTC
ATCTGTTAGAAATATTTCAAAAATTACTAATGCAATGCAACTTGTTGCTTCTGCTAAATT
AAGAAAAATTAGTAAAAAAGTAATTGATACTCATAATTATGTTAGTGAAGTATATTCTTT
ATTTAATGATATTATCAGACAAACTGATAAATCTGTTTTTTTAAAAGAAAGTAATTTTAA
AGCAAATAAAACTTTGTGAGTAGTTATTAATTCTAATTTAGGTTTGTGCGGTGGTTATAA
TTTAAATGTTAATAAATTAGTTTTACAAAATCTAAAATTAGAAGATGAAATTTTTGCTAT
TGGTTCTAAAGCTGTATCTTTTTTTAGATCTAAAAAAATTAAAATTAAAAATCAAATTAC
TGATATTGATATTAATTTTACAAATAAAAAAGCTAGATCAATTAGTAATGATCTATTAGA
TATGTATATAAATCATGAATTTGATGAAATCAAGATTGTTTACACTAAATTTATTAATAA
TGTAACTTTTGAACCTGCTATAATTAGAATTTTTCCAATTATTAAATTAGAAAATAATTT
TAAACACTCACAAAGTCTAGTATTTGAACCTGACGCTGAACAAATTTTAAGTAGCACAAT
TCTAATTTATATTAATGCAATTATTTATGGAACTATTATAGAGTCGCAAGTTAGTGAACA
AGCTTCAAGAAGAACTGCTATGGAAAATGCAACAAACAATGGTAAAAATCTTGAACAAAC
TTTAAGTTTAAAATATAACAGACAACGTCAAGGTGCTATTACTCAAGAAATTAGTGAAAT
TGTTTCTGGAGCTAATAATAAATCTTAGATGGTATCTAGTAAAAAAACAATAGATAAAAA
CAAAACTCAAGTTATTGGCAAAATTATTCAAGTATTAGGCTCAGTTGTTGATGTTAAGTT
TTCAGAAAATAATATACCAAAAATTTATGATGCATTAGTTGTTGATAATAATGGCAAAAA
ATTAGTTCTTGAAGTTGAACAAAACATTGGAGATGAAATAGTTAGAACTATTGCAATGGG
TCCAACTGAAGGGCTAAGAAGAGGATTAGATGTTATTAATACTAATTCTCCAATTACAGC
TCCAGTTGGAAATGAAGTTTTGGGTCGTATGTTTAATGTTTTAGGTGATCCAATTGATGA
AAAACCAGATTTAGATGTTAAAAGATTGCCAATTCATAGAGATGCTCCAATTTATGAAGA
ACTAGTTACAACAACTGAAATTCTAGAAACTGGAATTAAAGTTATTGATTTAATGATTCC
ATTTACAAAAGGTGGAAAAGTTGGATTATTTGGTGGAGCTGGAGTTGGTAAAACTATTTT
AATTCAAGAATTGATTAATAATATTGCAAAAGCTCATAATGGGGTTTCAGTTTTTGCTGG
AGTTGGTGAGAGAACTAGAGAAGGAAATGATTTATATCACGAATTCATTGAAGCTGGAGT
TTTAAATAAAACTTGTTTAGTATTTGGACAAATGAATGAGCCACCAGGAGCTAGAATGCG
TGTTGCTTTAACTGGTTTAACTATTGCTGAATATTTTAGAGATAAAAAAAATATGGATGT
TTTATTATTCATTGATAATATTTTTAGATTTACTCAAGCAGGTTCAGAAGTTTCAGCTTT
GTTAGGACGTATGCCTTCCGCTGTTGGATATCAACCAACTTTATCAACTGAAATGGGTTC
ACTACAAGAACGTATTACTTCAACAAAAAATGGATCAATTACTTCAGTTCAAGCGGTTTA
TGTTCCTGCTGATGATCTAACAGATCCAGCACCAGCTACTACTTTTACTCACTTAGATGC
ACGTATTGTTTTAGATAGATCTATTGCTAGTTTGGGAATTTATCCAGCAGTTGATCCACT
TGCTTCTTCATCTCGTGTTTTAGATCCAGAAATTGTTGGACAAGAACACTATGATATTGC
TTTAAAAATACAAATTACTTTGCAAAAATATCAAGAATTACAATCAATTATTGCAATTTT
AGGTATGGATGAATTAAGTGAAGAAGATAAATTAATTGTTCAAAGAGCAAGAAAAATTAG
AAATTTCTTGTCACAATCATTTTTTGTTGGTGAAAAATTTACAGGAAGACCTGGAGTTTT
TGTTAAAGTAAGTGACACTGTTAGATCATTTAAATCTATTTTAAATGGTGAAGTTGATCA
TATTCCTGAAACTTATTTCTTATATTCTTCAACTATTGATAATGTTATTGAAAAATATAA
CAAAGACAAAGATAAATAAATGGAATCTAAAATTATTGAAATTTTAAAAACTAACAAACA
TAAAGTTAGTTTAAATAAACTATTGACTTATTTTAATGCTTTAGATTATTCATTAATTAA
AAACTACTTAGACCAATTAGAAAAAAATAATAAAATCACTATTTCATTAGAAAATAATAT
TTACTTATTAGATCAAATTTATAAAAAGGGAACTATTAAACTAAATCCAAAAGGTTTTGG
ATTTATAAATGATATTAATAAAATTAATGATGAAGATCATTTTATAGCTGGAGTTGATCT
AAATAATAGTATTCACCAAGATGAAGTAGTTTATATTTTAAAACAAGAAGAAGATAATAG
ATTAAAAGCTATAGTTATTGATCTAATTAAAAGAAATAAAGTTTATTTAATTGGTGAAAT
AAATAGAAGTTTTGATAAAAGATTTTTAGATTTCATTCCAAACGATAAGTCATTTGATAG
TTTTAGATTTGTAATTGTTAATAAGAACGAATTTAAATATGAAGAATTCAATATTATTAA
AGCAAAAATTATAAGTTGTAAAGAACGTAAAATTTTTATAAGACTTATAAGAATTATTGG
CAATAGTAAAAAAGCAAGTGATCGCATCTTAGCAATAGCTGAAGAATTTGACATAAAAAC
TAGTTTTGATAAACAAACTCTAGATAATGCAAAACAAATTAATTTATCAACTGATAAACT
AGAAAAAGAATTTTTAAAAAGACAAAATAATTCTTTAGTTAATAAAACGATCGTTACAAT
TGATGGAATTGATTCAAAAGATTTAGATGATGCAATTTGTGTTGAAAAATTAGAAAACAA
TAATTATAAACTATTTGTTGCTATTGCTGATGTTTCTTATTTTGTTAGATACAAGACCGC
TTTAGATAAAGAAGCTTTATTAAGAGGTAATTCGACTTATTTAGCAAATAAAGCAATTCC
AATGTTACCAAACATTTTATCTGATGATTTGTGTTCATTAAATCCAAATACTAAAAAATT
AGTTTTTGTATGTGAAATGGAATTTGATAATAACGCAAACATGTTAATTAAAAAAGTTTA
TGAATCAGTGATTATTTCTAAAGCTAGATTAAATTATGACGAAGTAAATAATTACTTTAA
AACTAAAACTTGAACTCATGATGATAAAACTAAAAAAATGTTAGACATAGCTTATGAATT
GTATAAAAAACTAGAAGATCTAAAAGCTAAAAAAGGAACTATTAGTTTTGATGTTAGAGA
GCCAAAAATTATTTTAGATAAAAATTTAAATGTAATTGATATTAAAACAAAAACAGCTGA
TCAAGCTGAAAAATTAATTGAACAATTTATGGTAAGTTGTAATGAAGCAGTAGCTGAATT
AATCTATCAAAAAGATTTACCTTTTTTATATAGAAATCATAATAAACCAGATGAAGATGA
ACTAATTAATTGGTATAAATCACTAAAGACATTTGGAATTAATCCTAAATTAACTAATAA
ACAAGTTTTAGATCCAATATTTATCAATCACACTTTAAGTCAAATTAAAGAACAACTTAA
AGATGAAACTGAAGTTGAATTATTAAATATTTCTTTATTAAGATATATGGATAAAGCTAA
ATATGGATTAGAAAATATTGGTCATTTTGGTTTAGCTAGTGATTGTTATACTCATTTTAC
TTCTCCAATTAGAAGATATTCAGATTTATTAGTTCATAGATATCTAAAACAATATCTAAT
TACAAAAGATCTAGAAAAAACTAGTTTAGAAAATAATACAAATTATGTTAATAAAGTAAG
TAATATTATTAATGATACTGAAACTAAAAGTGTTGAATGTGAAAGAGAAGTTATTAAAGC
GTGTATGTGTGAATATATGCTAAATAAAGTCGATAATACTTATACAGCAACAATTTCAGC
AGTTTTAAAATTTGGAATTTTTATTCAATTAGATAATTTAGTTGAAGGATTAGTTCATAT
TTCAAATATGAATAGTGATTTAGTTTATGATGAAACTAACCGTATTTTAATTAAACCTGA
TAATACTTATTATAGAATGGGTCAAAAAGTCAAAGTTAAACTAATTAATGTTGATATTAA
AAAAAGAACAATTGATTTTGTTTTAATAGAATAAATGCATTCAAATGTTAAAAAGGTTAC
AGATAAAGATGTAATTAAACCAGTTGGTGTGCCTTTTGTAGTTTATTTTTCTTCAATTTC
AAATAATACACACAGATTTATTCAAAAACTAGAAATAGAAAATTTAAGAATCCCTTATGA
AATAGAACAATCAATTAGTGTTGATCGTGATTATGTTTTAGTTACACCAACTTATAGTGG
TGGGGGAGAGTATGTTAAAGGTGCAGTACCAAAACAAGTAATTAAATTTTTAAATAATAA
GCAAAATAGAAGTTTTTGTAGAGGAGTTATATCATCTGGTAACACTAATTTTGGTGATAC
TTTTGGAATTGCTGGACCAATTATTTCTAAAAAATTAAATGTTCCTTTTTTATATCAATT
TGAATTATTAGGAACACAACATGATGTTAGTCAAATAAAACAAATACTATTTAAGTTTTG
AGAGGATGGCAATAATGAACGAAAATAAAAGCACAATCGTTTTAGATGATGTTGATGATG
AATATATTAAATTAAATGCTAGATCTAAGATCTTTTCAAAAGATCAAGATAATTTTCAAT
TAGATGTTAAAGCAGCTGAATTATATTTAAAAAACTATATTGAACCTAGAATGAAAAAGT
TTTCTAGTCTAAAAGAAAGATTAGATTATTTATTAGAAAATCAGTATTATGATTCAGAAA
TTTTAAATAAATATAGTTTTGATCAGATTAGTCAATTAAATGATTATGCTTATTCATTTA
ACCATCATTTTCCAAGTTTTATGGGAGCTTTAAAATTCTTTAATGCTTATGGATTAAAAA
CTTTTGATACTACAATGTATTTAGAAACTTATACAGATAGAGTATTAATGAATGCTCTAT
TTTTAGGTAATGGTAATTTTAATAAAGCAAAAAACTTATTAAAAGATATGATGTTAGGTA
GATTTCAACCAGCAACCCCTACTTTTTTAAATGCAGCTAAAAAACATAGAGGAGAGTATG
TTTCATGTTATTTATTAAGAACAGAAGATAACATGGAATCAATTTGTAGAACAATTTCAA
CTTCATTACAACTTTCAAAAAGAGGTGGAGGAGTTGCGATTTGTTTAACAAATTTACGAG
AAACAGGCTCACCAATTAAAAATATTTCAGGCCTAAGTTCAGGACCAATTCCAGTAATGA
AGATTTTAGAAGATTCATTTACTTATGCTGATCAATTAGGTCAACGTCAAGGAGCTGGAG
CTGTTTATATTTCAGCTCATCATCCAGATATTATTTCAGTTTTAGATACTAAAAGAGAAA
ATGCTGATGAAAAGATCAGAATTAAATCTTTATCATTAGGATTAGTAATTCCAGATATTA
CTTTTGAATTAGCTAGAGATAATAAAGATATGGCTTTATTTAGTCCTTATGATGTTCAAA
AAGTATATGGTAAGCCATTATCAGATATTTCAATTACTGAAAAATATTATGAAATGTTAG
AAAATCCTAATATTAAAAAAACATATATTAGTGCTAGAAAATTCTTTTTAACTGTTGCTG
AATTACATTTTGAAAGTGGATATCCATATATTTTATTTGAAGATACTGTTAATAGAAGAA
ATGCTCATGATAAAAAAGGAAGAATTATTATGAGTAATTTATGTAGTGAAATTGTTCAAG
TAAGTACAGCAAGCGAATATAGTTCTGATTTATCATTTGTAAAAACTGGAGAAGATATTT
GCTGTAATTTAGGTAGTTTAAATATTGATAATATGATGAAATCAGGAAAAGAATTTTCAG
ATTCTATTTATAATGCTATATCTGCTTTAGATATTGTGTCAAGAAATTCAGATTTGAGTG
CGTCTCCTTCAATTAAAAAAGGAAATGCTGAAAATCATGCTGTTGGATTAGGAGCTATGA
ATTTACATGGATTTTTAGCAACTAATAAAATTATGTATGACTCACCTGAAGCTGTTGATT
TTACTAATATGTTTTTTTATACAGTTGCTTATAATGCTTTTAAAGCTTCAAATAAATTAG
CTCAAGAATTTGAAAAATTTGCTTCATTTGATCAATCAAGATTTGCTGATGGTTCTTGAT
TTGATAAATACACTAAATGTGAATTTGATAAATGAACACCACAAACAAATAGAGTAAAAG
AATTATTCAAAGATTATGATGTTCAAATTCCAAGTCAATCTGATTGAATTCAATTAGTTG
AAGAAATTAAAAAAACAGGTTTAGCAAATTCACATTTAATGGCAGTTGCTCCAACTGGAT
CAATTAGTTATCTATCATCATGTACTCCTTCACTACAACCAGTAGTTTCAACAGTTGAAG
TTAGAAAAGAAGGAAAATTAGGAAGAGTTTATGTTCCAGCATATCAAATTAATTTTGATA
ATATGGGATATTATGCAATGGGTGCTTATGAATTAGGACCAGATCCAATTATTAATATTG
TTGCAGCAGCTCAACAACATGTTGATCAAGCAATTTCACTAACTTTATTTATGACTGATA
AAGCAACAACTAGAGATTTAAACAGAGCATATGTTAATGCCTTTAAACAAGGTTGCTCTT
CAATTTATTATGTAAGAATTCGTCAAGATGTTTTAGAAGATAGTGAAAACTATGAATGTG
ATGCATGTAAAATTTAAATGACTTATGAAGAAATTAAACAACTAGAAGATGAGTTGTTAG
AAGCTAAGGGACAATGATTTGTAATTTCTTGTCAAACTGGACATGAAGAAAAAGTTCTAG
GTGATCTACAGCAAAAAATTAAGTCAGCTAGCATTGAAGATGAAGTTTTTTCAATAAAAA
TTTCAAAAGCAAATCAAGTAAGTAAATCAGGAAAAGCTTCAATTAAAAATAAGTTTCCAG
GTTATATTTTTATTAATATGATTATGAGTGAAAAAGCTTGATTTTTAATTAGAAACACTC
CTGGGGTAACTGGATTTATTGGTTCAAGTGGTCGTGGAGCTAAACCTTCTCCTTTAACTA
TTGAAGAAACTTTAAATATGTTAGTACCAAATATTGAAGAAATTCAACAAGCTCACGAAG
AAGAAAAAGAACAAGAAACTAAACA------AAAAAATGAAGCAGTTGCTAAAAAAGCTT
TATTTACTGCTGATTTTAAAATTGGTGATATTGTCAAAGTCAAATCTGGTATTCATGAAA
ATGAAGAAGGTACTGTTAAAGACATGGATTATTCAAAAGGTGTAGCTTTTGTTGCTATTG
AAATGTTTGGAAGATGAACTACTTTAGAAGTTTCATTTAAAAATGTTGAACCTATTAAAG
AATATTAAATGCATAATCTAAAAACAAAAACTAAAAAAGACAAAGAAAATAGTTTTTATA
ATAATCTTTTAAATGCATTACAACGTTTAGGAAAAACTTTAATGTTTCCAATTGCAGTTT
TACCTATTGCAGCTTTATTAGCTAGATTTGGCGCCTTAATTCAAGATCCACTAGCTAATG
GAGGATCAAATATTTCTGAAATTCAAAAATTTATAGGATTAGTTATAGCTACTCCTGGAC
AAATTGTTTTTGATAATTTAGCAATTATTTTTGCTATTGGTATTAGTTTTGGGTTAGCAA
AAGATAATCGTGGAGAAGCTGCTTTAGTTGGTGGAATTGTTTGATTTGGAATGACAGCTT
TATTAAAAGAAGGTTTAATTCCAACATTTATTTGAAAAAATGTACTAACTTCAGATAAGA
TTTTAATTAAACAAGGCGATCAAATGATTCCAGCTACTCAACTATTATATTTTTTAAAAG
ATAACACTGTTAAGTATCAATTAGATACTGGAGTTGTTGGTGGTATTGTTGTTGGTTGCT
TAGTTGCTTTAATTTATAACAAATATAAAGATGTAACTTTACCCCAAGCTCTTTCGTTTT
TTGGTGGAAGAAGATTTATTCCAATGTTAGGTGTTTTAATGATTGTTCCACTAGGTTTAG
GCTTTGCTATCGTTTGACCTTGAGCACAATTTATTTCAATTAAAATAGGAACAACTTTAT
CTCAAGCAAATGGTTTTGCTAAGGGATTTGCAGTTGGAACTTATGGGTTTTTAAATAGAA
TTGTTCAACCATTTGGTTTACATCATATTTTAAATACATTTGTATGATTTCAATTACCAA
TTGAAGGTAAACTATTAGCTGATGGATCTACAGCAATAATTAATGGTGATATTACTGCAT
TTCAAAAAGGATTAATTGGTTCAGGATTATTTACTTCTGGTTTTTTCCCTTTGTTTTTAG
GTGGATTACCAGGAGTTGCGCTAGCTTTAATTTTAGTTTCAGATAAAGACAAGAAAAAGC
AAATGACTGCTTTTTATGGAGGATCTGCTTTTGTTGCTTGAATTACTGGAATTGATGAAC
CTTTAATTTTTAACTTTATTTTTATTTCTCCAATTTTATATGTTTTAAACGCTTTATTTA
CAGGTATTTTTTACATGTTTGTAACTTGATCTCAAATTGCTTTAGGTATTGGATTTAGTG
CTGGATTTATTGATTATGTAGTTTCATTTTGAACTTCATGACAAATTTCAACAAAAATTG
GATGACATGCAAATCCATTATGAATTTGAGTATTTGCTGTTGCTATGTTTGGTTTATACT
TTACAACATTCTACTTTTTAATTAAAAAACTAAATATTCCAACTCCTGGTAGAGAAAATC
AATTAGGATTTAAAAAAGAAATTTCAGAATCAATAACAACAAGTAATAATAAACAAAATA
AATATGAGCTAATGGCTAAAAGAATTTTAGATATTGTTGGTAGAGATAATATTGAATTAG
TTGAAAGTTGTTCTACAAGATTAAGATTGACTGTAAAAAATAATTCAAAACAAATTATTG
ATGATGAAAAAATTAAACAAGCTGGTGGATTTGGAGTAGTTAGATTAGGTCAAAAAAATT
ATCAAATAATAATTGGTACTGATGTAGAACACGTTGCTGATAAGTTAAAAGAAATTTTAA
ATTTAAATTAGATGTTAGATCAAAAAAAATCAAAGCTATTATTAGATAAAATTAATCAAT
ATCAAAATATTATTATTGCAAAACATAAACAACCAGATTGAGATGCTCAAGGTAGTGCAA
TTGGATTAGCAAACATTATTAATGATAATTTTAAAAATAAAACTATTTATGTAGTTGGTT
CTAGAATTAATGATGATAATAGTTTTTTTATTGATGAAATTAATTTAAGTGATGAATTTG
TTAAAAATAGTTTAATTATTACAGTTGATACAGCTACAAAAAAAAGAGTAGATTTTAATA
GATTTGATTTAAGTTCTGATAGTTTTAAAATTGATCATCATATAAATGTTGAAGATTATT
GTAATAATGATTTAATAGATGATAGTAGCATTTCAAATACTCAAGTTATTAGTTTATGAG
CTTTAGAAAATGATTTATTTATTTCACCAACTGCCGCTTATAATTTATACTTAGGTTTAT
TAACTGATTCAAATAGATTTTTATATGATAAAACTAATCCAACAACTTTTTATGTGGCAT
CTAAGTTATTACAAGCTGGAGCTAATTTAAAAAAAGCTCATGACTTTTTATATGTATCAG
AGTTAAAGTTAAGACAATGAATGATGTATAGTTTTTCTAAAATGAAATTAACTAATACTG
GTATTGCTTATATTGTTTTATTAGATGAAGATTTAAAAGATTGAAATTTGAGTTATGAAG
AAACTAAATTAGCACTTTCAGTTATGAGTGGAATCAAAGAAATTAAAATTTGATTTACAA
TTATACAAGTAGAAGATATTTTAAAAGTTTCACTAAGAAGTAGAGATTTTAGTATTGATA
AAATTGCAAATAAATATAATGGTGGAGGTCATAAATTAGCTAGTGGAGCTGAAATTAGTT
CATTAGATCAAATTGATGATTTAATTAATGACTTAGAACAACTAATTAAAGGAGAAGTGT
AGATGAATAAAACTATTTTTAATCTTTTAAAAGAACTACAACAAGCTAACATCAGTCTGA
ATAAGGCTGATGTTTATCATATTTTAGAACACATTTTAAATAAAAATTATCAATGAATTG
TTAGTAATTTAGATTATGTTTTAACAAAAAAGCAACTTTATAAACTAGAACAAATCTCAA
AATTATTAGAAAAAAAATATCCTTTAGCTTATATTTTAAAAAATAAATATTTTTATTCAA
ATAATTTTTTTATTAATAAAGATGTTCTAATTCCTAGAAATGAATCAGAACTAATAATTG
ATTATGTTAGTGAATTTATTAAAAATAATAATGATTTATTAATAGTAGATCTATGTACTG
GTAGTGGGTGTTTAGGAATTAGTTGTGCTTTATTAAATAAACAAAATAAAGTGATTTTGA
CTGATATTTCATATAAAGCATTAAAAGTAGCAAATAAAAATATTAAAAGATTCAATTTAA
CAAATACTATTTGTTTGTCTGGTGATTTTATTAGTGTTTTAATTAAAGATAATATTAAGG
CAAATGTAATTATTTCTAATCCTCCATATATAGATATAAATGATCAAAATTTAGATAAAA
ACGTTATAGAATATGAACCAAGTATTGCTTTATTTGCACCAAATAAAGGTTTGTATTTTT
ATGAAATTTTAATTAAAAATATAGATCAAATAGTTGATGTTAATAAAAAGTTTTTAATAG
TTTTAGAATTTGGATGATTACAAAAAGATTCAATAGAACAATTATTGATTAAGAATTGTT
TAAAATATAATTGAGAATTTAAAAAA-GATTATAGCAATTATTGAAGAAATTTAATTATT
AAGAATTTTTAAATGAATAATCAAAAAATAATAAATATTGCTGTTATTGCTCACGTTGAT
GCTGGTAAATCTACACTTGTTGATGCTTTATTAAAGCAAAGTGGGGTTTTTAGACAAAAT
CAAGAAGTAATTGAACAAGTTATGGATTCAAATGATCAAGAAAGAGAAAGAGGAATTACA
ATTTATTCTAAAAACTGTTCTATTACTTATAAAGATTACAAAATTAATATAGTAGATACT
CCAGGTCATGCTGATTTTTCTAGTGAAGTTGAAAGAATTATGAAAACAGTTGACACTGTA
ATTTTATTAGTTGATTCAAGCGAAGGACCAATGCCTCAAACTAGATTTGTTTTACAAAAA
GCTTTAGAAATTGGATTAAACCCAATTTTATTTATTAATAAAATAGATAAAAAAGATCAA
AGAAGTTTAGAAGTAGTTGAAGAAGTAATTGAACTATTTTTAGAACTAAATGCAACAGAT
GAACAACTTGATTTTAAAACTTTATATGGAATTGCAAAAAATGGAATTGCTCAATATAGT
TTAGAAGAACAAAGTAATGATTTAACACCTTTATTTGAAACTATTATTAATCAAGTTGGT
TCATATCCAATTGAACTATCAAATAATGATTTAGTGATGCAAGTTTCAAGTTTAGCTTAT
GATAGTTTTATTGGAAGAATTGGAATTGGAAGAATTTTTGAAGGAAGCATTAAAGAAAAT
CAAATCGTAAGTATTGTTAAAAATGATAGAACTGTTAAGCAAGGAAAAATTGCAAAATTA
ATGGTTTATCAAGGATTAAATAGAGTTCAAGTTAAACAAGCATTTGCTGGAGATATTATT
ACATTTGCTGGAATTGAAGATATTTCAATTGGAGATACTATTAATAATTTAAATATTATT
AAACCATTAAAACCAATTCATATTGAAGAACCAACAATGTCTATGAACTTTTTAGTAAAT
ACTTCACCATTTGCTGGAAGAGTTGGTAAATTTGTTACTTCAAGAAATATTAAAGAACGT
TTAGAAAAAGAAGTTGAAGTTAATGTTGGTTTAAGAATTGAACCTTTGATTAATTCTGAA
ATTGAAGGATTTAAAGTTTTAGGACGTGGAGAATTACATATTTCAGTTTTAATTGAAGCA
ATGAGAAGAGAAGGTTTTGAATTAGCAATTTCAAAACCAGAAGTAATTTTTCAACGCAAT
CCAATGACTGGAGATTTATTAGAACCAATTGAAAAAGTAATTATTAATACACCAACTGAA
TATTCTGGAACTATTATTAACAAATTAAATCAAAGAAAAGGAATTATGTTAGATATGGAT
TCTGATGGTATTAGAGATAAAATTACTTATTCTATACCATTAAGAGGTTTAATTGGATTT
AGATCAGAATTTACAAATGATACTCATGGTGAAGGTATTATGGTTAAAAGTAGTAGTGGA
TATGAACTATATAAAGGTGAAATTGTTTCAAGACAAAATGGAGTATTAGTATCAATGGCA
AATGGTAAAAGTTTACCTTATGCTTTAAATAATCTTGAAGATCGTGGAATTTTATTTATA
GGTCCTCAAGTTGAAGTTTATGAGGGAATGATTATTGGTCAGCATTCAAGAGATAATGAT
TTATATGTAAATCCAACAACAGCAAAAAAATTAACTAATACTAGAGCTAGTGGGACTGAT
GATGCTGTTAAATTAACACCAGCTAAAAAAATGAGTCTAGAAGAAGCTTTAGAATATATT
TCAAATGATGAGTTAGTTGAAATTACTCCAACAGATATTAGATTAAGAAAACGTTGATTA
ACTCAAGCAGAACAAAAACAACACAGAAACGATAAATACTAGATGATTAACTTGTTGATC
TCTAAGTATCATGATCCTGCTATGAATTTAGCAATTGAAGAGTATTTAACTTATCATTAT
AAAGCAAAAGAACCTATTGTATTTTTTTGACAAAATGCTAATACTATAGTTGTTGGAAGA
AATCAAAACGCTTTTGCTGAAATTAACTTAGAAGCTGCTCAAAAAGATAACGTTAAGATT
GTTAAAAGAAATACAGGTGGGGGAACTGTTTATCAGGATTTAGGTAATGTTTGTTATTCT
TTGATAGTTGACAATTCAAATGATGATGTTGATTATCAAAAAGCATTACAACCTATTATC
ACTTATTTAAATCAAAAAAATATTAATGCAATGTTTTTTGGCAGAAATGACATGGTGATT
GATGGTTATAAGGTTTCAGGAAATGCTCAATTAAAAACTAATGAAAAAACACTAGTTCAT
GGTACATTGCTATTTGATGTTGATTTGTCTAAAATGCCTAAATATTTAGTTGTTGATCTA
GAAAAATTAAAACATCAACAAATCAGATCAAAACCTGCCAGAGTTAGAAATATAAAAGAG
TTCTTCAAAGACATTAATATTGATATTGATTTAAGCACTTTTATTAATGACGTAGTTAGT
TCATATGTAAAAAATGAAAAAATTAAATGAATTGAATTAACTGATCAAGAAAAGCAATAC
ATTCAGTCAAGAAAAGAAACTAAGTTTGATCAATGAGACTGAACATTTGGAAAAAATACT
GTATTTTCTCTTGTTAAAAAACAATACCTTGAATCTAAAGGTTTTATTACCCTAAACTTA
GATGTCGATAATGGAGTTATTACTAACATTAAAATTTATGGTGATTTTTTAGGAACTCAA
GGAACTGAAAAATTAGAAGCAAAACTAATTGGTGTTAAGTTTGATAAAAAAGATGTTGAA
AAAGTTTTAAATCAATTTGACTTAGAAGCAATTTTTGCTAAGAATTTTACAAGTGATGAT
ATCACCAACTTATTATTCAAAGACTAAATGGCTATTATTAATAATATTAAAGCTGTAACT
GATGCTTTAGATTGCGCTATGCAACGCGACCCAAATGTTATTGTATTTGGTGAAGATGTT
GGAACTGAAGGTGGAGTTTTCAGAGCTACTCAAGGATTAGCTGTAAAATTTGGAAATGAC
CGTTGCTTTAATGCTCCTATTAGTGAAGCAATGTTTGCTGGTGTTGGTTTAGGAATGGCT
ATGAATGGTATGAAACCAGTTGTAGAAATGCAATTTGAAGGATTAGGATTAGCTTCTTTA
CAAAATATTTTCACTAACATTTCAAGAATGAGAAACCGTACTCGTGGTAAATACACTGCT
CCAATGGTTATTAGAACACCAATGGGTGGAGGTATTCGTGCTTTAGAACACCACAGCGAA
GCTTTAGAAGCAGTATATGCTCATATTCCAGGAGTTCAAATTGTTTGTCCATCAACTCCA
TATGATACAAAAGGGTTGATTTTAGCTGCAATTGATTCACCAGATCCAGTTATTGTTGTT
GAACCAACAAAACTATATAGAGCATTTAAACAAGAAGTTCCAGATGAACACTACATAGTA
CCAATTGGAGAAGGTTATAAAATTCAAGAAGGTAATGATCTAACTGTTGTTACTTATGGT
GCTCAAACTGTTGATTGTCAAAAAGCTATTGCATTATTAAAAGAAACTCATCCAAATGCA
ACTATTGATTTAATTGATTTGCGTTCTATTAAACCATGAGATAAAAAAATGGTAATTGAA
TCAGTTAAAAAAACAGGAAGATTATTAGTTGTACATGAAGCTGTTAAATCATTTTCAGTT
TCAGCTGAAATTATTGCAACTGTTAATGAAGAATGTTTTGAATACATAAAAGCACCTTTA
TCAAGATGCACAGGTTATGATGTTATTACTCCATTTGATAGAGGAGAAGGTTACTTCCAA
GTTAACCCTAAAAAAGTTCTAGTCAAAATGCAAGAATTGTTAGACTTTAAATTTTAAATG
CAAGGAATTTTAGTTAAAAAAGATAGTAATGAAAGTTATGTGTTTTATGAAAATAAAATA
TATAAAGTATATGCAAAAGGTAATTTAAAAAAAGAACTAAAACCTAAAGTTGGAGATGTT
GTTGAATTTAGTATTTTAGAAGATGGATATGGTTATATTAAAGAAATTAAACCAAGAAAA
AATAGTCTAGATAGACCAAAAATTGCAAATGTTGACCAAGTTTTAATAGTTACTGCATTA
TATGAACCTTTATTTTCATCATTTTTATTAAATAAATATATTATGATGTTAGAAACGCTA
AAAATTAAACCTATTTTAATTTTTACTAAAGTTGATTTATTAAAAAAGAGTTCTTATTAT
CAAGAAGTTATGCATAAAATTAATTGGTATGAAAAAATGCATTATCAAGTTTTAATCATT
AATAATAAAGACAATTTAGAAAATAAAAACACAATAATTTTAAAATTAAAAGAACTTTTA
AAAAATAAAATTAGTGTTTTTACAGGACAAACTGGAGCTGGTAAATCCACTACTTTAAAT
AATTTTTTAGATATTAATAAACAAATTAAAACTAATGAAATTTCAAAAAAACTAAATAGA
GGAAAACATACTACAACTAGTATTCAACTTTATAATTTAGAAAATAATATTTTTATAGCT
GATACTCCAGGATTTTCAGCATTTGATTTAAATAATATTGATATTGAGCATATTTTATAT
TCTTGAGAAACGTTTATTCCTTTTTTAAACAAATGTAAATTTGTTGATTGTACACATACT
CATGAAACTAAATGTGTAGTAAAAAAAGCTGTGGCTGAGCACTTACTACCAACATTCATT
TATAATGATTATGTAAAAGTATATGAAGAATTAAAGAAAAATAGAAAGAATAAATATTAA
ATGGATAAATCTAAAATCAGAAATTTTAGTATTATTGCTCATATTGATCATGGTAAATCT
ACATTAGCAGACCGTATTTTAGAACTAACAAATACAGTTGAAAAAAGAGAAATGCAAGAT
CAATTATTAGATTCAATGGATATTGAAAGAGAAAGAGGAATTACAATTAAATTAAACTCA
GTTCAATTAAAATATCATTCAAAGGATGATAAAGATTATATTTTTAATTTAATTGATACT
CCAGGTCATGTTGATTTTACTTATGAAGTTTCAAGAAGTTTGGCTGCTTGTGAAGGTGCT
GTTTTAGTTGTTGATGCTTCTCAAGGAGTTGAAGCTCAGACTTTAGCTAATGTTTATTTA
GCAATTGATAGTAATTTAGAAATAATTCCAGTAATTAATAAAATTGATTTGCCTAGTGCT
GATGTTGATAAAGTTAAACAAGAAATTGAAGAAATTATAGGATTAGATTGTAGTAATGCT
CCTTTAATTTCAGCAAAGACTGGATTAAATGTTCAAGATGTTTTACAAGCAATAGTAGAT
AAAATACCACCACCAAATGATGCTATTGATAATGCACCTTTAAAAGCTTTAATTTTTGAT
TCTTATTATGATAAATATTTAGGTGTTGTTATGTCAATAAGACTAAAACAAGGGATGTTA
AAAGTTGGTGATAAAATCAAATTAATGTCTACTAATGCTGAATATGAAGTCACTTCTTTA
GGAATAAAAACTCCAAAAATTGTTAAAAAAGACTTTTTAGAAGCTGGTGAAGTTGGCTGA
GTTGCAGCTTCAATTAAAACTATTAAAGATGTTAATGTTGGAGATACTATTACAAGTGTT
TTAAATCCGGCTAAAGAACCACTTGATGGTTATAAAAAATTAAAACCAATGGTATATTGT
GGAATTTATCCAATTGATACTAATAAATATCAAGATTTTAAAGAAGCTTTAGAAAAAATT
GAATTATCTGATTCTTCTTTAGTTTATGAACCAGAAACTAGTCAAGCTTTAGGATTTGGT
TTTAGGTGTGGTTTTTTAGGATTATTACATATGGAAGTAATTCAAGAAAGACTAGAAAGA
GAATATAATCTTGAACTAATTGCAACTGCTCCAAGTGTAGTTTATAAAGTTCACTTAACA
AATAAACAAGTAATTGAATTAGACAATCCTGCATTATTACCTGAGGCTCAAAAAATTTCA
AAAATTGAAGAGCCATTTGTTGAAATTAAAATAGCAACTCCGAGCGAATATATTGGAAAC
TTAATGAATTTGTGTCAGAATAAGCTTGGTATTTATAAAAATATGGAAGTAATTGACAAT
AATAGACGAATTTTGATTTATCAAATGCCATTAGCTGAAATTATTTTTGACTTTTTTAAT
AAATTAAAATCTATTTCTAAAGGATATGCTTCTTTTGAATATGAACTTATTGGTTATAAA
GAGTCAAAATTAGTAAGAATGGATATTAAGTTAAATGGAGAAATGGTTGATGCATTTTCA
ATGATAGTTAATCAAAAATTTGCTTATCAAAGAGGAAGTGCTTTAACTTTAAAACTAAAA
GAATTAATTCCAAGACAAAACTTTGAAGTACCAATACAAGCGACAATTGGAAATAAAGTA
ATTTCAAGAGAAACTATAAAAGCTTATAGAAAAGATGTTACTTGAAAACTTCATGCTGCA
GATAAATCAAGAAGAAAGAAATTATTAGAAAAACAAAAAGAAGGTAAGAAAAAGATGAAA
GAAATTGGAACTGTAGAAGTTCCACAAGAAGCTTTTGTTGCAATTTTAAAAATAGATGAT
TAAATGCTAACTAAAAGACAAGTTAAAATTTTACAAACTATTGTTGAAGAATTTATTAAA
ACTAATCAACCAGTTGGATCAAAAAGAATTTTAGAACTATTAGATATTAAAATATCTTCA
GCAACAATTAGAAATGAATCAGCTATTTTAGAACATGAAGGTTATTTAGAAAAACAGCAC
ACTTCAAGTGGAAGAACACCTTCAACTAAAGGCTATAGATATTATGTTGATAATATTATG
AAACTAGATTCAGCTGATTATACTAGATTAAAAATTTATTTAAACCAGTTATTAGATTTA
AGAAAATATGATATTGATAAAACGATTAATTATGCTAGTGAAATTATTAGTGAATTAACT
AAAATGACAGCAGTTGTAATTAAAAAGCAAAATATAAAAAATATAAAGTTAAAAAAAATT
GAACTAATATTATTATCAGAATTTTTAGCAAGTGTTTTATTTATTTTTTCTGATGGTGAT
GTGCAAAATAAAATGTTTAATTTAAAAGATATTTCTTTATCTGATTTAAAAATTGCTATT
AAATTATTTTCAGATTTTTTAGTTGATGTTAAATTAGATGAAATAGATCAATATTTAAAT
GATTTAAAGCATCAATTATCTTTAAGTATTAAACAATATGACTATGTTTTAAACACATTT
ATAAATACTATTTTAGAATCAAAAAATGAACAAAAAGAAACTCATGGAATGAGATATATG
TTAGAAAATCCTGAGTTTAATGATACTAATAAATTAAAAAATGCAGTTAAATTAGTTGAA
CAATTATCTCCTTTTGATTGATTTAATATTGCTTATGAATCTAATAAAAATATGAATAAA
ATAGCAATTAAAATTGGTAATGAAATCGACCAAATAAATGATGATATTTCAATGATTGCT
ACAGAATTAAAAATTGGTAATTCTTCTACTGTTTTAACTTTAGTAGGTCCAAAAAGAGTA
GATTACAACCAAGTAAACCAGTTAATGAACTTAATTATTGAAATTATTAATGCAAAGGAG
AATTAAATGTCAAATAAATATAAAGACACATTATTAATTGGTCAAACTAATTTTGATATG
CGTGCAAATTTAGCTCAAAAAGAGCCTAAAATTGAACAATTTTGACTAGATAATAAAATT
TATAATAAAAAAATGAAATTAAATGAAAACAAAAAAGTTTTTATTTTACATGATGGACCA
CCTTATGCAAATGGAGATTTGCATATTGGTCATGCTTTAAATAAAACTTTAAAAGATTTC
ATTGTTAGATATAGAAATGCAGCTGGGTATTATTCTCCTTTTATTATGGGTTGAGATACT
CATGGTTTACCTATTGAAAGTGCTGTTACTAAAATGGGTGTTGATCGTAAATCTATGAGC
AGTGTTGCTTTTAGAGAACTTTGTTATAAATATGCTTTAGGACAAATCCAAAATCAAGCT
GATCAATTTAACCGTTTAGGAATGTTTACTGATTATGATGTTAAGTATGTAACTTTAACT
CATGATTTTGAAATGTCTGAGCTAAGATTATATGAAAAAATGTATCAAAAAGGATTGATT
TATAAAGATTTAAAACCTATTTATTGATCACCATCAAGTGAAACTGCCTTAGCTGATTCT
GAAATTATTTATAAAGATGTAACTTCTCCTTCAATTTATGTAGGTTGTGATGTTGTTAAT
AGTGATGAATTTAAAAATACTCAATTAGTTATTTGAACAACTACTCCTTGAACTTTACCA
TTAAACCAATTAATTGCTATTGGAGAAAAAATTAAATATAGTTTAGTTCAAGTAGAAAAT
CTTGATAAACAATTTATTTTAGCTTCTGATTTAGTAAATCAAGTAAGTAAAATTATTGGT
TGAGAAAATGTTAAAGTAGTTAAAGAATTAGATGCAAATCAATTAGTTGGATTAAATTAT
GTTCACCCTTTATATGATTCAAAAATTAATAAAATAGTTTTAGGGCATCATGTTACAAGT
GAGTCTGGATCAGGTTTAGTTCATATTGCTTCAGGATTTGGTGAAGATGACTTTTTAATT
GCAAAACAAAATAATGTAAAACCATTTGCTCCACTTGATGATCAAGGAAAATTTACAAAT
GAAATTGGTGATGTAGATCCAGAAATTGTTGGTATGTTTTATGATGATACTAATAAAATA
ATTACTAAAAGATTAGAAAATAATCATAAATTATTAAAACTAAACTTTTTAACTCATTCA
TATCCACATGACTGAAGAACTAAAAAACCAATAATTTATAGATGTACTTTACAATGATTT
GTTAACTTAGCTCCAGTTAAAGATGAAATTTTAAAAAATGTTGATCAAATTGATACTCAT
CCAAAATGAGCTAAAAAACGTTTATATCAAGTTTTAGACGAAAGACTTGATTGAACTATT
TCTCGTCAAAGATTATGAGGAGTTCCAATTATTGCTTTTTATGATCAAAATAATAATTTA
GTTTTAAACAATGAAATTTTAAACTATGCAATTAATAAAATTGAAAAAGTTGGAACTAAT
GCTTGATTTAGTTTAGATGCTGATGAATTTTTACCAGATGAATATAAAAACAAATCATTA
AGAAAAGAAAGAGACACTTTAGATGTTTGATTTGATTCAGGAAGTAGTTCAATTGCTTTA
AGTGAAAAATATCCTAAGTTACAAGCACCTTATGATATTTATTTAGAAGGAAATGACCAA
TATCGTGGTTGATTTAATGCTTCAATGATTAATTCAACTATTTATGCAAACAAATCTCCT
TATAGACAATTAGTATCACATGGTATGACTACTGATGAAAAAGGAAATAAAATGTCTAAA
TCACTTGGTAATGGTGTTGATCCAATTGAATTTTCAAATGAACTTGGTGCTGATATTTTA
AGATTATGAGTAGCTTCAACTGACTTTACTGATGATCAAAAAATTGGAAAAGAAATTATT
AAACAAATTGGTGAAGCATATAGAAAAATTAGAAATACAATGCGTTTTATTTTAGCTAAT
TTAAATGATTTTAATCCTAAAACTGATTATCAAGCTAAATTAAGTGAAGTTGATATGTAT
AGTTTAGCTAACTTAACTGCTTTTAAAAATAGAGCTTTACAAGCATATGAAGAATTAAAC
TTCAATTTAGTTTATACAACAACTATGAATTATGTTACTAAGAATTTATCTGCTTTTTAT
TTAGATTTTATTAAAGATATTTTATACATTAATAGTAAAAACGATCTAAGAAGAAGACAA
GTTCAAACTGTTTTATATGAACAATTGTATTGCTTGATTGATATTTTAAGACCAATTTTA
GTTCATACTGTTGAAGAGGTTTATCAAAATTTAAACGACACTAAACTTGAGTCAGTTCAC
TTATTAGATAATAGAGAACAAAACTTTGTTTATGATAAAGAATTTGTTGACAAATGAGAT
AAAGTAATGGTTTTAAGAGATGATGTTAATAAAGCTTTAGAAATTAGTAGAGAAAGTAAA
ACAATTAATAAAGGATTTGAAGCTGTTGTTTACATTAAATTAGATAAAGAATATGAAAAA
TTAAAAGATATTAAAGATTTAAGTCAAATCTTTATTGTTAATAGTATTAATTTTGTAGAT
GATATTGATGATAGTTTTGTTAGAACAAATATTTCATCAATTAAAGTTGTACAAAAACAA
GGATTAAAATGCCAAAGATGTTGACAAATCTTTGATAATTTAATTGATGATGAAATTTGT
AATCATTGTAATAATGTAGTTAAATCATTATAGATGAAAATCGATGAAAAAGAATTAATA
TCTAAATATTTTGATCAAGCATTAAATGAAACAATGAAAGTTGTATCTATTCCTTCTTTT
TTAACTACTCCAACAAAAGATGCTCCCTATGGAAAAGGTTGTAAAGAAGTATTAGATTAT
GTAATTGATCTAGCTAATAATTTAGGTTTTCAAACTTATAAAGATATTAATAATAAGTAT
GGGTTTGTTGATTATGGAACTGGTGAAAAATTATTTGTAATTTTAGCTCATTTAGATGTA
GTTCCACCAGGAAATATTGAACAATGAGTTACTGATCCTTTTACACCAATTATTAAAGAT
AATAAACTAATCGGAAGAGGTACTTTTGATGATAAAGGTCCTGCTATGATGAATTTATTT
GCTTTAAAATATTTAAAAGATCATAATTATATATCTTCAAAATACAAAATCAGACTAATT
TTTGGATTAACTGAAGAAACTACATGAGATTCAATTAATACTTATATTAATGATCATGGG
GTTGCTGATTTAGGATATACTCCAGATGGTGAATTTCCCGTTGTTTATGCTGAAAAATGA
ATTGCTGATTTAGATATTGTTTCTAATGAACAAACTGATATACAAATTGGTGGTGGAGCT
GCTTATAATGTGATTTGTGATACTGTTTGATATAAAGGACCAAAAATCAAAGAAATACAA
GAATATTTAAACAAAAATAGTATAACAACTAAAATTGAAGATGATAAATTAGTTGTTCAA
GGAAAAGCTGGACATGGTAGTTTACCTTGATATGGAATTAATGCGGCAACTTGATTAGCT
AAAAGTATGTATGAAAATGATGTTCATCATAAAATTACAGATTATTTAGCTAAAGATGTG
CATTTGGACTTTAATCTAAAAAATGTTTTTGGTGATATTTCTGATGAGACTGGTGAACTT
ACTCAAAATGTGGGAATTATTCAAATTAAAAATAAAGATTCTAAGATCGGTTTAAATTTT
AGAATCCCTGTATTCACTAATCCAAATCAAATTTTTATTCCAACATTAACTAAATATTTA
GAAAAAATTAATTTATCTTTAGAAGTTAAAAATATTGATAATAGTTTATATGTTCATCAA
GATTCTGATCTAATTAAAAAAATTATGAAAGTTTATCAAGAAGTGACTCAAGATTATAAA
GCAAAACCTATAGCTATTGGTGGTGGAACTTATGCTAAAGCTATGCCTAATGTTGTAGCT
TTTGGTGCAGAATTTGATATTGAAAACTCAACAATGCATGCTTATAATGAGTATGTTAAA
ATTGATGATCTAAAAAAAATGTTAGAAATTTATACTAAAGCCATTGTTTTATTAACTGAA
TAAATGAGTAAAAAAGTTAGCATTATTTTAATAGCAGGCGGAAGTGCTAGTGGTAAAACA
ACTATTGCTAGTAAAATAGCTAATGAGATTTTAAAAGATAAATCTGTAGAGCATATTTCA
ATGGATAACTATTATAAAGATTTTACTAACTTATCTTTAGAACAAAGAAACACAATTAAT
TTTGATCATCCAAATTCAATAGATATCGAACTTTTACTTAAAGATCTAAAGCAACTTTTA
AAAAGACATGATATTTTTGTTCCGACTTATGATTTTACAAAACATATTAGAACAAACAAA
GAAAAACTAATTAAAGCTAGTGATGTTATTATAGTTGATGGAATATTTTCTTTACATTTT
GAAAAATTGCGTGAACTTGGAGATATTAAAATCTTTGTTAAAACGCCTGATGACTTAAGA
TTTATTAGAAGATTAATTAGAGATATAAATGAACGTAATAGAACAGTTGAAAGTGTAATT
GATCAATATTTAACAGATGTAAAACCAATGCATGATTTATTTATAGAACAAACTATTGAT
TATGCTGATATTATAATTCCTTTTAAAAAAGGAAATGATGTAGCTATTAATATAGTTGCT
TCTAAAATAAAAGATTTATTAAATTAAATGATATTAAAAAATGCCAAAATTGTTTTAGAA
GATAAAATTATTAATAATGGTTATTTAATTATTAAAGATAAAAAAATAGTTGAAATTGGA
TCTGATTATAAAAAAAAGAATGGAATTGATTTAAATAATCAGTGATTATTACCAGGATTT
ATTGATTGTCATGTTCATGGTGGGTATGGAGTTGATTTTGAAACTGGAAATAAAAATAGA
TTTAAACATTTTGCAGATAACATAATAAAAGAAGGGGTTACTAGATATATTCAAACAAGT
GTAACTAATAGTGTTAAAAAAAACAACCAAATATATAAAGAATTTGGAGAGTTTATAAAC
TTAAATAATGGTAAAGCTAAATGTCTAGGAGCTCATTTAGAAGGACCTTTTATTTCTAAA
TTTAAAAAAGGTGCTCATCAAGAAAACTTATTATTAAATCCAGATATTGAATTAACTAAA
AAATGAAATAAATTATCTAATAATAGTTTAAAAATAGTTACTTATGCTAGTGAATTAGAT
AATGGAACTTATACTCAGTTTTTAATTAATAATCAAATTATTCCAAGCATTGGTCATTCT
AATTTAAAAGCAAATCAATTTGAACAACCTTATTTATTAGGTGTTAGACATGTTACTCAT
TTATTTAATGGAATGAGTGGAGTTGATCAACACAATCCTGGTTTAGTTGTTGCTAGTTTT
AATCATAAAGATGTTTTATGTGAAATTATAAGTGATGGAATTCATTTAGATAAAGAAGTT
TTAAAAATGATTTACAATCTTAAAACAGCAGATAATTTATGTATTATCACTGATTCTATG
AATGCTAAAGGTTTAAAAGATGGTGAATATAAATTAGGTAATTTAGAAGTTTATAAAAAA
GGTATAGAAATTAGATTAAAAAATAATAATGCTTTAGCTGGAGCTGGATCAACTTATGAT
TATAATGTTAGAGTTTTTCAAAAAACATGTGATATTAAAATGACTGATTTAATTAAAATG
ACTTCTATTAATATAGCAAAACAATTAAATATTTTTGATAAAACTGGAAGTATAGAAGTG
AATAAGTTAGCTGATTTAGTAGTTTTAGATGATAATTTATATGTAAATAAAGTACTAGTT
GAAGGAAAAATTGTTTTTAAAAATACTAAAAATAAAAAATTATAAATGTCAAGTAATAAA
ATATTAGATCGCGATCTTGATCAGTTAAGAGAACTTATAGAAGAAATGATCAAAGAAACT
AAATTACAATATGCACAAAGTTGTCTTGTAATTAAAGAAAAAAATAGATTAAGTGAAGCT
CAAAAAGTAATTGAACATGACAAGCTTATCAATGATATGCAAAATAAATTTACTTCAATG
GCTTTATGAAAAATTTCAAAACAAAAACTAGTAGCAAAAGATCTAAGACTCGCAATTGGA
GGAATTTTAATTACTAGAGAAATTGAAAGAATTGCTGATTATTCTAAAGCAATTTCTAAG
TTTTTTATCTTTTATAAACCTAATGAAAAACACCTTTTAATGATTAGTGAACTATATCAA
CTAGTGGTTGAAATGTTAGATATTTTTTCAGATGTCTTTGGTAATTTAGAAATTGATAAA
GAACAACAAGTTTTAAGTTTAGAAGAAAAAATTAATGAAAAATTTAGATCTTTTTATGAT
TTATTAATTGATGATATTAGACAAAAAACAACAAAAGCTGAAGCTGAAGAAATTGCTGCT
GTTTTAAAACAACTATTTAATTTAGAAAGAGCTGGAGATCATTTATTAAACGTTCAACAA
ATTATTAATTTTGTAAAAACAAGCAAGTTTATAGAAAAAACTGAAAAAATTAAATAAATG
GTATATATAACAAATGAAAAAATTAATGAAATCATTTCACAAGCTAGTATTGTTGATATA
ATTTCTTCTTATTTACACCTAATTAAAAAAGGTAATAATTACTTAGCTATTTGCCCTTTT
CATAATGATTCAAACCCATCATTAACGATTTCACCACAAAAAAGAATTTATACTTGTTTT
AGTTGCAAAGCCACTGGAAATGTTATTAATTTTATAAAAGATTATGAGCATGTTGATTTT
TTAACAGCTTTAAAAACAGTGTGTGAAAAATCTAATATACAACTTGATGAATTAAAAGAT
TTTCATCAGCCTATAAAAGATTTAGAATCTGAAATAATTTTGAAATTAAATTCTGAAGCA
AATGATATTTTTAAAACTACTTTATTTTCTAATTTAGGATCTAATGCTTTAGAATATTTA
AAATCAAGAAATATTAGTATTGAAGAAATTAAGAAATTTGAAATTGGATTTGCTAGTGAT
AAAACAAATTTAGTTCAAAAACTATTAGATAAAAATTATAATAGCTTAGATATTGAAAAA
GCTAATTTAGGAATTATTACTAATAGTTATAATAAAGATTATTTTATAAATAGAATTATT
TTTCCAATTAAAGATGAAAACAATCATATTATTGGATTTAGTGGTCGAAGTTATACTAAA
GATAATGAACCTAAATATTTAAATACCAAAGAAAATAAAGTTTTTAAAAAATCTCATTTA
GCTTATAATATAGCTAGTGCATTAAAAATTAGTAAATCTTTAAAACAAATAATTGTTTTA
GAAGGTTTTATGGATGTTATTAGTTTAAGTAGAATCGATATTAATAATACTATTGCTTTA
ATGGGTACTAGTTTATCTAATTATCATCTTGAACTATTTAAAAAACACAATTTAGAAGTT
TTACTTTTTTTAGATGGTGATGATCCTGGAGTTCAAGCAAATATTAAAATTAGTCATCAA
TTATTAAAACAACAAATTAATGTAAAAATTATTGATAATCAAACTAGTTATGACCCTGAT
GAATTAATTAATAATGATCTTGAATATCTTAAACAAATTATTAATAAACCTATTCATCCT
ATTAATTGTTTAATAGAAAAAAAATGATTAAAAACTGATATTAATGATCCTAATCAAATT
GAAGATTTTATTAAAAATGTTTTGAGTTTTATAGTTGATCTTAATAATAATATATTAATT
GAAAATACTATTAAAAAACTATGTGAATTAACTAAAATTTCAGAACAAACTATTAAAAAA
ACTTTAGATGAATTAAAAACTAAACTAAATAAACAACAATTTAATAAAAATATTATTAAA
AAACCTTACACTACTAATAAACCTATTAGTAAAAAAAATCCAGTTGATTTTATTAAAAAA
GAATATATTAATGCTGAACAAAGAATTTTTGTTTCACTATTAATAAGTAATCAATTTTTA
GATAAAATCGCAGCTAATGTTGAAAAGATGATTCATCCAGACATTAAATATGCAACAATT
AATCTAATTAATTTATATAATAAAAAAATTTATCAAGGAAATGATATTAATAAAGCATTT
GAACTACTTAAAGAGTATAATCTTACAGGCTTTGATAAAAAACAAGAAGAAATTATCAAT
AATTCTTTAATAACACAAATAACAATTAAAGAATCTGAAATTGATGATGCTTTTAATAAA
TTAGACTTATATCATAAACATGCAGAAGTTTTAAATTTAAAAAAAATGCTTGTTGAAAGC
AAAAATAAAACAGAGAGAATTCAAATCTGAAATGGAATTGATACTCTGAAAAATAAAAAG
AAAAAGAGGTAAATGGCTAAATTTAATAATAAATCAGAATTAAAAAAGATTGCTTCGTTT
AATGATTTTTTAGATTATACAGTTTCATTTGCAAAAAAGAATAATAATAAAGTTTCATCT
GAAGAAATATTAGAAGTTTTTGCTAATATTTTTCCAAATGCTTCAGATAATGAATCTGAA
AAGTTATTAGATGTTTTACAAAATAAAGGTGTAATTTTTTCAGATCTATTAGATGATCTT
GTAGTAGAAGAAATAGAACAACACGAAGAAGAAATTGAAGAAGTCAATTTAGATGAACTT
GAAGAATTAGAAAATTTAGAAGATCTAGAAGATTTAGATTTTGAATTAGATAATACTTCA
ACTAGTTTAGGTGATGATTTTGATGTACATATTAATGATGATCTAGATGAATTTAAACAA
GCAAAAAGCGCAGCTCTTAGAGGAAGAAAATCTGCTAAATCTTCAAATTATATGAAATAT
CGCGTTGGTGGTATTAGTAATGAAACTAAAATTCAAGACATTATTAAAACATATTTTTAT
AAAATAGGTCAAGCTCCTATTTTAACAAAAGATCAAGAAATAATGTATGCTAAAATGGCA
GTTAGTGATGATCCTGAAGATGTTAAAGAAGGTAGAAATAAATTAATTGAATCAAACTTA
AAACTAGTTATTTCTGTTGCTAGAAAACATTTAAATCGTGGATTAGATTTTGCAGATTTA
ATTGAAGAAGGAAATATTGGTTTAATGAAAGCTGTTGATAAATTTGAATATGAAAAAGGA
TTTAAATTTTCAACTTATGCTACTTGATGAATTCGTCAAGCAATAACAAGAGCTATTGCT
GATCAAGCAAGAACTATTAGAATTCCAGTACATATGGTTGAAACAATCAACAAGCTAGCA
AGAGTTGAACGTCAATTAACTCAAGAATTAGGAAGAGAACCTAATGCTGAAGAAATTGCT
AATAGAGTTGGTGAGGGTATAACTTCTGATAAAGTTATTGAAATTAAAAAACTTTCAATT
GAACCAGTAAGTTTAGAAAAACCTTTTGGTGATGAAGATGATACTCATTTTGGAGATTTT
GTTGAAGATAAAGATATGGTTTCTCCAAGTGAATACACTGAAAAAGAAATTCTAAAAGAA
GTTATGGATAAAGTTTTTGAAGATATGCCACCAAGAGAAGAAAAAGTTATTAGAATGAGA
TATGGAATTGTTCCAACAAGATTAAGAACTTTATTAAGACTTGCTCAAGAATGCAATGAT
ACAAATGCTAAAGAATTAAAACAAGCAATTGAAGAATTAGATATTCATTTAGATACACCA
ATTGAAAAAGTTAGAAAATTTAATAATGAAATAATTAATAATAATCTAGCAAAATATGAT
TCAGCAAGAACTTTAGAAGAAGTTGGAAAAGAATTAAATGTTACTAGAGAAAGAATCAGA
CAAATTGAAGCAAAAACTATTAGAAAATTAAAACAACCATCACCAAATAATAAATCTGGA
AAAACATTAAAAGAATTTTATAAAGGATATTAAATGAATAAATTTAAATCTGGATTTGTA
AGTATTATTGGTAGACCAAACGTTGGAAAATCAACTTTACTAAATAAACTTATTGGAGAA
AAAATTTCAATAGTTACAAATAAACCACAAACTACAAGAAATAATATTAGAGGAATTTTA
ACTAAAAAAGATCAATATCAAATTGTTTTTATTGACACACCAGGAGTTCATACTACAAAA
AAACAATTAGATAAAGTTTTAAATACAAGTGCTTTAAAATCAACAAAAGATGTTGATGTG
ATTTTATTTTTAGCTCCAAGTGATGAAGCTATTGGAAAAAATGATTTATTTTTATTAAAG
CAAATTCAAAACTTAGATGTTTTTAAAATTTTAGTAATAACTAAAGCTGATAATGTTACA
AAAGAGCAATTAATTTTAAAAGCAAACCAATGAAGTGCTTATCAAGACCAATTTGATGAA
ATTATTATTACAAGTTCATTAACCAATTTAAATATTGAAAAATTATTAGAATTAATTGTA
AATAATTTATCAGATAATGATTATCAATTTTATGATGATGATATTTTAACTGATCAATCA
GATCGCTTTATGATAAAAGAAATTATTAGAGAAAATATTTTATTAAAAACAGGTCAAGAA
GTGCCTCATAGTGTTGCAGTTTTAGTAGAACATTTAGAACAAAATGAAACTGAAATGAAC
ATTAGTGCAGCTATTATTGTTGAAAGACAGTCACAAAAATCAATAATAATTGGTAAAAAA
GGAGTAAAAATATCAGATATTAGATATAAATCTAAAAAGCAAATTCAAGCATTATTTAAA
AGACACATTAATTTAGAACTATTTGTAAAAGTTCAAGAAAATTGAAGAAATTCACCTAGT
TTAATTAAAAAAATGGGTTATAACAAGGATCAATATTAAATGGAAAATAAAATTAAAGTT
GTGTTTTGTGGAACTCCAAAAATTGGAGCTGATGTTTTAAAAGCTTTAATTGAAATGAAT
GAAGTTGAAGTTATTTTAGTAATTAGTCAACCAGATAAACCGATTGGTAGAAAAAAAGAA
ATAGTTTATACACCAGTTAAAAAACTAGCTTTAGAAAATAATTTAAAAGTTGTTCAGCCA
AATAAAATAGGTGATATTTATGATGAATTAGCTAAATTAGAGTTTGATTTTTTAATTACT
TGTGCTTTTGGTCAGTTTATTCCAACTAAAATTTTAAAATTAGCAAAAACTGATTCAATT
AATTTTCACGGTAGTTTATTACCAAAATTAAGAGGAGGAGCTCCTATTCAATATGCTATT
AAAAATGGAGATAAAAAAACTGGTATTACAATTATGCAAATGGTTAAGCAAATGGATGCT
GGTGATTATTATGTTCAAGAAAGTATTGATATTTTAGATAGTGATGATTCTGGTAGTTTG
TTTGAAAAAATGGGTCAATTAGCTTATAGTATGTGCAAAAAATATTTAGTTGATATTTAT
AATCATAAGTTTGAGTTAATTAAACAAAATGAAAATCAAGTTACTTTTTGTAAAAATATT
TCTAGTGAAGAAGAAAAAATTAACTGAAATAATACTAGTTTAGATATTTTTAATTTAATT
AGATCACTATCACCAAGTCCTATTTCATATACAACTATTAATAGTCAAAGATATAAAATT
AAAAGTTCTAAAATAATTAATTTAGATAATCAAAATAAAAATGTTGCTCCTGGAACTATT
ATTGATATTAATAAACAAGGAATAGTTGTTAAAACTTTAGATAGTAGTTTATTAATTTTA
GAAATTCAAAAAGAAGGTAAAAAAATAATTTTAGCTTCTAATTATTATTTAAATAAATTA
AGTGATTTAAAAATAAACGACAAGTTTGACTAAATGAAATTTGTCGATTCTGCTGATTTA
ATTATTAAGGCTGGAAAAGGTGGAGATGGAGCAGTTAGTTTTTTACATGCTTTATTTGTT
CCTAATGGTGGTTCTAATGGTGGTGATGGTGGTGACGGTGGATCTGTTTATTTTCAAGGA
GATGAAGGTAAACACTCGCTATTAGATCTAAAATTGCAAAAAAAATATAGTGCTCAAGAT
GGTTTTAAAGGCGATATTAAAAATATGCACGGTGCTAATGGTGAAGATAAAATCATTAAA
GTGCCTGTAGGAACTATTTTATATGATAAAAAAACTAATACTATATTAGCTGATATTAAT
GAAAATAATAAATTAGTTTTAATTGCCAAAGGTGGAAAGGGTGGAAAAGGAAATGCAAGA
TTTGCAAATTCAAGAAACAAAGCCCCAACTATTTTTGAAGCCGGAGAACTAGGTCAAGAA
TTTGAAATTAGAGCTGAATTAAAAGTATTAGCTGATGTTGGATTTGTTGGTTTACCAAAT
GCTGGAAAATCAACTTTATTAAGAGCAGTTTCTAATTCAAAACCTGTTGTTGCAGATTAT
CCATTTACTACAATTAATCCACAACTTGGAGTTGCTAGAACTAAAAATAATGATACTTTT
ATAGTAGCTGATTTACCTGGATTAATTCAAGGAGCTAGTTTAGGAAAAGGTCTTGGTCAT
CAATTTTTAAAACATATTGAAAGATGTTTAGTAATTTGTCATATAATTGATGCTTCTGGA
AATTTTGGTTCAGAAGATATTATTAAAAATTATGAATTAATTAGAAATGAATTAAAAACT
TATAATTTAAATTTAGAAAAAAGAGCTGAAATTATTGTTTTTAATAAAATGGACTTAGAT
GAAGCTCAGTTAAATTTATTAGATGAAAAAATAATAAATTATTTTAAAAATAAAAAGGTT
GTACAAATTTCAGGTTTAAAAAAAGAAAATATAGATCAATTATTATTTATGATTTATGAA
GAATTAAAAATCGCAAAAAAACAACCTTTATGAGAATTAGATAAAAATAATGATCAAGAT
GAAATGGCAATTTATAAATTTGAAGAACAAAAAGAAGATATTCAAGTTTATAACAAAGGT
AATAATCGTTGAGAGATTGCTGGAGAAACAATTTTTAAAATTTATCAAAAATTTCCAATA
TGAACTGAAGATAACTTGTTAATGTTTAATGAAAAATTAAAAGAAACTGGTGTTTATGAA
ACATTAGTTAAAAAAGGCATTAAAAAAGGTGATTTTGTAAAAGTTTTTGATTATGAATTG
GAGTGAACAGATTAAATGAGTTCAAAAGCAACAAAAACTGTTAAATCAAAATTTGATATT
ATAAATAATCAATTACGTGATGATTTAATAGATTTTAGATCAGGAGACACTATTAGAGTT
GATGTAAAAATTAAAGAAGAAGATAAATTCCGTATTCAATCTTTTGAAGGATTAGTTATT
AAAACTCAAGGATCAGGAATTACTTATTCTGTAGTTGTTAGAAAAATGTCAAATGGTGTA
TTTGTTGAAAGAGCTTTTCCTTTACACTCACCAATTATTGACTCAGTTACTTTAATTAAA
CGTGGTAAAGTTAGAAGATCTCGTATTTACTACATTAGAAAACTTTCTGGTAAAGCTGCT
AGAATTAAAGAAATTATGCCAACAAAACAAGCTAAAGAAATCAAATAAATGAAAAAGAAA
ATTGTAGCAATTGTTGGAAAACCAAATGTTGGTAAATCAAGTTTATTTAATAGAATTATT
AAAGAAAAAAAATCTATAGTTGATAATAAACCAGGAGTTACAAGAGATAGAATCTATAGT
AATGCTGAGTGATTAACTAGAGAATTTATTTTAATTGACACTGGTGGAATAAGTGTTGAT
CAACAATTGTTTTCAAATGAAATTCAAATACAAACTCAAATTGCAATAGAACAAGCTGAT
GTTATTATTTTTGTTGTTGATTTTTTAAACAGATTAGATAAAGATGACAAAATGATTGCT
AAAATTTTACACAAATCTAAAAAACCAGTAATTTTAGCAATTAATAAATATGATAAAAAA
ACTATTGATGAACATAATTATGAATTTATGAATTTAGGATTTAGTGATTTATATTTTATT
TCTTCAACTCATGGAATTGGAATTGGAGATTTATTAGATAAAGTAATTTCTTATATTTCT
AAAAATGATGTAGAGTTAAAAGATGATTCAACTAAAATATCAATTATTGGAAAACCAAAT
GTTGGTAAATCAAGTTTAGTAAATTCTTTAGTTAATGAAAATAGAATGATAGTTAGTGAA
ATTGAAGGAACTACTTTAGATGCTGTTGACATTAGTTTTTCTTATAATAAAAAGAAATAT
ATAGTAATTGATACAGCAGGAATTAGAAAAAAATCAAAATTAGGTCAAACTGTTGAAAAA
TATAGTTATTTAAGATCATTATCTGCAATTGCTAATAGTGATATTGTCTTATTAATGATT
GATGCAACAAAACCAATAACAGATCAAGATACTAATATTGGTGGATTAATTTATGATGAA
AAAAAACCTGTAATTATTGTTGTAAATAAGTGAGATCTAATTAAAAATAAACAAGAACAA
ATTCTAAAAAAAGAAGAAGAAATTAGAGCATATTTTAAATATCTTTCTTATGCAAAAATC
ATTTTTATTTCAGCACTTGATAAAACTAGAGTTACTAAAATTTTAGATTTAATTGATGAA
ATTAAACAAAGCTTATTAGTTAAAGTTAAAACATATGTATTAAATGAAGTTTTAAATAAA
GCTCAATTAATTAATCCAGCTCCTGAATTTAACGGAAATAGATTAAAGATTTATTATGCT
AGTCAAGTTCAAGCTTATATTCCAACATTTGTTTTATTTTGTAATAACCCAAATTATTTA
CACTTTTCATATAAAAGATTTTTAGAAAATCAAATTAGATTTAGTTTTGGATTTGATAGT
ATTCCTATTAATTTAATTTTTAGAGAAAGAAAATAAATGAAACACTGACAAGAATTAACA
ATTGACCAATTTTCAGGACCAATTGAGTTATTGTGATTAATGATTAAAGAAAAAAAACTT
GATATTGTTGAATTAAGTTTATTAGAGATTGTTGATCAATATTTAGCATATATTAAACAA
AACCAACAACTAGATATAGAAATAGCTAGTGAATATTTAATTATTGCTTCACAACTAATT
GAACTAAAATCTCGATATTTATTATTTAAAGACCAACAAGATGAACAAGTTGATCAAATT
GATTATGATGATTTAGTTTATCAAATTAGTCAATATAATCAAATAAAAGAGATCTCTGAT
CAATTGTTTAATGCTCAAGAAGTTTATTTACAAACCTTTTCTAAAAAAAGATCAAAACAA
GCATTTAAAAAAGATTTAATTTTTAAAAACCCTGAACCTTTAATTGATTTAAATGATCTA
GATTTAGATAAACTAACAGAAATTTTTTATAATGTAATTACTAATTCAAAATCACTTAAT
TATCAGACTGATTTTGAATTAGAAACTGAAATTTATCAAACTTTAACTACTCCAAGTTTA
TCTGTTCATGAAGTAATTTTAGATGTAGTTAATAAAGTTACTTCAAACAAATTAAAAGAA
TGAAAACTTGAAGAATTACTAGATATTTTAGAGTTTAATCTAAAAAACTTTATTGTTATT
TTTTTAGCAATTTTAGATTTAGTTAGATATCAAATTTTAGAAATTGATACTAGAGGTAAA
GATATTTATGTTTGTTTAAGAAAAGAAGTAATTGAAAATGAAAACTTAATTACTCAACAA
TTAGAGGTGATTGCAAATGAAACTACAATATAGATGAAAACAGGTATTTTATTAACTTTA
TGCTATGATGGAAGTAATTATCATGGCTGAATTAATCAAACTAATTCTATAAGCATTCAA
ACTGTTTTAAATAAAGCTATTAAAAAAGTAATTAAAACTAGTGAATTTAAAACAATTGGA
GCTAGTAAAACTGATGCTAATGTTCATGCTTTAGATCAAAAAGTCTTATTGATAATTTAT
TTTACTCCAATTTTAGAAAAATTTATTAATGCTATAAATAAAGCTTTGCCTGAAGATATT
AGAATTTTAAATGCCAAATTTGTTGATCCTAATTTTAATATAAGAGAAGTTGATTATAAA
ATTTATAATTATTATATTAATGATTATAAATTTGATATTTTTACTAATCGGTATGAATAT
TTTTGAAAACACTCAAAAATAGATATTTTAAAATTGCAAGAAATTTTTAATCTTTTTATT
GGTGAACATGAATTTAAATTATTTTCTGGTTTAAAAGAAAATGAGTGAGATAATTATCAA
ACAAAAAGAATTATTGATGATATTAAAGTATTAAGAATTAATGATAAAGTTGTTATTCAA
TTTAAAGCAACAGGTTTTATTAGGTATCAAATAAGAATTATTACTGCAAATTGTTTAAAT
GCTTATTTAAATTATAAAGTTAATATTAATACATTAACTGAAATGTTACAAGGCATTGGT
AAAAAGACACCTTTTATTATTAAAGCAAAAGGTTTAGTTTTACAAGAAATTAAATTTAAA
TAAATGAAATCAAGATTAGAAATTAAATACAAAGATCAAATTGTTCCTGAATTATTTAAA
GAACTAAATTACAAATCAATAATGCAAGTTCCAAAAATCCAAAAAATTGTAATTAATATG
GGAATAGGAGATGCTACAACAGATCCTAAAAAATTAGATGCAGCTATATCTGAATTAGAA
AAATTGTCTGGACAAAAACCAATTGTTACAAAAGCTAAAAAATCATTAGCAGTATTTAAG
TTAAGAGAAGGTATGGCAATTGGTGCTAAAGTTACTTTAAGAGGTAAAAAAATGTATGAC
TTTTTAGATAAGTTAATTAATGTTGCTTTACCAAGAGTACGTGACTTTAGAGGGGTTTCA
AAAACTTCATTTGATGGATTTGGAAATTTTACAACTGGAATTAAAGAACAAATTATTTTT
CCAGAAGTAGATTATGATAAAGTTATTAGATTACGTGGTATGGATATTACTATTGTAACT
TCTGCTAAAACAAATAAAGAAGCATTTGCATTACTACAAAAAATAGGAATGCCATTTGAA
AAATAGATGTTACAACCAAAAAGAACAAAATATCGTAAACCTCATAGAGTTAGTTATGAA
GGAAAAGCTAAAGGAGCTAAAGAAATTAACTTTGGTGAATTTGGTTTAATGGCTTTAGAT
GGTGCTTGAATTGATAATCATCAAATAGAAGCTGCGCGTATTGCTATGACACGTTATATG
AAGCGTGATGGAAAAATTTGAATGAGAATTTTCCCACATATGGCAATGACTAAAAAACCT
GCTGAAGTTCGTATGGGTTCAGGAAAAGGAAATCCTGAAAAATGAGTAGCAGTAGTTAAA
AAAGGAACAATTATGTTTGAAGTTGCTCAAGTAAATGAGCAAGTAGCTAGAGAAGCTTTA
AGACTAGCAATGCACAAATTACCAATTCGTTGCAAATTTGTTAAAAGAGGTGAAAATTAA
ATGAAATTACAAGTTTTAGACACTAAAGGTAATGAAATTAAAGAAATTGCCTTAAATGAT
TATGTGTGGGGAATTGAACCTCATCAACAAGCTATTTATGATACTGTAATAAGTCAACAA
GCTGCTTTAAGACAAGGAACTAAAAAAGTTAAAACCCGTGCTGAAGTATCTGGGGGAGGA
CGTAAACCTTGAAAACAAAAAGGAACAGGTCGTGCTCGTCAAGGATCGATTAGAGCTCCA
CAATGAAAAGGTGGAGGAGTTACATTTGGACCAACACCAGATATTAACTATAAAAAATCT
GTTAATAAAAAAGTAAGAGCTTTAGCTTTTAGATCAGTTTTATCTTTAAAAGTTAAAGAA
AATAATCTTGTAATCGTTGACAAATTTGATTTTGCTAAACCATCAACAAAAGAAATGGTT
GTAGTAATGAAAAATTTAAAAATTGATGATCAAAAAACATTAATTGTTACAAAAGAAAAA
GAAGAATTAGTAGTTAAATCTTCAAATAATATTACTGGAGTTAAAACAATTTCTGCTAAC
CAACTAAATGTATTTGATTTATTAAATGCTACTAAATTACTAATTACAGAAGAAGCTGCT
ATTGCAGTTGAGGAGGTATACGCATAAATGTCAAATAGATTTAATAAAGAATTTTGAAAA
GAATTAGCTCATGATTTTATGTTTGAACTAAATGATGAAGAACTTGAAAATTTAATGAGT
GTTGAAGATAAACTTTTTGATGATTTTAAAAAAATCACTAGTATTGACACAACTGGAGTT
GAACCAACTTTTTATACAATTAATCAAATTCATTCTTATTTAAGAGAAGATGTTGTGGTT
CAAACAAACACACAAAAAGAAATTTTAGAAAATGCACCAACTAAACATGATAATTACATC
ACAATAGCAAGGGTGGTTAAATAAATGAGCTTTAATAAATTAGATAAAACTTATTTAAGT
TGAGTTAATCATCCTAATTTAGATCCAGAATTAAAAGATCTACTAAATAAAGCAGATGAT
GATGAATTAAATGCTGCTTTTAATCTAGAATTAAAATTTGGTACAGCAGGAATTAGAGGA
ATTTTAGGAGCAGGACCTGGTAGATTTAATGTTTATACTATTAAAAAAGTAACTATTGCT
TATGTTAAATTATTAAAAAGCAAATATATAGATCAATTAGATAAAGGTGTTGTTATTGGT
CATGATAATAGACATAACTCTAAAAAGTTTGCTAAATTAGTTGCTGATATTTTAACAAGT
TTTAACATTAAAGCCTATTTATTTAAAGATAATCAATTACAACCAACTCCAGTAGTTTCT
TTTGCAACTAAACAATTAAATTGTATTGGTGGAATTGTAATTACTGCTTCTCATAATCCA
GCTGAATATAATGGATATAAAATATATGATCCATATGGATGTCAATTAATGCCAAATGAT
ACTGATTTAATTGCTAGTGAAATGAATAAAATTTCAAATATTTTAGATTGAACATTTCAA
GCTAATGACAATTTATTACAAGTAGTTGATCAAATTGTAATTGATAAATATTTTGAAATG
ATTAAAAACTTGGAATTTTATAAAGATAATAAAGCTAGTAAGCCTAATTTAAAAATTATT
TATTCAGCAGTAAATGGAACTGGTAGTTTATATACTCCAATTGTTTTAAAACAATCAGGA
TATCAAATAATAGAAGTAAAAGAACATGCTTTTGAAGATGAAACTTTTAAAAATGTAATT
AATCCTAATCCTGAATTTGATCCAGCATGAAAAATACCTTTAGAATATGCTAAAAAATAT
GATGCTGATATTATTATTTTAAATGATCCAGATGCTGATAGATTTAGTATGGCTGTTAAA
CATAATAATGAATTTATTAGATTAAATGGTAATCAAACTGGAGCTATTTTAATTGATTGA
AAACTAAGTAATTTAAAATGTTTAAATAAATTACCAAAAAATCCAGCTTTATATTCTAGT
TTTGTAACAAGTGATCTTGGTGATAGAATTGCTAATGAAACTTATAATACAACTATAATT
AAAACTTTAACTGGATTTAAATGAATGGGTCAAGAAATTTTAAAAGAAGTAGATAATGGT
TTAAACTTTGTGTTTGCTTATGAAGAAAGTTATGGATATGTAATTGATGATTCAACAAGA
GATAAAGATGGAATTCAAGCATCAATTATTGCAGCTGAAGCTTGCTGATATTATAAAAAT
CAAAATATGACTTTAGTTGATTATTTAAATCAGTTATATGAAAAATATGGATACTACTTT
ACAACTACTTATAATTTAAACTTTAAACCTGAAGAAAAAGATTCAAAAATTGCCCCAATA
ATGAAATTATTAAGAAGTAATGGTATAAAAGAAATCAATAATTTAAAAGTTATTAAAACT
GAAGATTATATTAATGGGCTATACAATATGCCTTCTGAAGACTTTTTAAAATTTTACTTA
GAAGATAAATCTTGATTTGCAATTAGACCATCAGGAACTGAACCAAAGTTAAAAATTTAT
TTTGTAATAGTTGATAGTTCTCTACAAAAAGCAGAAAATAAAGCTGAAAAGATCTATAAA
GAATTAAAAGCTATTTTAAATATTTAGATGTTTACATTCACAGATATTATAGAAAAAAAG
AAGCATAATATTGAATTAACTCAAGAAGAAATTTCTTGACTAATTAATAGTTATACAAAA
AACGAAATTACTGATTATCAAATGGCTAGTTTTTGTATGGCTACTTATTTTACAGATATG
ACAGCTAGAGAAACTGCTTTTTTAACCAAAGCTTATATTGAATCTGGAGATAGATACGAT
TTATCTAAAATTAGTGGTTTTAAAGCAGACAAGCACTCAACTGGAGGAGTTGGAGATAAA
ACTAGCTTAGTTTATGCTCCACTAGTTGCTAGTTATGGAATTAAAGTATGTAAATTATCT
GGAAGAGGTTTAGGAAAAACTGGTGGAACTGTTGATAAGTTAGAATCGTTTCCTGGATGA
AAATCAGAAGTTACAAATGATGAATTTGTAGATGTGATTAATAAAGCAAATATGAGCCTT
ATTGCTCAATCAGATAATATCGTTCCAGCTGATAAAAAAATTTATGCTTTAAGAGATGTA
ACAGGAACAATAGATTCAATGCCTTTAATTGTTGCTTCAATTATGAGTAAAAAACTAATT
GTTGAAAATGATGGGTTAATACTAGATGTAAAAACTGGTAATGGTGCATTTATGACAACA
ATAGAAGATGCTAAAGATTTAGCAAATCGTATGATTGAAGTTGGAAAACAATACAACAGA
AAAGTTGCAGTAGTTCTTACAAATATGAATAAACCACTAGGAAGAGCTATTGGAAATGCT
ATAGAAGTTAAAGAAGCTTGAGAAACATTAAATGGTAATGGTCCAAAAGATTTTAATGAA
TTAATTTCTACACTAGTTGGAATTACTTTATTACAAGCTAAAATTTTTACTGACTTAGCA
ACTGCAAAACAAGATGTTTTAAAAAGATTACAATCAAAACAAGCTGCACCTTACTTAAAA
GAATTTGTAACAGCACAAGGTGGAGATTGAAGTGTTTTAGAAAATTATGATGAAGTGTTT
AAATGTAAAAACAAAATAGAAATTAAAGCAGTTAATAGTGGTTTTATTAGATATAAAAGA
GCTGAAGAATTTGGGATGATTTTAATTGAGCTAGGTGCTGGTAGATTCAAAAAAACTGAT
ACTATTGATCGTGCTGCTGGAATTTATTTAGATAAACAATATGGTGATTATGTTAACACT
GGTGATGTAATCATGACACTTTATACAAATAGAGAAGTAAATTTAAAATGAAAAGAAATG
GTTCATGAAACATATGAACTTTTAGACAAAGAACCAGTAAAAGAAGTAATTTGAGAAATT
ATTTCTGATGATGTTAAATAAATGTCAACAGATAAAATTATTATAAAAGGTGCTAGAGAA
CATAATTTAAAAAATATTGATTTAGAACTTCCTAAAAATAAATTAATTGTTTTTACAGGC
TTAAGTGGGTCTGGAAAGTCTTCATTAGTTTTTTCAACAATTTATCAAGAAGGAAGAAGA
AGATATATTGAATCACTTTCTGCTTATGCTAGACAATTTTTAGGTGGTAATGAAAAACCT
GATGTTGATTCTATTGAAGGTTTATCTCCTGCAATTTCTATTGATCAAAAAACTACAAGT
CACAATCCTAGATCAACTGTTGGAACTGTTACTGAAATTTATGATTATTTACGTTTATTA
TATGCAAGAATTGGACAGCCTTATTGTATTAATAATCATGGTCAAATTAAAGCAGTAAGT
ATTAAAGAAATTGTTGAAAATATTAAACAATCAACTAGTGATGGTGAACAAATTCATATT
TTATCTCCAGTAATTAGAGATAAAAAAGGAACTCATATTGATATTTTAGAAAAATTAAGA
AATGATGGGTTTATTAGAGTTATTGTTGATGATCAATTAAGAATGCTAGATGATCAAATT
AATTTAGAAAAAAATCAAAGACATAATATAGATATAGTTGTTGATAGAATTATTTATCAT
AATAATGATGAAATTAATTCAAGAATATTTACAGCTGTTGAAATGGGATTAAAATATTCA
AACAACTTAATTAAAATTGCATTTCCAAATTCTAATAAACAAGAAAAATTATTTTCAACT
TCTTTTTCATGTAAAGTTTGTGATTTTGTAGTTCCAGAACTTGAACCTAGATTATTTTCA
TTTAATGCTCCACTTGGTGCTTGTGAATTATGTAATGGATTAGGTGTTAGTTTAGAACCA
GATATAAATTTAATTCTTCCTGATTTAAAATTATCAATTAATCAAGGTGGGGTTGTTTAT
TATAAAAATTTTATGCATACAAAAAATATAGAATGACAAAAATTTAGAATTTTATGTGAT
TATTACTATATTGATCTAAACACTCCTTTAAAAGATTTGACTCAAAAACAAAGAGATATA
ATTTTATGAGGAAGTGATCGAGAAATTGATATTAAAATTGTTACTGAAAATAATAATAAA
TATGAAAAATATGATTTTATTGAGGGTAATGCAGCTTTAATCAAGAGAAGATATTTTGAA
TCTAAATCAGAAGAAGCTAGAAAATGATATTCAAAATTTATGTCTTCTAAAATATGCAAA
CAATGTAAAGGAAGTAGATTAAATGACATTGCTTTATCTGTAAAAATTAATGAAAAATCT
ATATTTGATTATACTAATATGAGTATTTCTGAACAATTAGATTTTTTATTAAACATTGAT
TTAACTCCAACTCAAGCTATGATTGCAAAATTAGTTTTAGATGAAATTATTTCAAGAACT
AACTTTTTAAATGAAGTTGGGTTAGGATATTTAAATCTATCAAGAACAGCTACAACCTTA
AGTGGTGGAGAATCTCAAAGAATTAGATTAGCTAAACAAATTGGATCTCAATTAACTGGA
ATTTTATATGTTTTAGATGAACCATCAATTGGATTACATCAAAAAGATAATGATAAATTA
ATTAAAACTTTAAAACATTTAAGAGATCTAGGAAATACTTTAATTGTTGTTGAACATGAT
GAAGATGCAATGAAAAGTAGTGATTGAATTGTTGATATTGGTCCTAGAGCTGGGGAATTT
GGTGGAGAAATTACTTTTAGTGGAACATATCAAGATATTTTAAAATCAGATACAATTACT
GGTAGATATTTATCAAGAAAAGAAGGTATAGTAGTTCCTAAAACTAGACGCGGGGGTAAT
GGTAAAAAAATTGAAATTATTGGGGCTAGTGAAAACAATTTAAAAAATATTAATGTAACT
ATTCCTTTAAATAAATTTATAACTATTACAGGTGTTAGTGGATCTGGAAAATCAACTTTA
CTAGAAGATATTGTTTATAAAGGAATTCATAATAATTTATCAAAAGAATATTTACCAATT
GGAAAAGTTAAAGAAATTAAAGGTATAGAAAATATTAATAAAGCTATTTATATTTCTCAA
GAACCAATTGGAAAAACTCCTAGATCAAACCCGGCAACTTATACTTCAGTTTTTGATGAT
ATTAGAGATCTATTTACTAATCTTCCAGAAGCAAAAATTAGAGGTTATAAAAAAGGTAGA
TTTTCATTTAATGTTCATGGTGGTAGATGTGAACATTGTCAAGGTGATGGAGTAATTACA
ATTTCTATGCAATTTATGCCAAGTGTTGAAGTAGTTTGTGAAATTTGTGATGGTAAAAGA
TATAATGATGAAACTCTAACAGTTAAATATAAAAATAAATCAATTGCTGATGTTTTAAAT
ATGAGTGTTAGTGAGGCATATGTCTTTTTTGAAAATATACCTCAAATTAAACAAAAGTTA
GAAACTATTTTAGAAGTTGGTTTAGGTTATATTAAACTAGGGCAAAACGCTACAACTTTA
AGTGGTGGAGAATCTCAAAGAATTAAATTATCTACTTACTTATTAAAAAAACAAACTGGA
AATACTATGTTTTTATTAGATGAACCAACAACTGGTTTACACGTTGATGATGTTAAAAGA
TTAATTGGTGTTTTAAATAAATTAGTTGATTTAGGAAATACAGTTTTATGTATTGAACAT
AATCTAGACTTTATTAAAGTTTCAGATCATATTATTGATCTTGGTCCTGATGGTGGAGAG
TATGGTGGTCAAGTTGTAGTAACTGGAACTCCAGAACAAATAATTGATCATCCAACTTCT
TATACAGCTAAATACTTAAAGGATTATATAGTTAATGATTAG------
>ILRI181
ATGAATACAAACAAACAATCTTTATATAGAGCTTATAGACCAAAAGATTTTAATAGTGTT
GCTGGACATAATAACATAAAAGAAATTTTAGAAAAGCAAATTAAAGATAATAGAATTAAT
CATGCCTTATTGTTTTCTGGTCAAAGAGGAACTGGAAAAACAAGTGTTGCTAGAATCTTT
GCAAAAACTGTTAACTGTTTAAATTTAACTGGTTCAAAACCCTGTGAACAGTGTAATAAT
TGCAAACTAGCAAATGAAAATCAATTAATTGATATTATTGAAATTGATGCTGCTTCAAAT
AATGGTGTTGATGAAATTAGAGAAATTAAAAATTCGGTTTTAACCTTACCAATAAATAGT
AAATATAAAGTTTATATTATTGATGAAGTTCATATGTTAACAAAACAGGCTTTTAATACT
TTATTAAAAACTTTAGAAGAACCTCCAGTTTATACAATTTTTATTTTAGCAACTACTGAA
TTTAATAAAATCCCTCAAACTATTCTATCTAGATGTCAAATTTTTAATTTTACAAAAATT
GATAAAAATTCTTTAAAGAATCGCTTACAATACATAGTAAATCAAGAAAATTATCAGATT
GAAAAAGAAGTTTTAGATGAAATATTTTATCTTTCAGAAGGTTCTTTAAGAGATGCAATT
AATATTTTAGAACAATTAATGTTAGCTACAGATGATTTAATTACTATAAAAAATTTAAAG
TCAATTTTTTTAATTGCAACAAAACAAGAACAATTACAAGTAATTCATCAGTCATTAAAT
AATGATACTAATTTTATAATTTCTTATTTTCAAAAAGCAAATGACCAGGGAATGAATTGA
GATGTTTTTGCTTTAGGTTTAATTGAAATTTTAAAAGAAATTATTGAATATAAACTAACT
AATAATATTGAATTTTTAAATATATTAGAAGAAAATGAAGCTAAGCAATTTATTAATATT
GATGTTAATCATCTTTTTTTACTATCAGATAATTTAGCTGAAGCTTATTTTAAAACAAAA
GCTGCAAATATTAGTTTTAACTACTTATTATTAAGTTTATTAAAAACTATTAATTCAAAT
AATAAACAAGAAAATATACAAACAATTAATCAAAATATAAATAATGTAGAATCTATTGAT
TTATTAGAACAACAAGATGTTATAAAACAAAATTATGTTCAAGAATTTATTACTAATAAT
GAAATAACAGATCAATCTGTTGATGAAATTTTTATTAGACCAAATATTAAAAATCAAACA
ATAGATCAACAAGAAGTTGAATTAGTAAAAAAAGAAGAATTTTTTACTAACCAAATTCAA
CAAGAAAATAATTTTGATGAATTAGTAATAGATGAACCAATGAATAATTCTAATGAACAA
GATATTGATGTTAAATTTCTAAATAATAATCAAGAATTAGAATTAACTAGTGAATTTTAT
AAAACTTTTAGTGAGTTAAAATCTAAGTTTAATGTTTGTGTTTCTAATTCTATAGATAGT
AAAGTTAAGATGCTTTCAAATGATGATTTAATTAGCATTTTTATTCAAACTAAAAACTAT
AAAGATGATAAAAAGATTTTAGAAAATTTATTTGAAGAACTTTTTAAAGAACAAGATGAT
ATTTTAATTAACCCTGTTCAAGCAACTAATTTATTTATGTTAATAGACAGTAAAATTATT
TCTTTTACTAATGAAGTAATTGTTGTAAAAACTCAAACTAAAACCCAATCTAATTTAATT
AATGATTCAATGTTAGATAATTATGTTTTACAAGCAATTTATCAATGATTTAAAAAACCT
TATATAATTTTTGCTATTGATAAAATGAAGTGAGATGAAATTAAAACTATCTTTATTGAT
TTAAAAAATAAAAATAAATTATCAGAATATAATATAATTGATCAAAAACAATTAAAAGAA
AAATACTTAACAATTAATAATAAACTTGATGAAGATTTAATTAACAAAGCAAAAGATCTT
TTTAATGATGATTTTATGATAGGTGATTAAATGAGTAAAGTTCTTGTTTTAAAAACAACA
GCTCAAGCAGATGAAGTATCTAATTCTGTTGCCTTAACTAACAGATTTTTAGAAGAATAT
AAAAAATTTAATCCAGATGATGAAATTATTATTGTTGATTTAAATAAAGATGAAGTTGGA
ACTAGTATTTTAACTTCAGAAACATTCCCAACATTTTATCAACAAGAAGTTACTAAAAAA
TATATTAATTTATTAAAAAGTGTAGATAAATTAGTAATTGCTTGTCCAATGTATAATTTT
TCAACTCCAGTAACATTAAAATCATTTATTGATCATGTTTCAGTTGCTAATGAAACATTT
TCATACAAGTATTCTAAAAAAGGAGATGCAATTGGTTTAATTACTAATTTAAAAGCTCAA
ATTTTAGGAGTTCAAGGAGCGCCATTAGGATGATATCCTTGAGGGCAACATACTCAATAT
GTTGAAGAGGCTATGAGATTTTTAGGAATCGAATTTAATAAAACTGTTTTATTAGCAGGA
GTAAAAGTAGCGCCATTATTAGAACTAACTCCAGCTCAAAGAGTAGAAACAATTATTGAT
GAAGTTACAGAAGCTGCTAAAACTTTTTAAATGAAAAAACTTTTAACAATTTTAACAACT
TTTATTGGAGTTAGTGGGTCAGTCTCAACAGTAATTTCATGTAAAGCAGCAAGTTTTGCT
GAAGGTGTACTAGGTCAAAGAGTACTTGTTGTTACTGATGGAGGAAATATTAAAGACAAA
ACATTTAATGAAAGTTCTTGAGAAGGTGTAATTAAATTTGGCTCTCAAATTCATAATAAC
TTTAATATTACAGATGAAAATATAGCTAGAAAATTTAATTATGCTAGCTCAATTGGTGGA
AAAACTAAATGAGATAATAAAACCCATTCATTTATAAACCAAGATTATGAATATGCAAAA
AATAAAAGTAATAACTATGTTGAAACTCCTGAGCACACAATTGATGCTTTTAGAACTTCT
TATAGTACTGGAGTCTATAAAAAAGCTGATGCATTTTTACTAGCAGGTTTTGGACATTTG
GGAGCTGTTGATTATGCTACAGAAAGAATGAAAAAAGCAGGAAATAAAACAGTTGTCTTA
CTAGATGCTGAATTTAAAAAAGATAATGTTATATCAGTATTGTTCAATTCAGAATTAGCT
GGATTTAATGCAGGTTGAGATGCTATTATGTGAGCAAATCTCCCGAAAATGACTAGTTTA
AATAGTGGTGAGTTTTCAAAAGAAGCATTACAAGCTTCTAATAGTTCTAAAGACATGCCT
TTACAGGGTTCGGTAGCGGGTAATAACTATATATCAATTGGTATGTTTGGTGGTAATACT
GATAAGAATGCTGTTGATAATTATATGTGAGGGCTTCTTGCGGCAATGCATATTTATAAC
AGCAAAATTGCAAATAAAGAAATTGAATTAAAAGATAATAAAGGTCAAAAAGTTAAATAC
AAATTACAACCTGTTTATTTTGCAAATCAAGGATTAAAAGCAACTATTGATTCACTAGTT
GATGTTAATGAAAATACTTGATTTTCAAAAAGTTTTGATGTTGGTGGAGCTACAAAATCA
GGAATAGTTAATTTATTAATCAGAAATCAAGCAGATATAATTTTTCCAGTTGCTGGACCA
CAAATTAATGATGTTTTAGAAGCTACAGGTCATAAGCCTTATGTAATTGGTGTTGATACT
GATCAAGTAACTAGTGTTGGTTCATCAAAAAAAGGTAATGAGATTAGATTTATAACAAGT
GCTAAAAAGAACATTGTTTCAGCTTCAGTTTATGCTTTAAATAGAGCTAGATCATTACAA
AAAGCTATTGTTGATAATAAAGAATATATTTCAAATAAAAGTAATGAAATTCAAGATGGA
AAAACTATAGTTGGAAAAGAAGTAGATTGATCAATTTCATCTTCAAGAAAATCTGATACA
AAGTGAAGCGTTAAAAAAGTTGATGGTTCTTTAACTAACGCAGCTAACTTATCTGTTGAA
TCAATTGATTATTCAAAAGATAAAGCTAAAAAAATAGAAGAAGATCTTAAAAAAACTCTA
GAAAAATCAGGAACTAAATTTAAAGAATACTTATCAAAGACATCTCTAGATAAAGCACTG
GAATCAATACAAAAAAATGTTCAAGATAACGAATGAGATAGTTTAACACTAAGTGCTAAT
GGTATAGCAGGAATAAAAGACTACTGACAAATGTTAATTAAATCAACTAAATAGATGAAT
AAAGAAAAAGAAGCTAATTATGCTATTGAAATGCAAAACATTACTAAAACATTTTTAAAT
GGTTCTATAGTTGCTAATGATGATATTACTATTAGAGTTAAAAAGGGAGATATTCATGCA
TTAGTTGGTGAAAATGGTGCTGGTAAATCTACACTAATGTCAATTTTATTTGGTTTATAT
CAGCCAACATCTGGAATTATAAAAGTTAATGGAAAAGAAGAAATAATACCAAATCCAATT
AAAGCTAATAAACTAGGAATAGGTATGGTTCATCAACATTTTAAATTAGTTGAAGTAAAT
ACGGTTTTAGAAAATATTATTTTAGGTGTTGAACAAACAAGGGGAAAAATCTTTTTAAAT
AAAGCAAAAATGCGTGCTGAATTAATTGAAATTATGAATAAATATGATTTATATGTTGAT
TTAGATGCAAAAATTCAAGATATTTCAGTTGGACTACAACAACGTGTAGAAATTTTAAAA
ATTTTATATAGAAAAGCAGATATTTTAGTTTTTGATGAACCTACTGCAGTTTTAACTCCA
CAACAAATCCAATCTCTTTTGCAAATAATGAAAAACCTTCAAAAAGCAGGTAAAACTATT
ATTTTCATTTCGCATAAAATGGATGAAATCAAAGAAGTTGCAAATGTTGCTACAGTTATT
AGATTAGGTAGAAAGATAACAGATTTACAAGTTAGTGAAGTTAGTGGAAATGAAATAGCA
GAAGCAATGGTTGGAAGAAAACTTGTAGAAGTCAAAAATAAGTATAAAAAAATTTCATCT
GAAGAACCATTATTAGATGTTATTAATTTAACAGTAAAAAAAGATTCAAATCATAAAGTT
TATGGATTAGAAACTTTTAATGTTAAAGTAAGACCTGGTGAAATTGTAGCTATTGCCGGA
GTTGAAGGAAATGGGCAACGTGAATTAATTCAAGCAATTACAGGATTAGTAAAACCGGTT
TCAGGCGGTGTTGTTTATAAAAAAATAAACATAGCTAATAGTAGTATTAAGACAAGATAT
GAGATGGGTATGTCTCATATTCCTGAGGATCGTCATAAACATGGAATGTTATTGGATTTT
TTAGTTGAAGAAAATATTGTAAGTCAAGAAATTGATAAAAAACCATTTTCCCAATTTGGA
TTTATTAATAAAAAGGCGATTTCAAGATATGCACAAATAATTATTAAAGAATTTGATATT
AGGGGTTCAAGAAATGGGGCTGCAATAGCTAGAGGTCTTTCTGGGGGTAATCAACAAAAA
GCTATTGTAGGAAGAGAAATTAAAAGAGAACACGATTTGTTAATTGTTGTTCAGCCTACG
CGTGGTCTTGATGTCGGAGCTATAGAAAATGTTCATTCTCAAATTCTAAAAGAAAAAGAA
AGAGGTAGAGGAATTCTGCTAGTTTCTTATGATTTAAATGAGATAATGGCTCTTGCAGAT
AGGATAGTTGTTATTAACGATGGAAAATTAATTGGAGAATTGCCAGCAAAAAGAGCTAAA
AAAGAGGAAATTGGTGCTTTAATGACAGGTCAAACTTTAGAACAAATTAAAAATAATAAA
GTTAATAAAAATAGTAAGGTGGTGGTAGAAAATGCAATCTAGAATATTGTGAACATTGAA
TAAAAAGGCAAAATATTTATTTAGTTCAGATCAAACAAAAACTAAGTTAAAGTTTATAAA
AGGTTCTCTATTTTCGATTATTATGGGATTTATTGTTTCTGGTGTTTTTCTTTCATTTTT
AAAAATAAATCCTTTTACATATTTTGCTCTTTTATTTGGGATTAACTTTGATAAAAACTT
TTATCAAATAAGTTTAAATTGAATGGCAGTATATATTGTTGCAGGATTATCAATGGCTGT
TGCTTTTAAATCGGGAGTATTTAATATTGGAGCACCTGGTCAAATACTAACAGCTACAAG
CGTTTCAACTATTTTATTTTTCTATATAAAAGGTTCAAAAGCAGCAATAATAGACGCTTC
AATGATTATTTTAATGTTAATAACTTGTATTGTTTCAGCTAGTTTTTTAGCACTTATTGC
AGGAGCATTAAAAGCCTTGTTTAACATACACGAAGTTGTTTCAACTATCTTATTAAATTG
ATTAGCATTTTATATATTTAAATGATTTTTTAACAAATATGATGGTTTTTCGGGTGGTTT
ATCGTTTATAACAAAAAATATTCCATCAAATCAATTAGTTATTGGTTCAAATACTGTAAT
TATTCCTTTATTAATAGCTTTAGTTTGCGTAATTTTAGTTTGGATGTTATTTTCAAAAAC
AACTTTAGGTTTTAAGTTAAAAGCTGTTGGTTCATCAATAACTGGTTCTAAATATATTGG
AATTAATGTTAAAACTCAAATTATAAATTCATTAGCTTTATCAGGAGCAATAGCAGGAAT
TGCAGGATTTGTTTTAATGTTTACAGTTACGCCAAATAATTCTTTTGCTTCTAATAGTTT
ACCAACTGTTGGATTTGATGCAATTGCAGTTTCATTAGTTGCTTTTAATAATCCTATAGG
AATTATTCCAATTGGTTGATTATGAGCAATGATCAAAACTGGAGGAAGCCCTGTTTCTTC
ACTGTATGGTATTTCAACACAAATAAGTGGATTAATTTCAGGAGTTCTTATTTACTTTAC
AGCAATTGTTTCTATATTTATTGTTTTTAAACCTTGAGAGTTGTTAAAAAACAAATTTAA
TCTACTAACATCACCTATATGTAGAGAAATTTTTTGAAAGTTATATTTATATCTTTTAAA
ATTAAAATTTAAAAAAATCTTTTTAATTTTTATAAGAGAGTATAAACAACAAGTAAATGA
TAGTTATAAAAATTATGTTGTTAAAAATAAAATTAAAAAACAAATGCAATTACCTCACTT
GTTTTGAAATGGTAGAAAAAATATTAAACTAGAATTTAAAAAAGATATTAACCAATCAAT
CGATTTAATTAAAAATAAAATTACTGATATTAAAGCATTTGTTAAAGAAGATAAAACAAG
ACTTAGTGTTAATGGATTAAAAACCAATTTAAAAGAACAATTAAATTTAATAACAACTAA
ATTTGTTTTAAAATCTTATGATTTAGATTTAAAGTTAGCTGATCATAAATATAAAATCAC
ACAAGTCAAACAAAATATTTTAAATAAATATCAATCAGATATAGAACAAATTAAAAAAGA
ACACAAGTTAAAAATTCAAGAAATTAAAGTTTTTAAAGAAGCACAAATAGGAGTTTTATT
TCACGAATTTCAATATCGTGATAATGTAATTGAAATTAAAGCTAATAAACTAAAAACTAT
TGCATTGCTTAATGAACAAATTAAAAATATTAAGTCTAAGTTTAATTTACAAAAAGAAAA
TTTGAAATTGAATAGAAATTCATATGATAATAAACATTTAGAACAAATTAATAAAATTAA
ACAAGAAATTAAAGAAGTTAAAAAGCAAACTAGTGTTAAGCTTTTAGAAGAAAAAAATAA
ATTTAAAACTCAAAAAGACAATGTTAAAAAAGAAAAGGTTCAATTACAAACTATTTTAGA
ACAATATAAAACTTATCTTAAAGAAGAAAAACAACGCTTTATACAAGCTAAAAAACAAGC
TCTTGCTAATAAACATAAACGCTTAGAATTTATTGATATGAATCGTTCTAAAATAGAAGT
TAATAAGGCTATTGTTTTATTAAATGATCTAAAAACATTAGTTATGACTAATATAGATAA
AAACTTAAATAGACAAGCAATAAAATCTAATGATAAAACTTTAATAAAGGCTTTAAAAAT
AAAGTCACAAATAGATGAAATATTTGGTTCTAATATTATTAGTGAATATGATGCACCTGA
ATATATTAAGCAAAAAGTAAAAATAAGTTTAAAAACATTTAAATTAATAATCTTTTTAGA
AAAGCAAATTTCTTATACTAATTGTAGAGTTGAAGAACAAGAATTAATTAATAACTATAA
AACTTGAATTGATAAAGCAAATCAAATTATTGATAAAGATAAACAACAATATTTATTAGC
AATTAAGCAACAGCCAAGAGAAACACTAACTGATTTAGAGCAATTATTTAACTTAGAAAA
AACATTAAAACAACAAACTAATTTAAAGATTATGAATTTATAAATGGCAATTTTATTTAA
TAGTAGTATTTTAACTTGAGGGCTTGCTTTAGTTGGTGTTTTATTGTTTGCTTCTCTATC
ATCACTTGTTAGCGAAAAAGCAGGAGTTGTTAACATTGCTGTTGAAGGTATGATGATTAT
TGGAGCTTTGGTTGTTTCTATCTTAGGAACTTATTTAACAACAAATGATCAAAAAAGTAA
TTATACTCAAATACCAATAGTTTTACTAGCGGGAGTAATTACAGCAATTTTTGCACTATT
ACATGCTTTTCCATCAATCAGATTAAAAGCAAACCAAATTGTTTCAGGAACTGCGATTAA
CATTTTAACAATAGGTCTTGGAATATTTTTATCAACATCAAATTGATTTGGAAAGCAATC
ACAAGTTATTGCTAGTGGTTATACTTCAATAAATGTAATTAATATAACTAAAACAGTTGG
TTCTAAAACTCAAGTAGTTGCAAGTATGTTACCTATTTGAACAATAATAGCTATTATTCT
TGCGATTGGATTATTTGTTTTTTTTAAATATACAAAACAAGGAATGAGATATGCAATGGT
TGGAGAAAACCCAAATGCTATTGATGCAGCTGGAATTAGTGTAACTAAATATCGATATGT
TGCAGTAATTTTATCAGGATTTTTAGCAGGAATTGGAGGAGGAGTATTTGTTGTTACTAC
AGTTAGTGGTGGTGGATTATTTAGTGGAAATATATTCGGATATGGATTTTTAGGAATTGC
TATTATGATTTTTGGGCAATGAAGAATTCTATTTATTACAATTGGAGTTATTATATTTTC
ATGACTATTTGCTTTAGGACAACAAATAGGAACAATTTCAACAAATAAAACTATTCAAAG
CATATCAATTTTATTTAATACTTTACCATTTATTTTAACTATTGTTGCAATGCTATTATT
TAGTAAAACTTCTAAAGCTCCAGCAGCAGTTGGAATACCATTTGATAAATCAAAAAGATA
AATGTCACAAGAATATAGTGCAGAATCGATTAAAGTTTTAAAAGGTTTAGAAGCTGTTAG
AACACGTCCTGGAATGTATATTGGATCAACTTCAAAAACAGGGTTACATCATTTAGTATG
AGAAATTTTAGATAACTCAATTGATGAAGCAATGGCTGGATATGCTGATTTAATTAATGT
AACTATAACAAAAGAAAATGAAGTAATTATCCAAGATAATGGAAGAGGAATTCCAGTTGG
TATTAATTCAGATACTAAAAAATCTGCATTAAGTTTAGTTTTTACTCAATTGCATGCTGG
AGGAAAATTTGATTCAGAGACTTATAAAATTTCTGGTGGTCTTCATGGAGTTGGAGCTAG
TGTTGTTAATGCTTTATCTCTATATGTTGAAGTTGAAGTTTATAGAAATAATATTCACTA
CCATCAATTGTTTAGTGAAGGTGGTACTAAAGAATCAGAATTACAACAACTAGGTCACAC
CGATTTAAGAGGAACAAAGGTTAAATTCAAACCAGATCCCGAAATTTTTAAAGAAGCTGT
AGTATTTGATTATGAAGTTATTAAAAATAAAGTTAAACATTTAGCATTTTTAAATAAAGG
TTTAAAAATTACTTTAACTGATGAAAGAATTGAAAAAACAGTTGAATACTTGTTTTTAAA
TGGGATCTTAGACTATATTAAAGAAAAAAATGAAACTAAGAATAAAATAAACCCAAATAT
TTTTTATGTAGATTCAAAATATGAAGACATTGAAGTTGAAATGGCACTTCAATATAATTC
TGATTATCAAGAAAATATCATTACTTTTGTAAATAATATTAACACTCATGAGGGTGGAAC
TCACGAGGATGGTTTAAAACAAGCTCTAATTAGAGATATTAATAGATATGCTGATACAGT
AATAAAAAATAACAAAACTCCTTCTAAATTCTCTTGAGATGATATTAAAGAAGGAATGAT
GTGTATTTTATCAGTTAGACATACAGATCCACAATATGAAGGTCAAACTAAAACTAAACT
TTCAAACCCTGATGCTAAAGAAGCAGTTAATATAATCATTGGAAATGCTTTTGAAGAGTT
TCTATTAAAATCACCAGAAGACGCTAAAGCTATTTTAGATAAAAATGTTAATGCTCAAAA
AGCAAGAATTGCAGCTCAAAGAGCAAGAGAAGAAACTAGAAGAAAATCTGCACTAGATTC
ATTTTCACTACCAGGTAAATTAGCAGATTGTGAAACCAAAGATTCAAATATAGCTGAACT
TTATTTAGTGGAGGGAGATTCAGCTGGTGGTAGTGCTAAAACTGGAAGAAATAGAAAATT
TCAAGCTATTTTACCTTTGAGAGGTAAAGTATTAAATGTTGAAAGAGTAACTGAAGCTAG
AGCTTTTTCAAATAATGAAATTAAATCAATTGTTACAGCTGTTGGTACTGGAATAAAAGA
AGAATTAGACTTATCTAAATTAAGATATAAAAAAATAGTAATTATGACTGATGCTGATGT
TGATGGTGCTCACATTAGAACATTACTACTAACATTCTTTTATAGATATATGAAACCACT
TGTTGCTAATGGTCATATTTATATAGCTCAACCTCCTTTATATAAAATTGAAGCAGGTAA
AAAAATAGCTTATGCCTATACTGATAATCAATTAGATGAACTAAAAAATAATGGATTTAA
TAATTTAAAATACACAATTCAACGCTATAAAGGACTTGGAGAAATGGATCCGCTACAACT
ATGAGAAACAACAATGGATCCACAACAAAGAACTATGTTACAAATTTCACTTGAAGATGC
TACTTTAGCAAATGAAGTATTTTCAGATTTAATGGGCGAAGATCCTGAGTTAAGAAAAAT
TTATATTCAAGATAATGCTAAATTTGTTGAAAATATAGACTTTTAGATGGCTAAAATCAG
TAAAAGATTCAAAGAAGCTTTAAGTAAAGTTGAAAAAAATAAAGTTTATCCATTAAATAA
AGCTTTAGATCTAGCAAAACAAACTGCTACAACTAAATTTGACTCAACAGTTGAAGTTGC
ATTTAATTTAAATATTGACCCAAGAAAAGCTGATCAACAAATTCGTGGTGCTGTAGTTTT
ACCTGCAGGAACTGGAAAAACTCAAAGAGTTTTAGTTTTAACTAATACTAAAACTAAAGA
AGCTGAACAAGCAAAAGCTGATATTGTTGGTGGAGAAGAACTAATCAATAGAATTAAAAA
TGAAAATTGATTTGATTTTGATATTATTGTTGCTACTCCAGAAATGATGGCAAAATTAGG
AGCAATTGGTAAAATTTTAGGTCCTAAAGGATTGATGCCAAATCCAAAAACTGGAACTGT
AACTATGGATGTTGCTAAAGCAGTTGATGATATTAAAAAGGGAAAAGTTGAATATCGTGC
TGATAAAGAAGGAAATATTCATTTAATTATTGGTAAAGTTTCATTTGAAGCTGAAAAATT
AGAAGAAAATTTCAAAGCTGTTATTGATGAAATTAGAAGGGTTAAACCTCAAACTGTAAA
AGGTGATTACATCAAAAATATAACTTTATCAACAACAATGGGTCCTGGTATCAAAGTTGA
ATTTTAAATGGCTTATAAAATTCGAAAAATCAATCGTAATGTAGAACGTCGTGATTATAC
TAAACTATCAATGAATCTTTCTTTGCCAAATTTAATTGGTATTCAAACTGAAACTTTTGA
ATGATTTAAAACTAAAGGAATTCAAGAAGTTTTAGATGAATTTTTCCCAATTTTATCATT
TGATGGATCTAGTGTTTTAACTTTAGAAAATTGAGGTTTTAAAGAACCTAGATTATCTGT
TAGACAAGCAAGAGAAGAATCAAAAATTTATGATGCTCCAATTTATGCAAATCTAAAATT
ATCAGTTAATAAAACTGAAGAAATTCAAAAAGAATTTGATGGTGTTGATCAAGAAGATAC
TTTAAAAGTTTTAACTCATTGATTAGAAGAAAAAACTGGTAATGGTAATATAACATTTAA
ACAGCAATCACAAAATTCTTATTTTTTTGAAATAACTATTAAAAAATCTGAAAAACCAGA
TTTAATTCAAATTGATATTATTGAAGATAAAAAAACTTCATTGATTTGTAATGTATCTAT
TTATAAATCAGGTGAAGTGTTTTTAGGTGATTTTCCATTAATGACAGAAGCTGGAACTTT
TATTATTAATGGTTCTCAAAAAGTCATTGTATCTCAATTAGTAAGATCTCCAGGAGCTTA
TTTTAATAAAGAATTAAATCGTAAAACTGGAGAAATGATTTATTTTGCAGACATCATTCC
AAGTAGAGGAACTTGATTAGAATATGAAACTGATTCTAAAAAAATCGGAAGCGATGCAAT
TAATCCTTTATATGTAAAAATTGATAAATCAAGAAAAACTACAGCTACTTCTTTATTATT
AGCTTTTGGTATTAGTAAAGATGATATTTTAAATATTTTTGATAATGATGAAGTACTAGT
TGAAACTCTACAACAAGATTCAATTATTGGAGATTTTAAAATAGATTGATCAAATCAAGT
TCAAGAAATTTATAAAAAAATTAGACAAGGTGAAACCGCAACTAGTGAAGGTGCTTCTAA
ATTTATTAATAGTATTTTATTTGATAAAAGAAAATATGATTTAACTAAAGCTGGAAGATT
TAAATTAAAGCAAAAACTTTCTATTAAAAATAGAATTTTAAATAAAGTTATAGCTGAAGA
TATTCTTGATGCTAATAATAATGTGTTAATAGCTAAAGATACTGAAGTTACTAAAAATAA
TATTCAAGAAATTTCTAAAATTTTAGATCAAGATGTAATGAGTATTGATTTAAAATATCT
ATCTGATATTCCAGGAAATAGAAAAGTTCAAAAAATTAGAGTTTATAAAGATAGTGAACT
AAAAACTGATACTACTTGTTTAATTGGTTTAACTAGTTCATCTAATGAAGAATTCATAAC
AGTGGCTGATATTTTATCAACTGTTTCTTATTTATTAAACTTAAAATATAACATTGGTGA
AATTGATGATATTGATAACTTAGGAAACAGAAGAGTTAGAACTGTTGGTGAATTATTACA
AAATCAATTTAGAATGGGATTAAACCGTATTGATAAAAATGTTAAAGAAAAATTAGCTAC
AAGTGACTTGTATAAAGTTAAAACTTCAACAATTATTAATGCAAAACCTTTAACTGCAAT
TATTGGTGAGTTTTTCAATTTATCACAATTATCTCAATTTATGGATCAAATTAACCCATT
ATCAGAATTAACTAATAAACGTAGATTAACAGCTTTAGGACCTGGTGGTTTATCAAGAGA
TAGAGCAGGATTAGAAGTGCGTGACGTTCACCCATCTCATTATGGAAGAATTTGTCCTAT
TGAAACACCAGAAGGACCAAACATTGGATTAATTAATAACTTGTCAACTTATGCAAGAGT
TAATGAATATGGATTTATTACAACTCCATATAGAAAAGTTATTAATGGAATCATTCAAAA
TGATCAAGTTGAATATTTAACAGCCGATCAAGAAAAAAACTTTATTATCGCTCAATCTAA
TGTTAATCAAGATGAAAATGGAAAAATTTTAGATGAAACTATAGTTTCACGTTTTAATGG
TGATGACTATATGGCTAAAGTTGAAGAAATTCATTATATTGATGTTTCTCCAAAACAAAT
TGTTTCAGTTGCTACAAGTGGTATTCCATTTTTAGAAAATGATGATGCCAATCGTGCTTT
AATGGGTGCTAACATGCAACGTCAAGCAGTACCTTTAATTAAGCCAGAATCACCAATTGT
TGCAACTGGTATTGAATTTGAAGCAGCACGTGATTCAGGTGAGGCTATTGTTGCAAAAGA
AGATGCAATTGTTAAATATGTTGATTCAAAAACCATAATTACTGATGGAGAATCTGGAAT
TAGAACTTATATCTTATCAGATTATGAAAGATCAAATAATGGAACTTCATTGACTCAATC
ACCGATCGTTAAAGTTGGAGATGTTGTTAAAAAAGGTGAAATTATTGCTGATGGTCCATC
AATGGATCAAGGTGAATTAGCAATTGGTCAAAACGTGGTTGTTGCTTTTTCAACTTATAA
TGGATACAACTTTGAAGATGCTATTGTTATGAGCGAAATAATTGTTATAGATGATCGCTT
TACTTCAATTCATATTGATGAATATACTTTAGAAGTAAGAAATACAAAACAAGGTCAAGA
AGAAGTAACTAGAGAAATTCCTAATATGTCAGAACAAGCTAAAAGGCATTTAGATGCTGA
AGGAATTGTAGCTATTGGTACTGAAGTTAAAGTTGGAGATGTTTTAGTTGGAAAAGTAAC
TCCAAAAGGACAAGTTCAACTTTCTCCAGAAGACAAATTATTACATGCTATTTTTGGTGA
AAAATCTAGAAATGTTAAAGATAATTCGTTAAGAGTTCCAAATGGTGGAGAAGGAATTGT
TCAATCAATTAAACGTTTTAAAGCAAAAAGCGCATTAAATCCTGATGGAATTGAATTACC
AGCTGACATTATAGAAGTAATTAAAGTTTATGTTGTTCAAAAACGTAAAATCCAAGAAGG
AGATAAAATGTCTGGTCGACATGGAAACAAAGGTATTATTTCAAGAATTTTACCTATTGA
AGACATGCCGCATTTAGAAGATGGAACACCAGTTGATATTATCTTAAACCCACAAGGGGT
TCCTTCACGCATGAACATTGGACAAATTTTAGAAATCCATTTAGGAATGGCTGCTAAAAA
ACTAAATCAAAAAGTTATTACTCCTGTTTTTGAAGGATTAAATGAAAAAGAATTAGAAGA
AATAATGGCTGAAGCTGGAATGACAAATTATGGTAAAGTTACTTTAATTGATGGTCAAAC
TGGTGAACCATTTGATAAACCAATTGCTGTTGGAGTTATGTACATGTTAAAACTATCTCA
CATGGTTGATGATAAAATTCATGCACGTAATGTTGGTCCTTACTCATTAATTACTCAACA
ACCATTAGGAGGAAAAGCTCAAAACGGTGGTCAACGTTTTGGAGAAATGGAAGTATGAGC
TTTAGAAGCTTATGGAGCTGCTCATACATTACGTGAAATTTTAACAATTAAATCAGATGA
CATTAAAGGTCGTTCAAAAACTTATGAAGCAATTGTTAGATCAAAAAGAATTCCTGAACC
TGGAATTCCAGAATCATTTAACGTTTTATCAAAAGAGATTATGGGATTAGGATTTAATAT
GTATATGATTGATGAAGTTGGTGAAAAATCAGCAATTAATGCATATGATAAAAAGGACTT
TGAAATTGATAATTATGATGATGAAATTCTAATCAAAACTGATAATTTATACATTGATGA
TCAAGATGTTGATGCTGAATTTGAAGATTTAACTTATGTTGATGAAAATGATATTTTAAA
CTCATTTGAACTAGATAATGAAGAAGAATAAATGGAAAATTTAAATCGTAAAAAAGCAAT
AAAAATTGAATTAGCTAACCCTGATACAATTCGTTCATGATCACATGGAGAAGTTTTAAA
ACCAGAAACTATTAACTATAAAACATTAAAAGCCGAAAAAGATGGGTTATTTGATGAAAG
AATTTTTGGTCCAACTAAAAACTATGAATGTGTTTGTGGAAGATATAAAAAAGCCAACCC
TATGAATAAAGGGAAAAAATGTGAAAAATGTGGTGTTGAATTAACTGAATCAATTGTTCG
TAGAGAAAGAATGGGACATATTGAACTAGAAGAACCAGTTACTCACATTTGAATGTTTAA
AGTTGCTCCTTATAGAATTGCTGCAATTCTAGATTTAAAAGCAAAAGAACTAGAAGAAGT
AGTTTACTTTGTTTCTCATATTGTTCTAGAACAAGGTAATCAAAATCATTTTCTAGAAAA
AGAAGTTTTAGATTTAGGTTCATCAAGAATTACTAAAACTAGAGAAAAATTGCAACTATC
AATTTTAGATGTTATTGATCAAATTAATGATCCTGACCATAGAGATACTAAGAAGGCTAA
TAGATTATTAGAAGAATTAAAAAATACTTCTATTCCATTTTCAATAGATGAAGCAACTAG
CTTAATTAGTAAATATACTAATGCAAAATTTGGAATTGGAGCTAGAGCTGTTGAATATTT
ATTAGAAAAAGTAGATTTAACTAAAGAAATTGAAGCAATTAAAATTCAACTTGAAAATTC
TAAAAAAACCCCAAATGAAAGAACTAAATTATTAAAACGTTTAGAAACTTTTGATTCTTT
AAAACGTTCTAAACAACGTCCTGAATGAATGGTTATGAGAGTAATTCCAGTTATTCCACC
AGACATTCGTCCTATTATTCAATTAGATGGTGGTCGTTTTACTACTTCTGAAATTAATGA
TTTATATAGAAGAATCATTATTAGAAATGAAAGATTAAAAAAAGTTAAAGAAATGGGTGC
ACCTTCAATTATTGTTAATAACGAAAAACGTATGTTACAAGAAGCTGTTGATGCTCTATT
TGATAATGAAAGAAAGCCAAAACCAGTTCAAGGAAAAAATAAACGCCCATTAAAATCTTT
AACTAGTGTTTTAAAAGGAAAACAAGGTCGTTTTAGACAAAACTTATTGGGAAAACGTGT
TGATTATTCAGCTAGATCAGTTATTGCAATTGGACCAGATCTAAAAATGTATCAAGCAGG
TTTACCAAGAGAAATGGCAATTACTTTATTTAAACCATTTGTTATTCAATGACTTCAAGA
TCATGAGTATGCTGAAAATGTTAAAATTGCTGAAAAAATGTTATTGCAAAATGATCCAAA
AGTTTGAGAGGCACTAGAACAAGTAATTAAAGACAGACCTGTATTGTTAAACCGTGCTCC
TACATTACACCGTTTGGGAATTCAAGCATTTGAGCCTAAATTAGTTAAAGGAAAAGCAAT
TCGTTTACACCCACTAGTTACAACTGCATTCAATGCTGACTTTGATGGTGATCAAATGGC
AGTTCACGTACCTATTACAAAAGAAGCTGTTGCTGAATCAAGAGCTTTAATGTTGGGTTC
AAGTGCTATTTTAGGACCAAAAGATGGAAAAGCTATTGTTACTCCAGGTCAAGATATCAT
TTTAGGAAATTATTATTTAACTACTGAAGAAAAAAACGCCAAAGGACAAGGAATGATTTT
TTCAAGTTTAGATGAAGCGTTTATGGCTTATAATAGTGGTCAAATTCATTTAAACTCATT
GATTGGAATTGCTTTATCAGCTTTACCTGAAGAAAAATTTAGTGATAAAAATCAAAGATT
AAATTCTTATTTATTAACAACTGTTGGAAAACTTTACTTTAATCAAATTTTTGATGATAA
TTTCCCATGAATTAATTCAAATAATATTTGAAATGCTAAAGAAGCAGTTAAAGAATTCAT
TTATGATTTTTCACAAGATATTGATAAAGTAATTGAAAATGTTCAAGTTCAACAACCAAT
TAAGAAAAAAGAATTATCACTTATTATTGAAAGATACTTTGAAACTCATGGAGCTAGAAA
AACTGCTGAAATGCTAGATAAAATGAAAGATCTAGGATTTAGTTTTTCAACAAAATCAGG
AACCACAATTTCAGCTGGAGATGTTGTTGCTTTTACTCATAAATATGACGAATTTAAAGA
AGCAGATCAAAAAGTTGAACAAATTACTGATTTTTACAATATGGGTATGTTAACTAATAG
TGAAAAGAAACGTAGAATTATTGATGTTTGATCAGAAGTTAAAGATAAAATTCAAAATGA
ATTAGCAACAGTACTACGTAAAGATGTTAAAAATCCAATTTTTGTAATGGTTGATTCAGG
AGCCCGTGGTAATGTTTCAAACTTTACTCAATTAGTTGGTATGCGTGGATTAATGAACGA
TACTAAGGGAGATATTAAAGAAATTCCTATTAAGTCTTCATTCCGTGAGGGATTAACTGT
TTCAGAATATTTCGTTTCAACTCATGGAGCTAGAAAAGGTATGGCTGATATTGCCTTAAA
AACTGCTGACTCAGGTTATTTAACTAGAAGATTAGTTGACGTTAGTCAAGAAATTGTTGT
TGTTAATGAAGATTGTGAACCAACCAAAGGATTTGAAGTATCAGCTATTATTGATACAAA
ACATGATAATGTTATTGTTCCATTAAAAGATAGATTGGTTGGAAGATTCACATTTAAAGA
CATTTATGATGATGATAAAAATCTAGTTGCTTCTGCTAATACATTAATTGATAAAAATAT
TGCTGAAAAAATTATTATGTCAGGAATTAGTTCAGTAATTATTAGATCAGTTTTAACTTG
TGATAATAAACGTGGTGTTTGTCAAAAATGTTATGGACTAAACTTAGCTACTGCTTCAGT
TGTTAATATTGGTGAACCAGTAGGAGTTATTGCTGCTCAATCAATTGGAGAACCGGGAAC
TCAATTAACAATGCGTAACTTCCATACAGGAGGAGTTGCTGGTAATGTTGATATTACTCA
AGGACTTCCTCGTATTAAAGAATTATTAGATGTTACAACTCCAAAAGGTGCTGTTGCTAT
AATTTCTGAAGTTGATGGAGTAGTTAGTGAAATTGAAGATTATAATGGTGTATTTGTAAT
CAATATTGTTACTGAAAATGAAGAAGTTAAAAAATATAAAACTGAATTTAATTCAGTATT
ACGTGTTGAACAAGGATCAAGTGTTATGGCCGGTCAAAAATTGACTGAAGGAGCTATTGA
TTTACATCAATTATTAGAATTTGGTGGAATTCAAGATGTGCAAAATTACATTTTAAAAGA
AGTACAAAAAGTTTATAGATTACAAGGTATTGAAATTTCAGACAAATATATTGAAATCAT
CATTAAACAAATGTTAAACAAAGTAAAAATTACTGATAGTGGTGATTCTGATTTATTACC
TGGAGAAATTATTACAATTCAAAACTATAAAGAAGTAGTACAAGATTGTATTGTTAAATC
AATTAGACCACCTTTATCAAAAGCACAAATTTTTGGTATTAAAAAAGCACCTCTAGAATC
AAGCTCATGATTATCTTCTGCTTCATTCCAAGATACTGCTAGAGTATTAACTAGAGCAAT
TATTAAAGGAAAAGAAGATAAATTAGAAGGATTAAAAGAAAATATTATGTTAGGTAATTT
AATTCCAGCCGGTACTGGTTTAACTGGAACTCAAGAAGTTGAACAACTAGCAGAACAATA
TCATAACAATGAATATTAAGTGTTATCTTTAGGTTTTAATATAGCGATTAACGCAACAAC
TCAAGGTGTACCAAAAATTATTGAATCGCTATTTCCTAATTTACCAAATTTTATAGCTCA
TTTATTAGCAACTATTGTTTTAGTTATTGTTTTAGCAAAATTAGTTTATAAACCATATAA
GCAAATGATTGAAAAACAAAGACAAAAAATTACTGAAGTTTTAAGTGATGCTATTGAAAA
ACAAACGCAAGCAAACATTAAAATAAAACAAGCAAACTCATTACTAGAAGAAGCTAAAAC
CGAATCAGTATCAATCATTAACACAGCTAGAGTAGATGCTGAAATTCAAAAAAATAAAAT
TATTGATAACGCTAATTTACAAGTAAAAAATATTCAGTCATATGCTCAAAATTCTATTAA
ACAAGAAAAAATTAAAGCACAATTAGAAATTAAAAATACTATAGTTAATTTGGCAATCAA
TTCAGCTGAAAAAATCTTAAGTAAAGAAATTGATAAAAATACAAATAAAAAACTTATTGA
AGAGTTTATTAAAGATTTAGATTAGATGCCAAATTTGAGTGGATTAAAAACAGAGATTTC
ATCTGTTAGAAATATTTCAAAAATTACTAATGCAATGCAACTTGTTGCTTCTGCTAAATT
AAGAAAAATTAGTAAAAAAGTAATTGATACTCATAATTATGTTAGTGAAGTATATTCTTT
ATTTAATGATATTATCAGACAAACTGATAAATCTGTTTTTTTAAAAGAAAGTAATTTTAA
AGCAAATAAAACTTTGTGAGTAGTTATTAATTCTAATTTAGGTTTGTGCGGTGGTTATAA
TTTAAATGTTAATAAATTAGTTTTACAAAATCTAAAATTAGAAGATGAAATTTTTGCTAT
TGGTTCTAAAGCTGTATCTTTTTTTAGATCTAAAAAAATTAAAATTAAAAATCAAATTAC
TGATATTGATATTAATTTTACAAATAAAAAAGCTAGATCAATTAGTAATGATCTATTAGA
TATGTATATAAATCATGAATTTGATGAAATCAAGATTGTTTACACTAAATTTATTAATAA
TGTAACTTTTGAACCTGCTATAATTAGAATTTTTCCAATTATTAAATTAGAAAATAATTT
TAAACACTCACAAAGTCTAGTATTTGAACCTGACGCTGAACAAATTTTAAGTAGCACAAT
TCTAATTTATATTAATGCAATTATTTATGGAACTATTATAGAGTCGCAAGTTAGTGAACA
AGCTTCAAGAAGAACTGCTATGGAAAATGCAACAAACAATGGTAAAAATCTTGAACAAAC
TTTAAGTTTAAAATATAACAGACAACGTCAAGGTGCTATTACTCAAGAAATTAGTGAAAT
TGTTTCTGGAGCTAATAATAAATCTTAGATGGTATCTAGTAAAAAAACAATAGATAAAAA
CAAAACTCAAGTTATTGGCAAAATTATTCAAGTATTAGGCTCAGTTGTTGATGTTAAGTT
TTCAGAAAATAATATACCAAAAATTTATGATGCATTAGTTGTTGATAATAATGGCAAAAA
ATTAGTTCTTGAAGTTGAACAAAACATTGGAGATGAAATAGTTAGAACTATTGCAATGGG
TCCAACTGAAGGGCTAAGAAGAGGATTAGATGTTATTAATACTAATTCTCCAATTACAGC
TCCAGTTGGAAATGAAGTTTTGGGTCGTATGTTTAATGTTTTAGGTGATCCAATTGATGA
AAAACCAGATTTAGATGTTAAAAGATTGCCAATTCATAGAGATGCTCCAATTTATGAAGA
ACTAGTTACAACAACTGAAATTCTAGAAACTGGAATTAAAGTTATTGATTTAATGATTCC
ATTTACAAAAGGTGGAAAAGTTGGATTATTTGGTGGAGCTGGAGTTGGTAAAACTATTTT
AATTCAAGAATTGATTAATAATATTGCAAAAGCTCATAATGGGGTTTCAGTTTTTGCTGG
AGTTGGTGAGAGAACTAGAGAAGGAAATGATTTATATCACGAATTCATTGAAGCTGGAGT
TTTAAATAAAACTTGTTTAGTATTTGGACAAATGAATGAGCCACCAGGAGCTAGAATGCG
TGTTGCTTTAACTGGTTTAACTATTGCTGAATATTTTAGAGATAAAAAAAATATGGATGT
TTTATTATTCATTGATAATATTTTTAGATTTACTCAAGCAGGTTCAGAAGTTTCAGCTTT
GTTAGGACGTATGCCTTCCGCTGTTGGATATCAACCAACTTTATCAACTGAAATGGGTTC
ACTACAAGAACGTATTACTTCAACAAAAAATGGATCAATTACTTCAGTTCAAGCGGTTTA
TGTTCCTGCTGATGATCTAACAGATCCAGCACCAGCTACTACTTTTACTCACTTAGATGC
ACGTATTGTTTTAGATAGATCTATTGCTAGTTTGGGAATTTATCCAGCAGTTGATCCACT
TGCTTCTTCATCTCGTGTTTTAGATCCAGAAATTGTTGGACAAGAACACTATGATATTGC
TTTAAAAATACAAATTACTTTGCAAAAATATCAAGAATTACAATCAATTATTGCAATTTT
AGGTATGGATGAATTAAGTGAAGAAGATAAATTAATTGTTCAAAGAGCAAGAAAAATTAG
AAATTTCTTGTCACAATCATTTTTTGTTGGTGAAAAATTTACAGGAAGACCTGGAGTTTT
TGTTAAAGTAAGTGACACTGTTAGATCATTTAAATCTATTTTAAATGGTGAAGTTGATCA
TATTCCTGAAACTTATTTCTTATATTCTTCAACTATTGATAATGTTATTGAAAAATATAA
CAAAGACAAAGATAAATAAATGGAATCTAAAATTATTGAAATTTTAAAAACTAACAAACA
TAAAGTTAGTTTAAATAAACTATTGACTTATTTTAATGCTTTAGATTATTCATTAATTAA
AAACTACTTAGACCAATTAGAAAAAAATAATAAAATCACTATTTCATTAGAAAATAATAT
TTACTTATTAGATCAAATTTATAAAAAGGGAACTATTAAACTAAATCCAAAAGGTTTTGG
ATTTATAAATGATATTAATAAAATTAATGATGAAGATCATTTTATAGCTGGAGTTGATCT
AAATAATAGTATTCACCAAGATGAAGTAGTTTATATTTTAAAACAAGAAGAAGATAATAG
ATTAAAAGCTATAGTTATTGATCTAATTAAAAGAAATAAAGTTTATTTAATTGGTGAAAT
AAATAGAAGTTTTGATAAAAGATTTTTAGATTTCATTCCAAACGATAAGTCATTTGATAG
TTTTAGATTTGTAATTGTTAATAAGAACGAATTTAAATATGAAGAATTCAATATTATTAA
AGCAAAAATTATAAGTTGTAAAGAACGTAAAATTTTTATAAGACTTATAAGAATTATTGG
CAATAGTAAAAAAGCAAGTGATCGCATCTTAGCAATAGCTGAAGAATTTGACATAAAAAC
TAGTTTTGATAAACAAACTCTAGATAATGCAAAACAAATTAATTTATCAACTGATAAACT
AGAAAAAGAATTTTTAAAAAGACAAAATAATTCTTTAGTTAATAAAACGATCGTTACAAT
TGATGGAATTGATTCAAAAGATTTAGATGATGCAATTTGTGTTGAAAAATTAGAAAACAA
TAATTATAAACTATTTGTTGCTATTGCTGATGTTTCTTATTTTGTTAGATACAAGACCGC
TTTAGATAAAGAAGCTTTATTAAGAGGTAATTCGACTTATTTAGCAAATAAAGCAATTCC
AATGTTACCAAACATTTTATCTGATGATTTGTGTTCATTAAATCCAAATACTAAAAAATT
AGTTTTTGTATGTGAAATGGAATTTGATAATAACGCAAACATGTTAATTAAAAAAGTTTA
TGAATCAGTGATTATTTCTAAAGCTAGATTAAATTATGACGAAGTAAATAATTACTTTAA
AACTAAAACTTGAACTCATGATGATAAAACTAAAAAAATGTTAGACATAGCTTATGAATT
GTATAAAAAACTAGAAGATCTAAAAGCTAAAAAAGGAACTATTAGTTTTGATGTTAGAGA
GCCAAAAATTATTTTAGATAAAAATTTAAATGTAATTGATATTAAAACAAAAACAGCTGA
TCAAGCTGAAAAATTAATTGAACAATTTATGGTAAGTTGTAATGAAGCAGTAGCTGAATT
AATCTATCAAAAAGATTTACCTTTTTTATATAGAAATCATAATAAACCAGATGAAGATGA
ACTAATTAATTGGTATAAATCACTAAAGACATTTGGAATTAATCCTAAATTAACTAATAA
ACAAGTTTTAGATCCAATATTTATCAATCACACTTTAAGTCAAATTAAAGAACAACTTAA
AGATGAAACTGAAGTTGAATTATTAAATATTTCTTTATTAAGATATATGGATAAAGCTAA
ATATGGATTAGAAAATATTGGTCATTTTGGTTTAGCTAGTGATTGTTATACTCATTTTAC
TTCTCCAATTAGAAGATATTCAGATTTATTAGTTCATAGATATCTAAAACAATATCTAAT
TACAAAAGATCTAGAAAAAACTAGTTTAGAAAATAATACAAATTATGTTAATAAAGTAAG
TAATATTATTAATGATACTGAAACTAAAAGTGTTGAATGTGAAAGAGAAGTTATTAAAGC
GTGTATGTGTGAATATATGCTAAATAAAGTCGATAATACTTATACAGCAACAATTTCAGC
AGTTTTAAAATTTGGAATTTTTATTCAATTAGATAATTTAGTTGAAGGATTAGTTCATAT
TTCAAATATGAATAGTGATTTAGTTTATGATGAAACTAACCGTATTTTAATTAAACCTGA
TAATACTTATTATAGAATGGGTCAAAAAGTCAAAGTTAAACTAATTAATGTTGATATTAA
AAAAAGAACAATTGATTTTGTTTTAATAGAATAAATGCATTCAAATGTTAAAAAGGTTAC
AGATAAAGATGTAATTAAACCAGTTGGTGTGCCTTTTGTAGTTTATTTTTCTTCAATTTC
AAATAATACACACAGATTTATTCAAAAACTAGAAATAGAAAATTTAAGAATCCCTTATGA
AATAGAACAATCAATTAGTGTTGATCGTGATTATGTTTTAGTTACACCAACTTATAGTGG
TGGGGGAGAGTATGTTAAAGGTGCAGTACCAAAACAAGTAATTAAATTTTTAAATAATAA
GCAAAATAGAAGTTTTTGTAGAGGAGTTATATCATCTGGTAACACTAATTTTGGTGATAC
TTTTGGAATTGCTGGACCAATTATTTCTAAAAAATTAAATGTTCCTTTTTTATATCAATT
TGAATTATTAGGAACACAACATGATGTTAGTCAAATAAAACAAATACTATTTAAGTTTTG
AGAGGATGGCAATAATGAACGAAAATAAAAGCACAATCGTTTTAGATGATGTTGATGATG
AATATATTAAATTAAATGCTAGATCTAAGATCTTTTCAAAAGATCAAGATAATTTTCAAT
TAGATGTTAAAGCAGCTGAATTATATTTAAAAAACTATATTGAACCTAGAATGAAAAAGT
TTTCTAGTCTAAAAGAAAGATTAGATTATTTATTAGAAAATCAGTATTATGATTCAGAAA
TTTTAAATAAATATAGTTTTGATCAGATTAGTCAATTAAATGATTATGCTTATTCATTTA
ACCATCATTTTCCAAGTTTTATGGGAGCTTTAAAATTCTTTAATGCTTATGGATTAAAAA
CTTTTGATACTACAATGTATTTAGAAACTTATACAGATAGAGTATTAATGAATGCTCTAT
TTTTAGGTAATGGTAATTTTAATAAAGCAAAAAACTTATTAAAAGATATGATGTTAGGTA
GATTTCAACCAGCAACCCCTACTTTTTTAAATGCAGCTAAAAAACATAGAGGAGAGTATG
TTTCATGTTATTTATTAAGAACAGAAGATAACATGGAATCAATTTGTAGAACAATTTCAA
CTTCATTACAACTTTCAAAAAGAGGTGGAGGAGTTGCGATTTGTTTAACAAATTTACGAG
AAACAGGCTCACCAATTAAAAATATTTCAGGCCTAAGTTCAGGACCAATTCCAGTAATGA
AGATTTTAGAAGATTCATTTACTTATGCTGATCAATTAGGTCAACGTCAAGGAGCTGGAG
CTGTTTATATTTCAGCTCATCATCCAGATATTATTTCAGTTTTAGATACTAAAAGAGAAA
ATGCTGATGAAAAGATCAGAATTAAATCTTTATCATTAGGATTAGTAATTCCAGATATTA
CTTTTGAATTAGCTAGAGATAATAAAGATATGGCTTTATTTAGTCCTTATGATGTTCAAA
AAGTATATGGTAAGCCATTATCAGATATTTCAATTACTGAAAAATATTATGAAATGTTAG
AAAATCCTAATATTAAAAAAACATATATTAGTGCTAGAAAATTCTTTTTAACTGTTGCTG
AATTACATTTTGAAAGTGGATATCCATATATTTTATTTGAAGATACTGTTAATAGAAGAA
ATGCTCATGATAAAAAAGGAAGAATTATTATGAGTAATTTATGTAGTGAAATTGTTCAAG
TAAGTACAGCAAGCGAATATAGTTCTGATTTATCATTTGTAAAAACTGGAGAAGATATTT
GCTGTAATTTAGGTAGTTTAAATATTGATAATATGATGAAATCAGGAAAAGAATTTTCAG
ATTCTATTTATAATGCTATATCTGCTTTAGATATTGTGTCAAGAAATTCAGATTTGAGTG
CGTCTCCTTCAATTAAAAAAGGAAATGCTGAAAATCATGCTGTTGGATTAGGAGCTATGA
ATTTACATGGATTTTTAGCAACTAATAAAATTATGTATGACTCACCTGAAGCTGTTGATT
TTACTAATATGTTTTTTTATACAGTTGCTTATAATGCTTTTAAAGCTTCAAATAAATTAG
CTCAAGAATTTGAAAAATTTGCTTCATTTGATCAATCAAGATTTGCTGATGGTTCTTGAT
TTGATAAATACACTAAATGTGAATTTGATAAATGAACACCACAAACAAATAGAGTAAAAG
AATTATTCAAAGATTATGATGTTCAAATTCCAAGTCAATCTGATTGAATTCAATTAGTTG
AAGAAATTAAAAAAACAGGTTTAGCAAATTCACATTTAATGGCAGTTGCTCCAACTGGAT
CAATTAGTTATCTATCATCATGTACTCCTTCACTACAACCAGTAGTTTCAACAGTTGAAG
TTAGAAAAGAAGGAAAATTAGGAAGAGTTTATGTTCCAGCATATCAAATTAATTTTGATA
ATATGGGATATTATGCAATGGGTGCTTATGAATTAGGACCAGATCCAATTATTAATATTG
TTGCAGCAGCTCAACAACATGTTGATCAAGCAATTTCACTAACTTTATTTATGACTGATA
AAGCAACAACTAGAGATTTAAACAGAGCATATGTTAATGCCTTTAAACAAGGTTGCTCTT
CAATTTATTATGTAAGAATTCGTCAAGATGTTTTAGAAGATAGTGAAAACTATGAATGTG
ATGCATGTAAAATTTAAATGACTTATGAAGAAATTAAACAACTAGAAGATGAGTTGTTAG
AAGCTAAGGGACAATGATTTGTAATTTCTTGTCAAACTGGACATGAAGAAAAAGTTCTAG
GTGATCTACAGCAAAAAATTAAGTCAGCTAGCATTGAAGATGAAGTTTTTTCAATAAAAA
TTTCAAAAGCAAATCAAGTAAGTAAATCAGGAAAAGCTTCAATTAAAAATAAGTTTCCAG
GTTATATTTTTATTAATATGATTATGAGTGAAAAAGCTTGATTTTTAATTAGAAACACTC
CTGGGGTAACTGGATTTATTGGTTCAAGTGGTCGTGGAGCTAAACCTTCTCCTTTAACTA
TTGAAGAAACTTTAAATATGTTAGTACCAAATATTGAAGAAATTCAACAAGCTCACGAAG
AAGAAAAAGAACAAGAAACTAAACA------AAAAAATGAAGCAGTTGCTAAAAAAGCTT
TATTTACTGCTGATTTTAAAATTGGTGATATTGTCAAAGTCAAATCTGGTATTCATGAAA
ATGAAGAAGGTACTGTTAAAGACATGGATTATTCAAAAGGTGTAGCTTTTGTTGCTATTG
AAATGTTTGGAAGATGAACTACTTTAGAAGTTTCATTTAAAAATGTTGAACCTATTAAAG
AATATTAAATGCATAATCTAAAAACAAAAACTAAAAAAGACAAAGAAAATAGTTTTTATA
ATAATCTTTTAAATGCATTACAACGTTTAGGAAAAACTTTAATGTTTCCAATTGCAGTTT
TACCTATTGCAGCTTTATTAGCTAGATTTGGCGCCTTAATTCAAGATCCACTAGCTAATG
GAGGATCAAATATTTCTGAAATTCAAAAATTTATAGGATTAGTTATAGCTACTCCTGGAC
AAATTGTTTTTGATAATTTAGCAATTATTTTTGCTATTGGTATTAGTTTTGGGTTAGCAA
AAGATAATCGTGGAGAAGCTGCTTTAGTTGGTGGAATTGTTTGATTTGGAATGACAGCTT
TATTAAAAGAAGGTTTAATTCCAACATTTATTTGAAAAAATGTACTAACTTCAGATAAGA
TTTTAATTAAACAAGGCGATCAAATGATTCCAGCTACTCAACTATTATATTTTTTAAAAG
ATAACACTGTTAAGTATCAATTAGATACTGGAGTTGTTGGTGGTATTGTTGTTGGTTGCT
TAGTTGCTTTAATTTATAACAAATATAAAGATGTAACTTTACCCCAAGCTCTTTCGTTTT
TTGGTGGAAGAAGATTTATTCCAATGTTAGGTGTTTTAATGATTGTTCCACTAGGTTTAG
GCTTTGCTATCGTTTGACCTTGAGCACAATTTATTTCAATTAAAATAGGAACAACTTTAT
CTCAAGCAAATGGTTTTGCTAAGGGATTTGCAGTTGGAACTTATGGGTTTTTAAATAGAA
TTGTTCAACCATTTGGTTTACATCATATTTTAAATACATTTGTATGATTTCAATTACCAA
TTGAAGGTAAACTATTAGCTGATGGATCTACAGCAATAATTAATGGTGATATTACTGCAT
TTCAAAAAGGATTAATTGGTTCAGGATTATTTACTTCTGGTTTTTTCCCTTTGTTTTTAG
GTGGATTACCAGGAGTTGCGCTAGCTTTAATTTTAGTTTCAGATAAAGACAAGAAAAAGC
AAATGACTGCTTTTTATGGAGGATCTGCTTTTGTTGCTTGAATTACTGGAATTGATGAAC
CTTTAATTTTTAACTTTATTTTTATTTCTCCAATTTTATATGTTTTAAACGCTTTATTTA
CAGGTATTTTTTACATGTTTGTAACTTGATCTCAAATTGCTTTAGGTATTGGATTTAGTG
CTGGATTTATTGATTATGTAGTTTCATTTTGAACTTCATGACAAATTTCAACAAAAATTG
GATGACATGCAAATCCATTATGAATTTGAGTATTTGCTGTTGCTATGTTTGGTTTATACT
TTACAACATTCTACTTTTTAATTAAAAAACTAAATATTCCAACTCCTGGTAGAGAAAATC
AATTAGGATTTAAAAAAGAAATTTCAGAATCAATAACAACAAGTAATAATAAACAAAATA
AATATGAGCTAATGGCTAAAAGAATTTTAGATATTGTTGGTAGAGATAATATTGAATTAG
TTGAAAGTTGTTCTACAAGATTAAGATTGACTGTAAAAAATAATTCAAAACAAATTATTG
ATGATGAAAAAATTAAACAAGCTGGTGGATTTGGAGTAGTTAGATTAGGTCAAAAAAATT
ATCAAATAATAATTGGTACTGATGTAGAACACGTTGCTGATAAGTTAAAAGAAATTTTAA
ATTTAAATTAGATGTTAGATCAAAAAAAATCAAAGCTATTATTAGATAAAATTAATCAAT
ATCAAAATATTATTATTGCAAAACATAAACAACCAGATTGAGATGCTCAAGGTAGTGCAA
TTGGATTAGCAAACATTATTAATGATAATTTTAAAAATAAAACTATTTATGTAGTTGGTT
CTAGAATTAATGATGATAATAGTTTTTTTATTGATGAAATTAATTTAAGTGATGAATTTG
TTAAAAATAGTTTAATTATTACAGTTGATACAGCTACAAAAAAAAGAGTAGATTTTAATA
GATTTGATTTAAGTTCTGATAGTTTTAAAATTGATCATCATATAAATGTTGAAGATTATT
GTAATAATGATTTAATAGATGATAGTAGCATTTCAAATACTCAAGTTATTAGTTTATGAG
CTTTAGAAAATGATTTATTTATTTCACCAACTGCCGCTTATAATTTATACTTAGGTTTAT
TAACTGATTCAAATAGATTTTTATATGATAAAACTAATCCAACAACTTTTTATGTGGCAT
CTAAGTTATTACAAGCTGGAGCTAATTTAAAAAAAGCTCATGACTTTTTATATGTATCAG
AGTTAAAGTTAAGACAATGAATGATGTATAGTTTTTCTAAAATGAAATTAACTAATACTG
GTATTGCTTATATTGTTTTATTAGATGAAGATTTAAAAGATTGAAATTTGAGTTATGAAG
AAACTAAATTAGCACTTTCAGTTATGAGTGGAATCAAAGAAATTAAAATTTGATTTACAA
TTATACAAGTAGAAGATATTTTAAAAGTTTCACTAAGAAGTAGAGATTTTAGTATTGATA
AAATTGCAAATAAATATAATGGTGGAGGTCATAAATTAGCTAGTGGAGCTGAAATTAGTT
CATTAGATCAAATTGATGATTTAATTAATGACTTAGAACAACTAATTAAAGGAGAAGTGT
AGATGAATAAAACTATTTTTAATCTTTTAAAAGAACTACAACAAGCTAACATCAGTCTGA
ATAAGGCTGATGTTTATCATATTTTAGAACACATTTTAAATAAAAATTATCAATGAATTG
TTAGTAATTTAGATTATGTTTTAACAAAAAAGCAACTTTATAAACTAGAACAAATCTCAA
AATTATTAGAAAAAAAATATCCTTTAGCTTATATTTTAAAAAATAAATATTTTTATTCAA
ATAATTTTTTTATTAATAAAGATGTTCTAATTCCTAGAAATGAATCAGAACTAATAATTG
ATTATGTTAGTGAATTTATTAAAAATAATAATGATTTATTAATAGTAGATCTATGTACTG
GTAGTGGGTGTTTAGGAATTAGTTGTGCTTTATTAAATAAACAAAATAAAGTGATTTTGA
CTGATATTTCATATAAAGCATTAAAAGTAGCAAATAAAAATATTAAAAGATTCAATTTAA
CAAATACTATTTGTTTGTCTGGTGATTTTATTAGTGTTTTAATTAAAGATAATATTAAGG
CAAATGTAATTATTTCTAATCCTCCATATATAGATATAAATGATCAAAATTTAGATAAAA
ACGTTATAGAATATGAACCAAGTATTGCTTTATTTGCACCAAATAAAGGTTTGTATTTTT
ATGAAATTTTAATTAAAAATATAGATCAAATAGTTGATGTTAATAAAAAGTTTTTAATAG
TTTTAGAATTTGGATGATTACAAAAAGATTCAATAGAACAATTATTGATTAAGAATTGTT
TAAAATATAATTGAGAATTTAAAAAA-GATTATAGCAATTATTGAAGAAATTTAATTATT
AAGAATTTTTAAATGAATAATCAAAAAATAATAAATATTGCTGTTATTGCTCACGTTGAT
GCTGGTAAATCTACACTTGTTGATGCTTTATTAAAGCAAAGTGGGGTTTTTAGACAAAAT
CAAGAAGTAATTGAACAAGTTATGGATTCAAATGATCAAGAAAGAGAAAGAGGAATTACA
ATTTATTCTAAAAACTGTTCTATTACTTATAAAGATTACAAAATTAATATAGTAGATACT
CCAGGTCATGCTGATTTTTCTAGTGAAGTTGAAAGAATTATGAAAACAGTTGACACTGTA
ATTTTATTAGTTGATTCAAGCGAAGGACCAATGCCTCAAACTAGATTTGTTTTACAAAAA
GCTTTAGAAATTGGATTAAACCCAATTTTATTTATTAATAAAATAGATAAAAAAGATCAA
AGAAGTTTAGAAGTAGTTGAAGAAGTAATTGAACTATTTTTAGAACTAAATGCAACAGAT
GAACAACTTGATTTTAAAACTTTATATGGAATTGCAAAAAATGGAATTGCTCAATATAGT
TTAGAAGAACAAAGTAATGATTTAACACCTTTATTTGAAACTATTATTAATCAAGTTGGT
TCATATCCAATTGAACTATCAAATAATGATTTAGTGATGCAAGTTTCAAGTTTAGCTTAT
GATAGTTTTATTGGAAGAATTGGAATTGGAAGAATTTTTGAAGGAAGCATTAAAGAAAAT
CAAATCGTAAGTATTGTTAAAAATGATAGAACTGTTAAGCAAGGAAAAATTGCAAAATTA
ATGGTTTATCAAGGATTAAATAGAGTTCAAGTTAAACAAGCATTTGCTGGAGATATTATT
ACATTTGCTGGAATTGAAGATATTTCAATTGGAGATACTATTAATAATTTAAATATTATT
AAACCATTAAAACCAATTCATATTGAAGAACCAACAATGTCTATGAACTTTTTAGTAAAT
ACTTCACCATTTGCTGGAAGAGTTGGTAAATTTGTTACTTCAAGAAATATTAAAGAACGT
TTAGAAAAAGAAGTTGAAGTTAATGTTGGTTTAAGAATTGAACCTTTGATTAATTCTGAA
ATTGAAGGATTTAAAGTTTTAGGACGTGGAGAATTACATATTTCAGTTTTAATTGAAGCA
ATGAGAAGAGAAGGTTTTGAATTAGCAATTTCAAAACCAGAAGTAATTTTTCAACGCAAT
CCAATGACTGGAGATTTATTAGAACCAATTGAAAAAGTAATTATTAATACACCAACTGAA
TATTCTGGAACTATTATTAACAAATTAAATCAAAGAAAAGGAATTATGTTAGATATGGAT
TCTGATGGTATTAGAGATAAAATTACTTATTCTATACCATTAAGAGGTTTAATTGGATTT
AGATCAGAATTTACAAATGATACTCATGGTGAAGGTATTATGGTTAAAAGTAGTAGTGGA
TATGAACTATATAAAGGTGAAATTGTTTCAAGACAAAATGGAGTATTAGTATCAATGGCA
AATGGTAAAAGTTTACCTTATGCTTTAAATAATCTTGAAGATCGTGGAATTTTATTTATA
GGTCCTCAAGTTGAAGTTTATGAGGGAATGATTATTGGTCAGCATTCAAGAGATAATGAT
TTATATGTAAATCCAACAACAGCAAAAAAATTAACTAATACTAGAGCTAGTGGGACTGAT
GATGCTGTTAAATTAACACCAGCTAAAAAAATGAGTCTAGAAGAAGCTTTAGAATATATT
TCAAATGATGAGTTAGTTGAAATTACTCCAACAGATATTAGATTAAGAAAACGTTGATTA
ACTCAAGCAGAACAAAAACAACACAGAAACGATAAATACTAGATGATTAACTTGTTGATC
TCTAAGTATCATGATCCTGCTATGAATTTAGCAATTGAAGAGTATTTAACTTATCATTAT
AAAGCAAAAGAACCTATTGTATTTTTTTGACAAAATGCTAATACTATAGTTGTTGGAAGA
AATCAAAACGCTTTTGCTGAAATTAACTTAGAAGCTGCTCAAAAAGATAACGTTAAGATT
GTTAAAAGAAATACAGGTGGGGGAACTGTTTATCAGGATTTAGGTAATGTTTGTTATTCT
TTGATAGTTGACAATTCAAATGATGATGTTGATTATCAAAAAGCATTACAACCTATTATC
ACTTATTTAAATCAAAAAAATATTAATGCAATGTTTTTTGGCAGAAATGACATGGTGATT
GATGGTTATAAGGTTTCAGGAAATGCTCAATTAAAAACTAATGAAAAAACACTAGTTCAT
GGTACATTGCTATTTGATGTTGATTTGTCTAAAATGCCTAAATATTTAGTTGTTGATCTA
GAAAAATTAAAACATCAACAAATCAGATCAAAACCTGCCAGAGTTAGAAATATAAAAGAG
TTCTTCAAAGACATTAATATTGATATTGATTTAAGCACTTTTATTAATGACGTAGTTAGT
TCATATGTAAAAAATGAAAAAATTAAATGAATTGAATTAACTGATCAAGAAAAGCAATAC
ATTCAGTCAAGAAAAGAAACTAAGTTTGATCAATGAGACTGAACATTTGGAAAAAATACT
GTATTTTCTCTTGTTAAAAAACAATACCTTGAATCTAAAGGTTTTATTACCCTAAACTTA
GATGTCGATAATGGAGTTATTACTAACATTAAAATTTATGGTGATTTTTTAGGAACTCAA
GGAACTGAAAAATTAGAAGCAAAACTAATTGGTGTTAAGTTTGATAAAAAAGATGTTGAA
AAAGTTTTAAATCAATTTGACTTAGAAGCAATTTTTGCTAAGAATTTTACAAGTGATGAT
ATCACCAACTTATTATTCAAAGACTAAATGGCTATTATTAATAATATTAAAGCTGTAACT
GATGCTTTAGATTGCGCTATGCAACGCGACCCAAATGTTATTGTATTTGGTGAAGATGTT
GGAACTGAAGGTGGAGTTTTCAGAGCTACTCAAGGATTAGCTGTAAAATTTGGAAATGAC
CGTTGCTTTAATGCTCCTATTAGTGAAGCAATGTTTGCTGGTGTTGGTTTAGGAATGGCT
ATGAATGGTATGAAACCAGTTGTAGAAATGCAATTTGAAGGATTAGGATTAGCTTCTTTA
CAAAATATTTTCACTAACATTTCAAGAATGAGAAACCGTACTCGTGGTAAATACACTGCT
CCAATGGTTATTAGAACACCAATGGGTGGAGGTATTCGTGCTTTAGAACACCACAGCGAA
GCTTTAGAAGCAGTATATGCTCATATTCCAGGAGTTCAAATTGTTTGTCCATCAACTCCA
TATGATACAAAAGGGTTGATTTTAGCTGCAATTGATTCACCAGATCCAGTTATTGTTGTT
GAACCAACAAAACTATATAGAGCATTTAAACAAGAAGTTCCAGATGAACACTACATAGTA
CCAATTGGAGAAGGTTATAAAATTCAAGAAGGTAATGATCTAACTGTTGTTACTTATGGT
GCTCAAACTGTTGATTGTCAAAAAGCTATTGCATTATTAAAAGAAACTCATCCAAATGCA
ACTATTGATTTAATTGATTTGCGTTCTATTAAACCATGAGATAAAAAAATGGTAATTGAA
TCAGTTAAAAAAACAGGAAGATTATTAGTTGTACATGAAGCTGTTAAATCATTTTCAGTT
TCAGCTGAAATTATTGCAACTGTTAATGAAGAATGTTTTGAATACATAAAAGCACCTTTA
TCAAGATGCACAGGTTATGATGTTATTACTCCATTTGATAGAGGAGAAGGTTACTTCCAA
GTTAACCCTAAAAAAGTTCTAGTCAAAATGCAAGAATTGTTAGACTTTAAATTTTAAATG
CAAGGAATTTTAGTTAAAAAAGATAGTAATGAAAGTTATGTGTTTTATGAAAATAAAATA
TATAAAGTATATGCAAAAGGTAATTTAAAAAAAGAACTAAAACCTAAAGTTGGAGATGTT
GTTGAATTTAGTATTTTAGAAGATGGATATGGTTATATTAAAGAAATTAAACCAAGAAAA
AATAGTCTAGATAGACCAAAAATTGCAAATGTTGACCAAGTTTTAATAGTTACTGCATTA
TATGAACCTTTATTTTCATCATTTTTATTAAATAAATATATTATGATGTTAGAAACGCTA
AAAATTAAACCTATTTTAATTTTTACTAAAGTTGATTTATTAAAAAAGAGTTCTTATTAT
CAAGAAGTTATGCATAAAATTAATTGGTATGAAAAAATGCATTATCAAGTTTTAATCATT
AATAATAAAGACAATTTAGAAAATAAAAACACAATAATTTTAAAATTAAAAGAACTTTTA
AAAAATAAAATTAGTGTTTTTACAGGACAAACTGGAGCTGGTAAATCCACTACTTTAAAT
AATTTTTTAGATATTAATAAACAAATTAAAACTAATGAAATTTCAAAAAAACTAAATAGA
GGAAAACATACTACAACTAGTATTCAACTTTATAATTTAGAAAATAATATTTTTATAGCT
GATACTCCAGGATTTTCAGCATTTGATTTAAATAATATTGATATTGAGCATATTTTATAT
TCTTGAGAAACGTTTATTCCTTTTTTAAACAAATGTAAATTTGTTGATTGTACACATACT
CATGAAACTAAATGTGTAGTAAAAAAAGCTGTGGCTGAGCACTTACTACCAACATTCATT
TATAATGATTATGTAAAAGTATATGAAGAATTAAAGAAAAATAGAAAGAATAAATATTAA
ATGGATAAATCTAAAATCAGAAATTTTAGTATTATTGCTCATATTGATCATGGTAAATCT
ACATTAGCAGACCGTATTTTAGAACTAACAAATACAGTTGAAAAAAGAGAAATGCAAGAT
CAATTATTAGATTCAATGGATATTGAAAGAGAAAGAGGAATTACAATTAAATTAAACTCA
GTTCAATTAAAATATCATTCAAAGGATGATAAAGATTATATTTTTAATTTAATTGATACT
CCAGGTCATGTTGATTTTACTTATGAAGTTTCAAGAAGTTTGGCTGCTTGTGAAGGTGCT
GTTTTAGTTGTTGATGCTTCTCAAGGAGTTGAAGCTCAGACTTTAGCTAATGTTTATTTA
GCAATTGATAGTAATTTAGAAATAATTCCAGTAATTAATAAAATTGATTTGCCTAGTGCT
GATGTTGATAAAGTTAAACAAGAAATTGAAGAAATTATAGGATTAGATTGTAGTAATGCT
CCTTTAATTTCAGCAAAGACTGGATTAAATGTTCAAGATGTTTTACAAGCAATAGTAGAT
AAAATACCACCACCAAATGATGCTATTGATAATGCACCTTTAAAAGCTTTAATTTTTGAT
TCTTATTATGATAAATATTTAGGTGTTGTTATGTCAATAAGACTAAAACAAGGGATGTTA
AAAGTTGGTGATAAAATCAAATTAATGTCTACTAATGCTGAATATGAAGTCACTTCTTTA
GGAATAAAAACTCCAAAAATTGTTAAAAAAGACTTTTTAGAAGCTGGTGAAGTTGGCTGA
GTTGCAGCTTCAATTAAAACTATTAAAGATGTTAATGTTGGAGATACTATTACAAGTGTT
TTAAATCCGGCTAAAGAACCACTTGATGGTTATAAAAAATTAAAACCAATGGTATATTGT
GGAATTTATCCAATTGATACTAATAAATATCAAGATTTTAAAGAAGCTTTAGAAAAAATT
GAATTATCTGATTCTTCTTTAGTTTATGAACCAGAAACTAGTCAAGCTTTAGGATTTGGT
TTTAGGTGTGGTTTTTTAGGATTATTACATATGGAAGTAATTCAAGAAAGACTAGAAAGA
GAATATAATCTTGAACTAATTGCAACTGCTCCAAGTGTAGTTTATAAAGTTCACTTAACA
AATAAACAAGTAATTGAATTAGACAATCCTGCATTATTACCTGAGGCTCAAAAAATTTCA
AAAATTGAAGAGCCATTTGTTGAAATTAAAATAGCAACTCCGAGCGAATATATTGGAAAC
TTAATGAATTTGTGTCAGAATAAGCTTGGTATTTATAAAAATATGGAAGTAATTGACAAT
AATAGACGAATTTTGATTTATCAAATGCCATTAGCTGAAATTATTTTTGACTTTTTTAAT
AAATTAAAATCTATTTCTAAAGGATATGCTTCTTTTGAATATGAACTTATTGGTTATAAA
GAGTCAAAATTAGTAAGAATGGATATTAAGTTAAATGGAGAAATGGTTGATGCATTTTCA
ATGATAGTTAATCAAAAATTTGCTTATCAAAGAGGAAGTGCTTTAACTTTAAAACTAAAA
GAATTAATTCCAAGACAAAACTTTGAAGTACCAATACAAGCGACAATTGGAAATAAAGTA
ATTTCAAGAGAAACTATAAAAGCTTATAGAAAAGATGTTACTTGAAAACTTCATGCTGCA
GATAAATCAAGAAGAAAGAAATTATTAGAAAAACAAAAAGAAGGTAAGAAAAAGATGAAA
GAAATTGGAACTGTAGAAGTTCCACAAGAAGCTTTTGTTGCAATTTTAAAAATAGATGAT
TAAATGCTAACTAAAAGACAAGTTAAAATTTTACAAACTATTGTTGAAGAATTTATTAAA
ACTAATCAACCAGTTGGATCAAAAAGAATTTTAGAACTATTAGATATTAAAATATCTTCA
GCAACAATTAGAAATGAATCAGCTATTTTAGAACATGAAGGTTATTTAGAAAAACAGCAC
ACTTCAAGTGGAAGAACACCTTCAACTAAAGGCTATAGATATTATGTTGATAATATTATG
AAACTAGATTCAGCTGATTATACTAGATTAAAAATTTATTTAAACCAGTTATTAGATTTA
AGAAAATATGATATTGATAAAACGATTAATTATGCTAGTGAAATTATTAGTGAATTAACT
AAAATGACAGCAGTTGTAATTAAAAAGCAAAATATAAAAAATATAAAGTTAAAAAAAATT
GAACTAATATTATTATCAGAATTTTTAGCAAGTGTTTTATTTATTTTTTCTGATGGTGAT
GTGCAAAATAAAATGTTTAATTTAAAAGATATTTCTTTATCTGATTTAAAAATTGCTATT
AAATTATTTTCAGATTTTTTAGTTGATGTTAAATTAGATGAAATAGATCAATATTTAAAT
GATTTAAAGCATCAATTATCTTTAAGTATTAAACAATATGACTATGTTTTAAACACATTT
ATAAATACTATTTTAGAATCAAAAAATGAACAAAAAGAAACTCATGGAATGAGATATATG
TTAGAAAATCCTGAGTTTAATGATACTAATAAATTAAAAAATGCAGTTAAATTAGTTGAA
CAATTATCTCCTTTTGATTGATTTAATATTGCTTATGAATCTAATAAAAATATGAATAAA
ATAGCAATTAAAATTGGTAATGAAATCGACCAAATAAATGATGATATTTCAATGATTGCT
ACAGAATTAAAAATTGGTAATTCTTCTACTGTTTTAACTTTAGTAGGTCCAAAAAGAGTA
GATTACAACCAAGTAAACCAGTTAATGAACTTAATTATTGAAATTATTAATGCAAAGGAG
AATTAAATGTCAAATAAATATAAAGACACATTATTAATTGGTCAAACTAATTTTGATATG
CGTGCAAATTTAGCTCAAAAAGAGCCTAAAATTGAACAATTTTGACTAGATAATAAAATT
TATAATAAAAAAATGAAATTAAATGAAAACAAAAAAGTTTTTATTTTACATGATGGACCA
CCTTATGCAAATGGAGATTTGCATATTGGTCATGCTTTAAATAAAACTTTAAAAGATTTC
ATTGTTAGATATAGAAATGCAGCTGGGTATTATTCTCCTTTTATTATGGGTTGAGATACT
CATGGTTTACCTATTGAAAGTGCTGTTACTAAAATGGGTGTTGATCGTAAATCTATGAGC
AGTGTTGCTTTTAGAGAACTTTGTTATAAATATGCTTTAGGACAAATCCAAAATCAAGCT
GATCAATTTAACCGTTTAGGAATGTTTACTGATTATGATGTTAAGTATGTAACTTTAACT
CATGATTTTGAAATGTCTGAGCTAAGATTATATGAAAAAATGTATCAAAAAGGATTGATT
TATAAAGATTTAAAACCTATTTATTGATCACCATCAAGTGAAACTGCCTTAGCTGATTCT
GAAATTATTTATAAAGATGTAACTTCTCCTTCAATTTATGTAGGTTGTGATGTTGTTAAT
AGTGATGAATTTAAAAATACTCAATTAGTTATTTGAACAACTACTCCTTGAACTTTACCA
TTAAACCAATTAATTGCTATTGGAGAAAAAATTAAATATAGTTTAGTTCAAGTAGAAAAT
CTTGATAAACAATTTATTTTAGCTTCTGATTTAGTAAATCAAGTAAGTAAAATTATTGGT
TGAGAAAATGTTAAAGTAGTTAAAGAATTAGATGCAAATCAATTAGTTGGATTAAATTAT
GTTCACCCTTTATATGATTCAAAAATTAATAAAATAGTTTTAGGGCATCATGTTACAAGT
GAGTCTGGATCAGGTTTAGTTCATATTGCTTCAGGATTTGGTGAAGATGACTTTTTAATT
GCAAAACAAAATAATGTAAAACCATTTGCTCCACTTGATGATCAAGGAAAATTTACAAAT
GAAATTGGTGATGTAGATCCAGAAATTGTTGGTATGTTTTATGATGATACTAATAAAATA
ATTACTAAAAGATTAGAAAATAATCATAAATTATTAAAACTAAACTTTTTAACTCATTCA
TATCCACATGACTGAAGAACTAAAAAACCAATAATTTATAGATGTACTTTACAATGATTT
GTTAACTTAGCTCCAGTTAAAGATGAAATTTTAAAAAATGTTGATCAAATTGATACTCAT
CCAAAATGAGCTAAAAAACGTTTATATCAAGTTTTAGACGAAAGACTTGATTGAACTATT
TCTCGTCAAAGATTATGAGGAGTTCCAATTATTGCTTTTTATGATCAAAATAATAATTTA
GTTTTAAACAATGAAATTTTAAACTATGCAATTAATAAAATTGAAAAAGTTGGAACTAAT
GCTTGATTTAGTTTAGATGCTGATGAATTTTTACCAGATGAATATAAAAACAAATCATTA
AGAAAAGAAAGAGACACTTTAGATGTTTGATTTGATTCAGGAAGTAGTTCAATTGCTTTA
AGTGAAAAATATCCTAAGTTACAAGCACCTTATGATATTTATTTAGAAGGAAATGACCAA
TATCGTGGTTGATTTAATGCTTCAATGATTAATTCAACTATTTATGCAAACAAATCTCCT
TATAGACAATTAGTATCACATGGTATGACTACTGATGAAAAAGGAAATAAAATGTCTAAA
TCACTTGGTAATGGTGTTGATCCAATTGAATTTTCAAATGAACTTGGTGCTGATATTTTA
AGATTATGAGTAGCTTCAACTGACTTTACTGATGATCAAAAAATTGGAAAAGAAATTATT
AAACAAATTGGTGAAGCATATAGAAAAATTAGAAATACAATGCGTTTTATTTTAGCTAAT
TTAAATGATTTTAATCCTAAAACTGATTATCAAGCTAAATTAAGTGAAGTTGATATGTAT
AGTTTAGCTAACTTAACTGCTTTTAAAAATAGAGCTTTACAAGCATATGAAGAATTAAAC
TTCAATTTAGTTTATACAACAACTATGAATTATGTTACTAAGAATTTATCTGCTTTTTAT
TTAGATTTTATTAAAGATATTTTATACATTAATAGTAAAAACGATCTAAGAAGAAGACAA
GTTCAAACTGTTTTATATGAACAATTGTATTGCTTGATTGATATTTTAAGACCAATTTTA
GTTCATACTGTTGAAGAGGTTTATCAAAATTTAAACGACACTAAACTTGAGTCAGTTCAC
TTATTAGATAATAGAGAACAAAACTTTGTTTATGATAAAGAATTTGTTGACAAATGAGAT
AAAGTAATGGTTTTAAGAGATGATGTTAATAAAGCTTTAGAAATTAGTAGAGAAAGTAAA
ACAATTAATAAAGGATTTGAAGCTGTTGTTTACATTAAATTAGATAAAGAATATGAAAAA
TTAAAAGATATTAAAGATTTAAGTCAAATCTTTATTGTTAATAGTATTAATTTTGTAGAT
GATATTGATGATAGTTTTGTTAGAACAAATATTTCATCAATTAAAGTTGTACAAAAACAA
GGATTAAAATGCCAAAGATGTTGACAAATCTTTGATAATTTAATTGATGATGAAATTTGT
AATCATTGTAATAATGTAGTTAAATCATTATAGATGAAAATCGATGAAAAAGAATTAATA
TCTAAATATTTTGATCAAGCATTAAATGAAACAATGAAAGTTGTATCTATTCCTTCTTTT
TTAACTACTCCAACAAAAGATGCTCCCTATGGAAAAGGTTGTAAAGAAGTATTAGATTAT
GTAATTGATCTAGCTAATAATTTAGGTTTTCAAACTTATAAAGATATTAATAATAAGTAT
GGGTTTGTTGATTATGGAACTGGTGAAAAATTATTTGTAATTTTAGCTCATTTAGATGTA
GTTCCACCAGGAAATATTGAACAATGAGTTACTGATCCTTTTACACCAATTATTAAAGAT
AATAAACTAATCGGAAGAGGTACTTTTGATGATAAAGGTCCTGCTATGATGAATTTATTT
GCTTTAAAATATTTAAAAGATCATAATTATATATCTTCAAAATACAAAATCAGACTAATT
TTTGGATTAACTGAAGAAACTACATGAGATTCAATTAATACTTATATTAATGATCATGGG
GTTGCTGATTTAGGATATACTCCAGATGGTGAATTTCCCGTTGTTTATGCTGAAAAATGA
ATTGCTGATTTAGATATTGTTTCTAATGAACAAACTGATATACAAATTGGTGGTGGAGCT
GCTTATAATGTGATTTGTGATACTGTTTGATATAAAGGACCAAAAATCAAAGAAATACAA
GAATATTTAAACAAAAATAGTATAACAACTAAAATTGAAGATGATAAATTAGTTGTTCAA
GGAAAAGCTGGACATGGTAGTTTACCTTGATATGGAATTAATGCGGCAACTTGATTAGCT
AAAAGTATGTATGAAAATGATGTTCATCATAAAATTACAGATTATTTAGCTAAAGATGTG
CATTTGGACTTTAATCTAAAAAATGTTTTTGGTGATATTTCTGATGAGACTGGTGAACTT
ACTCAAAATGTGGGAATTATTCAAATTAAAAATAAAGATTCTAAGATCGGTTTAAATTTT
AGAATCCCTGTATTCACTAATCCAAATCAAATTTTTATTCCAACATTAACTAAATATTTA
GAAAAAATTAATTTATCTTTAGAAGTTAAAAATATTGATAATAGTTTATATGTTCATCAA
GATTCTGATCTAATTAAAAAAATTATGAAAGTTTATCAAGAAGTGACTCAAGATTATAAA
GCAAAACCTATAGCTATTGGTGGTGGAACTTATGCTAAAGCTATGCCTAATGTTGTAGCT
TTTGGTGCAGAATTTGATATTGAAAACTCAACAATGCATGCTTATAATGAGTATGTTAAA
ATTGATGATCTAAAAAAAATGTTAGAAATTTATACTAAAGCCATTGTTTTATTAACTGAA
TAAATGAGTAAAAAAGTTAGCATTATTTTAATAGCAGGCGGAAGTGCTAGTGGTAAAACA
ACTATTGCTAGTAAAATAGCTAATGAGATTTTAAAAGATAAATCTGTAGAGCATATTTCA
ATGGATAACTATTATAAAGATTTTACTAACTTATCTTTAGAACAAAGAAACACAATTAAT
TTTGATCATCCAAATTCAATAGATATCGAACTTTTACTTAAAGATCTAAAGCAACTTTTA
AAAAGACATGATATTTTTGTTCCGACTTATGATTTTACAAAACATATTAGAACAAACAAA
GAAAAACTAATTAAAGCTAGTGATGTTATTATAGTTGATGGAATATTTTCTTTACATTTT
GAAAAATTGCGTGAACTTGGAGATATTAAAATCTTTGTTAAAACGCCTGATGACTTAAGA
TTTATTAGAAGATTAATTAGAGATATAAATGAACGTAATAGAACAGTTGAAAGTGTAATT
GATCAATATTTAACAGATGTAAAACCAATGCATGATTTATTTATAGAACAAACTATTGAT
TATGCTGATATTATAATTCCTTTTAAAAAAGGAAATGATGTAGCTATTAATATAGTTGCT
TCTAAAATAAAAGATTTATTAAATTAAATGATATTAAAAAATGCCAAAATTGTTTTAGAA
GATAAAATTATTAATAATGGTTATTTAATTATTAAAGATAAAAAAATAGTTGAAATTGGA
TCTGATTATAAAAAAAAGAATGGAATTGATTTAAATAATCAGTGATTATTACCAGGATTT
ATTGATTGTCATGTTCATGGTGGGTATGGAGTTGATTTTGAAACTGGAAATAAAAATAGA
TTTAAACATTTTGCAGATAACATAATAAAAGAAGGGGTTACTAGATATATTCAAACAAGT
GTAACTAATAGTGTTAAAAAAAACAACCAAATATATAAAGAATTTGGAGAGTTTATAAAC
TTAAATAATGGTAAAGCTAAATGTCTAGGAGCTCATTTAGAAGGACCTTTTATTTCTAAA
TTTAAAAAAGGTGCTCATCAAGAAAACTTATTATTAAATCCAGATATTGAATTAACTAAA
AAATGAAATAAATTATCTAATAATAGTTTAAAAATAGTTACTTATGCTAGTGAATTAGAT
AATGGAACTTATACTCAGTTTTTAATTAATAATCAAATTATTCCAAGCATTGGTCATTCT
AATTTAAAAGCAAATCAATTTGAACAACCTTATTTATTAGGTGTTAGACATGTTACTCAT
TTATTTAATGGAATGAGTGGAGTTGATCAACACAATCCTGGTTTAGTTGTTGCTAGTTTT
AATCATAAAGATGTTTTATGTGAAATTATAAGTGATGGAATTCATTTAGATAAAGAAGTT
TTAAAAATGATTTACAATCTTAAAACAGCAGATAATTTATGTATTATCACTGATTCTATG
AATGCTAAAGGTTTAAAAGATGGTGAATATAAATTAGGTAATTTAGAAGTTTATAAAAAA
GGTATAGAAATTAGATTAAAAAATAATAATGCTTTAGCTGGAGCTGGATCAACTTATGAT
TATAATGTTAGAGTTTTTCAAAAAACATGTGATATTAAAATGACTGATTTAATTAAAATG
ACTTCTATTAATATAGCAAAACAATTAAATATTTTTGATAAAACTGGAAGTATAGAAGTG
AATAAGTTAGCTGATTTAGTAGTTTTAGATGATAATTTATATGTAAATAAAGTACTAGTT
GAAGGAAAAATTGTTTTTAAAAATACTAAAAATAAAAAATTATAAATGTCAAGTAATAAA
ATATTAGATCGCGATCTTGATCAGTTAAGAGAACTTATAGAAGAAATGATCAAAGAAACT
AAATTACAATATGCACAAAGTTGTCTTGTAATTAAAGAAAAAAATAGATTAAGTGAAGCT
CAAAAAGTAATTGAACATGACAAGCTTATCAATGATATGCAAAATAAATTTACTTCAATG
GCTTTATGAAAAATTTCAAAACAAAAACTAGTAGCAAAAGATCTAAGACTCGCAATTGGA
GGAATTTTAATTACTAGAGAAATTGAAAGAATTGCTGATTATTCTAAAGCAATTTCTAAG
TTTTTTATCTTTTATAAACCTAATGAAAAACACCTTTTAATGATTAGTGAACTATATCAA
CTAGTGGTTGAAATGTTAGATATTTTTTCAGATGTCTTTGGTAATTTAGAAATTGATAAA
GAACAACAAGTTTTAAGTTTAGAAGAAAAAATTAATGAAAAATTTAGATCTTTTTATGAT
TTATTAATTGATGATATTAGACAAAAAACAACAAAAGCTGAAGCTGAAGAAATTGCTGCT
GTTTTAAAACAACTATTTAATTTAGAAAGAGCTGGAGATCATTTATTAAACGTTCAACAA
ATTATTAATTTTGTAAAAACAAGCAAGTTTATAGAAAAAACTGAAAAAATTAAATAAATG
GTATATATAACAAATGAAAAAATTAATGAAATCATTTCACAAGCTAGTATTGTTGATATA
ATTTCTTCTTATTTACACCTAATTAAAAAAGGTAATAATTACTTAGCTATTTGCCCTTTT
CATAATGATTCAAACCCATCATTAACGATTTCACCACAAAAAAGAATTTATACTTGTTTT
AGTTGCAAAGCCACTGGAAATGTTATTAATTTTATAAAAGATTATGAGCATGTTGATTTT
TTAACAGCTTTAAAAACAGTGTGTGAAAAATCTAATATACAACTTGATGAATTAAAAGAT
TTTCATCAGCCTATAAAAGATTTAGAATCTGAAATAATTTTGAAATTAAATTCTGAAGCA
AATGATATTTTTAAAACTACTTTATTTTCTAATTTAGGATCTAATGCTTTAGAATATTTA
AAATCAAGAAATATTAGTATTGAAGAAATTAAGAAATTTGAAATTGGATTTGCTAGTGAT
AAAACAAATTTAGTTCAAAAACTATTAGATAAAAATTATAATAGCTTAGATATTGAAAAA
GCTAATTTAGGAATTATTACTAATAGTTATAATAAAGATTATTTTATAAATAGAATTATT
TTTCCAATTAAAGATGAAAACAATCATATTATTGGATTTAGTGGTCGAAGTTATACTAAA
GATAATGAACCTAAATATTTAAATACCAAAGAAAATAAAGTTTTTAAAAAATCTCATTTA
GCTTATAATATAGCTAGTGCATTAAAAATTAGTAAATCTTTAAAACAAATAATTGTTTTA
GAAGGTTTTATGGATGTTATTAGTTTAAGTAGAATCGATATTAATAATACTATTGCTTTA
ATGGGTACTAGTTTATCTAATTATCATCTTGAACTATTTAAAAAACACAATTTAGAAGTT
TTACTTTTTTTAGATGGTGATGATCCTGGAGTTCAAGCAAATATTAAAATTAGTCATCAA
TTATTAAAACAACAAATTAATGTAAAAATTATTGATAATCAAACTAGTTATGACCCTGAT
GAATTAATTAATAATGATCTTGAATATCTTAAACAAATTATTAATAAACCTATTCATCCT
ATTAATTGTTTAATAGAAAAAAAATGATTAAAAACTGATATTAATGATCCTAATCAAATT
GAAGATTTTATTAAAAATGTTTTGAGTTTTATAGTTGATCTTAATAATAATATATTAATT
GAAAATACTATTAAAAAACTATGTGAATTAACTAAAATTTCAGAACAAACTATTAAAAAA
ACTTTAGATGAATTAAAAACTAAACTAAATAAACAACAATTTAATAAAAATATTATTAAA
AAACCTTACACTACTAATAAACCTATTAGTAAAAAAAATCCAGTTGATTTTATTAAAAAA
GAATATATTAATGCTGAACAAAGAATTTTTGTTTCACTATTAATAAGTAATCAATTTTTA
GATAAAATCGCAGCTAATGTTGAAAAGATGATTCATCCAGACATTAAATATGCAACAATT
AATCTAATTAATTTATATAATAAAAAAATTTATCAAGGAAATGATATTAATAAAGCATTT
GAACTACTTAAAGAGTATAATCTTACAGGCTTTGATAAAAAACAAGAAGAAATTATCAAT
AATTCTTTAATAACACAAATAACAATTAAAGAATCTGAAATTGATGATGCTTTTAATAAA
TTAGACTTATATCATAAACATGCAGAAGTTTTAAATTTAAAAAAAATGCTTGTTGAAAGC
AAAAATAAAACAGAGAGAATTCAAATCTGAAATGGAATTGATACTCTGAAAAATAAAAAG
AAAAAGAGGTAAATGGCTAAATTTAATAATAAATCAGAATTAAAAAAGATTGCTTCGTTT
AATGATTTTTTAGATTATACAGTTTCATTTGCAAAAAAGAATAATAATAAAGTTTCATCT
GAAGAAATATTAGAAGTTTTTGCTAATATTTTTCCAAATGCTTCAGATAATGAATCTGAA
AAGTTATTAGATGTTTTACAAAATAAAGGTGTAATTTTTTCAGATCTATTAGATGATCTT
GTAGTAGAAGAAATAGAACAACACGAAGAAGAAATTGAAGAAGTCAATTTAGATGAACTT
GAAGAATTAGAAAATTTAGAAGATCTAGAAGATTTAGATTTTGAATTAGATAATACTTCA
ACTAGTTTAGGTGATGATTTTGATGTACATATTAATGATGATCTAGATGAATTTAAACAA
GCAAAAAGCGCAGCTCTTAGAGGAAGAAAATCTGCTAAATCTTCAAATTATATGAAATAT
CGCGTTGGTGGTATTAGTAATGAAACTAAAATTCAAGACATTATTAAAACATATTTTTAT
AAAATAGGTCAAGCTCCTATTTTAACAAAAGATCAAGAAATAATGTATGCTAAAATGGCA
GTTAGTGATGATCCTGAAGATGTTAAAGAAGGTAGAAATAAATTAATTGAATCAAACTTA
AAACTAGTTATTTCTGTTGCTAGAAAACATTTAAATCGTGGATTAGATTTTGCAGATTTA
ATTGAAGAAGGAAATATTGGTTTAATGAAAGCTGTTGATAAATTTGAATATGAAAAAGGA
TTTAAATTTTCAACTTATGCTACTTGATGAATTCGTCAAGCAATAACAAGAGCTATTGCT
GATCAAGCAAGAACTATTAGAATTCCAGTACATATGGTTGAAACAATCAACAAGCTAGCA
AGAGTTGAACGTCAATTAACTCAAGAATTAGGAAGAGAACCTAATGCTGAAGAAATTGCT
AATAGAGTTGGTGAGGGTATAACTTCTGATAAAGTTATTGAAATTAAAAAACTTTCAATT
GAACCAGTAAGTTTAGAAAAACCTTTTGGTGATGAAGATGATACTCATTTTGGAGATTTT
GTTGAAGATAAAGATATGGTTTCTCCAAGTGAATACACTGAAAAAGAAATTCTAAAAGAA
GTTATGGATAAAGTTTTTGAAGATATGCCACCAAGAGAAGAAAAAGTTATTAGAATGAGA
TATGGAATTGTTCCAACAAGATTAAGAACTTTATTAAGACTTGCTCAAGAATGCAATGAT
ACAAATGCTAAAGAATTAAAACAAGCAATTGAAGAATTAGATATTCATTTAGATACACCA
ATTGAAAAAGTTAGAAAATTTAATAATGAAATAATTAATAATAATCTAGCAAAATATGAT
TCAGCAAGAACTTTAGAAGAAGTTGGAAAAGAATTAAATGTTACTAGAGAAAGAATCAGA
CAAATTGAAGCAAAAACTATTAGAAAATTAAAACAACCATCACCAAATAATAAATCTGGA
AAAACATTAAAAGAATTTTATAAAGGATATTAAATGAATAAATTTAAATCTGGATTTGTA
AGTATTATTGGTAGACCAAACGTTGGAAAATCAACTTTACTAAATAAACTTATTGGAGAA
AAAATTTCAATAGTTACAAATAAACCACAAACTACAAGAAATAATATTAGAGGAATTTTA
ACTAAAAAAGATCAATATCAAATTGTTTTTATTGACACACCAGGAGTTCATACTACAAAA
AAACAATTAGATAAAGTTTTAAATACAAGTGCTTTAAAATCAACAAAAGATGTTGATGTG
ATTTTATTTTTAGCTCCAAGTGATGAAGCTATTGGAAAAAATGATTTATTTTTATTAAAG
CAAATTCAAAACTTAGATGTTTTTAAAATTTTAGTAATAACTAAAGCTGATAATGTTACA
AAAGAGCAATTAATTTTAAAAGCAAACCAATGAAGTGCTTATCAAGACCAATTTGATGAA
ATTATTATTACAAGTTCATTAACCAATTTAAATATTGAAAAATTATTAGAATTAATTGTA
AATAATTTATCAGATAATGATTATCAATTTTATGATGATGATATTTTAACTGATCAATCA
GATCGCTTTATGATAAAAGAAATTATTAGAGAAAATATTTTATTAAAAACAGGTCAAGAA
GTGCCTCATAGTGTTGCAGTTTTAGTAGAACATTTAGAACAAAATGAAACTGAAATGAAC
ATTAGTGCAGCTATTATTGTTGAAAGACAGTCACAAAAATCAATAATAATTGGTAAAAAA
GGAGTAAAAATATCAGATATTAGATATAAATCTAAAAAGCAAATTCAAGCATTATTTAAA
AGACACATTAATTTAGAACTATTTGTAAAAGTTCAAGAAAATTGAAGAAATTCACCTAGT
TTAATTAAAAAAATGGGTTATAACAAGGATCAATATTAAATGGAAAATAAAATTAAAGTT
GTGTTTTGTGGAACTCCAAAAATTGGAGCTGATGTTTTAAAAGCTTTAATTGAAATGAAT
GAAGTTGAAGTTATTTTAGTAATTAGTCAACCAGATAAACCGATTGGTAGAAAAAAAGAA
ATAGTTTATACACCAGTTAAAAAACTAGCTTTAGAAAATAATTTAAAAGTTGTTCAGCCA
AATAAAATAGGTGATATTTATGATGAATTAGCTAAATTAGAGTTTGATTTTTTAATTACT
TGTGCTTTTGGTCAGTTTATTCCAACTAAAATTTTAAAATTAGCAAAAACTGATTCAATT
AATTTTCACGGTAGTTTATTACCAAAATTAAGAGGAGGAGCTCCTATTCAATATGCTATT
AAAAATGGAGATAAAAAAACTGGTATTACAATTATGCAAATGGTTAAGCAAATGGATGCT
GGTGATTATTATGTTCAAGAAAGTATTGATATTTTAGATAGTGATGATTCTGGTAGTTTG
TTTGAAAAAATGGGTCAATTAGCTTATAGTATGTGCAAAAAATATTTAGTTGATATTTAT
AATCATAAGTTTGAGTTAATTAAACAAAATGAAAATCAAGTTACTTTTTGTAAAAATATT
TCTAGTGAAGAAGAAAAAATTAACTGAAATAATACTAGTTTAGATATTTTTAATTTAATT
AGATCACTATCACCAAGTCCTATTTCATATACAACTATTAATAGTCAAAGATATAAAATT
AAAAGTTCTAAAATAATTAATTTAGATAATCAAAATAAAAATGTTGCTCCTGGAACTATT
ATTGATATTAATAAACAAGGAATAGTTGTTAAAACTTTAGATAGTAGTTTATTAATTTTA
GAAATTCAAAAAGAAGGTAAAAAAATAATTTTAGCTTCTAATTATTATTTAAATAAATTA
AGTGATTTAAAAATAAACGACAAGTTTGACTAAATGAAATTTGTCGATTCTGCTGATTTA
ATTATTAAGGCTGGAAAAGGTGGAGATGGAGCAGTTAGTTTTTTACATGCTTTATTTGTT
CCTAATGGTGGTTCTAATGGTGGTGATGGTGGTGACGGTGGATCTGTTTATTTTCAAGGA
GATGAAGGTAAACACTCGCTATTAGATCTAAAATTGCAAAAAAAATATAGTGCTCAAGAT
GGTTTTAAAGGCGATATTAAAAATATGCACGGTGCTAATGGTGAAGATAAAATCATTAAA
GTGCCTGTAGGAACTATTTTATATGATAAAAAAACTAATACTATATTAGCTGATATTAAT
GAAAATAATAAATTAGTTTTAATTGCCAAAGGTGGAAAGGGTGGAAAAGGAAATGCAAGA
TTTGCAAATTCAAGAAACAAAGCCCCAACTATTTTTGAAGCCGGAGAACTAGGTCAAGAA
TTTGAAATTAGAGCTGAATTAAAAGTATTAGCTGATGTTGGATTTGTTGGTTTACCAAAT
GCTGGAAAATCAACTTTATTAAGAGCAGTTTCTAATTCAAAACCTGTTGTTGCAGATTAT
CCATTTACTACAATTAATCCACAACTTGGAGTTGCTAGAACTAAAAATAATGATACTTTT
ATAGTAGCTGATTTACCTGGATTAATTCAAGGAGCTAGTTTAGGAAAAGGTCTTGGTCAT
CAATTTTTAAAACATATTGAAAGATGTTTAGTAATTTGTCATATAATTGATGCTTCTGGA
AATTTTGGTTCAGAAGATATTATTAAAAATTATGAATTAATTAGAAATGAATTAAAAACT
TATAATTTAAATTTAGAAAAAAGAGCTGAAATTATTGTTTTTAATAAAATGGACTTAGAT
GAAGCTCAGTTAAATTTATTAGATGAAAAAATAATAAATTATTTTAAAAATAAAAAGGTT
GTACAAATTTCAGGTTTAAAAAAAGAAAATATAGATCAATTATTATTTATGATTTATGAA
GAATTAAAAATCGCAAAAAAACAACCTTTATGAGAATTAGATAAAAATAATGATCAAGAT
GAAATGGCAATTTATAAATTTGAAGAACAAAAAGAAGATATTCAAGTTTATAACAAAGGT
AATAATCGTTGAGAGATTGCTGGAGAAACAATTTTTAAAATTTATCAAAAATTTCCAATA
TGAACTGAAGATAACTTGTTAATGTTTAATGAAAAATTAAAAGAAACTGGTGTTTATGAA
ACATTAGTTAAAAAAGGCATTAAAAAAGGTGATTTTGTAAAAGTTTTTGATTATGAATTG
GAGTGAACAGATTAAATGAGTTCAAAAGCAACAAAAACTGTTAAATCAAAATTTGATATT
ATAAATAATCAATTACGTGATGATTTAATAGATTTTAGATCAGGAGACACTATTAGAGTT
GATGTAAAAATTAAAGAAGAAGATAAATTCCGTATTCAATCTTTTGAAGGATTAGTTATT
AAAACTCAAGGATCAGGAATTACTTATTCTGTAGTTGTTAGAAAAATGTCAAATGGTGTA
TTTGTTGAAAGAGCTTTTCCTTTACACTCACCAATTATTGACTCAGTTACTTTAATTAAA
CGTGGTAAAGTTAGAAGATCTCGTATTTACTACATTAGAAAACTTTCTGGTAAAGCTGCT
AGAATTAAAGAAATTATGCCAACAAAACAAGCTAAAGAAATCAAATAAATGAAAAAGAAA
ATTGTAGCAATTGTTGGAAAACCAAATGTTGGTAAATCAAGTTTATTTAATAGAATTATT
AAAGAAAAAAAATCTATAGTTGATAATAAACCAGGAGTTACAAGAGATAGAATCTATAGT
AATGCTGAGTGATTAACTAGAGAATTTATTTTAATTGACACTGGTGGAATAAGTGTTGAT
CAACAATTGTTTTCAAATGAAATTCAAATACAAACTCAAATTGCAATAGAACAAGCTGAT
GTTATTATTTTTGTTGTTGATTTTTTAAACAGATTAGATAAAGATGACAAAATGATTGCT
AAAATTTTACACAAATCTAAAAAACCAGTAATTTTAGCAATTAATAAATATGATAAAAAA
ACTATTGATGAACATAATTATGAATTTATGAATTTAGGATTTAGTGATTTATATTTTATT
TCTTCAACTCATGGAATTGGAATTGGAGATTTATTAGATAAAGTAATTTCTTATATTTCT
AAAAATGATGTAGAGTTAAAAGATGATTCAACTAAAATATCAATTATTGGAAAACCAAAT
GTTGGTAAATCAAGTTTAGTAAATTCTTTAGTTAATGAAAATAGAATGATAGTTAGTGAA
ATTGAAGGAACTACTTTAGATGCTGTTGACATTAGTTTTTCTTATAATAAAAAGAAATAT
ATAGTAATTGATACAGCAGGAATTAGAAAAAAATCAAAATTAGGTCAAACTGTTGAAAAA
TATAGTTATTTAAGATCATTATCTGCAATTGCTAATAGTGATATTGTCTTATTAATGATT
GATGCAACAAAACCAATAACAGATCAAGATACTAATATTGGTGGATTAATTTATGATGAA
AAAAAACCTGTAATTATTGTTGTAAATAAGTGAGATCTAATTAAAAATAAACAAGAACAA
ATTCTAAAAAAAGAAGAAGAAATTAGAGCATATTTTAAATATCTTTCTTATGCAAAAATC
ATTTTTATTTCAGCACTTGATAAAACTAGAGTTACTAAAATTTTAGATTTAATTGATGAA
ATTAAACAAAGCTTATTAGTTAAAGTTAAAACATATGTATTAAATGAAGTTTTAAATAAA
GCTCAATTAATTAATCCAGCTCCTGAATTTAACGGAAATAGATTAAAGATTTATTATGCT
AGTCAAGTTCAAGCTTATATTCCAACATTTGTTTTATTTTGTAATAACCCAAATTATTTA
CACTTTTCATATAAAAGATTTTTAGAAAATCAAATTAGATTTAGTTTTGGATTTGATAGT
ATTCCTATTAATTTAATTTTTAGAGAAAGAAAATAAATGAAACACTGACAAGAATTAACA
ATTGACCAATTTTCAGGACCAATTGAGTTATTGTGATTAATGATTAAAGAAAAAAAACTT
GATATTGTTGAATTAAGTTTATTAGAGATTGTTGATCAATATTTAGCATATATTAAACAA
AACCAACAACTAGATATAGAAATAGCTAGTGAATATTTAATTATTGCTTCACAACTAATT
GAACTAAAATCTCGATATTTATTATTTAAAGACCAACAAGATGAACAAGTTGATCAAATT
GATTATGATGATTTAGTTTATCAAATTAGTCAATATAATCAAATAAAAGAGATCTCTGAT
CAATTGTTTAATGCTCAAGAAGTTTATTTACAAACCTTTTCTAAAAAAAGATCAAAACAA
GCATTTAAAAAAGATTTAATTTTTAAAAACCCTGAACCTTTAATTGATTTAAATGATCTA
GATTTAGATAAACTAACAGAAATTTTTTATAATGTAATTACTAATTCAAAATCACTTAAT
TATCAGACTGATTTTGAATTAGAAACTGAAATTTATCAAACTTTAACTACTCCAAGTTTA
TCTGTTCATGAAGTAATTTTAGATGTAGTTAATAAAGTTACTTCAAACAAATTAAAAGAA
TGAAAACTTGAAGAATTACTAGATATTTTAGAGTTTAATCTAAAAAACTTTATTGTTATT
TTTTTAGCAATTTTAGATTTAGTTAGATATCAAATTTTAGAAATTGATACTAGAGGTAAA
GATATTTATGTTTGTTTAAGAAAAGAAGTAATTGAAAATGAAAACTTAATTACTCAACAA
TTAGAGGTGATTGCAAATGAAACTACAATATAGATGAAAACAGGTATTTTATTAACTTTA
TGCTATGATGGAAGTAATTATCATGGCTGAATTAATCAAACTAATTCTATAAGCATTCAA
ACTGTTTTAAATAAAGCTATTAAAAAAGTAATTAAAACTAGTGAATTTAAAACAATTGGA
GCTAGTAAAACTGATGCTAATGTTCATGCTTTAGATCAAAAAGTCTTATTGATAATTTAT
TTTACTCCAATTTTAGAAAAATTTATTAATGCTATAAATAAAGCTTTGCCTGAAGATATT
AGAATTTTAAATGCCAAATTTGTTGATCCTAATTTTAATATAAGAGAAGTTGATTATAAA
ATTTATAATTATTATATTAATGATTATAAATTTGATATTTTTACTAATCGGTATGAATAT
TTTTGAAAACACTCAAAAATAGATATTTTAAAATTGCAAGAAATTTTTAATCTTTTTATT
GGTGAACATGAATTTAAATTATTTTCTGGTTTAAAAGAAAATGAGTGAGATAATTATCAA
ACAAAAAGAATTATTGATGATATTAAAGTATTAAGAATTAATGATAAAGTTGTTATTCAA
TTTAAAGCAACAGGTTTTATTAGGTATCAAATAAGAATTATTACTGCAAATTGTTTAAAT
GCTTATTTAAATTATAAAGTTAATATTAATACATTAACTGAAATGTTACAAGGCATTGGT
AAAAAGACACCTTTTATTATTAAAGCAAAAGGTTTAGTTTTACAAGAAATTAAATTTAAA
TAAATGAAATCAAGATTAGAAATTAAATACAAAGATCAAATTGTTCCTGAATTATTTAAA
GAACTAAATTACAAATCAATAATGCAAGTTCCAAAAATCCAAAAAATTGTAATTAATATG
GGAATAGGAGATGCTACAACAGATCCTAAAAAATTAGATGCAGCTATATCTGAATTAGAA
AAATTGTCTGGACAAAAACCAATTGTTACAAAAGCTAAAAAATCATTAGCAGTATTTAAG
TTAAGAGAAGGTATGGCAATTGGTGCTAAAGTTACTTTAAGAGGTAAAAAAATGTATGAC
TTTTTAGATAAGTTAATTAATGTTGCTTTACCAAGAGTACGTGACTTTAGAGGGGTTTCA
AAAACTTCATTTGATGGATTTGGAAATTTTACAACTGGAATTAAAGAACAAATTATTTTT
CCAGAAGTAGATTATGATAAAGTTATTAGATTACGTGGTATGGATATTACTATTGTAACT
TCTGCTAAAACAAATAAAGAAGCATTTGCATTACTACAAAAAATAGGAATGCCATTTGAA
AAATAGATGTTACAACCAAAAAGAACAAAATATCGTAAACCTCATAGAGTTAGTTATGAA
GGAAAAGCTAAAGGAGCTAAAGAAATTAACTTTGGTGAATTTGGTTTAATGGCTTTAGAT
GGTGCTTGAATTGATAATCATCAAATAGAAGCTGCGCGTATTGCTATGACACGTTATATG
AAGCGTGATGGAAAAATTTGAATGAGAATTTTCCCACATATGGCAATGACTAAAAAACCT
GCTGAAGTTCGTATGGGTTCAGGAAAAGGAAATCCTGAAAAATGAGTAGCAGTAGTTAAA
AAAGGAACAATTATGTTTGAAGTTGCTCAAGTAAATGAGCAAGTAGCTAGAGAAGCTTTA
AGACTAGCAATGCACAAATTACCAATTCGTTGCAAATTTGTTAAAAGAGGTGAAAATTAA
ATGAAATTACAAGTTTTAGACACTAAAGGTAATGAAATTAAAGAAATTGCCTTAAATGAT
TATGTGTGGGGAATTGAACCTCATCAACAAGCTATTTATGATACTGTAATAAGTCAACAA
GCTGCTTTAAGACAAGGAACTAAAAAAGTTAAAACCCGTGCTGAAGTATCTGGGGGAGGA
CGTAAACCTTGAAAACAAAAAGGAACAGGTCGTGCTCGTCAAGGATCGATTAGAGCTCCA
CAATGAAAAGGTGGAGGAGTTACATTTGGACCAACACCAGATATTAACTATAAAAAATCT
GTTAATAAAAAAGTAAGAGCTTTAGCTTTTAGATCAGTTTTATCTTTAAAAGTTAAAGAA
AATAATCTTGTAATCGTTGACAAATTTGATTTTGCTAAACCATCAACAAAAGAAATGGTT
GTAGTAATGAAAAATTTAAAAATTGATGATCAAAAAACATTAATTGTTACAAAAGAAAAA
GAAGAATTAGTAGTTAAATCTTCAAATAATATTACTGGAGTTAAAACAATTTCTGCTAAC
CAACTAAATGTATTTGATTTATTAAATGCTACTAAATTACTAATTACAGAAGAAGCTGCT
ATTGCAGTTGAGGAGGTATACGCATAAATGTCAAATAGATTTAATAAAGAATTTTGAAAA
GAATTAGCTCATGATTTTATGTTTGAACTAAATGATGAAGAACTTGAAAATTTAATGAGT
GTTGAAGATAAACTTTTTGATGATTTTAAAAAAATCACTAGTATTGACACAACTGGAGTT
GAACCAACTTTTTATACAATTAATCAAATTCATTCTTATTTAAGAGAAGATGTTGTGGTT
CAAACAAACACACAAAAAGAAATTTTAGAAAATGCACCAACTAAACATGATAATTACATC
ACAATAGCAAGGGTGGTTAAATAAATGAGCTTTAATAAATTAGATAAAACTTATTTAAGT
TGAGTTAATCATCCTAATTTAGATCCAGAATTAAAAGATCTACTAAATAAAGCAGATGAT
GATGAATTAAATGCTGCTTTTAATCTAGAATTAAAATTTGGTACAGCAGGAATTAGAGGA
ATTTTAGGAGCAGGACCTGGTAGATTTAATGTTTATACTATTAAAAAAGTAACTATTGCT
TATGTTAAATTATTAAAAAGCAAATATATAGATCAATTAGATAAAGGTGTTGTTATTGGT
CATGATAATAGACATAACTCTAAAAAGTTTGCTAAATTAGTTGCTGATATTTTAACAAGT
TTTAACATTAAAGCCTATTTATTTAAAGATAATCAATTACAACCAACTCCAGTAGTTTCT
TTTGCAACTAAACAATTAAATTGTATTGGTGGAATTGTAATTACTGCTTCTCATAATCCA
GCTGAATATAATGGATATAAAATATATGATCCATATGGATGTCAATTAATGCCAAATGAT
ACTGATTTAATTGCTAGTGAAATGAATAAAATTTCAAATATTTTAGATTGAACATTTCAA
GCTAATGACAATTTATTACAAGTAGTTGATCAAATTGTAATTGATAAATATTTTGAAATG
ATTAAAAACTTGGAATTTTATAAAGATAATAAAGCTAGTAAGCCTAATTTAAAAATTATT
TATTCAGCAGTAAATGGAACTGGTAGTTTATATACTCCAATTGTTTTAAAACAATCAGGA
TATCAAATAATAGAAGTAAAAGAACATGCTTTTGAAGATGAAACTTTTAAAAATGTAATT
AATCCTAATCCTGAATTTGATCCAGCATGAAAAATACCTTTAGAATATGCTAAAAAATAT
GATGCTGATATTATTATTTTAAATGATCCAGATGCTGATAGATTTAGTATGGCTGTTAAA
CATAATAATGAATTTATTAGATTAAATGGTAATCAAACTGGAGCTATTTTAATTGATTGA
AAACTAAGTAATTTAAAATGTTTAAATAAATTACCAAAAAATCCAGCTTTATATTCTAGT
TTTGTAACAAGTGATCTTGGTGATAGAATTGCTAATGAAACTTATAATACAACTATAATT
AAAACTTTAACTGGATTTAAATGAATGGGTCAAGAAATTTTAAAAGAAGTAGATAATGGT
TTAAACTTTGTGTTTGCTTATGAAGAAAGTTATGGATATGTAATTGATGATTCAACAAGA
GATAAAGATGGAATTCAAGCATCAATTATTGCAGCTGAAGCTTGCTGATATTATAAAAAT
CAAAATATGACTTTAGTTGATTATTTAAATCAGTTATATGAAAAATATGGATACTACTTT
ACAACTACTTATAATTTAAACTTTAAACCTGAAGAAAAAGATTCAAAAATTGCCCCAATA
ATGAAATTATTAAGAAGTAATGGTATAAAAGAAATCAATAATTTAAAAGTTATTAAAACT
GAAGATTATATTAATGGGCTATACAATATGCCTTCTGAAGACTTTTTAAAATTTTACTTA
GAAGATAAATCTTGATTTGCAATTAGACCATCAGGAACTGAACCAAAGTTAAAAATTTAT
TTTGTAATAGTTGATAGTTCTCTACAAAAAGCAGAAAATAAAGCTGAAAAGATCTATAAA
GAATTAAAAGCTATTTTAAATATTTAGATGTTTACATTCACAGATATTATAGAAAAAAAG
AAGCATAATATTGAATTAACTCAAGAAGAAATTTCTTGACTAATTAATAGTTATACAAAA
AACGAAATTACTGATTATCAAATGGCTAGTTTTTGTATGGCTACTTATTTTACAGATATG
ACAGCTAGAGAAACTGCTTTTTTAACCAAAGCTTATATTGAATCTGGAGATAGATACGAT
TTATCTAAAATTAGTGGTTTTAAAGCAGACAAGCACTCAACTGGAGGAGTTGGAGATAAA
ACTAGCTTAGTTTATGCTCCACTAGTTGCTAGTTATGGAATTAAAGTATGTAAATTATCT
GGAAGAGGTTTAGGAAAAACTGGTGGAACTGTTGATAAGTTAGAATCGTTTCCTGGATGA
AAATCAGAAGTTACAAATGATGAATTTGTAGATGTGATTAATAAAGCAAATATGAGCCTT
ATTGCTCAATCAGATAATATCGTTCCAGCTGATAAAAAAATTTATGCTTTAAGAGATGTA
ACAGGAACAATAGATTCAATGCCTTTAATTGTTGCTTCAATTATGAGTAAAAAACTAATT
GTTGAAAATGATGGGTTAATACTAGATGTAAAAACTGGTAATGGTGCATTTATGACAACA
ATAGAAGATGCTAAAGATTTAGCAAATCGTATGATTGAAGTTGGAAAACAATACAACAGA
AAAGTTGCAGTAGTTCTTACAAATATGAATAAACCACTAGGAAGAGCTATTGGAAATGCT
ATAGAAGTTAAAGAAGCTTGAGAAACATTAAATGGTAATGGTCCAAAAGATTTTAATGAA
TTAATTTCTACACTAGTTGGAATTACTTTATTACAAGCTAAAATTTTTACTGACTTAGCA
ACTGCAAAACAAGATGTTTTAAAAAGATTACAATCAAAACAAGCTGCACCTTACTTAAAA
GAATTTGTAACAGCACAAGGTGGAGATTGAAGTGTTTTAGAAAATTATGATGAAGTGTTT
AAATGTAAAAACAAAATAGAAATTAAAGCAGTTAATAGTGGTTTTATTAGATATAAAAGA
GCTGAAGAATTTGGGATGATTTTAATTGAGCTAGGTGCTGGTAGATTCAAAAAAACTGAT
ACTATTGATCGTGCTGCTGGAATTTATTTAGATAAACAATATGGTGATTATGTTAACACT
GGTGATGTAATCATGACACTTTATACAAATAGAGAAGTAAATTTAAAATGAAAAGAAATG
GTTCATGAAACATATGAACTTTTAGACAAAGAACCAGTAAAAGAAGTAATTTGAGAAATT
ATTTCTGATGATGTTAAATAAATGTCAACAGATAAAATTATTATAAAAGGTGCTAGAGAA
CATAATTTAAAAAATATTGATTTAGAACTTCCTAAAAATAAATTAATTGTTTTTACAGGC
TTAAGTGGGTCTGGAAAGTCTTCATTAGTTTTTTCAACAATTTATCAAGAAGGAAGAAGA
AGATATATTGAATCACTTTCTGCTTATGCTAGACAATTTTTAGGTGGTAATGAAAAACCT
GATGTTGATTCTATTGAAGGTTTATCTCCTGCAATTTCTATTGATCAAAAAACTACAAGT
CACAATCCTAGATCAACTGTTGGAACTGTTACTGAAATTTATGATTATTTACGTTTATTA
TATGCAAGAATTGGACAGCCTTATTGTATTAATAATCATGGTCAAATTAAAGCAGTAAGT
ATTAAAGAAATTGTTGAAAATATTAAACAATCAACTAGTGATGGTGAACAAATTCATATT
TTATCTCCAGTAATTAGAGATAAAAAAGGAACTCATATTGATATTTTAGAAAAATTAAGA
AATGATGGGTTTATTAGAGTTATTGTTGATGATCAATTAAGAATGCTAGATGATCAAATT
AATTTAGAAAAAAATCAAAGACATAATATAGATATAGTTGTTGATAGAATTATTTATCAT
AATAATGATGAAATTAATTCAAGAATATTTACAGCTGTTGAAATGGGATTAAAATATTCA
AACAACTTAATTAAAATTGCATTTCCAAATTCTAATAAACAAGAAAAATTATTTTCAACT
TCTTTTTCATGTAAAGTTTGTGATTTTGTAGTTCCAGAACTTGAACCTAGATTATTTTCA
TTTAATGCTCCACTTGGTGCTTGTGAATTATGTAATGGATTAGGTGTTAGTTTAGAACCA
GATATAAATTTAATTCTTCCTGATTTAAAATTATCAATTAATCAAGGTGGGGTTGTTTAT
TATAAAAATTTTATGCATACAAAAAATATAGAATGACAAAAATTTAGAATTTTATGTGAT
TATTACTATATTGATCTAAACACTCCTTTAAAAGATTTGACTCAAAAACAAAGAGATATA
ATTTTATGAGGAAGTGATCGAGAAATTGATATTAAAATTGTTACTGAAAATAATAATAAA
TATGAAAAATATGATTTTATTGAGGGTAATGCAGCTTTAATCAAGAGAAGATATTTTGAA
TCTAAATCAGAAGAAGCTAGAAAATGATATTCAAAATTTATGTCTTCTAAAATATGCAAA
CAATGTAAAGGAAGTAGATTAAATGACATTGCTTTATCTGTAAAAATTAATGAAAAATCT
ATATTTGATTATACTAATATGAGTATTTCTGAACAATTAGATTTTTTATTAAACATTGAT
TTAACTCCAACTCAAGCTATGATTGCAAAATTAGTTTTAGATGAAATTATTTCAAGAACT
AACTTTTTAAATGAAGTTGGGTTAGGATATTTAAATCTATCAAGAACAGCTACAACCTTA
AGTGGTGGAGAATCTCAAAGAATTAGATTAGCTAAACAAATTGGATCTCAATTAACTGGA
ATTTTATATGTTTTAGATGAACCATCAATTGGATTACATCAAAAAGATAATGATAAATTA
ATTAAAACTTTAAAACATTTAAGAGATCTAGGAAATACTTTAATTGTTGTTGAACATGAT
GAAGATGCAATGAAAAGTAGTGATTGAATTGTTGATATTGGTCCTAGAGCTGGGGAATTT
GGTGGAGAAATTACTTTTAGTGGAACATATCAAGATATTTTAAAATCAGATACAATTACT
GGTAGATATTTATCAAGAAAAGAAGGTATAGTAGTTCCTAAAACTAGACGCGGGGGTAAT
GGTAAAAAAATTGAAATTATTGGGGCTAGTGAAAACAATTTAAAAAATATTAATGTAACT
ATTCCTTTAAATAAATTTATAACTATTACAGGTGTTAGTGGATCTGGAAAATCAACTTTA
CTAGAAGATATTGTTTATAAAGGAATTCATAATAATTTATCAAAAGAATATTTACCAATT
GGAAAAGTTAAAGAAATTAAAGGTATAGAAAATATTAATAAAGCTATTTATATTTCTCAA
GAACCAATTGGAAAAACTCCTAGATCAAACCCGGCAACTTATACTTCAGTTTTTGATGAT
ATTAGAGATCTATTTACTAATCTTCCAGAAGCAAAAATTAGAGGTTATAAAAAAGGTAGA
TTTTCATTTAATGTTCATGGTGGTAGATGTGAACATTGTCAAGGTGATGGAGTAATTACA
ATTTCTATGCAATTTATGCCAAGTGTTGAAGTAGTTTGTGAAATTTGTGATGGTAAAAGA
TATAATGATGAAACTCTAACAGTTAAATATAAAAATAAATCAATTGCTGATGTTTTAAAT
ATGAGTGTTAGTGAGGCATATGTCTTTTTTGAAAATATACCTCAAATTAAACAAAAGTTA
GAAACTATTTTAGAAGTTGGTTTAGGTTATATTAAACTAGGGCAAAACGCTACAACTTTA
AGTGGTGGAGAATCTCAAAGAATTAAATTATCTACTTACTTATTAAAAAAACAAACTGGA
AATACTATGTTTTTATTAGATGAACCAACAACTGGTTTACACGTTGATGATGTTAAAAGA
TTAATTGGTGTTTTAAATAAATTAGTTGATTTAGGAAATACAGTTTTATGTATTGAACAT
AATCTAGACTTTATTAAAGTTTCAGATCATATTATTGATCTTGGTCCTGATGGTGGAGAG
TATGGTGGTCAAGTTGTAGTAACTGGAACTCCAGAACAAATAATTGATCATCCAACTTCT
TATACAGCTAAATACTTAAAGGATTATATAGTTAATGATTAG------
>8789
ATGAATACAAACAAACAATCTTTATATAGAGCTTATAGACCAAAAGATTTTAATAGTGTT
GCTGGACATAATAACATAAAAGAAATTTTAGAAAAGCAAATTAAAGATAATAGAATTAAT
CATGCCTTATTGTTTTCTGGTCAAAGAGGAACTGGAAAAACAAGTGTTGCTAGAATCTTT
GCAAAAACTGTTAACTGTTTAAATTTAACTGGTTCAAAACCCTGTGAACAGTGTAATAAT
TGCAAACTAGCAAATGAAAATCAATTAATTGATATTATTGAAATTGATGCTGCTTCAAAT
AATGGTGTTGATGAAATTAGAGAAATTAAAAATTCGGTTTTAACCTTACCAATAAATAGT
AAATATAAAGTTTATATTATTGATGAAGTTCATATGTTAACAAAACAGGCTTTTAATACT
TTATTAAAAACTTTAGAAGAACCTCCAGTTTATACAATTTTTATTTTAGCAACTACTGAA
TTTAATAAAATCCCTCAAACTATTCTATCTAGATGTCAAATTTTTAATTTTACAAAAATT
GATAAAAATTCTTTAAAGAATCGCTTACAATACATAGTAAATCAAGAAAATTATCAGATT
GAAAAAGAAGTTTTAGATGAAATATTTTATCTTTCAGAAGGTTCTTTAAGAGATGCAATT
AATATTTTAGAACAATTAATGTTAGCTACAGATGATTTAATTACTATAAAAAATTTAAAG
TCAATTTTTTTAATTGCAACAAAACAAGAACAATTACAAGTAATTCATCAGTCATTAAAT
AATGATACTAATTTTATAATTTCTTATTTTCAAAAAGCAAATGACCAGGGAATGAATTGA
GATGTTTTTGCTTTAGGTTTAATTGAAATTTTAAAAGAAATTATTGAATATAAACTAACT
AATAATATTGAATTTTTAAATATATTAGAAGAAAATGAAGCTAAGCAATTTATTAATATT
GATGTTAATCATCTTTTTTTACTATCAGATAATTTAGCTGAAGCTTATTTTAAAACAAAA
GCTGCAAATATTAGTTTTAACTACTTATTATTAAGTTTATTAAAAACTATTAATTCAAAT
AATAAACAAGAAAATATACAAACAATTAATCAAAATATAAATAATGTAGAATCTATTGAT
TTATTAGAACAACAAGATGTTATAAAACAAAATTATGTTCAAGAATTTATTACTAATAAT
GAAATAACAGATCAATCTGTTGATGAAATTTTTATTAGACCAAATATTAAAAATCAAACA
ATAGATCAACAAGAAGTTGAATTAGTAAAAAAAGAAGAATTTTTTACTAACCAAATTCAA
CAAGAAAATAATTTTGATGAATTAGTAATAGATGAACCAATGAATAATTCTAATGAACAA
GATATTGATGTTAAATTTCTAAATAATAATCAAGAATTAGAATTAACTAGTGAATTTTAT
AAAACTTTTAGTGAGTTAAAATCTAAGTTTAATGTTTGTGTTTCTAATTCTATAGATAGT
AAAGTTAAGATGCTTTCAAATGATGATTTAATTAGCATTTTTATTCAAACTAAAAACTAT
AAAGATGATAAAAAGATTTTAGAAAATTTATTTGAAGAACTTTTTAAAGAACAAGATGAT
ATTTTAATTAACCCTGTTCAAGCAACTAATTTATTTATGTTAATAGACAGTAAAATTATT
TCTTTTACTAATGAAGTAATTGTTGTAAAAACTCAAACTAAAACCCAATCTAATTTAATT
AATGATTCAATGTTAGATAATTATGTTTTACAAGCAATTTATCAATGATTTAAAAAACCT
TATATAATTTTTGCTATTGATAAAATGAAGTGAGATGAAATTAAAACTATCTTTATTGAT
TTAAAAAATAAAAATAAATTATCAGAATATAATATAATTGATCAAAAACAATTAAAAGAA
AAATACTTAACAATTAATAATAAACTTGATGAAGATTTAATTAACAAAGCAAAAGATCTT
TTCAATGATGATTTTATGATAGGTGATTAAATGAGTAAAGTTCTTGTTTTAAAAACAACA
GCTCAAGCAGATGAAGTATCTAATTCTGTTGCCTTAACTAACAGATTTTTAGAAGAATAT
AAAAAATTTAATCCAGATGATGAAATTATTATTGTTGATTTAAATAAAGATGAAGTTGGA
ACTAGTATTTTAACTTCAGAAACATTCCCAACATTTTATCAACAAGAAGTTACTAAAAAA
TATATTAATTTATTAAAAAGTGTAGATAAATTAGTAATTGCTTGTCCAATGTATAATTTT
TCAACTCCAGTAACATTAAAATCATTTATTGATCATGTTTCAGTTGCTAATGAAACATTT
TCATACAAGTATTCTAAAAAAGGAGATGCAATTGGTTTAATTACTAATTTAAAAGCTCAA
ATTTTAGGAGTTCAAGGAGCGCCATTAGGATGATATCCTTGAGGGCAACATACTCAATAT
GTTGAAGAGGCTATGAGATTTTTAGGAATCGAATTTAATAAAACTGTTTTATTAGCAGGA
GTAAAAGTAGCGCCATTATTAGAACTAACTCCAGCTCAAAGAGTAGAAACAATTATTGAT
GAAGTTACAGAAGCTGCTAAAACTTTTTAAATGAAAAAACTTTTAACAATTTTAACAACT
TTTATTGGAGTTAGTGGGTCAGTCTCAACAGTAATTTCATGTAAAGCAGCAAGTTTTGCT
GAAGGTGTACTAGGTCAAAGAGTACTTGTTGTTACTGATGGAGGAAATATTAAAGACAAA
ACATTTAATGAAAGTTCTTGAGAAGGTGTAATTAAATTTGGCTCTCAAATTCATAATAAC
TTTAATATTACAGATGAAAATATAGCTAGAAAATTTAATTATGCTAGCTCAATTGGTGGA
AAAACTAAATGAGATAATAAAACCCATTCATTTATAAACCAAGATTATGAATATGCAAAA
GATAAAAGTAATAACTATGTTGAAACTCCTGAGCACACAATTGATGCTTTTAGAACTTCT
TATAGTACTGGAGTCTATAAAAAAGCTGATGCATTTTTACTAGCAGGTTTTGGACATTTG
GGAGCTGTTGATTATGCTACAGAAAGAATGAAAAAAGCAGGAAATAAAACAGTTGTCTTA
CTAGATGCTGAATTTAAAAAAGATAATGTTATATCAGTATTGTTCAATTCAGAATTAGCT
GGATTTAATGCAGGTTGAGATGCTATTATGTGAGCAAATCTCCCGAAAATGACTAGTTTA
AATAGTGGTGAGTTTTCAAAAGAAGCATTACAAGCTTCTAATAGTTCTAAAGACATGCCT
TTACAGGGTTCGGTAGCGGGTAATAACTATATATCAATTGGTATGTTTGGTGGTAATACT
GATAAGAATGCTGTTGATAATTATATGTGAGGGCTTCTTGCGGCAATGCATATTTATAAC
AGCAAAATTGCAAATAAAGAAATTGAATTAAAAGATAATAAAGGTCAAAAAGTTAAATAC
AAATTACAACCTGTTTATTTTGCAAATCAAGGATTAAAAGCAACTATTGATTCACTAGTT
GATGTTAATGAAAATACTTGATTTTCAAAAAGTTTTGATGTTGGTGGAGCTACAAAATCA
GGAATAGTTAATTTATTAATCAGAAATCAAGCAGATATAATTTTTCCAGTTGCTGGACCA
CAAATTAATGATGTTTTAGAAGCTACAGGTCATAAGCCTTATGTAATTGGTGTTGATACT
GATCAAGTAACTAGTGTTGGTTCATCAAAAAAAGGTAATGAGATTAGATTTATAACAAGT
GCTAAAAAGAACATTGTTTCAGCTTCAGTTTATGCTTTAAATAGAGCTAGATCATTACAA
AAAGCTATTGTTGATAATAAAGAATATATTTCAAATAAAAGTAATGAAATTCAAGATGGA
AAAACTATAGTTGGAAAAGAAGTAGATTGATCAATTTCATCTTCAAGAAAATCTGATACA
AAGTGAAGCGTTAAAAAAGTTGATGGTTCTTTAACTAACGCAGCTAACTTATCTGTTGAA
TCAATTGATTATTCAAAAGATAAAGCTAAAAAAATAGAAGAAGATCTTAAAAAAACTCTA
GAAAAATCAGGAACTAAATTTAAAGAATACTTATCAAAGACATCTCTAGATAAAGCACTG
GAATCAATACAAAAAAATGTTCAAGATAACGAATGAGATAGTTTAACACTAAGTGCTAAT
GGTATAGCAGGAATAAAAGACTACTGACAAATGTTAATTAAATCAACTAAATAGATGAAT
AAAGAAAAAGAAGCTAATTATGCTATTGAAATGCAAAACATTACTAAAACATTTTTAAAT
GGTTCTATAGTTGCTAATGATGATATTACTATTAGAGTTAAAAAGGGAGATATTCATGCA
TTAGTTGGTGAAAATGGTGCTGGTAAATCTACACTAATGTCAATTTTATTTGGTTTATAT
CAGCCAACATCTGGAATTATAAAAGTTAATGGAAAAGAAGAAATAATACCAAATCCAATT
AAAGCTAATAAACTAGGAATAGGTATGGTTCATCAACATTTTAAATTAGTTGAAGTAAAT
ACGGTTTTAGAAAATATTATTTTAGGTGTTGAACAAACAAGGGGAAAAATCTTTTTAAAT
AAAGCAAAAATGCGTGCTGAATTAATTGAAATTATGAATAAATATGATTTATATGTTGAT
TTAGATGCAAAAATTCAAGATATTTCAGTTGGACTACAACAACGTGTAGAAATTTTAAAA
ATTTTATATAGAAAAGCAGATATTTTAGTTTTTGATGAACCTACTGCAGTTTTAACTCCA
CAACAAATCCAATCTCTTTTGCAAATAATGAAAAACCTTCAAAAAGCAGGTAAAACTATT
ATTTTCATTTCGCATAAAATGGATGAAATCAAAGAAGTTGCAAATGTTGCTACAGTTATT
AGATTAGGTAGAAAGATAACAGATTTACAAGTTAGTGAAGTTAGTGGAAATGAAATAGCA
GAAGCAATGGTTGGAAGAAAACTTGTAGAAGTCAAAAATAAGTATAAAAAAATTTCATCT
GAAGAACCATTATTAGATGTTATTAATTTAACAGTAAAAAAAGATTCAAATCATAAAGTT
TATGGATTAGAAACTTTTAATGTTAAAGTAAGACCTGGTGAAATTGTAGCTATTGCCGGA
GTTGAAGGAAATGGGCAACGTGAATTAATTCAAGCAATTACAGGATTAGTAAAACCGGTT
TCAGGCGGTGTTGTTTATAAAAAAATAAACATAGCTAATAGTAGTATTAAGACAAGATAT
GAGATGGGTATGTCTCATATTCCTGAGGATCGTCATAAACATGGAATGTTATTGGATTTT
TTAGTTGAAGAAAATATTGTAAGTCAAGAAATTGATAAAAAACCATTTTCCCAATTTGGA
TTTATTAATAAAAAGGCGATTTCAAGATATGCACAAATAATTATTAAAGAATTTGATATT
AGGGGTTCAAGAAATGGGGCTGCAATAGCTAGAGGTCTTTCTGGGGGTAATCAACAAAAA
GCTATTGTAGGAAGAGAAATTAAAAGAGAACACGATTTGTTAATTGTTGTTCAGCCTACG
CGTGGTCTTGATGTCGGAGCTATAGAAAATGTTCATTCTCAAATTCTAAAAGAAAAAGAA
AGAGGTAGAGGAATTCTGCTAGTTTCTTATGATTTAAATGAGATAATGGTTCTTGCAGAT
AGGATAGTTGTTATTAACGATGGAAAATTAATTGGAGAATTGCCAGCAAAAAGAGCTAAA
AAAGAGGAAATTGGTGCTTTAATGACAGGTCAAACTTTAGAACAAATTAAAAATAATAAA
GTTAATAAAAATAGTAAGGTGGTGGTAGAAAATGCAATCTAGAATATTGTGAACATTGAA
TAAAAAGGCAAAATATTTATTTAGTTCAGATCAAACAAAAACTAAGTTAAAGTTTATAAA
AGGTTCTCTATTTTCGATTATTATGGGATTTATTGTTTCTGGTGTTTTTCTTTCATTTTT
AAAAATAAATCCTTTTACATATTTTGCTCTTTTATTTGGGATTAACTTTGATAAAAACTT
TTATCAAATAAGTTTAAATTGAATGGCAGTATATATTGTTGCAGGATTATCAATGGCTGT
TGCTTTTAAATCGGGAGTATTTAATATTGGAGCACCTGGTCAAATACTAACAGCTACAAG
CGTTTCAACTATTTTATTTTTCTATATAAAAGGTTCAAAAGCAGCAATAATAGACGCTTC
AATGATTATTTTAATGTTAATAACTTGTATTGTTTCAGCTAGTTTTTTAGCACTTATTGC
AGGAGCATTAAAAGCCTTGTTTAACATACACGAAGTTGTTTCAACTATCTTATTAAATTG
ATTAGCATTTTATATATTTAAATGATTTTTTAACAAATATGATGGTTTTTCGGGTGGTTT
ATCGTTTATAACAAAAAATATTCCATCAAATCAATTAGTTATTGGTTCAAATACTGTAAT
TATTCCTTTATTAATAGCTTTAGTTTGCGTAATTTTAGTTTGGATGTTATTTTCAAAAAC
AACTTTAGGTTTTAAGTTAAAAGCTGTTGGTTCATCAATAACTGGTTCTAAATATATTGG
AATTAATGTTAAAACTCAAATTATAAATTCATTAGCTTTATCAGGAGCAATAGCAGGAAT
TGCAGGATTTGTTTTAATGTTTACAGTTACGCCAAATAATTCTTTTGCTTCTAATAGTTT
ACCAACTGTTGGATTTGATGCAATTGCAGTTTCATTAGTTGCTTTTAATAATCCTATAGG
AATTATTCCAATTGGTTGATTATGAGCAATGATCAAAACTGGAGGAAGCCCTGTTTCTTC
ACTGTATGGTATTTCAACACAAATAAGTGGATTAATTTCAGGAGTTCTTATTTACTTTAC
AGCAATTGTTTCTATATTTATTGTTTTTAAACCTTGAGAGTTGTTAAAAAACAAATTTAA
TCTACTAACATCACCTATATGTAGAGAAATTTTTTGAAAGTTATATTTATATCTTTTAAA
ATTAAAATTTAAAAAAATCTTTTTAATTTTTATAAGAGAGTATAAACAACAAGTAAATGA
TAGTTATAAAAATTATGTTGTTAAAAATAAAATTAAAAAACAAATGCAATTACCTCACTT
GTTTTGAAATGGTAGAAAAAATATTAAACTAGAATTTAAAAAAGATATTAACCAATCAAT
CGATTTAATTAAAAATAAAATTACTGATATTAAAGCATTTGTTAAAGAAGATAAAACAAG
ACTTAGTGTTAATGGATTAAAAACCAATTTAAAAGAACAATTAAATTTAATAACAACTAA
ATTTGTTTTAAAATCTTATGATTTAGATTTAAAGTTAGCTGATCATAAATATAAAATCAC
ACAAGTCAAACAAAATATTTTAAATAAATATCAATCAGATATAGAACAAATTAAAAAAGA
ACACAAGTTAAAAATTCAAGAAATTAAAGTTTTTAAAGAAGCACAAATAGGAGTTTTATT
TCACGAATTTCAATATCGTGATAATGTAATTGAAATTAAAGCTAATAAACTAAAAACTAT
TGCATTGCTTAATGAACAAATTAAAAATATTAAGTCTAAGTTTAATTTACAAAAAGAAAA
TTTGAAATTGAATAGAAATTCATATGATAATAAACATTTAGAACAAATTAATAAAATTAA
ACAAGAAATTAAAGAAGTTAAAAAGCAAACTAGTGTTAAGCTTTTAGAAGAAAAAAATAA
ATTTAAAACTCAAAAAGACAATGTTAAAAAAGAAAAGGTTCAATTACAAACTATTTTAGA
ACAATATAAAACTTATCTTAAAGAAGAAAAACAACGCTTTATACAAGCTAAAAAACAAGC
TCTTGCTAATAAACATAAACGCTTAGAATTTATTGATATGAATCGTTCTAAAATAGAAGT
TAATAAGGCTATTGTTTTATTAAATGATCTAAAAACATTAGTTATGACTAATATAGATAA
AAACTTAAATAGACAAGCAATAAAATCTAATGATAAAACTTTAATAAAGGCTTTAAAAAT
AAAGTCACAAATAGATGAAATATTTGGTTCTAATATTATTAGTGAATATGATGCACCTGA
ATATATTAAGCAAAAAGTAAAAATAAGTTTAAAAACATTTAAATTAATAATCTTTTTAGA
AAAGCAAATTTCTTATACTAATTGTAGAGTTGAAGAACAAGAATTAATTAATAACTATAA
AACTTGAATTGATAAAGCAAATCAAATTATTGATAAAGATAAACAACAATATTTATTAGC
AATTAAGCAACAGCCAAGAGAAACACTAACTGATTTAGAGCAATTATTTAACTTAGAAAA
AACATTAAAACAACAAACTAATTTAAAGATTATGAATTTATAAATGGCAATTTTATTTAA
TAGTAGTATTTTAACTTGAGGGCTTGCTTTAGTTGGTGTTTTATTGTTTGCTTCTCTATC
ATCACTTGTTAGTGAAAAAGCAGGAGTTGTTAACATTGCTGTTGAAGGTATGATGATTAT
TGGAGCTTTGGTTGTTTCTATCTTAGGAACTTATTTAACAACAAATGATCAAAAAAGTAA
TTATACTCAAATACCAATAGTTTTACTAGCGGGAGTAATTACAGCAATTTTTGCACTATT
ACATGCTTTTCCATCAATCAGATTAAAAGCAAACCAAATTGTTTCAGGAACTGCGATTAA
CATTTTAACAATAGGTCTTGGAATATTTTTATCAACATCAAATTGATTTGGAAAGCAATC
ACAAGTTATTGCTAGTGGTTATACTTCAATAAATGTAATTAATATAACTAAAACAGTTGG
TTCTAAAACTCAAGTAGTTGCAAGTATGTTACCTATTTGAACAATAATAGCTATTATTCT
TGCGATTGGATTATTTGTTTTTTTTAAATATACAAAACAAGGAATGAGATATGCAATGGT
TGGAGAAAACCCAAATGCTATTGATGCAGCTGGAATTAGTGTAACTAAATATCGATATGT
TGCAGTAATTTTATCAGGATTTTTAGCAGGAATTGGAGGAGGAGTATTTGTTGTTACTAC
AGTTAGTGGTGGTGGATTATTTAGTGGAAATATATTCGGATATGGATTTTTAGGAATTGC
TATTATGATTTTTGGGCAATGAAGAATTCTATTTATTACAATTGGAGTTATTATATTTTC
ATGACTATTTGCTTTAGGACAACAAATAGGAACAATTTCAACAAATAAAACTATTCAAAG
CATATCAATTTTATTTAATACTTTACCATTTATTTTAACTATTGTTGCAATGCTATTATT
TAGTAAAACTTCTAAAGCTCCAGCAGCAGTTGGAATACCATTTGATAAATCAAAAAGATA
AATGTCACAAGAATATAGTGCAGAATCGATTAAAGTTTTAAAAGGTTTAGAAGCTGTTAG
AACACGTCCTGGAATGTATATTGGATCAACTTCAAAAACAGGGTTACATCATTTAGTATG
AGAAATTTTAGATAACTCAATTGATGAAGCAATGGCTGGATATGCTGATTTAATTAATGT
AACTATAACAAAAGAAAATGAAGTAATTATCCAAGATAATGGAAGAGGAATTCCAGTTGG
TATTAATTCAGATACTAAAAAATCTGCATTAAGTTTAGTTTTTACTCAATTGCATGCTGG
AGGAAAATTTGATTCAGAGACTTATAAAATTTCTGGTGGTCTTCATGGAGTTGGAGCTAG
TGTTGTTAATGCTTTATCTCTATATGTTGAAGTTGAAGTTTATAGAAATAATATTCACTA
CCATCAATTGTTTAGTGAAGGTGGTACTAAAGAATCAGAATTACAACAACTAGGTCACAC
CGATTTAAGAGGAACAAAGGTTAAATTCAAACCAGATCCCGAAATTTTTAAAGAAGCTGT
AGTATTTGATTATGAAGTTATTAAAAATAAAGTTAAACATTTAGCATTTTTAAATAAAGG
TTTAAAAATTACTTTAACTGATGAAAGAATTGAAAAAACAGTTGAATACTTGTTTTTAAA
TGGGATCTTAGACTATATTAAAGAAAAAAATGAAACTAAGAATAAAATAAACCCAAATAT
TTTTTATGTAGATTCAAAATATGAAGACATTGAAGTTGAAATGGCACTTCAATATAATTC
TGATTATCAAGAAAATATCATTACTTTTGTAAATAATATTAACACTCATGAGGGTGGAAC
TCACGAGGATGGTTTAAAACAAGCTCTAATTAGAGATATTAATAGATATGCTGATACAGT
AATAAAAAATAACAAAACTCCTTCTAAATTCTCTTGAGATGATATTAAAGAAGGAATGAT
GTGTATTTTATCAGTTAGACATACAGATCCACAATATGAAGGTCAAACTAAAACTAAACT
TTCAAACCCTGATGCTAAAGAAGCAGTTAATATAATCATTGGAAATGCTTTTGAAGAGTT
TCTATTAAAATCACCAGAAGACGCTAAAGCTATTTTAGATAAAAATGTTAATGCTCAAAA
AGCAAGAATTGCAGCTCAAAGAGCAAGAGAAGAAACTAGAAGAAAATCTGCACTAGATTC
ATTTTCACTACCAGGTAAATTAGCAGATTGTGAAACCAAAAATTCAAATATAGCTGAACT
TTATTTAGTGGAGGGAGATTCAGCTGGTGGTAGTGCTAAAACTGGAAGAAATAGAAAATT
TCAAGCTATTTTACCTTTGAGAGGTAAAGTATTAAATGTTGAAAGAGTAACTGAAGCTAG
AGCTTTTTCAAATAATGAAATTAAATCAATTGTTACAGCTGTTGGTACTGGAATAAAAGA
AGAATTAGACTTATCTAAATTAAGATATAAAAAAATAGTAATTATGACTGATGCTGATGT
TGATGGTGCTCACATTAGAACATTACTACTAACATTCTTTTATAGATATATGAAACCACT
TGTTGCTAATGGTCATATTTATATAGCTCAACCTCCTTTATATAAAATTGAAGCAGGTAA
AAAAATAGCTTATGCCTATACTGATAATCAATTAGATGAACTAAAAAATAATGGATTTAA
TAATTTAAAATACACAATTCAACGCTATAAAGGACTTGGAGAAATGGATCCGCTACAACT
ATGAGAAACAACAATGGATCCACAACAAAGAACTATGTTACAAATTTCACTTGAAGATGC
TACTTTAGCAAATGAAGTATTTTCAGATTTAATGGGCGAAGATCCTGAGTTAAGAAAAAT
TTATATTCAAGATAATGCTAAATTTGTTGAAAATATAGACTTTTAGATGGCTAAAATCAG
TAAAAGATTCAAAGAAGCTTTAAGTAAAGTTGAAAAAAATAAAGTTTATCCATTAAATAA
AGCTTTAGATCTAGCAAAACAAACTGCTACAACTAAATTTGACTCAACAGTTGAAGTTGC
ATTTAATTTAAATATTGACCCAAGAAAAGCTGATCAACAAATTCGTGGTGCTGTAGTTTT
ACCTGCAGGAACTGGAAAAACTCAAAGAGTTTTAGTTTTAACTAATACTAAAACTAAAGA
AGCTGAACAAGCAAAAGCTGATATTGTTGGTGGAGAAGAACTAATCAATAGAATTAAAAA
TGAAAATTGATTTGATTTTGATATTATTGTTGCTACTCCAGAAATGATGGCAAAATTAGG
AGCAATTGGTAAAATTTTAGGTCCTAAAGGATTGATGCCAAATCCAAAAACTGGAACTGT
AACTATGGATGTTGCTAAAGCAGTTGATGATATTAAAAAGGGAAAAGTTGAATATCGTGC
TGATAAAGAAGGAAATATTCATTTAATTATTGGTAAAGTTTCATTTGAAGCTGAAAAATT
AGAAGAAAATTTCAAAGCTGTTATTGATGAAATTAGAAGGGTTAAACCTCAAACTGTAAA
AGGTGATTACATCAAAAATATAACTTTATCAACAACAATGGGTCCTGGTATCAAAGTTGA
ATTTTAAATGGCTTATAAAATTCGAAAAATCAATCGTAATGTAGAACGTCGTGATTATAC
TAAACTATCAATGAATCTTTCTTTGCCAAATTTAATTGGTATTCAAACTGAAACTTTTGA
ATGATTTAAAACTAAAGGAATTCAAGAAGTTTTAGATGAATTTTTCCCAATTTTATCATT
TGATGGATCTAGTGTTTTAACTTTAGAAAATTGAGGTTTTAAAGAACCTAGATTATCTGT
TAGACAAGCAAGAGAAGAATCAAAAATTTATGATGCTCCAATTTATGCAAATCTAAAATT
ATCAGTTAATAAAACTGAAGAAATTCAAAAAGAATTTGATGGTGTTGATCAAGAAGATAC
TTTAAAAGTTTTAACTCATTGATTAGAAGAAAAAACTGGTAATGGTAATATAACATTTAA
ACAGCAATCACAAAATTCTTATTTTTTTGAAATAACTATTAAAAAATCTGAAAAACCAGA
TTTAATTCAAATTGATATTATTGAAGATAAAAAAACTTCATTGATTTGTAATGTATCTAT
TTATAAATCAGGTGAAGTGTTTTTAGGTGATTTTCCATTAATGACAGAAGCTGGAACTTT
TATTATTAATGGTTCTCAAAAAGTCATTGTATCTCAATTAGTAAGATCTCCAGGAGCTTA
TTTTAATAAAGAATTAAATCGTAAAACTGGAGAAATGATTTATTTTGCAGACATCATTCC
AAGTAGAGGAACTTGATTAGAATATGAAACTGATTCTAAAAAAATCGGAAGCGATGCAAT
TAATCCTTTATATGTAAAAATTGATAAATCAAGAAAAACTACAGCTACTTCTTTATTATT
AGCTTTTGGTATTAGTAAAGATGATATTTTAAATATTTTTGATAATGATGAAGTACTAGT
TGAAACTCTACAACAAGATTCAATTATTGGAGATTTTAAAATAGATTGATCAAATCAAGT
TCAAGAAATTTATAAAAAAATTAGACAAGGTGAAACCGCAACTAGTGAAGGTGCTTCTAA
ATTTATTAATAGTATTTTATTTGATAAAAGAAAATATGATTTAACTAAAGCTGGAAGATT
TAAATTAAAGCAAAAACTTTCTATTAAAAATAGAATTTTAAATAAAGTTATAGCTGAAGA
TATTCTTGATGCTAATAATAATGTGTTAATAGCTAAAGATACTGAAGTTACTAAAAATAA
TATTCAAGAAATTTCTAAAATTTTAGATCAAGATGTAATGAGTATTGATTTAAAATATCT
ATCTGATATTCCAGGAAATAGAAAAGTTCAAAAAATTAGAGTTTATAAAGATAGTGAACT
AAAAACTGATACTACTTGTTTAATTGGTTTAACTAGTTCATCTAATGAAGAATTCATAAC
AGTGGCTGATATTTTATCAACTGTTTCTTATTTATTAAACTTAAAATATAACATTGGTGA
AATTGATGATATTGATAACTTAGGAAACAGAAGAGTTAGAACTGTTGGTGAATTATTACA
AAATCAATTTAGAATGGGATTAAACCGTATTGATAAAAATGTTAAAGAAAAATTAGCTAC
AAGTGACTTGTATAAAGTTAAAACTTCAACAATTATTAATGCAAAACCTTTAACTGCAAT
TATTGGTGAGTTTTTCAATTTATCACAATTATCTCAATTTATGGATCAAATTAACCCATT
ATCAGAATTAACTAATAAACGTAGATTAACAGCTTTAGGACCTGGTGGTTTATCAAGAGA
TAGAGCAGGATTAGAAGTGCGTGACGTTCACCCATCTCATTATGGAAGAATTTGTCCTAT
TGAAACACCAGAAGGACCAAACATTGGATTAATTAATAACTTGTCAACTTATGCAAGAGT
TAATGAATATGGATTTATTACAACTCCATATAGAAAAGTTATTAATGGAATCATTCAAAA
TGATCAAGTTGAATATTTAACAGCCGATCAAGAAAAAAACTTTATTATCGCTCAATCTAA
TGTTAATCAAGATGAAAATGGAAAAATTTTAGATGAAACTATAGTTTCACGTTTTAATGG
TGATGACTATATGGCTAAAGTTGAAGAAATTCATTATATTGATGTTTCTCCAAAACAAAT
TGTTTCAGTTGCTACAAGTGGTATTCCATTTTTAGAAAATGATGATGCCAATCGTGCTTT
AATGGGTGCTAACATGCAACGTCAAGCAGTACCTTTAATTAAGCCAGAATCACCAATTGT
TGCAACTGGTATTGAATTTGAAGCAGCACGTGATTCAGGTGAGGCTATTGTTGCAAAAGA
AGATGCAATTGTTAAATATGTTGATTCAAAAACCATAATTACTGATGGAGAATCTGGAAT
TAGAACTTATATCTTATCAGATTATGAAAGATCAAATAATGGAACTTCATTGACTCAATC
ACCGATCGTTAAAGTTGGAGATGTTGTTAAAAAAGGTGAAATTATTGCTGATGGTCCATC
AATGGATCAAGGTGAATTAGCAATTGGTCAAAACGTGGTTGTTGCTTTTTCAACTTATAA
TGGATACAACTTTGAAGATGCTATTGTTATGAGCGAAATAATTGTTATAGATGATCGCTT
TACTTCAATTCATATTGATGAATATACTTTAGAAGTAAGAAATACAAAACAAGGTCAAGA
AGAAGTAACTAGAGAAATTCCTAATATGTCAGAACAAGCTAAAAGGCATTTAGATGCTGA
AGGAATTGTAGCTATTGGTACTGAAGTTAAAGTTGGAGATGTTTTAGTTGGAAAAGTAAC
TCCAAAAGGACAAGTTCAACTTTCTCCAGAAGACAAATTATTACATGCTATTTTTGGTGA
AAAATCTAGAAATGTTAAAGATAATTCGTTAAGAGTTCCAAATGGTGGAGAAGGAATTGT
TCAATCAATTAAACGTTTTAAAGCAAAAAGCGCATTAAATCCTGATGGAATTGAATTACC
AGCTGACATTATAGAAGTAATTAAAGTTTATGTTGTTCAAAAACGTAAAATCCAAGAAGG
AGATAAAATGTCTGGTCGACATGGAAACAAAGGTATTATTTCAAGAATTTTACCTATTGA
AGACATGCCGCATTTAGAAGATGGAACACCAGTTGATATTATCTTAAACCCACAAGGGGT
TCCTTCACGCATGAACATTGGACAAATTTTAGAAATCCATTTAGGAATGGCTGCTAAAAA
ACTAAATCAAAAAGTTATTACTCCTGTTTTTGAAGGATTAAATGAAAAAGAATTAGAAGA
AATAATGGCTGAAGCTGGAATGACAAATTATGGTAAAGTTACTTTAATTGATGGTCAAAC
TGGTGAACCATTTGATAAACCAATTGCTGTTGGAGTTATGTACATGTTAAAACTATCTCA
CATGGTTGATGATAAAATTCATGCACGTAATGTTGGTCCTTACTCATTAATTACTCAACA
ACCATTAGGAGGAAAAGCTCAAAACGGTGGTCAACGTTTTGGAGAAATGGAAGTATGAGC
TTTAGAAGCTTATGGAGCTGCTCATACATTACGTGAAATTTTAACAATTAAATCAGATGA
CATTAAAGGTCGTTCAAAAACTTATGAAGCAATTGTTAGATCAAAAAGAATTCCTGAACC
TGGAATTCCAGAATCATTTAACGTTTTATCAAAAGAGATTATGGGATTAGGATTTAATAT
GTATATGATTGATGAAGTTGGTGAAAAATCAGCAATTAATGCATATGATAAAAAGGACTT
TGAAATTGATAATTATGATGATGAAATTCTAATCAAAACTGATAATTTATACATTGATGA
TCAAGATGTTGATGCTGAATTTGAAGATTTAACTTATGTTGATGAAAATGATATTTTAAA
CTCATTTGAACTAGATAATGAAGAAGAATAAATGGAAAATTTAAATCGTAAAAAAGCAAT
AAAAATTGAATTAGCTAACCCTGATACAATTCGTTCATGATCACATGGAGAAGTTTTAAA
ACCAGAAACTATTAACTATAAAACATTAAAAGCCGAAAAAGATGGGTTATTTGATGAAAG
AATTTTTGGTCCAACTAAAAACTATGAATGTGTTTGTGGAAGATATAAAAAAGCCAACCC
TATGAATAAAGGGAAAAAATGTGAAAAATGTGGTGTTGAATTAACTGAATCAATTGTTCG
TAGAGAAAGAATGGGACATATTGAACTAGAAGAACCAGTTACTCACATTTGAATGTTTAA
AGTTGCTCCTTATAGAATTGCTGCAATTCTAGATTTAAAAGCAAAAGAACTAGAAGAAGT
AGTTTACTTTGTTTCTCATATTGTTCTAGAACAAGGTAATCAAAATCATTTTCTAGAAAA
AGAAGTTTTAGATTTAGGTTCATCAAGAATTACTAAAACTAGAGAAAAATTGCAACTATC
AATTTTAGATGTTATTGATCAAATTAATGATCCTGACCATAGAGATACTAAGAAGGCTAA
TAGATTATTAGAAGAATTAAAAAATACTTCTATTCCATTTTCAATAGATGAAGCAACTAG
CTTAATTAGTAAATATACTAATGCAAAATTTGGAATTGGAGCTAGAGCTGTTGAATATTT
ATTAGAAAAAGTAGATTTAACTAAAGAAATTGAAGCAATTAAAATTCAACTTGAAAATTC
TAAAAAAACCCCAAATGAAAGAACTAAATTATTAAAACGTTTAGAAACTTTTGATTCTTT
AAAACGTTCTAAACAACGTCCTGAATGAATGGTTATGAGAGTAATTCCAGTTATTCCACC
AGACATTCGTCCTATTATTCAATTAGATGGTGGTCGTTTTACTACTTCTGAAATTAATGA
TTTATATAGAAGAATCATTATTAGAAATGAAAGATTAAAAAAAGTTAAAGAAATGGGTGC
ACCTTCAATTATTGTTAATAACGAAAAACGTATGTTACAAGAAGCTGTTGATGCTCTATT
TGATAATGAAAGAAAGCCAAAACCAGTTCAAGGAAAAAATAAACGCCCATTAAAATCTTT
AACTAGTGTTTTAAAAGGAAAACAAGGTCGTTTTAGACAAAACTTATTGGGAAAACGTGT
TGATTATTCAGCTAGATCAGTTATTGCAATTGGACCAGATCTAAAAATGTATCAAGCAGG
TTTACCAAGAGAAATGGCAATTACTTTATTTAAACCATTTGTTATTCAATGACTTCAAGA
TCATGAGTATGCTGAAAATGTTAAAATTGCTGAAAAAATGTTATTGCAAAATGATCCAAA
AGTTTGAGAGGCACTAGAACAAGTAATTAAAGACAGACCTGTATTGTTAAACCGTGCTCC
TACATTACACCGTTTGGGAATTCAAGCATTTGAGCCTAAATTAGTTAAAGGAAAAGCAAT
TCGTTTACACCCACTAGTTACAACTGCATTCAATGCTGACTTTGATGGTGATCAAATGGC
AGTTCACGTACCTATTACAAAAGAAGCTGTTGCTGAATCAAGAGCTTTAATGTTGGGTTC
AAGTGCTATTTTAGGACCAAAAGATGGAAAAGCTATTGTTACTCCAGGTCAAGATATCAT
TTTAGGAAATTATTATTTAACTACTGAAGAAAAAAACGCCAAAGGACAAGGAATGATTTT
TTCAAGTTTAGATGAAGCGTTTATGGCTTATAATAGTGGTCAAATTCATTTAAACTCATT
GATTGGAATTGCTTTATCAGCTTTACCTGAAGAAAAATTTAGTGATAAAAATCAAAGATT
AAATTCTTATTTATTAACAACTGTTGGAAAACTTTACTTTAATCAAATTTTTGATGATAA
TTTCCCATGAATTAATTCAAATAATATTTGAAATGCTAAAGAAGCAGTTAAAGAATTCAT
TTATGATTTTTCACAAGATATTGATAAAGTAATTGAAAATGTTCAAGTTCAACAACCAAT
TAAGAAAAAAGAATTATCACTTATTATTGAAAGATACTTTGAAACTCATGGAGCTAGAAA
AACTGCTGAAATGCTAGATAAAATGAAAGATCTAGGATTTAGTTTTTCAACAAAATCAGG
AACCACAATTTCAGCTGGAGATGTTGTTGCTTTTACTCATAAATATGACGAATTTAAAGA
AGCAGATCAAAAAGTTGAACAAATTACTGATTTTTACAATATGGGTATGTTAACTAATAG
TGAAAAGAAACGTAGAATTATTGATGTTTGATCAGAAGTTAAAGATAAAATTCAAAATGA
ATTAGCAACAGTACTACGTAAAGATGTTAAAAATCCAATTTTTGTAATGGTTGATTCAGG
AGCCCGTGGTAATGTTTCAAACTTTACTCAATTAGTTGGTATGCGTGGATTAATGAACGA
TACTAAGGGAGATATTAAAGAAATTCCTATTAAGTCTTCATTCCGTGAGGGATTAACTGT
TTCAGAATATTTCGTTTCAACTCATGGAGCTAGAAAAGGTATGGCTGATATTGCCTTAAA
AACTGCTGACTCAGGTTATTTAACTAGAAGATTAGTTGACGTTAGTCAAGAAATTGTTGT
TGTTAATGAAGATTGTGAACCAACCAAAGGATTTGAAGTATCAGCTATTATTGATACAAA
ACATGATAATGTTATTGTTCCATTAAAAGATAGATTGGTTGGAAGATTCACATTTAAAGA
CATTTATGATGATGATAAAAATCTAGTTGCTTCTGCTAATACATTAATTGATAAAAATAT
TGCTGAAAAAATTATTATGTCAGGAATTAGTTCAGTAATTATTAGATCAGTTTTAACTTG
TGATAATAAACGTGGTGTTTGTCAAAAATGTTATGGACTAAACTTAGCTACTGCTTCAGT
TGTTAATATTGGTGAACCAGTAGGAGTTATTGCTGCTCAATCAATTGGAGAACCGGGAAC
TCAATTAACAATGCGTAACTTCCATACAGGAGGAGTTGCTGGTAATGTTGATATTACTCA
AGGACTTCCTCGTATTAAAGAATTATTAGATGTTACAACTCCAAAAGGTGCTGTTGCTAT
AATTTCTGAAGTTGATGGAGTAGTTAGTGAAATTGAAGATTATAATGGTGTATTTGTAAT
CAATATTGTTACTGAAAATGAAGAAGTTAAAAAATATAAAACTGAATTTAATTCAGTATT
ACGTGTTGAACAAGGATCAAGTGTTATGGCCGGTCAAAAATTGACTGAAGGAGCTATTGA
TTTACATCAATTATTAGAATTTGGTGGAATTCAAGATGTGCAAAATTACATTTTAAAAGA
AGTACAAAAAGTTTATAGATTACAAGGTATTGAAATTTCAGACAAATATATTGAAATCAT
CATTAAACAAATGTTAAACAAAGTAAAAATTACTGATAGTGGTGATTCTGATTTATTACC
TGGAGAAATTATTACAATTCAAAACTATAAAGAAGTAGTACAAGATTGTATTGTTAAATC
AATTAGACCACCTTTATCAAAAGCACAAATTTTTGGTATTAAAAAAGCACCTCTAGAATC
AAGCTCATGATTATCTTCTGCTTCATTCCAAGATACTGCTAGAGTATTAACTAGAGCAAT
TATTAAAGGAAAAGAAGATAAATTAGAAGGATTAAAAGAAAATATTATGTTAGGTAATTT
AATTCCAGCCGGTACTGGTTTAACTGGAACTCAAGAAGTTGAACAACTAGCAGAACAATA
TCATAACAATGAATATTAAGTGTTATCTTTAGGTTTTAATATAGCGATTAACGCAACAAC
TCAAGGTGTACCAAAAATTATTGAATCGCTATTTCCTAATTTACCAAATTTTATAGCTCA
TTTATTAGCAACTATTGTTTTAGTTATTGTTTTAGCAAAATTAGTTTATAAACCATATAA
GCAAATGATTGAAAAACAAAGACAAAAAATTACTGAAGTTTTAAGTGATGCTATTGAAAA
ACAAACGCAAGCAAACATTAAAATAAAACAAGCAAACTCATTACTAGAAGAAGCTAAAAC
CGAATCAGTATCAATCATTAACACAGCTAGAGTAGATGCTGAAATTCAAAAAAATAAAAT
TATTGATAACGCTAATTTACAAGTAAAAAATATTCAGTCATATGCTCAAAATTCTATTAA
ACAAGAAAAAATTAAAGCACAATTAGAAATTAAAAATACTATAGTTAATTTGGCAATCAA
TTCAGCTGAAAAAATCTTAAGTAAAGAAATTGATAAAAATACAAATAAAAAACTTATTGA
AGAGTTTATTAAAGATTTAGATTAGATGCCAAATTTGAGTGGATTAAAAACAGAGATTTC
ATCTGTTAGAAATATTTCAAAAATTACTAATGCAATGCAACTTGTTGCTTCTGCTAAATT
AAGAAAAATTAGTAAAAAAGTAATTGATACTCATAATTATGTTAGTGAAGTATATTCTTT
ATTTAATGATATTATCAGACAAACTGATAAATCTGTTTTTTTAAAAGAAAGTAATTTTAA
AGCAAATAAAACTTTGTGAGTAGTTATTAATTCTAATTTAGGTTTGTGCGGTGGTTATAA
TTTAAATGTTAATAAATTAGTTTTACAAAATCTAAAATTAGAAGATGAAATTTTTGCTAT
TGGTTCTAAAGCTGTATCTTTTTTTAGATCTAAAAAAATTAAAATTAAAAATCAAATTAC
TGATATTGATATTAATTTTACAAATAAAAAAGCTAGATCAATTAGTAATGATCTATTAGA
TATGTATATAAATCATGAATTTGATGAAATCAAGATTGTTTACACTAAATTTATTAATAA
TGTAACTTTTGAACCTGCTATAATTAGAATTTTTCCAATTATTAAATTAGAAAATAATTT
TAAACACTCACAAAGTCTAGTATTTGAACCTGACGCTGAACAAATTTTAAGTAGCACAAT
TCTAATTTATATTAATGCAATTATTTATGGAACTATTATAGAGTCGCAAGTTAGTGAACA
AGCTTCAAGAAGAACTGCTATGGAAAATGCAACAAACAATGGTAAAAATCTTGAACAAAC
TTTAAGTTTAAAATATAACAGACAACGTCAAGGTGCTATTACTCAAGAAATTAGTGAAAT
TGTTTCTGGAGCTAATAATAAATCTTAGATGGTATCTAGTAAAAAAACAATAGATAAAAA
CAAAACTCAAGTTATTGGCAAAATTATTCAAGTATTAGGCTCAGTTGTTGATGTTAAGTT
TTCAGAAAATAATATACCAAAAATTTATGATGCATTAGTTGTTGATAATAATGGCAAAAA
ATTAGTTCTTGAAGTTGAACAAAACATTGGAGATGAAATAGTTAGAACTATTGCAATGGG
TCCAACTGAAGGGCTAAGAAGAGGATTAGATGTTATTAATACTAATTCTCCAATTACAGC
TCCAGTTGGAAATGAAGTTTTGGGTCGTATGTTTAATGTTTTAGGTGATCCAATTGATGA
AAAACCAGATTTAGATGTTAAAAGATTGCCAATTCATAGAGATGCTCCAATTTATGAAGA
ACTAGTTACAACAACTGAAATTCTAGAAACTGGAATTAAAGTTATTGATTTAATGATTCC
ATTTACAAAAGGTGGAAAAGTTGGATTATTTGGTGGAGCTGGAGTTGGTAAAACTATTTT
AATTCAAGAATTGATTAATAATATTGCAAAAGCTCATAATGGGGTTTCAGTTTTTGCTGG
AGTTGGTGAGAGAACTAGAGAAGGAAATGATTTATATCACGAATTCATTGAAGCTGGAGT
TTTAAATAAAACTTGTTTAGTATTTGGACAAATGAATGAGCCACCAGGAGCTAGAATGCG
TGTTGCTTTAACTGGTTTAACTATTGCTGAATATTTTAGAGATAAAAAAAATATGGATGT
TTTATTATTCATTGATAATATTTTTAGATTTACTCAAGCAGGTTCAGAAGTTTCAGCTTT
GTTAGGACGTATGCCTTCCGCTGTTGGATATCAACCAACTTTATCAACTGAAATGGGTTC
ACTACAAGAACGTATTACTTCAACAAAAAATGGATCAATTACTTCAGTTCAAGCGGTTTA
TGTTCCTGCTGATGATCTAACAGATCCAGCACCAGCTACTACTTTTACTCACTTAGATGC
ACGTATTGTTTTAGATAGATCTATTGCTAGTTTGGGAATTTATCCAGCAGTTGATCCACT
TGCTTCTTCATCTCGTGTTTTAGATCCAGAAATTGTTGGACAAGAACACTATGATATTGC
TTTAAAAATACAAATTACTTTGCAAAAATATCAAGAATTACAATCAATTATTGCAATTTT
AGGTATGGATGAATTAAGTGAAGAAGATAAATTAATTGTTCAAAGAGCAAGAAAAATTAG
AAATTTCTTGTCACAATCATTTTTTGTTGGTGAAAAATTTACAGGAAGACCTGGAGTTTT
TGTTAAAGTAAGTGACACTGTTAGATCATTTAAATCTATTTTAAATGGTGAAGTTGATCA
TATTCCTGAAACTTATTTCTTATATTCTTCAACTATTGATAATGTTATTGAAAAATATAA
CAAAGACAAAGATAAATAAATGGAATCTAAAATTATTGAAATTTTAAAAACTAACAAACA
TAAAGTTAGTTTAAATAAACTATTGACTTATTTTAATGCTTTAGATTATTCATTAATTAA
AAACTACTTAGACCAATTAGAAAAAAATAATAAAATCACTATTTCATTAGAAAATAATAT
TTACTTATTAGATCAAATTTATAAAAAGGGAACTATTAAACTAAATCCAAAAGGTTTTGG
ATTTATAAATGATATTAATAAAATTAATGATGAAGATCATTTTATAGCTGGAGTTGATCT
AAATAATAGTATTCACCAAGATGAAGTAGTTTATATTTTAAAACAAGAAGAAGATAATAG
ATTAAAAGCTATAGTTATTGATCTAATTAAAAGAAATAAAGTTTATTTAATTGGTGAAAT
AAATAGAAGTTTTGATAAAAGATTTTTAGATTTCATTCCAAACGATAAGTCATTTGATAG
TTTTAGATTTGTAATTGTTAATAAGAACGAATTTAAATATGAAGAATTCAATATTATTAA
AGCAAAAATTATAAGTTGTAAAGAACGTAAAATTTTTATAAGACTTATAAGAATTATTGG
CAATAGTAAAAAAGCAAGTGATCGCATCTTAGCAATAGCTGAAGAATTTGACATAAAAAC
TAGTTTTGATAAACAAACTCTAGATAATGCAAAACAAATTAATTTATCAACTGATAAACT
AGAAAAAGAATTTTTAAAAAGACAAAATAATTCTTTAGTTAATAAAACGATCGTTACAAT
TGATGGAATTGATTCAAAAGATTTAGATGATGCAATTTGTGTTGAAAAATTAGAAAACAA
TAATTATAAACTATTTGTTGCTATTGCTGATGTTTCTTATTTTGTTAGATACAAGACCGC
TTTAGATAAAGAAGCTTTATTAAGAGGTAATTCGACTTATTTAGCAAATAAAGCAATTCC
AATGTTACCAAACATTTTATCTGATGATTTGTGTTCATTAAATCCAAATACTAAAAAATT
AGTTTTTGTATGTGAAATGGAATTTGATAATAACGCAAACATGTTAATTAAAAAAGTTTA
TGAATCAGTGATTATTTCTAAAGCTAGATTAAATTATGACGAAGTAAATAATTACTTTAA
AACTAAAACTTGAACTCATGATGATAAAACTAAAAAAATGTTAGACATAGCTTATGAATT
GTATAAAAAACTAGAAGATCTAAAAGCTAAAAAAGGAACTATTAGTTTTGATGTTAGAGA
GCCAAAAATTATTTTAGATAAAAATTTAAATGTAATTGATATTAAAACAAAAACAGCTGA
TCAAGCTGAAAAATTAATTGAACAATTTATGGTAAGTTGTAATGAAGCAGTAGCTGAATT
AATCTATCAAAAAGATTTACCTTTTTTATATAGAAATCATAATAAACCAGATGAAGATGA
ACTAATTAATTGGTATAAATCACTAAAGACATTTGGAATTAATCCTAAATTAACTAATAA
ACAAGTTTTAGATCCAATATTTATCAATCACACTTTAAGTCAAATTAAAGAACAAATTAA
AGATGAAACTGAAGTTGAATTATTAAATATTTCTTTATTAAGATATATGGATAAAGCTAA
ATATGGATTAGAAAATATTGGTCATTTTGGTTTAGCTAGTGATTGTTATACTCATTTTAC
TTCTCCAATTAGAAGATATTCAGATTTATTAGTTCATAGATATCTAAAACAATATCTAAT
TACAAAAGATCTAGAAAAAACTAGTTTAGAAAATAATACAAATTATGTTAATAAAGTAAG
TAATATTATTAATGATACTGAAACTAAAAGTGTTGAATGTGAAAGAGAAGTTATTAAAGC
GTGTATGTGTGAATATATGCTAAATAAAGTCGATAATACTTATACAGCAACAATTTCAGC
AGTTTTAAAATTTGGAATTTTTATTCAATTAGATAATTTAGTTGAAGGATTAGTTCATAT
TTCAAATATGAATAGTGATTTAGTTTATGATGAAACTAACCGTATTTTAATTAAACCTGA
TAATACTTATTATAGAATGGGTCAAAAAGTCAAAGTTAAACTAATTAATGTTGATATTAA
AAAAAGAACAATTGATTTTGTTTTAATAGAATAAATGCATTCAAATGTTAAAAAGGTTAC
AGATAAAGATGTAATTAAACCAGTTGGTGTGCCTTTTGTAGTTTATTTTTCTTCAATTTC
AAATAATACACACAGATTTATTCAAAAACTAGAAATAGAAAATTTAAGAATCCCTTATGA
AATAGAACAATCAATTAGTGTTGATCGTGATTATGTTTTAGTTACACCAACTTATAGTGG
TGGGGGAGAGTATGTTAAAGGTGCAGTACCAAAACAAGTAATTAAATTTTTAAATAATAA
GCAAAATAGAAGTTTTTGTAGAGGAGTTATATCATCTGGTAACACTAATTTTGGTGATAC
TTTTGGAATTGCTGGACCAATTATTTCTAAAAAATTAAATGTTCCTTTTTTATATCAATT
TGAATTATTAGGAACACAACATGATGTTAGTCAAATAAAACAAATACTATTTAAGTTTTG
AGAGGATGGCAATAATGAACGAAAATAAAAGCACAATCGTTTTAGATGATGTTGATGATG
AATATATTAAATTAAATGCTAGATCTAAGATCTTTTCAAAAGATCAAGATAATTTTCAAT
TAGATGTTAAAGCAGCTGAATTATATTTAAAAAACTATATTGAACCTAGAATGAAAAAGT
TTTCTAGTCTAAAAGAAAGATTAGATTATTTATTAGAAAATCAGTATTATGATTCAGAAA
TTTTAAATAAATATAGTTTTGATCAGATTAGTCAATTAAATGATTATGCTTATTCATTTA
ACCATCATTTTCCAAGTTTTATGGGAGCTTTAAAATTCTTTAATGCTTATGGATTAAAAA
CTTTTGATACTACAATGTATTTAGAAACTTATACAGATAGAGTATTAATGAATGCTCTAT
TTTTAGGTAATGGTAATTTTAATAAAGCAAAAAACTTATTAAAAGATATGATGTTAGGTA
GATTTCAACCAGCAACCCCTACTTTTTTAAATGCAGCTAAAAAACATAGAGGAGAGTATG
TTTCATGTTATTTATTAAGAACAGAAGATAACATGGAATCAATTTGTAGAACAATTTCAA
CTTCATTACAACTTTCAAAAAGAGGTGGAGGAGTTGCGATTTGTTTAACAAATTTACGAG
AAACAGGCTCACCAATTAAAAATATTTCAGGCCTAAGTTCAGGACCAATTCCAGTAATGA
AGATTTTAGAAGATTCATTTACTTATGCTGATCAATTAGGTCAACGTCAAGGAGCTGGAG
CTGTTTATATTTCAGCTCATCATCCAGATATTATTTCAGTTTTAGATACTAAAAGAGAAA
ATGCTGATGAAAAGATCAGAATTAAATCTTTATCATTAGGATTAGTAATTCCAGATATTA
CTTTTGAATTAGCTAGAGATAATAAAGATATGGCTTTATTTAGTCCTTATGATGTTCAAA
AAGTATATGGTAAGCCATTATCAGATATTTCAATTACTGAAAAATATTATGAAATGTTAG
AAAATCCTAATATTAAAAAAACATATATTAGTGCTAGAAAATTCTTTTTAACTGTTGCTG
AATTACATTTTGAAAGTGGATATCCATATATTTTATTTGAAGATACTGTTAATAGAAGAA
ATGCTCATGATAAAAAAGGAAGAATTATTATGAGTAATTTATGTAGTGAAATTGTTCAAG
TAAGTACAGCAAGCGAATATAGTTCTGATTTATCATTTGTAAAAACTGGAGAAGATATTT
GCTGTAATTTAGGTAGTTTAAATATTGATAATATGATGAAATCAGGAAAAGAATTTTCAG
ATTCTATTTATAATGCTATATCTGCTTTAGATATTGTGTCAAGAAATTCAGATTTGAGTG
CGTCTCCTTCAATTAAAAAAGGAAATGCTGAAAATCATGCTGTTGGATTAGGAGCTATGA
ATTTACATGGATTTTTAGCAACTAATAAAATTATGTATGACTCACCTGAAGCTGTTGATT
TTACTAATATGTTTTTTTATACAGTTGCTTATAATGCTTTTAAAGCTTCAAATAAATTAG
CTCAAGAATTTGAAAAATTTGCTTCATTTGATCAATCAAGATTTGCTGATGGTTCTTGAT
TTGATAAATACACTAAATGTGAATTTGATAAATGAACACCACAAACAAATAGAGTAAAAG
AATTATTCAAAGATTATGATGTTCAAATTCCAAGTCAATCTGATTGAATTCAATTAGTTG
AAGAAATTAAAAAAACAGGTTTAGCAAATTCACATTTAATGGCAGTTGCTCCAACTGGAT
CAATTAGTTATCTATCATCATGTACTCCTTCACTACAACCAGTAGTTTCAACAGTTGAAG
TTAGAAAAGAAGGAAAATTAGGAAGAGTTTATGTTCCAGCATATCAAATTAATTTTGATA
ATATGGGATATTATGCAATGGGTGCTTATGAATTAGGACCAGATCCAATTATTAATATTG
TTGCAGCAGCTCAACAACATGTTGATCAAGCAATTTCACTAACTTTATTTATGACTGATA
AAGCAACAACTAGAGATTTAAACAGAGCATATGTTAATGCCTTTAAACAAGGTTGCTCTT
CAATTTATTATGTAAGAATTCGTCAAGATGTTTTAGAAGATAGTGAAAACTATGAATGTG
ATGCATGTAAAATTTAAATGACTTATGAAGAAATTAAACAACTAGAAGATGAGTTGTTAG
AAGCTAAGGGACAATGATTTGTAATTTCTTGTCAAACTGGACATGAAGAAAAAGTTCTAG
GTGATCTACAGCAAAAAATTAAGTCAGCTAGCATTGAAGATGAAGTTTTTTCAATAAAAA
TTTCAAAAGCAAATCAAGTAAGTAAATCAGGAAAAGCTTCAATTAAAAATAAGTTTCCAG
GTTATATTTTTATTAATATGATTATGAGTGAAAAAGCTTGATTTTTAATTAGAAACACTC
CTGGGGTAACTGGATTTATTGGTTCAAGTGGTCGTGGAGCTAAACCTTCTCCTTTAACTA
TTGAAGAAACTTTAAATATGTTAGTACCAAATATTGAAGAAATTCAACAAGCTCACGAAG
AAGAAAAAGAACAAGAAACTAAACA------AAAAAATGAAGCAGTTGCTAAAAAAGCTT
TATTTACTGCTGATTTTAAAATTGGTGATATTGTCAAAGTCAAATCTGGTATTCATGAAA
ATGAAGAAGGTACTGTTAAAGACATGGATTATTCAAAAGGTGTAGCTTTTGTTGCTATTG
AAATGTTTGGAAGATGAACTACTTTAGAAGTTTCATTTAAAAATGTTGAACCTATTAAAG
AATATTAAATGCATAATCTAAAAACAAAAACTAAAAAAGACAAAGAAAATAGTTTTTATA
ATAATCTTTTAAATGCATTACAACGTTTAGGAAAAACTTTAATGTTTCCAATTGCAGTTT
TACCTATTGCAGCTTTATTAGCTAGATTTGGCGCCTTAATTCAAGATCCACTAGCTAATG
GAGGATCAAATATTTCTGAAATTCAAAAATTTATAGGATTAGTTATAGCTACTCCTGGAC
AAATTGTTTTTGATAATTTAGCAATTATTTTTGCTATTGGTATTAGTTTTGGGTTAGCAA
AAGATAATCGTGGAGAAGCTGCTTTAGTTGGTGGAATTGTTTGATTTGGAATGACAGCTT
TATTAAAAGAAGGTTTAATTCCAACATTTATTTGAAAAAATGTACTAACTTCAGATAAGA
TTTTAATTAAACAAGGCGATCAAATGATTCCAGCTACTCAACTATTATATTTTTTAAAAG
ATAACACTGTTAAGTATCAATTAGATACTGGAGTTGTTGGTGGTATTGTTGTTGGTTGCT
TAGTTGCTTTAATTTATAACAAATATAAAGATGTAACTTTACCCCAAGCTCTTTCGTTTT
TTGGTGGAAGAAGATTTATTCCAATGTTAGGTGTTTTAATGATTGTTCCACTAGGTTTAG
GCTTTGCTATCGTTTGACCTTGAGCACAATTTATTTCAATTAAAATAGGAACAACTTTAT
CTCAAGCAAATGGTTTTGCTAAGGGATTTGCAGTTGGAACTTATGGGTTTTTAAATAGAA
TTGTTCAACCATTTGGTTTACATCATATTTTAAATACATTTGTATGATTTCAATTACCAA
TTGAAGGTAAACTATTAGCTGATGGATCTACAGCAATAATTAATGGTGATATTACTGCAT
TTCAAAAAGGATTAATTGGTTCAGGATTATTTACTTCTGGTTTTTTCCCTTTGTTTTTAG
GTGGATTACCAGGAGTTGCGCTAGCTTTAATTTTAGTTTCAGATAAAGACAAGAAAAAGC
AAATGACTGCTTTTTATGGAGGATCTGCTTTTGTTGCTTGAATTACTGGAATTGATGAAC
CTTTAATTTTTAACTTTATTTTTATTTCTCCAATTTTATATGTTTTAAACGCTTTATTTA
CAGGTATTTTTTACATGTTTGTAACTTGATCTCAAATTGCTTTAGGTATTGGATTTAGTG
CTGGATTTATTGATTATGTAGTTTCATTTTGAACTTCATGACAAATTTCAACAAAAATTG
GATGACATGCAAATCCATTATGAATTTGAGTATTTGCTGTTGCTATGTTTGGTTTATACT
TTACAACATTCTACTTTTTAATTAAAAAACTAAATATTCCAACTCCTGGTAGAGAAAATC
AATTAGGATTTAAAAAAGAAATTTCAGAATCAATAACAACAAGTAATAATAAACAAAATA
AATATGAGCTAATGGCTAAAAGAATTTTAGATATTGTTGGTAGAGATAATATTGAATTAG
TTGAAAGTTGTTCTACAAGATTAAGATTGACTGTAAAAAATAATTCAAAACAAATTATTG
ATGATGAAAAAATTAAACAAGCTGGTGGATTTGGAGTAGTTAGATTAGGTCAAAAAAATT
ATCAAATAATAATTGGTACTGATGTAGAACACGTTGCTGATAAGTTAAAAGAAATTTTAA
ATTTAAATTAGATGTTAGATCAAAAAAAATCAAAGCTATTATTAGATAAAATTAATCAAT
ATCAAAATATTATTATTGCAAAACATAAACAACCAGATTGAGATGCTCAAGGTAGTGCAA
TTGGATTAGCAAACATTATTAATGATAATTTTAAAAATAAAACTATTTATGTAGTTGGTT
CTAGAATTAATGATGATAATAGTTTTTTTATTGATGAAATTAATTTAAGTGATGAATTTG
TTAAAAATAGTTTAATTATTACAGTTGATACAGCTACAAAAAAAAGAGTAGATTTTAATA
GATTTGATTTAAGTTCTGATAGTTTTAAAATTGATCATCATATAAATGTTGAAGATTATT
GTAATAATGATTTAATAGATGATAGTAGCATTTCAAATACTCAAGTTATTAGTTTATGAG
CTTTAGAAAATGATTTATTTATTTCACCAACTGCTGCTTATAATTTATACTTAGGTTTAT
TAACTGATTCAAATAGATTTTTATATGATAAAACTAATCCAACAACTTTTTATGTGGCAT
CTAAGTTATTACAAGCTGGAGCTAATTTAAAAAAAGCTCATGACTTTTTATATGTATCAG
AGTTAAAGTTAAGACAATGAATGATGTATAGTTTTTCTAAAATGAAATTAACTAATACTG
GTATTGCTTATATTGTTTTATTAGATGAAGATTTAAAAGATTGAAATTTGAGTTATGAAG
AAACTAAATTAGCACTTTCAGTTATGAGTGGAATCAAAGAAATTAAAATTTGATTTACAA
TTATACAAGTAGAAGATATTTTAAAAGTTTCACTAAGAAGTAGAGATTTTAGTATTGATA
AAATTGCAAATAAATATAATGGTGGAGGTCATAAATTAGCTAGTGGAGCTGAAATTAGTT
CATTAGATCAAATTGATGATTTAATTAATGACTTAGAACAACTAATTAAAGGAGAAGTGT
AGATGAATAAAACTATTTTTAATCTTTTAAAAGAACTACAACAAGCTAACATCAGTCTGA
ATAAGGCTGATGTTTATCATATTTTAGAACACATTTTAAATAAAAATTATCAATGAATTG
TTAGTAATTTAGATTATGTTTTAACAAAAAAGCAACTTTATAAACTAGAACAAATCTCAA
AATTATTAGAAAAAAAATATCCTTTAGCTTATATTTTAAAAAATAAATATTTTTATTCAA
ATAATTTTTTTATTAATAAAGATGTTCTAATTCCTAGAAATGAATCAGAACTAATAATTG
ATTATGTTAGTGAATTTATTAAAAATAATAATGATTTATTAATAGTAGATCTATGTACTG
GTAGTGGGTGTTTAGGAATTAGTTGTGCTTTATTAAATAAACAAAATAAAGTGATTTTGA
CTGATATTTCATATAAAGCATTAAAAGTAGCAAATAAAAATATTAAAAGATTCAATTTAA
CAAATACTATTTGTTTGTCTGGTGATTTTATTAGTGTTTTAATTAAAGATAATATTAAGG
CAAATGTAATTATTTCTAATCCTCCATATATAGATATAAATGATCAAAATTTAGATAAAA
ACGTTATAGAATATGAACCAAGTATTGCTTTATTTGCACCAAATAAAGGTTTGTATTTTT
ATGAAATTTTAATTAAAAATATAGATCAAATAGTTGATGTTAATAAAAAGTTTTTAATAG
TTTTAGAATTTGGATGATTACAAAAAGATTCAATAGAACAATTATTGATTAAGAATTGTT
TAAAATATAATTGAGAATTTAAAAAA-GATTATAGCAATTATTGAAGAAATTTAATTATT
AAGAATTTTTAAATGAATAATCAAAAAATAATAAATATTGCTGTTATTGCTCACGTTGAT
GCTGGTAAATCTACACTTGTTGATGCTTTATTAAAGCAAAGTGGGGTTTTTAGACAAAAT
CAAGAAGTAATTGAACAAGTTATGGATTCAAATGATCAAGAAAGAGAAAGAGGAATTACA
ATTTATTCTAAAAACTGTTCTATTACTTATAAAGATTACAAAATTAATATAGTAGATACT
CCAGGTCATGCTGATTTTTCTAGTGAAGTTGAAAGAATTATGAAAACAGTTGACACTGTA
ATTTTATTAGTTGATTCAAGCGAAGGACCAATGCCTCAAACTAGATTTGTTTTACAAAAA
GCTTTAGAAATTGGATTAAACCCAATTTTATTTATTAATAAAATAGATAAAAAAGATCAA
AGAAGTTTAGAAGTAGTTGAAGAAGTAATTGAACTATTTTTAGAACTAAATGCAACAGAT
GAACAACTTGATTTTAAAACTTTATATGGAATTGCAAAAAATGGAATTGCTCAATATAGT
TTAGAAGAACAAAGTAATGATTTAACACCTTTATTTGAAACTATTATTAATCAAGTTGGT
TCATATCCAATTGAACTATCAAATAATGATTTAGTGATGCAAGTTTCAAGTTTAGCTTAT
GATAGTTTTATTGGAAGAATTGGAATTGGAAGAATTTTTGAAGGAAGCATTAAAGAAAAT
CAAATCGTAAGTATTGTTAAAAATGATAGAACTGTTAAGCAAGGAAAAATTGCAAAATTA
ATGGTTTATCAAGGATTAAATAGAGTTCAAGTTAAACAAGCATTTGCTGGAGATATTATT
ACATTTGCTGGAATTGAAGATATTTCAATTGGAGATACTATTAATAATTTAAATATTATT
AAACCATTAAAACCAATTCATATTGAAGAACCAACAATGTCTATGAACTTTTTAGTAAAT
ACTTCACCATTTGCTGGAAGAGTTGGTAAATTTGTTACTTCAAGAAATATTAAAGAACGT
TTAGAAAAAGAAGTTGAAGTTAATGTTGGTTTAAGAATTGAACCTTTGATTAATTCTGAA
ATTGAAGGATTTAAAGTTTTAGGACGTGGAGAATTACATATTTCAGTTTTAATTGAAGCA
ATGAGAAGAGAAGGTTTTGAATTAGCAATTTCAAAACCAGAAGTAATTTTTCAACGCAAT
CCAATGACTGGAGATTTATTAGAACCAATTGAAAAAGTAATTATTAATACACCAACTGAA
TATTCTGGAACTATTATTAACAAATTAAATCAAAGAAAAGGAATTATGTTAGATATGGAT
TCTGATGGTATTAGAGATAAAATTACTTATTCTATACCATTAAGAGGTTTAATTGGATTT
AGATCAGAATTTACAAATGATACTCATGGTGAAGGTATTATGGTTAAAAGTAGTAGTGGA
TATGAACTATATAAAGGTGAAATTGTTTCAAGACAAAATGGAGTATTAGTATCAATGGCA
AATGGTAAAAGTTTACCTTATGCTTTAAATAATCTTGAAGATCGTGGAATTTTATTTATA
GGTCCTCAAGTTGAAGTTTATGAGGGAATGATTATTGGTCAGCATTCAAGAGATAATGAT
TTATATGTAAATCCAACAACAGCAAAAAAATTAACTAATACTAGAGCTAGTGGGACTGAT
GATGCTGTTAAATTAACACCAGCTAAAAAAATGAGTCTAGAAGAAGCTTTAGAATATATT
TCAAATGATGAGTTAGTTGAAATTACTCCAACAGATATTAGATTAAGAAAACGTTGATTA
ACTCAAGCAGAACAAAAACAACACAGAAACGATAAATACTAGATGATTAACTTGTTGATC
TCTAAGTATCATGATCCTGCTATGAATTTAGCAATTGAAGAGTATTTAACTTATCATTAT
AAAGCAAAAGAACCTATTGTATTTTTTTGACAAAATGCTAATACTATAGTTGTTGGAAGA
AATCAAAACGCTTTTGCTGAAATTAACTTAGAAGCTGCTCAAAAAGATAACGTTAAGATT
GTTAAAAGAAATACAGGTGGGGGAACTGTTTATCAGGATTTAGGTAATGTTTGTTATTCT
TTGATAGTTGACAATTCAAATGATGATGTTGATTATCAAAAAGCATTACAACCTATTATC
ACTTATTTAAATCAAAAAAATATTAATGCAATGTTTTTTGGCAGAAATGACATGGTGATT
GATGGTTATAAGGTTTCAGGAAATGCTCAATTAAAAACTAATGAAAAAACACTAGTTCAT
GGTACATTGCTATTTGATGTTGATTTGTCTAAAATGCCTAAATATTTAGTTGTTGATCTA
GAAAAATTAAAACATCAACAAATCAGATCAAAACCTGCCAGAGTTAGAAATATAAAAGAG
TTCTTCAAAGACATTAATATTGATATTGATTTAAGCGCTTTTATTAATGACGTAGTTAGT
TCATATGTAAAAAATGAAAAAATTAAATGAATTGAATTAACTGATCAAGAAAAGCAATAC
ATTCAGTCAAGAAAAGAAACTAAGTTTGATCAATGAGACTGAACATTTGGAAAAAATACT
GTATTTTCTCTTGTTAAAAAACAATACCTTGAATCTAAAGGTTTTATTACCCTAAACTTA
GATGTCGATAATGGAGTTATTACTAACATTAAAATTTATGGTGATTTTTTAGGAACTCAA
GGAACTGAAAAATTAGAAGCAAAACTAATTGGTGTTAAGTTTGATAAAAAAGATGTTGAA
AAAGTTTTAAATCAATTTGACTTAGAAGCAATTTTTGCTAAGAATTTTACAAGTGATGAT
ATCACCAACTTATTATTCAAAGACTAAATGGCTATTATTAATAATATTAAAGCTGTAACT
GATGCTTTAGATTGCGCTATGCAACGCGACCCAAATGTTATTGTATTTGGTGAAGATGTT
GGAACTGAAGGTGGAGTTTTCAGAGCTACTCAAGGATTAGCTGTAAAATTTGGAAATGAC
CGTTGCTTTAATGCTCCTATTAGTGAAGCAATGTTTGCTGGTGTTGGTTTAGGAATGGCT
ATGAATGGTATGAAACCAGTTGTAGAAATGCAATTTGAAGGATTAGGATTAGCTTCTTTA
CAAAATATTTTCACTAACATTTCAAGAATGAGAAACCGTACTCGTGGTAAATACACTGCT
CCAATGGTTATTAGAACACCAATGGGTGGAGGTATTCGTGCTTTAGAACACCACAGCGAA
GCTTTAGAAGCAGTATATGCTCATATTCCAGGAGTTCAAATTGTTTGTCCATCAACTCCA
TATGATACAAAAGGGTTGATTTTAGCTGCAATTGATTCACCAGATCCAGTTATTGTTGTT
GAACCAACAAAACTATATAGAGCATTTAAACAAGAAGTTCCAGATGAACACTACATAGTA
CCAATTGGAGAAGGTTATAAAATTCAAGAAGGTAATGATCTAACTGTTGTTACTTATGGT
GCTCAAACTGTTGATTGTCAAAAAGCTATTGCATTATTAAAAGAAACTCATCCAAATGCA
ACTATTGATTTAATTGATTTGCGTTCTATTAAACCATGAGATAAAAAAATGGTAATTGAA
TCAGTTAAAAAAACAGGAAGATTATTAGTTGTACATGAAGCTGTTAAATCATTTTCAGTT
TCAGCTGAAATTATTGCAACTGTTAATGAAGAATGTTTTGAATACATAAAAGCACCTTTA
TCAAGATGCACAGGTTATGATGTTATTACTCCATTTGATAGAGGAGAAGGTTACTTCCAA
GTTAACCCTAAAAAAGTTCTAGTCAAAATGCAAGAATTGTTAGACTTTAAATTTTAAATG
CAAGGAATTTTAGTTAAAAAAGATAGTAATGAAAGTTATGTGTTTTATGAAAATAAAATA
TATAAAGTATATGCAAAAGGTAATTTAAAAAAAGAACTAAAACCTAAAGTTGGAGATGTT
GTTGAATTTAGTATTTTAGAAGATGGATATGGTTATATTAAAGAAATTAAACCAAGAAAA
AATAGTCTAGATAGACCAAAAATTGCAAATGTTGACCAAGTTTTAATAGTTACTGCATTA
TATGAACCTTTATTTTCATCATTTTTATTAAATAAATATATTATGATGTTAGAAACGCTA
AAAATTAAACCTATTTTAATTTTTACTAAAGTTGATTTATTAAAAAAGAGTTCTTATTAT
CAAGAAGTTATGCATAAAATTAATTGGTATGAAAAAATGCATTATCAAGTTTTAATCATT
AATAATAAAGACAATTTAGAAAATAAAAACACAATAATTTTAAAATTAAAAGAACTTTTA
AAAAATAAAATTAGTGTTTTTACAGGACAAACTGGAGCTGGTAAATCCACTACTTTAAAT
AATTTTTTAGATATTAATAAACAAATTAAAACTAATGAAATTTCAAAAAAACTAAATAGA
GGAAAACATACTACAACTAGTATTCAACTTTATAATTTAGAAAATAATATTTTTATAGCT
GATACTCCAGGATTTTCAGCATTTGATTTAAATAATATTGATATTGAGCATATTTTATAT
TCTTGAGAAACGTTTATTCCTTTTTTAAACAAATGTAAATTTGTTGATTGTACACATACT
CATGAAACTAAATGTGTAGTAAAAAAAGCTGTGGCTGAGCACTTACTACCAACATTCATT
TATAATGATTATGTAAAAGTATATGAAGAATTAAAGAAAAATAGAAAGAATAAATATTAA
ATGGATAAATCTAAAATCAGAAATTTTAGTATTATTGCTCATATTGATCATGGTAAATCT
ACATTAGCAGACCGTATTTTAGAACTAACAAATACAGTTGAAAAAAGAGAAATGCAAGAT
CAATTATTAGATTCAATGGATATTGAAAGAGAAAGAGGAATTACAATTAAATTAAACTCA
GTTCAATTAAAATATCATTCAAAGGATGATAAAGATTATATTTTTAATTTAATTGATACT
CCAGGTCATGTTGATTTTACTTATGAAGTTTCAAGAAGTTTGGCTGCTTGTGAAGGTGCT
GTTTTAGTTGTTGATGCTTCTCAAGGAGTTGAAGCTCAGACTTTAGCTAATGTTTATTTA
GCAATTGATAGTAATTTAGAAATAATTCCAGTAATTAATAAAATTGATTTGCCTAGTGCT
GATGTTGATAAAGTTAAACAAGAAATTGAAGAAATTATAGGATTAGATTGTAGTAATGCT
CCTTTAATTTCAGCAAAGACTGGATTAAATGTTCAAGATGTTTTACAAGCAATAGTAGAT
AAAATACCACCACCAAATGATGCTATTGATAATGCACCTTTAAAAGCTTTAATTTTTGAT
TCTTATTATGATAAATATTTAGGTGTTGTTATGTCAATAAGACTAAAACAAGGGATGTTA
AAAGTTGGTGATAAAATCAAATTAATGTCTACTAATGCTGAATATGAAGTCACTTCTTTA
GGAATAAAAACTCCAAAAATTGTTAAAAAAGACTTTTTAGAAGCTGGTGAAGTTGGCTGA
GTTGCAGCTTCAATTAAAACTATTAAAGATGTTAATGTTGGAGATACTATTACAAGTGTT
TTAAATCCGGCTAAAGAACCACTTGATGGTTATAAAAAATTAAAACCAATGGTATATTGT
GGAATTTATCCAATTGATACTAATAAATATCAAGATTTTAAAGAAGCTTTAGAAAAAATT
GAATTATCTGATTCTTCTTTAGTTTATGAACCAGAAACTAGTCAAGCTTTAGGATTTGGT
TTTAGGTGTGGTTTTTTAGGATTATTACATATGGAAGTAATTCAAGAAAGACTAGAAAGA
GAATATAATCTTGAACTAATTGCAACTGCTCCAAGTGTAGTTTATAAAGTTCACTTAACA
AATAAACAAGTAATTGAATTAGACAATCCTGCATTATTACCTGAGGCTCAAAAAATTTCA
AAAATTGAAGAGCCATTTGTTGAAATTAAAATAGCAACTCCGAGCGAATATATTGGAAAC
TTAATGAATTTGTGTCAGAATAAGCTTGGTATTTATAAAAATATGGAAGTAATTGACAAT
AATAGACGAATTTTGATTTATCAAATGCCATTAGCTGAAATTATTTTTGACTTTTTTAAT
AAATTAAAATCTATTTCTAAAGGATATGCTTCTTTTGAATATGAACTTATTGGTTATAAA
GAGTCAAAATTAGTAAGAATGGATATTAAGTTAAATGGAGAAATGGTTGATGCATTTTCA
ATGATAGTTAATCAAAAATTTGCTTATCAAAGAGGAAGTGCTTTAACTTTAAAACTAAAA
GAATTAATTCCAAGACAAAACTTTGAAGTACCAATACAAGCGACAATTGGAAATAAAGTA
ATTTCAAGAGAAACTATAAAAGCTTATAGAAAAGATGTTACTTGAAAACTTCATGCTGCA
GATAAATCAAGAAGAAAGAAATTATTAGAAAAACAAAAAGAAGGTAAGAAAAAGATGAAA
GAAATTGGAACTGTAGAAGTTCCACAAGAAGCTTTTGTTGCAATTTTAAAAATAGATGAT
TAAATGCTAACTAAAAGACAAGTTAAAATTTTACAAACTATTGTTGAAGAATTTATTAAA
ACTAATCAACCAGTTGGATCAAAAAGAATTTTAGAACTATTAGATATTAAAATATCTTCA
GCAACAATTAGAAATGAATCAGCTATTTTAGAACATGAAGGTTATTTAGAAAAACAGCAC
ACTTCAAGTGGAAGAACACCTTCAACTAAAGGCTATAGATATTATGTTGATAATATTATG
AAACTAGATTCAGCTGATTATACTAGATTAAAAATTTATTTAAACCAGTTATTAGATTTA
AGAAAATATGATATTGATAAAACGATTAATTATGCTAGTGAAATTATTAGTGAATTAACT
AAAATGACAGCAGTTGTAATTAAAAAGCAAAATATAAAAAATATAAAGTTAAAAAAAATT
GAACTAATATTATTATCAGAATTTTTAGCAAGTGTTTTATTTATTTTTTCTGATGGTGAT
GTGCAAAATAAAATGTTTAATTTAAAAGATATTTCTTTATCTGATTTAAAAATTGCTATT
AAATTATTTTCAGATTTTTTAGTTGATGTTAAATTAGATGAAATAGATCAATATTTAAAT
GATTTAAAGCATCAATTATCTTTAAGTATTAAACAATATGACTATGTTTTAAACACATTT
ATAAATACTATTTTAGAATCAAAAAATGAACAAAAAGAAACTCATGGAATGAGATATATG
TTAGAAAATCCTGAGTTTAATGATACTAATAAATTAAAAAATGCAGTTAAATTAGTTGAA
CAATTATCTCCTTTTGATTGATTTAATATTGCTTATGAATCTAATAAAAATATGAATAAA
ATAGCAATTAAAATTGGTAATGAAATCGACCAAATAAATGATGATATTTCAATGATTGCT
ACAGAATTAAAAATTGGTAATTCTTCTACTGTTTTAACTTTAGTAGGTCCAAAAAGAGTA
GATTACAACCAAGTAAACCAGTTAATGAACTTAATTATTGAAATTATTAATGCAAAGGAG
AATTAAATGTCAAATAAATATAAAGACACATTATTAATTGGTCAAACTAATTTTGATATG
CGTGCAAATTTAGCTCAAAAAGAGCCTAAAATTGAACAATTTTGACTAGATAATAAAATT
TATAATAAAAAAATGAAATTAAATGAAAACAAAAAAGTTTTTATTTTACATGATGGACCA
CCTTATGCAAATGGAGATTTGCATATTGGTCATGCTTTAAATAAAACTTTAAAAGATTTC
ATTGTTAGATATAGAAATGCAGCTGGGTATTATTCTCCTTTTATTATGGGTTGAGATACT
CATGGTTTACCTATTGAAAGTGCTGTTACTAAAATGGGTGTTGATCGTAAATCTATGAGC
AGTGTTGCTTTTAGAGAACTTTGTTATAAATATGCTTTAGGACAAATCCAAAATCAAGCT
GATCAATTTAACCGTTTAGGAATGTTTACTGATTATGATGTTAAGTATGTAACTTTAACT
CATGATTTTGAAATGTCTGAGCTAAGATTATATGAAAAAATGTATCAAAAAGGATTGATT
TATAAAGATTTAAAACCTATTTATTGATCACCATCAAGTGAAACTGCCTTAGCTGATTCT
GAAATTATTTATAAAGATGTAACTTCTCCTTCAATTTATGTAGGTTGTGATGTTGTTAAT
AGTGATGAATTTAAAAATACTCAATTAGTTATTTGAACAACTACTCCTTGAACTTTACCA
TTAAACCAATTAATTGCTATTGGAGAAAAAATTAAATATAGTTTAGTTCAAGTAGAAAAT
CTTGATAAACAATTTATTTTAGCTTCTGATTTAGTAAATCAAGTAAGTAAAATTATTGGT
TGAGAAAATGTTAAAGTAGTTAAAGAATTAGATGCAAATCAATTAGTTGGATTAAATTAT
GTTCACCCTTTATATGATTCAAAAATTAATAAAATAGTTTTAGGGCATCATGTTACAAGT
GAGTCTGGATCAGGTTTAGTTCATATTGCTTCAGGATTTGGTGAAGATGACTTTTTAATT
GCAAAACAAAATAATGTAAAACCATTTGCTCCACTTGATGATCAAGGAAAATTTACAAAT
GAAATTGGTGATGTAGATCCAGAAATTGTTGGTATGTTTTATGATGATACTAATAAAATA
ATTACTAAAAGATTAGAAAATAATCATAAATTATTAAAACTAAACTTTTTAACTCATTCA
TATCCACATGACTGAAGAACTAAAAAACCAATAATTTATAGATGTACTTTACAATGATTT
GTTAACTTAGCTCCAGTTAAAGATGAAATTTTAAAAAATGTTGATCAAATTGATACTCAT
CCAAAATGAGCTAAAAAACGTTTATATCAAGTTTTAGACGAAAGACTTGATTGAACTATT
TCTCGTCAAAGATTATGAGGAGTTCCAATTATTGCTTTTTATGATCAAAATAATAATTTA
GTTTTAAACAATGAAATTTTAAACTATGCAATTAATAAAATTGAAAAAGTTGGAACTAAT
GCTTGATTTAGTTTAGATGCTGATGAATTTTTACCAGATGAATATAAAAACAAATCATTA
AGAAAAGAAAGAGACACTTTAGATGTTTGATTTGATTCAGGAAGTAGTTCAATTGCTTTA
AGTGAAAAATATCCTAAGTTACAAGCACCTTATGATATTTATTTAGAAGGAAATGACCAA
TATCGTGGTTGATTTAATGCTTCAATGATTAATTCAACTATTTATGCAAACAAATCTCCT
TATAGACAATTAGTATCACATGGTATGACTACTGATGAAAAAGGAAATAAAATGTCTAAA
TCACTTGGTAATGGTGTTGATCCAATTGAATTTTCAAATGAACTTGGTGCTGATATTTTA
AGATTATGAGTAGCTTCAACTGACTTTACTGATGATCAAAAAATTGGAAAAGAAATTATT
AAACAAATTGGTGAAGCATATAGAAAAATTAGAAATACAATGCGTTTTATTTTAGCTAAT
TTAAATGATTTTAATCCTAAAACTGATTATCAAGCTAAATTAAGTGAAGTTGATATGTAT
AGTTTAGCTAACTTAACTGCTTTTAAAAATAGAGCTTTACAAGCATATGAAGAATTAAAC
TTCAATTTAGTTTATACAACAACTATGAATTATGTTACTAAGAATTTATCTGCTTTTTAT
TTAGATTTTATTAAAGATATTTTATACATTAATAGTAAAAACGATCTAAGAAGAAGACAA
GTTCAAACTGTTTTATATGAACAATTGTATTGCTTGATTGATATTTTAAGACCAATTTTA
GTTCATACTGTTGAAGAGGTTTATCAAAATTTAAACGACACTAAACTTGAGTCAGTTCAC
TTATTAGATAATAGAGAACAAAACTTTGTTTATGATAAAGAATTTGTTGACAAATGAGAT
AAAGTAATGGTTTTAAGAGATGATGTTAATAAAGCTTTAGAAATTAGTAGAGAAAGTAAA
ACAATTAATAAAGGATTTGAAGCTGTTGTTTACATTAAATTAGATAAAGAATATGAAAAA
TTAAAAGATATTAAAGATTTAAGTCAAATCTTTATTGTTAATAGTATTAATTTTGTAGAT
GATATTGATGATAGTTTTGTTAGAACAAATATTTCATCAATTAAAGTTGTACAAAAACAA
GGATTAAAATGCCAAAGATGTTGACAAATCTTTGATAATTTAATTGATGATGAAATTTGT
AATCATTGTAATAATGTAGTTAAATCATTATAGATGAAAATCGATGAAAAAGAATTAATA
TCTAAATATTTTGATCAAGCATTAAATGAAACAATGAAAGTTGTATCTATTCCTTCTTTT
TTAACTACTCCAACAAAAGATGCTCCCTATGGAAAAGGTTGTAAAGAAGTATTAGATTAT
GTAATTGATCTAGCTAATAATTTAGGTTTTCAAACTTATAAAGATATTAATAATAAGTAT
GGGTTTGTTGATTATGGAACTGGTGAAAAATTATTTGTAATTTTAGCTCATTTAGATGTA
GTTCCACCAGGAAATATTGAACAATGAGTTACTGATCCTTTTACACCAATTATTAAAGAT
AATAAACTAATCGGAAGAGGTACTTTTGATGATAAAGGTCCTGCTATGATGAATTTATTT
GCTTTAAAATATTTAAAAGATCATAATTATATATCTTCAAAATACAAAATCAGACTAATT
TTTGGATTAACTGAAGAAACTACATGAGATTCAATTAATACTTATATTAATGATCATGGG
GTTGCTGATTTAGGATATACTCCAGATGGTGAATTTCCCGTTGTTTATGCTGAAAAATGA
ATTGCTGATTTAGATATTGTTTCTAATGAACAAACTGATATACAAATTGGTGGTGGAGCT
GCTTATAATGTGATTTGTGATACTGTTTGATATAAAGGACCAAAAATCAAAGAAATACAA
GAATATTTAAACAAAAATAGTATAACAACTAAAATTGAAGATGATAAATTAGTTGTTCAA
GGAAAAGCTGGACATGGTAGTTTACCTTGATATGGAATTAATGCGGCAACTTGATTAGCT
AAAAGTATGTATGAAAATGATGTTCATCATAAAATTACAGATTATTTAGCTAAAGATGTG
CATTTGGACTTTAATCTAAAAAATGTTTTTGGTGATATTTCTGATGAGACTGGTGAACTT
ACTCAAAATGTGGGAATTATTCAAATTAAAAATAAAGATTCTAAGATCGGTTTAAATTTT
AGAATCCCTGTATTCACTAATCCAAATCAAATTTTTATTCCAACATTAACTAAATATTTA
GAAAAAATTAATTTATCTTTAGAAGTTAAAAATATTGATAATAGTTTATATGTTCATCAA
GATTCTGATCTAATTAAAAAAATTATGAAAGTTTATCAAGAAGTGACTCAAGATTATAAA
GCAAAACCTATAGCTATTGGTGGTGGAACTTATGCTAAAGCTATGCCTAATGTTGTAGCT
TTTGGTGCAGAATTTGATATTGAAAACTCAACAATGCATGCTTATAATGAGTATGTTAAA
ATTGATGATCTAAAAAAAATGTTAGAAATTTATACTAAAGCCATTGTTTTATTAACTGAA
TAAATGAGTAAAAAAGTTAGCATTATTTTAATAGCAGGCGGAAGTGCTAGTGGTAAAACA
ACTATTGCTAGTAAAATAGCTAATGAGATTTTAAAAGATAAATCTGTAGAGCATATTTCA
ATGGATAACTATTATAAAGATTTTACTAACTTATCTTTAGAACAAAGAAACACAATTAAT
TTTGATCATCCAAATTCAATAGATATCGAACTTTTACTTAAAGATCTAAAGCAACTTTTA
AAAAGACATGATATTTTTGTTCCGACTTATGATTTTACAAAACATATTAGAACAAACAAA
GAAAAACTAATTAAAGCTAGTGATGTTATTATAGTTGATGGAATATTTTCTTTACATTTT
GAAAAATTGCGTGAACTTGGAGATATTAAAATCTTTGTTAAAACGCCTGATGACTTAAGA
TTTATTAGAAGATTAATTAGAGATATAAATGAACGTAATAGAACAGTTGAAAGTGTAATT
GATCAATATTTAACAGATGTAAAACCAATGCATGATTTATTTATAGAACAAACTATTGAT
TATGCTGATATTATAATTCCTTTTAAAAAAGGAAATGATGTAGCTATTAATATAGTTGCT
TCTAAAATAAAAGATTTATTAAATTAAATGATATTAAAAAATGCCAAAATTGTTTTAGAA
GATAAAATTATTAATAATGGTTATTTAATTATTAAAGATAAAAAAATAGTTGAAATTGGA
TCTGATTATAAAAAAAAGAATGGAATTGATTTAAATAATCAGTGATTATTACCAGGATTT
ATTGATTGTCATGTTCATGGTGGGTATGGAGTTGATTTTGAAACTGGAAATAAAAATAGA
TTTAAACATTTTGCAGATAACATAATAAAAGAAGGGGTTACTAGATATATTCAAACAAGT
GTAACTAATAGTGTTAAAAAAAACAACCAAATATATAAAGAATTTGGAGAGTTTATAAAC
TTAAATAATGGTAAAGCTAAATGTCTAGGAGCTCATTTAGAAGGACCTTTTATTTCTAAA
TTTAAAAAAGGTGCTCATCAAGAAAACTTATTATTAAATCCAGATATTGAATTAACTAAA
AAATGAAATAAATTATCTAATAATAGTTTAAAAATAGTTACTTATGCTAGTGAATTAGAT
AATGGAACTTATACTCAGTTTTTAATTAATAATCAAATTATTCCAAGCATTGGTCATTCT
AATTTAAAAGCAAATCAATTTGAACAACCTTATTTATTAGGTGTTAGACATGTTACTCAT
TTATTTAATGGAATGAGTGGAGTTGATCAACACAATCCTGGTTTAGTTGTTGCTAGTTTT
AATCATAAAGATGTTTTATGTGAAATTATAAGTGATGGAATTCATTTAGATAAAGAAGTT
TTAAAAATGATTTACAATCTTAAAACAGCAGATAATTTATGTATTATCACTGATTCTATG
AATGCTAAAGGTTTAAAAGATGGTGAATATAAATTAGGTAATTTAGAAGTTTATAAAAAA
GGTATAGAAATTAGATTAAAAAATAATAATGCTTTAGCTGGAGCTGGATCAACTTATGAT
TATAATGTTAGAGTTTTTCAAAAAACATGTGATATTAAAATGACTGATTTAATTAAAATG
ACTTCTATTAATATAGCAAAACAATTAAATATTTTTGATAAAACTGGAAGTATAGAAGTG
AATAAGTTAGCTGATTTAGTAGTTTTAGATGATAATTTATATGTAAATAAAGTACTAGTT
GAAGGAAAAATTGTTTTTAAAAATACTAAAAATAAAAAATTATAAATGTCAAGTAATAAA
ATATTAGATCGCGATCTTGATCAGTTAAGAGAACTTATAGAAGAAATGATCAAAGAAACT
AAATTACAATATGCACAAAGTTGTCTTGTAATTAAAGAAAAAAATAGATTAAGTGAAGCT
CAAAAAGTAATTGAACATGACAAGCTTATCAATGATATGCAAAATAAATTTACTTCAATG
GCTTTATGAAAAATTTCAAAACAAAAACTAGTAGCAAAAGATCTAAGACTCGCAATTGGA
GGAATTTTAATTACTAGAGAAATTGAAAGAATTGCTGATTATTCTAAAGCAATTTCTAAG
TTTTTTATCTTTTATAAACCTAATGAAAAACACCTTTTAATGATTAGTGAACTATATCAA
CTAGTGGTTGAAATGTTAGATATTTTTTCAGATGTCTTTGGTAATTTAGAAATTGATAAA
GAACAACAAGTTTTAAGTTTAGAAGAAAAAATTAATGAAAAATTTAGATCTTTTTATGAT
TTATTAATTGATGATATTAGACAAAAAACAACAAAAGCTGAAGCTGAAGAAATTGCTGCT
GTTTTAAAACAACTATTTAATTTAGAAAGAGCTGGAGATCATTTATTAAACGTTCAACAA
ATTATTAATTTTGTAAAAACAAGCAAGTTTATAGAAAAAACTGAAAAAATTAAATAAATG
GTATATATAACAAATGAAAAAATTAATGAAATCATTTCACAAGCTAGTATTGTTGATATA
ATTTCTTCTTATTTACACCTAATTAAAAAAGGTAATAATTACTTAGCTATTTGCCCTTTT
CATAATGATTCAAACCCATCATTAACGATTTCACCACAAAAAAGAATTTATACTTGTTTT
AGTTGCAAAGCCACTGGAAATGTTATTAATTTTATAAAAGATTATGAGCATGTTGATTTT
TTAACAGCTTTAAAAACAGTGTGTGAAAAATCTAATATACAACTTGATGAATTAAAAGAT
TTTCATCAGCCTATAAAAGATTTAGAATCTGAAATAATTTTGAAATTAAATTCTGAAGCA
AATGATATTTTTAAAACTACTTTATTTTCTAATTTAGGATCTAATGCTTTAGAATATTTA
AAATCAAGAAATATTAGTATTGAAGAAATTAAGAAATTTGAAATTGGATTTGCTAGTGAT
AAAACAAATTTAGTTCAAAAACTATTAGATAAAAATTATAATAGCTTAGATATTGAAAAA
GCTAATTTAGGAATTATTACTAATAGTTATAATAAAGATTATTTTATAAATAGAATTATT
TTTCCAATTAAAGATGAAAACAATCATATTATTGGATTTAGTGGTCGAAGTTATACTAAA
GATAATGAACCTAAATATTTAAATACCAAAGAAAATAAAGTTTTTAAAAAATCTCATTTA
GCTTATAATATAGCTAGTGCATTAAAAATTAGTAAATCTTTAAAACAAATAATTGTTTTA
GAAGGTTTTATGGATGTTATTAGTTTAAGTAGAATCGATATTAATAATACTATTGCTTTA
ATGGGTACTAGTTTATCTAATTATCATCTTGAACTATTTAAAAAACACAATTTAGAAGTT
TTACTTTTTTTAGATGGTGATGATCCTGGAGTTCAAGCAAATATTAAAATTAGTCATCAA
TTATTAAAACAACAAATTAATGTAAAAATTATTGATAATCAAACTAGTTATGACCCTGAT
GAATTAATTAATAATGATCTTGAATATCTTAAACAAATTATTAATAAACCTATTCATCCT
ATTAATTGTTTAATAGAAAAAAAATGATTAAAAACTGATATTAATGATCCTAATCAAATT
GAAGATTTTATTAAAAATGTTTTGAGTTTTATAGTTGATCTTAATAATAATATATTAATT
GAAAATACTATTAAAAAACTATGTGAATTAACTAAAATTTCAGAACAAACTATTAAAAAA
ACTTTAGATGAATTAAAAACTAAACTAAATAAACAACAATTTAATAAAAATATTATTAAA
AAACCTTACACTACTAATAAACCTATTAGTAAAAAAAATCCAGTTGATTTTATTAAAAAA
GAATATATTAATGCTGAACAAAGAATTTTTGTTTCACTATTAATAAGTGATCAATTTTTA
GATAAAATCGCAGCTAATGTTGAAAAGATGATTCATCCAGACATTAAATATGCAACAATT
AATCTAATTAATTTATATAATAAAAAAATTTATCAAGGAAATGATATTAATAAAGCATTT
GAACTACTTAAAGAGTATAATCTTACAGGCTTTGATAAAAAACAAGAAGAAATTATCAAT
AATTCTTTAATAACACAAATAACAATTAAAGAATCTGAAATTGATGATGCTTTTAATAAA
TTAGACTTATATCATAAACATGCAGAAGTTTTAAATTTAAAAAAAATGCTTGTTGAAAGC
AAAAATAAAACAGAGAGAATTCAAATCTGAAATGGAATTGATACTCTGAAAAATAAAAAG
AAAAAGAGGTAAATGGCTAAATTTAATAATAAATCAGAATTAAAAAAGATTGCTTCGTTT
AATGATTTTTTAGATTATACAGTTTCATTTGCAAAAAAGAATAATAATAAAGTTTCATCT
GAAGAAATATTAGAAGTTTTTGCTAATATTTTTCCAAATGCTTCAGATAATGAATCTGAA
AAGTTATTAGATGTTTTACAAAATAAAGGTGTAATTTTTTCAGATCTATTAGATGATCTT
GTAGTAGAAGAAATAGAACAACACGAAGAAGAAATTGAAGAAGTCAATTTAGATGAACTT
GAAGAATTAGAAAATTTAGAAGATCTAGAAGATTTAGATTTTGAATTAGATAATACTTCA
ACTAGTTTAGGTGATGATTTTGATGTGCATATTAATGATGATCTAGATGAATTTAAACAA
GCAAAAAGCGCAGCTCTTAGAGGAAGAAAATCTGCTAAATCTTCAAATCATATGAAATAT
CGCGTTGGTGGTATTAGTAATGAAACTAAAATTCAAGACATTATTAAAACATATTTTTAT
AAAATAGGTCAAGCTCCTATTTTAACAAAAGATCAAGAAATAATGTATGCTAAAATGGCA
GTTAGTGATGATCCTGAAGATGTTAAAGAAGGTAGAAATAAATTAATTGAATCAAACTTA
AAACTAGTTATTTCTGTTGCTAGAAAACATTTAAATCGTGGATTAGATTTTGCAGATTTA
ATTGAAGAAGGAAATATTGGTTTAATGAAAGCTGTTGATAAATTTGAATATGAAAAAGGA
TTTAAATTTTCAACTTATGCTACTTGATGAATTCGTCAAGCAATAACAAGAGCTATTGCT
GATCAAGCAAGAACTATTAGAATTCCAGTACATATGGTTGAAACAATCAACAAGCTAGCA
AGAGTTGAACGTCAATTAACTCAAGAATTAGGAAGAGAACCTAATGCTGAAGAAATTGCT
AATAGAGTTGGTGAGGGTATAACTTCTGATAAAGTTATTGAAATTAAAAAACTTTCAATT
GAACCAGTAAGTTTAGAAAAACCTTTTGGTGATGAAGATGATACTCATTTTGGAGATTTT
GTTGAAGATAAAGATATGGTTTCTCCAAGTGAATACACTGAAAAAGAAATTCTAAAAGAA
GTTATGGATAAAGTTTTTGAAGATATGCCACCAAGAGAAGAAAAAGTTATTAGAATGAGA
TATGGAATTGTTCCAACAAGATTAAGAACTTTATTAAGACTTGCTCAAGAATGCAATGAT
ACAAATGCTAAAGAATTAAAACAAGCAATTGAAGAATTAGATATTCATTTAGATACACCA
ATTGAAAAAGTTAGAAAATTTAATAATGAAATAATTAATAATAATCTAGCAAAATATGAT
TCAGCAAGAACTTTAGAAGAAGTTGGAAAAGAATTAAATGTTACTAGAGAAAGAATCAGA
CAAATTGAAGCAAAAACTATTAGAAAATTAAAACAACCATCACCAAATAATAAATCTGGA
AAAACATTAAAAGAATTTTATAAAGGATATTAAATGAATAAATTTAAATCTGGATTTGTA
AGTATTATTGGTAGACCAAACGTTGGAAAATCAACTTTACTAAATAAACTTATTGGAGAA
AAAATTTCAATAGTTACAAATAAACCACAAACTACAAGAAATAATATTAGAGGAATTTTA
ACTAAAAAAGATCAATATCAAATTGTTTTTATTGACACACCAGGAGTTCATACTACAAAA
AAACAATTAGATAAAGTTTTAAATACAAGTGCTTTAAAATCAACAAAAGATGTTGATGTG
ATTTTATTTTTAGCTCCAAGTGATGAAGCTATTGGAAAAAATGATTTATTTTTATTAAAG
CAAATTCAAAACTTAGATGTTTTTAAAATTTTAGTAATAACTAAAGCTGATAATGTTACA
AAAGAGCAATTAATTTTAAAAGCAAACCAATGAAGTGCTTATCAAGACCAATTTGATGAA
ATTATTATTACAAGTTCATTAACCAATTTAAATATTGAAAAATTATTAGAATTAATTGTA
AATAATTTATCAGATAATGATTATCAATTTTATGATGATGATATTTTAACTGATCAATCA
GATCGCTTTATGATAAAAGAAATTATTAGAGAAAATATTTTATTAAAAACAGGTCAAGAA
GTGCCTCATAGTGTTGCAGTTTTAGTAGAACATTTAGAACAAAATGAAACTGAAATGAAC
ATTAGTGCAGCTATTATTGTTGAAAGACAGTCACAAAAATCAATAATAATTGGTAAAAAA
GGAGTAAAAATATCAGATATTAAATATAAATCTAAAAAGCAAATTCAAGCATTATTTAAA
AGACACATTAATTTAGAACTATTTGTAAAAGTTCAAGAAAATTGAAGAAATTCACCTAGT
TTAATTAAAAAAATGGGTTATAACAAGGATCAATATTAAATGGAAAATAAAATTAAAGTT
GTGTTTTGTGGAACTCCAAAAATTGGAGCTGATGTTTTAAAAGCTTTAATTGAAATGAAT
GAAGTTGAAGTTATTTTAGTAATTAGTCAACCAGATAAACCGATTGGTAGAAAAAAAGAA
ATAGTTTATACACCAGTTAAAAAACTAGCTTTAGAAAATAATTTAAAAGTTGTTCAGCCA
AATAAAATAGGTGATATTTATGATGAATTAGCTAAATTAGAGTTTGATTTTTTAATTACT
TGTGCTTTTGGTCAGTTTATTCCAACTAAAATTTTAAAATTAGCAAAAACTGATTCAATT
AATTTTCACGGTAGTTTATTACCAAAATTAAGAGGAGGAGCTCCTATTCAATATGCTATT
AAAAATGGAGATAAAAAAACTGGTATTACAATTATGCAAATGGTTAAGCAAATGGATGCT
GGTGATTATTATGTTCAAGAAAGTATTGATATTTTAGATAGTGATGATTCTGGTAGTTTG
TTTGAAAAAATGGGTCAATTAGCTTATAGTATGTGCAAAAAATATTTAGTTGATATTTAT
AATCATAAGTTTGAGTTAATTAAACAAAATGAAAATCAAGTTACTTTTTGTAAAAATATT
TCTAGTGAAGAAGAAAAAATTAACTGAAATAATACTAGTTTAGATATTTTTAATTTAATT
AGATCACTATCACCAAGTCCTATTTCATATACAACTATTAATAGTCAAAGATATAAAATT
AAAAGTTCTAAAATAATTAATTTAGATAATCAAAATAAAAATGTTGCTCCTGGAACTATT
ATTGATATTAATAAACAAGGAATAGTTGTTAAAACTTTAGATAGTAGTTTATTAATTTTA
GAAATTCAAAAAGAAGGTAAAAAAATAATTTTAGCTTCTAATTATTATTTAAATAAATTA
AGTGATTTAAAAATAAACGACAAGTTTGACTAAATGAAATTTGTCGATTCTGCTGATTTA
ATTATTAAGGCTGGAAAAGGTGGAGATGGAGCAGTTAGTTTTTTACATGCTTTATTTGTT
CCTAATGGTGGTTCTAATGGTGGTGATGGTGGTGACGGTGGATCTGTTTATTTTCAAGGA
GATGAAGGTAAACACTCGCTATTAGATCTAAAATTGCAAAAAAAATATAGTGCTCAAGAT
GGTTTTAAAGGCGATATTAAAAATATGCACGGTGCTAATGGTGAAGATAAAATCATTAAA
GTGCCTGTAGGAACTATTTTATATGATAAAAAAACTAATACTATATTAGCTGATATTAAT
GAAAATAATAAATTAGTTTTAATTGCCAAAGGTGGAAAGGGTGGAAAAGGAAATGCAAGA
TTTGCAAATTCAAGAAACAAAGCCCCAACTATTTTTGAAGCCGGAGAACTAGGTCAAGAA
TTTGAAATTAGAGCTGAATTAAAAGTATTAGCTGATGTTGGATTTGTTGGTTTACCAAAT
GCTGGAAAATCAACTTTATTAAGAGCAGTTTCTAATTCAAAACCTGTTGTTGCAGATTAT
CCATTTACTACAATTAATCCACAACTTGGAGTTGCTAGAACTAAAAATAATGATACTTTT
ATAGTAGCTGATTTACCTGGATTAATTCAAGGAGCTAGTTTAGGAAAAGGTCTTGGTCAT
CAATTTTTAAAACATATTGAAAGATGTTTAGTAATTTGTCATATAATTGATGCTTCTGGA
AATTTTGGTTCAGAAGATATTATTAAAAATTATGAATTAATTAGAAATGAATTAAAAACT
TATAATTTAAATTTAGAAAAAAGAGCTGAAATTATTGTTTTTAATAAAATGGACTTAGAT
GAAGCTCAGTTAAATTTATTAGATGAAAAAATAATAAATTATTTTAAAAATAAAAAGGTT
GTACAAATTTCAGGTTTAAAAAAAGAAAATATAGATCAATTATTATTTATGATTTATGAA
GAATTAAAAATCGCAAAAAAACAACCTTTATGAGAATTAGATAAAAATAATGATCAAGAT
GAAATGGCAATTTATAAATTTGAAGAACAAAAAGAAGATATTCAAGTTTATAACAAAGGT
AATAATCGTTGAGAGATTGCTGGAGAAACAATTTTTAAAATTTATCAAAAATTTCCAATA
TGAACTGAAGATAACTTGTTAATGTTTAATGAAAAATTAAAAGAAACTGGTGTTTATGAA
ACATTAGTTAAAAAAGGCATTAAAAAAGGTGATTTTGTAAAAGTTTTTGATTATGAATTG
GAGTGAACAGATTAAATGAGTTCAAAAGCAACAAAAACTGTTAAATCAAAATTTGATATT
ATAAATAATCAATTACGTGATGATTTAATAGATTTTAGATCAGGAGACACTATTAGAGTT
GATGTAAAAATTAAAGAAGGAGATAAATTCCGTATTCAATCTTTTGAAGGATTAGTTATT
AAAACTCAAGGATCAGGAATTACTTATTCTGTAGTTGTTAGAAAAATGTCAAATGGTGTA
TTTGTTGAAAGAGCTTTTCCTTTACACTCACCAATTATTGACTCAGTTACTTTAATTAAA
CGTGGTAAAGTTAGAAGATCTCGTATTTACTACATTAGAAAACTTTCTGGTAAAGCTGCT
AGAATTAAAGAAATTATGCCAACAAAACAAGCTAAAGAAATCAAATAAATGAAAAAGAAA
ATTGTAGCAATTGTTGGAAAACCAAATGTTGGTAAATCAAGTTTATTTAATAGAATTATT
AAAGAAAAAAAATCTATAGTTGATAATAAACCAGGAGTTACAAGAGATAGAATCTATAGT
AATGCTGAGTGATTAACTAGAGAATTTATTTTAATTGACACTGGTGGAATAAGTGTTGAT
CAACAATTGTTTTCAAATGAAATTCAAATACAAACTCAAATTGCAATAGAACAAGCTGAT
GTTATTATTTTTGTTGTTGATTTTTTAAACAGATTAGATAAAGATGACAAAATGATTGCT
AAAATTTTACACAAATCTAAAAAACCAGTAATTTTAGCAATTAATAAATATGATAAAAAA
ACTATTGATGAACATAATTATGAATTTATGAATTTAGGATTTAGTGATTTATATTTTATT
TCTTCAACTCATGGAATTGGAATTGGAGATTTATTAGATAAAGTAATTTCTTATATTTCT
AAAAATGATGTAGAGTTAAAAGATGATTCAACTAAAATATCAATTATTGGAAAACCAAAT
GTTGGTAAATCAAGTTTAGTAAATTCTTTAGTTAATGAAAATAGAATGATAGTTAGTGAA
ATTGAAGGAACTACTTTAGATGCTGTTGACATTAGTTTTTCTTATAATAAAAAGAAATAT
ATAGTAATTGATACAGCAGGAATTAGAAAAAAATCAAAATTAGGTCAAACTGTTGAAAAA
TATAGTTATTTAAGATCATTATCTGCAATTGCTAATAGTGATATTGTCTTATTAATGATT
GATGCAACAAAACCAATAACAGATCAAGATACTAATATTGGTGGATTAATTTATGATGAA
AAAAAACCTGTAATTATTGTTGTAAATAAGTGAGATCTAATTAAAAATAAACAAGAACAA
ATTCTAAAAAAAGAAGAAGAAATTAGAGCATATTTTAAATATCTTTCTTATGCAAAAATC
ATTTTTATTTCAGCACTTGATAAAACTAGAGTTACTAAAATTTTAGATTTAATTGATGAA
ATTAAACAAAGCTTATTAGTTAAAGTTAAAACATATGTATTAAATGAAGTTTTAAATAAA
GCTCAATTAATTAATCCAGCTCCTGAATTTAACGGAAATAGATTAAAGATTTATTATGCT
AGTCAAGTTCAAGCTTATATTCCAACATTTGTTTTATTTTGTAATAACCCAAATTATTTA
CACTTTTCATATAAAAGATTTTTAGAAAATCAAATTAGATTTAGTTTTGGATTTGATAGT
ATTCCTATTAATTTAATTTTTAGAGAAAGAAAATAAATGAAACACTGACAAGAATTAACA
ATTGACCAATTTTCAGGACCAATTGAGTTATTGTGATTAATGATTAAAGAAAAAAAACTT
GATATTGTTGAATTAAGTTTATTAGAGATTGTTGATCAATATTTAGCATATATTAAACAA
AACCAACAACTAGATATAGAAATAGCTAGTGAATATTTAATTATTGCTTCACAACTAATT
GAACTAAAATCTCGATATTTATTATTTAAAGACCAACAAGATGAACAAGTTGATCAAATT
GATTATGATGATTTAGTTTATCAAATTAGTCAATATAATCAAATAAAAGAGATCTCTGAT
CAATTGTTTAATGCTCAAGAAGTTTATTTACAAACCTTTTCTAAAAAAAGATCAAAACAA
GCATTTAAAAAAGATTTAATTTTTAAAAACCCTGAACCTTTAATTGATTTAAATGATCTA
GATTTAGATAAACTAACAGAAATTTTTTATAATGTAATTACTAATTCAAAATCACTTAAT
TATCAGACTGATTTTGAATTAGAAACTGAAATTTATCAAACTTTAACTACTCCAAGTTTA
TCTGTTCATGAAGTAATTTTAGATGTAGTTAATAAAGTTACTTCAAACAAATTAAAAGAA
TGAAAACTTGAAGAATTACTAGATATTTTAGAGTTTAATCTAAAAAACTTTATTGTTATT
TTTTTAGCAATTTTAGATTTAGTTAGATATCAAATTTTAGAAATTGATACTAGAGGTAAA
GATATTTATGTTTGTTTAAGAAAAGAAGTAATTGAAAATGAAAACTTAATTACTCAACAA
TTAGAGGTGATTGCAAATGAAACTACAATATAGATGAAAACAGGTATTTTATTAACTTTA
TGCTATGATGGAAGTAATTATCATGGCTGAATTAATCAAACTAATTCTATAAGCATTCAA
ACTGTTTTAAATAAAGCTATTAAAAAAGTAATTAAAACTAGTGAATTTAAAACAATTGGA
GCTAGTAAAACTGATGCTAATGTTCATGCTTTAGATCAAAAAGTCTTATTGATAATTTAT
TTTACTCCAATTTTAGAAAAATTTATTAATGCTATAAATAAAGCTTTGCCTGAAGATATT
AGAATTTTAAATGCCAAATTTGTTGATCCTAATTTTAATATAAGAGAAGTTGATTATAAA
ATTTATAATTATTATATTAATGATTATAAATTTGATATTTTTACTAATCGGTATGAATAT
TTTTGAAAACACTCAAAAATAGATATTTTAAAATTGCAAGAAATTTTTAATCTTTTTATT
GGTGAACATGAATTTAAATTATTTTCTGGTTTAAAAGAAAATGAGTGAGATAATTATCAA
ACAAAAAGAATTATTGATGATATTAAAGTATTAAGAATTAATGATAAAGTTGTTATTCAA
TTTAAAGCAACAGGTTTTATTAGGTATCAAATAAGAATTATTATTGCAAATTGTTTAAAT
GCTTATTTAAATTATAAAGTTAATATTAATACATTAACTGAAATGTTACAAGGCATTGGT
AAAAAGACACCTTTTATTATTAAAGCAAAAGGTTTAGTTTTACAAGAAATTAAATTTAAA
TAAATGAAATCAAGATTAGAAATTAAATACAAAGATCAAATTGTTCCTGAATTATTTAAA
GAACTAAATTACAAATCAATAATGCAAGTTCCAAAAATCCAAAAAATTGTAATTAATATG
GGAATAGGAGATGCTACAACAGATCCTAAAAAATTAGATGCAGCTATATCTGAATTAGAA
AAATTGTCTGGACAAAAACCAATTGTTACAAAAGCTAAAAAATCATTAGCAGTATTTAAG
TTAAGAGAAGGTATGGCAATTGGTGCTAAAGTTACTTTAAGAGGTAAAAAAATGTATGAC
TTTTTAGATAAGTTAATTAATGTTGCTTTACCAAGAGTACGTGACTTTAGAGGGGTTTCA
AAAACTTCATTTGATGGATTTGGAAATTTTACAACTGGAATTAAAGAACAAATTATTTTT
CCAGAAGTAGATTATGATAAAGTTATTAGATTACGTGGTATGGATATTACTATTGTAACT
TCTGCTAAAACAAATAAAGAAGCATTTGCATTACTACAAAAAATAGGAATGCCATTTGAA
AAATAGATGTTACAACCAAAAAGAACAAAATATCGTAAACCTCATAGAGTTAGTTATGAA
GGAAAAGCTAAAGGAGCTAAAGAAATTAACTTTGGTGAATTTGGTTTAATGGCTTTAGAT
GGTGCTTGAATTGATAATCATCAAATAGAAGCTGCGCGTATTGCTATGACACGTTATATG
AAGCGTGATGGAAAAATTTGAATGAGAATTTTCCCACATATGGCAATGACTAAAAAACCT
GCTGAAGTTCGTATGGGTTCAGGAAAAGGAAATCCTGAAAAATGAGTAGCAGTAGTTAAA
AAAGGAACAATTATGTTTGAAGTTGCTCAAGTAAATGAGCAAGTAGCTAGAGAAGCTTTA
AGACTAGCAATGCACAAATTACCAATTCGTTGCAAATTTGTTAAAAGAGGTGAAAATTAA
ATGAAATTACAAGTTTTAGACACTAAAGGTAATGAAATTAAAGAAATTGCCTTAAATGAT
TATGTGTGGGGAATTGAACCTCATCAACAAGCTATTTATGATACTGTAATAAGTCAACAA
GCTGCTTTAAGACAAGGAACTAAAAAAGTTAAAACCCGTGCTGAAGTATCTGGGGGAGGA
CGTAAACCTTGAAAACAAAAAGGAACAGGTCGTGCTCGTCAAGGATCAATTAGAGCTCCA
CAATGAAAAGGTGGAGGAGTTACATTTGGACCAACACCAGATATTAACTATAAAAAATCT
GTTAATAAAAAAGTAAGAGCTTTAGCTTTTAGATCAGTTTTATCTTTAAAAGTTAAAGAA
AATAATCTTGTAATCGTTGACAAATTTGATTTTGCTAAACCATCAACAAAAGAAATGGTT
GTAGTAATGAAAAATTTAAAAATTGATGATCAAAAAACATTAATTGTTACAAAAGAAAAA
GAAGAATTAGTAGTTAAATCTTCAAATAATATTACTGGAGTTAAAACAATTTCTGCTAAC
CAACTAAATGTATTTGATTTATTAAATGCTACTAAATTACTAATTACAGAAGAAGCTGCT
ATTGCAGTTGAGGAGGTATACGCATAAATGTCAAATAGATTTAATAAAGAATTTTGAAAA
GAATTAGCTCATGATTTTATGTTTGAACTAAATGATGAAGAACTTGAAAATTTAATGAGT
GTTGAAGATAAACTTTTTGATGATTTTAAAAAAATCACTAGTATTGACACAACTGGAGTT
GAACCAACTTTTTATACAATTAATCAAATTCATTCTTATTTAAGAGAAGATGTTGTGGTT
CAAACAAACACACAAAAAGAAATTTTAGAAAATGCACCAACTAAACATGATAATTACATC
ACAATAGCAAGGGTGGTTAAATAAATGAGCTTTAATAAATTAGATAAAACTTATTTAAGT
TGAGTTAATCATCCTAATTTAGATCCAGAATTAAAAGATCTACTAAATAAAGCAGATGAT
GATGAATTAAATGCTGCTTTTAATCTAGAATTAAAATTTGGTACAGCAGGAATTAGAGGA
ATTTTAGGAGCAGGACCTGGTAGATTTAATGTTTATACTATTAAAAAAGTAACTATTGCT
TATGTTAAATTATTAAAAAGCAAATATATAGATCAATTAGATAAAGGTGTTGTTATTGGT
CATGATAATAGACATAACTCTAAAAAGTTTGCTAAATTAGTTGCTGATATTTTAACAAGT
TTTAACATTAAAGCCTATTTATTTAAAGATAATCAATTACAACCAACTCCAGTAGTTTCT
TTTGCAACTAAACAATTAAATTGTATTGGTGGAATTGTAATTACTGCTTCTCATAATCCA
GCTGAATATAATGGATATAAAATATATGATCCATATGGATGTCAATTAATGCCAAATGAT
ACTGATTTAATTGCTAGTGAAATGAATAAAATTTCAAATATTTTAGATTGAACATTTCAA
GCTAATGACAATTTATTACAAGTAGTTGATCAAATTGTAATTGATAAATATTTTGAAATG
ATTAAAAACTTGGAATTTTATAAAGATAATAAAGCTAGTAAGCCTAATTTAAAAATTATT
TATTCAGCAGTAAATGGAACTGGTAGTTTATATACTCCAATTGTTTTAAAACAATCAGGA
TATCAAATAATAGAAGTAAAAGAACATGCTTTTGAAGATGAAACTTTTAAAAATGTAATT
AATCCTAATCCTGAATTTGATCCAGCATGAAAAATACCTTTAGAATATGCTAAAAAATAT
GATGCTGATATTATTATTTTAAATGATCCAGATGCTGATAGATTTAGTATGGCTGTTAAA
CATAATAATGAATTTATTAGATTAAATGGTAATCAAACTGGAGCTATTTTAATTGATTGA
AAACTAAGTAATTTAAAATGTTTAAATAAATTACCAAAAAATCCAGCTTTATATTCTAGT
TTTGTAACAAGTGATCTTGGTGATAGAATTGCTAATGAAACTTATAATACAACTATAATT
AAAACTTTAACTGGATTTAAATGAATGGGTCAAGAAATTTTAAAAGAAGTAGATAATGGT
TTAAACTTTGTGTTTGCTTATGAAGAAAGTTATGGATATGTAATTGATGATTCAACAAGA
GATAAAGATGGAATTCAAGCATCAATTATTGCAGCTGAAGCTTGCTGATATTATAAAAAT
CAAAATATGACTTTAGTTGATTATTTAAATCAGTTATATGAAAAATATGGATACTACTTT
ACAACTACTTATAATTTAAACTTTAAACCTGAAGAAAAAGATTCAAAAATTGCCCCAATA
ATGAAATTATTAAGAAGTAATGGTATAAAAGAAATCAATAATTTAAAAGTTATTAAAACT
GAAGATTATATTAATGGGCTATACAATATGCCTTCTGAAGACTTTTTAAAATTTTACTTA
GAAGATAAATCTTGATTTGCAATTAGACCATCAGGAACTGAACCAAAGTTAAAAATTTAT
TTTGTAATAGTTGATAGTTCTCTACAAAAAGCAGAAAATAAAGCTGAAAAGATCTATAAA
GAATTAAAAGCTATTTTAAATATTTAGATGTTTACATTCACAGATATTATAGAAAAAAAG
AAGCATAATATTGAATTAACTCAAGAAGAAATTTCTTGACTAATTAATAGTTATACAAAA
AACGAAATTACTGATTATCAAATGGCTAGTTTTTGTATGGCTACTTATTTTACAGATATG
ACAGCTAGAGAAACTGCTTTTTTAACCAAAGCTTATATTGAATCTGGAGATAGATACGAT
TTATCTAAAATTAGTGGTTTTAAAGCAGACAAGCACTCAACTGGGGGAGTTGGAGATAAA
ACTAGCTTAGTTTATGCTCCACTAGTTGCTAGTTATGGAATTAAAGTATGTAAATTATCT
GGAAGAGGTTTAGGAAAAACTGGTGGAACTGTTGATAAGTTAGAATCGTTTCCTGGATGA
AAATCAGAAGTTACAAATGATGAATTTGTAGATGTGATTAATAAAGCAAATATGAGCCTT
ATTGCTCAATCAGATAATATCGTTCCAGCTGATAAAAAAATTTATGCTTTAAGAGATGTA
ACAGGAACAATAGATTCAATGCCTTTAATTGTTGCTTCAATTATGAGTAAAAAACTAATT
GTTGAAAATGATGGGTTAATACTAGATGTAAAAACTGGTAATGGTGCATTTATGACAACA
ATAGAAGATGCTAAAGATTTAGCAAATCGTATGATTGAAGTTGGAAAACAATACAACAGA
AAAGTTGCAGTAGTTCTTACAAATATGAATAAACCACTAGGAAGAGCTATTGGAAATGCT
ATAGAAGTTAAAGAAGCTTGAGAAACATTAAATGGTAATGGTCCAAAAGATTTTAATGAA
TTAATTTCTACACTAGTTGGAATTACTTTATTACAAGCTAAAATTTTTACTGACTTAGCA
ACTGCAAAACAAGATGTTTTAAAAAGATTACAATCAAAACAAGCTGCACCTTACTTAAAA
GAATTTGTAACAGCACAAGGTGGAGATTGAAGTGTTTTAGAAAATTATGATGAAGTGTTT
AAATGTAAAAACAAAATAGAAATTAAAGCAGTTAATAGTGGTTTTATTAGATATAAAAGA
GCTGAAGAATTTGGGATGATTTTAATTGAGCTAGGTGCTGGTAGATTCAAAAAAACTGAT
ACTATTGATCGTGCTGCTGGAATTTATTTAGATAAACAATATGGTGATTATGTTAACACT
GGTGATGTAATCATGACACTTTATACAAATAGAGAAGTAAATTTAAAATGAAAAGAAATG
GTTCATGAAACATATGAACTTTTAGACAAAGAACCAGTAAAAGAAGTAATTTGAGAAATT
ATTTCTGATGATGTTAAATAAATGTCAACAGATAAAATTATTATAAAAGGTGCTAGAGAA
CATAATTTAAAAAATATTGATTTAGAACTTCCTAAAAATAAATTAATTGTTTTTACAGGC
TTAAGTGGGTCTGGAAAGTCTTCATTAGTTTTTTCAACAATTTATCAAGAAGGAAGAAGA
AGATATATTGAATCACTTTCTGCTTATGCTAGACAATTTTTAGGTGGTAATGAAAAACCT
GATGTTGATTCTATTGAAGGTTTATCTCCTGCAATTTCTATTGATCAAAAAACTACAAGT
CACAATCCTAGATCAACTGTTGGAACTGTTACTGAAATTTATGATTATTTACGTTTATTA
TATGCAAGAATTGGACAGCCTTATTGTATTAATAATCATGGTCAAATTAAAGCAGTAAGT
ATTAAAGAAATTGTTGAAAATATTAAACAATCAACTAGTGATGGTGAACAAATTCATATT
TTATCTCCAGTAATTAGAGATAAAAAAGGAACTCATATTGATATTTTAGAAAAATTAAGA
AATGATGGGTTTATTAGAGTTATTGTTGATGATCAATTAAGAATGCTAGATGATCAAATT
AATTTAGAAAAAAATCAAAGACATAATATAGATATAGTTGTTGATAGAATTATTTATCAT
AATAATGATGAAATTAATTCAAGAATATTTACAGCTGTTGAAATGGGATTAAAATATTCA
AACAACTTAATTAAAATTGCATTTCCAAATTCTAATAAACAAGAAAAATTATTTTCAACT
TCTTTTTCATGTAAAGTTTGTGATTTTGTAGTTCCAGAACTTGAACCTAGATTATTTTCA
TTTAATGCTCCACTTGGTGCTTGTGAATTATGTAATGGATTAGGTGTTAGTTTAGAACCA
GATATAAATTTAATTCTTCCTGATTTAAAATTATCAATTAATCAAGGTGGGGTTGTTTAT
TATAAAAATTTTATGCATACAAAAAATATAGAATGACAAAAATTTAGAATTTTATGTGAT
TATTACTATATTGATCTAAACACTCCTTTAAAAGATTTGACTCAAAAACAAAGAGATATA
ATTTTATGGGGAAGTGATCGAGAAATTGATATTAAAATTGTTACTGAAAATAATAATAAA
TATGAAAAATATGATTTTATTGAGGGTAATGCAGCTTTAATCAAGAGAAGATATTTTGAA
TCTAAATCAGAAGAAGCTAGAAAATGATATTCAAAATTTATGTCTTCTAAAATATGCAAA
CAATGTAAAGGAAGTAGATTAAATGACATTGCTTTATCTGTAAAAATTAATGAAAAATCT
ATATTTGATTATACTAATATGAGTATTTCTGAACAATTAGATTTTTTATTAAACATTGAT
TTAACTCCAACTCAAGCTATGATTGCAAAATTAGTTTTAGATGAAATTATTTCAAGAACT
AACTTTTTAAATGAAGTTGGGTTAGGATATTTAAATCTATCAAGAACAGCTACAACCTTA
AGTGGTGGAGAATCTCAAAGAATTAGATTAGCTAAACAAATTGGATCTCAATTAACTGGA
ATTTTATATGTTTTAGATGAACCATCAATTGGATTACATCAAAAAGATAATGATAAATTA
ATTAAAACTTTAAAACATTTAAGAGATCTAGGAAATACTTTAATTGTTGTTGAACATGAT
GAAGATGCAATGAAAAGTAGTGATTGAATTGTTGATATTGGTCCTAGAGCTGGGGAATTT
GGTGGAGAAATTACTTTTAGTGGAACATATCAAGATATTTTAAAATCAGATACAATTACT
GGTAGATATTTATCAAGAAAAGAAGGTATAGTAGTTCCTAAAACTAGACGCGGGGGTAAT
GGTAAAAAAATTGAAATTATTGGGGCTAGTGAAAACAATTTAAAAAATATTAATGTAACT
ATTCCTTTAAATAAATTTATAACTATTACAGGTGTTAGTGGATCTGGAAAATCAACTTTA
CTAGAAGATATTGTTTATAAAGGAATTCATAATAATTTATCAAAAGAATATTTACCAATT
GGAAAAGTTAAAGAAATTAAAGGTATAGAAAATATTAATAAAGCTATTTATATTTCTCAA
GAACCAATTGGAAAAACTCCTAGATCAAACCCGGCAACTTATACTTCAGTTTTTGATGAT
ATTAGAGATCTATTTACTAATCTTCCAGAAGCAAAAATTAGAGGTTATAAAAAAGGTAGA
TTTTCATTTAATGTTCATGGTGGTAGATGTGAACATTGTCAAGGTGATGGAGTAATTACA
ATTTCTATGCAATTTATGCCAAGTGTTGAAGTAGTTTGTGAAATTTGTGATGGTAAAAGA
TATAATGATGAAACTCTAACAGTTAAATATAAAAATAAATCAATTGCTGATGTTTTAAAT
ATGAGTGTTAGTGAGGCATATGTCTTTTTTGAAAATATACCTCAAATTAAACAAAAGTTA
GAAACTATTTTAGAAGTTGGTTTAGGTTATATTAAACTAGGGCAAAACGCTACAACTTTA
AGTGGTGGAGAATCTCAAAGAATTAAATTATCTACTTACTTATTAAAAAAACAAACTGGA
AATACTATGTTTTTATTAGATGAACCAACAACTGGTTTACACGTTGATGATGTTAAAAGA
TTAATTGGTGTTTTAAATAAATTAGTTGATTTAGGAAATACAGTTTTATGTATTGAACAT
AATCTAGACTTTATTAAAGTTTCAGATCATATTATTGATCTTGGTCCTGATGGTGGAGAG
TATGGTGGTCAAGTTGTAGTAACTGGAACTCCAGAACAAATAATTGATCATCCAACTTCT
TATACAGCTAAATACTTAAAGGATTATATAGTTAATGATTAG------
>95043
ATGAATACAAACAAACAATCTTTATATAGAGCTTATAGACCAAAAGATTTTAATAGTGTT
GCTGGACATAATAACATAAAAGAAATTTTAGAAAAGCAAATTAAAGATAATAGAATTAAT
CATGCCTTATTGTTTTCTGGTCAAAGAGGAACTGGAAAAACAAGTGTTGCTAGAATCTTT
GCAAAAACTGTTAACTGTTTAAATTTAACTGGTTCAAAACCCTGTGAACAGTGTAATAAT
TGCAAACTAGCAAATGAAAATCAATTAATTGATATTATTGAAATTGATGCTGCTTCAAAT
AATGGTGTTGATGAAATTAGAGAAATTAAAAATTCGGTTTTAACCTTACCAATAAATAGT
AAATATAAAGTTTATATTATTGATGAAGTTCATATGTTAACAAAACAGGCTTTTAATACT
TTATTAAAAACTTTAGAAGAACCTCCAGTTTATACAATTTTTATTTTAGCAACTACTGAA
TTTAATAAAATCCCTCAAACTATTCTATCTAGATGTCAAATTTTTAATTTTACAAAAATT
GATAAAAATTCTTTAAAGAATCGCTTACAATACATAGTAAATCAAGAAAATTATCAGATT
GAAAAAGAAGTTTTAGATGAAATATTTTATCTTTCAGAAGGTTCTTTAAGAGATGCAATT
AATATTTTAGAACAATTAATGTTAGCTACAGATGATTTAATTACTATAAAAAATTTAAAG
TCAATTTTTTTAATTGCAACAAAACAAGAACAATTACAAGTAATTCATCAGTCATTAAAT
AATGATACTAATTTTATAATTTCTTATTTTCAAAAAGCAAATGACCAGGGAATGAATTGA
GATGTTTTTGCTTTAGGTTTAATTGAAATTTTAAAAGAAATTATTGAATATAAACTAACT
AATAATATTGAATTTTTAAATATATTAGAAGAAAATGAAGCTAAGCAATTTATTAATATT
GATGTTAATCATCTTTTTTTACTATCAGATAATTTAGCTGAAGCTTATTTTAAAACAAAA
GCTGCAAATATTAGTTTTAACTACTTATTATTAAGTTTATTAAAAACTATTAATTCAAAT
AATAAACAAGAAAATATACAAACAATTAATCAAAATATAAATAATGTAGAATCTATTGAT
TTATTAGAACAACAAGATGTTATAAAACAAAATTATGTTCAAGAATTTATTACTAATAAT
GAAATAACAGATCAATCTGTTGATGAAATTTTTATTAGACCAAATATTAAAAATCAAACA
ATAGATCAACAAGAAGTTGAATTAGTAAAAAAAGAAGAATTTTTTACTAACCAAATTCAA
CAAGAAAATAATTTTGATGAATTAGTAATAGATGAACCAATGAATAATTCTAATGAACAA
GATATTGATGTTAAATTTCTAAATAATAATCAAGAATTAGAATTAACTAGTGAATTTTAT
AAAACTTTTAGTGAGTTAAAATCTAAGTTTAATGTTTGTGTTTCTAATTCTATAGATAGT
AAAGTTAAGATGCTTTCAAATGATGATTTAATTAGCATTTTTATTCAAACTAAAAACTAT
AAAGATGATAAAAAGATTTTAGAAAATTTATTTGAAGAACTTTTTAAAGAACAAGATGAT
ATTTTAATTAACCCTGTTCAAGCAACTAATTTATTTATGTTAATAGACAGTAAAATTATT
TCTTTTACTAATGAAGTAATTGTTGTAAAAACTCAAACTAAAACCCAATCTAATTTAATT
AATGATTCAATGTTAGATAATTATGTTTTACAAGCAATTTATCAATGATTTAAAAAACCT
TATATAATTTTTGCTATTGATAAAATGAAGTGAGATGAAATTAAAACTATCTTTATTGAT
TTAAAAAATAAAAATAAATTATCAGAATATAATATAATTGATCAAAAACAATTAAAAGAA
AAATACTTAACAATTAATAATAAACTTGATGAAGATTTAATTAACAAAGCAAAAGATCTT
TTCAATGATGATTTTATGATAGGTGATTAAATGAGTAAAGTTCTTGTTTTAAAAACAACA
GCTCAAGCAGATGAAGTATCTAATTCTGTTGCCTTAACTAACAGATTTTTAGAAGAATAT
AAAAAATTTAATCCAGATGATGAAATTATTATTGTTGATTTAAATAAAGATGAAGTTGGA
ACTAGTATTTTAACTTCAGAAACATTCCCAACATTTTATCAACAAGAAGTTACTAAAAAA
TATATTAATTTATTAAAAAGTGTAGATAAATTAGTAATTGCTTGTCCAATGTATAATTTT
TCAACTCCAGTAACATTAAAATCATTTATTGATCATGTTTCAGTTGCTAATGAAACATTT
TCATACAAGTATTCTAAAAAAGGAGATGCAATTGGTTTAATTACTAATTTAAAAGCTCAA
ATTTTAGGAGTTCAAGGAGCGCCATTAGGATGATATCCTTGAGGGCAACATACTCAATAT
GTTGAAGAGGCTATGAGATTTTTAGGAATCGAATTTAATAAAACTGTTTTATTAGCAGGA
GTAAAAGTAGCGCCATTATTAGAACTAACTCCAGCTCAAAGAGTAGAAACAATTATTGAT
GAAGTTACAGAAGCTGCTAAAACTTTTTAAATGAAAAAACTTTTAACAATTTTAACAACT
TTTATTGGAGTTAGTGGGTCAGTCTCAACAGTAATTTCATGTAAAGCAGCAAGTTTTGCT
GAAGGTGTACTAGGTCAAAGAGTACTTGTTGTTACTGATGGAGGAAATATTAAAGACAAA
ACATTTAATGAAAGTTCTTGAGAAGGTGTAATTAAATTTGGCTCTCAAATTCATAATAAC
TTTAATATTACAGATGAAAATATAGCTAGAAAATTTAATTATGCTAGCTCAATTGGTGGA
AAAACTAAATGAGATAATAAAACCCATTCATTTATAAACCAAGATTATGAATATGCAAAA
GATAAAAGTAATAACTATGTTGAAACTCCTGAGCACACAATTGATGCTTTTAGAACTTCT
TATAGTACTGGAGTCTATAAAAAAGCTGATGCATTTTTACTAGCAGGTTTTGGACATTTG
GGAGCTGTTGATTATGCTACAGAAAGAATGAAAAAAGCAGGAAATAAAACAGTTGTCTTA
CTAGATGCTGAATTTAAAAAAGATAATGTTATATCAGTATTGTTCAATTCAGAATTAGCT
GGATTTAATGCAGGTTGAGATGCTATTATGTGAGCAAATCTCCCGAAAATGACTAGTTTA
AATAGTGGTGAGTTTTCAAAAGAAGCATTACAAGCTTCTAATAGTTCTAAAGACATGCCT
TTACAGGGTTCGGTAGCGGGTAATAACTATATATCAATTGGTATGTTTGGTGGTAATACT
GATAAGAATGCTGTTGATAATTATATGTGAGGGCTTCTTGCGGCAATGCATATTTATAAC
AGCAAAATTGCAAATAAAGAAATTGAATTAAAAGATAATAAAGGTCAAAAAGTTAAATAC
AAATTACAACCTGTTTATTTTGCAAATCAAGGATTAAAAGCAACTATTGATTCACTAGTT
GATGTTAATGAAAATACTTGATTTTCAAAAAGTTTTGATGTTGGTGGAGCTACAAAATCA
GGAATAGTTAATTTATTAATCAGAAATCAAGCAGATATAATTTTTCCAGTTGCTGGACCA
CAAATTAATGATGTTTTAGAAGCTACAGGTCATAAGCCTTATGTAATTGGTGTTGATACT
GATCAAGTAACTAGTGTTGGTTCATCAAAAAAAGGTAATGAGATTAGATTTATAACAAGT
GCTAAAAAGAACATTGTTTCAGCTTCAGTTTATGCTTTAAATAGAGCTAGATCATTACAA
AAAGCTATTGTTGATAATAAAGAATATATTTCAAATAAAAGTAATGAAATTCAAGATGGA
AAAACTATAGTTGGAAAAGAAGTAGATTGATCAATTTCATCTTCAAGAAAATCTGATACA
AAGTGAAGCGTTAAAAAAGTTGATGGTTCTTTAACTAACGCAGCTAACTTATCTGTTGAA
TCAATTGATTATTCAAAAGATAAAGCTAAAAAAATAGAAGAAGATCTTAAAAAAACTCTA
GAAAAATCAGGAACTAAATTTAAAGAATACTTATCAAAGACATCTCTAGATAAAGCACTG
GAATCAATACAAAAAAATGTTCAAGATAACGAATGAGATAGTTTAACACTAAGTGCTAAT
GGTATAGCAGGAATAAAAGACTACTGACAAATGTTAATTAAATCAACTAAATAGATGAAT
AAAGAAAAAGAAGCTAATTATGCTATTGAAATGCAAAACATTACTAAAACATTTTTAAAT
GGTTCTATAGTTGCTAATGATGATATTACTATTAGAGTTAAAAAGGGAGATATTCATGCA
TTAGTTGGTGAAAATGGTGCTGGTAAATCTACACTAATGTCAATTTTATTTGGTTTATAT
CAGCCAACATCTGGAATTATAAAAGTTAATGGAAAAGAAGAAATAATACCAAATCCAATT
AAAGCTAATAAACTAGGAATAGGTATGGTTCATCAACATTTTAAATTAGTTGAAGTAAAT
ACGGTTTTAGAAAATATTATTTTAGGTGTTGAACAAACAAGGGGAAAAATCTTTTTAAAT
AAAGCAAAAATGCGTGCTGAATTAATTGAAATTATGAATAAATATGATTTATATGTTGAT
TTAGATGCAAAAATTCAAGATATTTCAGTTGGACTACAACAACGTGTAGAAATTTTAAAA
ATTTTATATAGAAAAGCAGATATTTTAGTTTTTGATGAACCTACTGCAGTTTTAACTCCA
CAACAAATCCAATCTCTTTTGCAAATAATGAAAAACCTTCAAAAAGCAGGTAAAACTATT
ATTTTCATTTCGCATAAAATGGATGAAATCAAAGAAGTTGCAAATGTTGCTACAGTTATT
AGATTAGGTAGAAAGATAACAGATTTACAAGTTAGTGAAGTTAGTGGAAATGAAATAGCA
GAAGCAATGGTTGGAAGAAAACTTGTAGAAGTCAAAAATAAGTATAAAAAAATTTCATCT
GAAGAACCATTATTAGATGTTATTAATTTAACAGTAAAAAAAGATTCAAATCATAAAGTT
TATGGATTAGAAACTTTTAATGTTAAAGTAAGACCTGGTGAAATTGTAGCTATTGCCGGA
GTTGAAGGAAATGGGCAACGTGAATTAATTCAAGCAATTACAGGATTAGTAAAACCGGTT
TCAGGCGGTGTTGTTTATAAAAAAATAAACATAGCTAATAGTAGTATTAAGACAAGATAT
GAGATGGGTATGTCTCATATTCCTGAGGATCGTCATAAACATGGAATGTTATTGGATTTT
TTAGTTGAAGAAAATATTGTAAGTCAAGAAATTGATAAAAAACCATTTTCCCAATTTGGA
TTTATTAATAAAAAGGCGATTTCAAGATATGCACAAATAATTATTAAAGAATTTGATATT
AGGGGTTCAAGAAATGGGGCTGCAATAGCTAGAGGTCTTTCTGGGGGTAATCAACAAAAA
GCTATTGTAGGAAGAGAAATTAAAAGAGAACACGATTTGTTAATTGTTGTTCAGCCTACG
CGTGGTCTTGATGTCGGAGCTATAGAAAATGTTCATTCTCAAATTCTAAAAGAAAAAGAA
AGAGGTAGAGGAATTCTGCTAGTTTCTTATGATTTAAATGAGATAATGGTTCTTGCAGAT
AGGATAGTTGTTATTAACGATGGAAAATTAATTGGAGAATTGCCAGCAAAAAGAGCTAAA
AAAGAGGAAATTGGTGCTTTAATGACAGGTCAAACTTTAGAACAAATTAAAAATAATAAA
GTTAATAAAAATAGTAAGGTGGTGGTAGAAAATGCAATCTAGAATATTGTGAACATTGAA
TAAAAAGGCAAAATATTTATTTAGTTCAGATCAAACAAAAACTAAGTTAAAGTTTATAAA
AGGTTCTCTATTTTCGATTATTATGGGATTTATTGTTTCTGGTGTTTTTCTTTCATTTTT
AAAAATAAATCCTTTTACATATTTTGCTCTTTTATTTGGGATTAACTTTGATAAAAACTT
TTATCAAATAAGTTTAAATTGAATGGCAGTATATATTGTTGCAGGATTATCAATGGCTGT
TGCTTTTAAATCGGGAGTATTTAATATTGGAGCACCTGGTCAAATACTAACAGCTACAAG
CGTTTCAACTATTTTATTTTTCTATATAAAAGGTTCAAAAGCAGCAATAATAGACGCTTC
AATGATTATTTTAATGTTAATAACTTGTATTGTTTCAGCTAGTTTTTTAGCACTTATTGC
AGGAGCATTAAAAGCCTTGTTTAACATACACGAAGTTGTTTCAACTATCTTATTAAATTG
ATTAGCATTTTATATATTTAAATGATTTTTTAACAAATATGATGGTTTTTCGGGTGGTTT
ATCGTTTATAACAAAAAATATTCCATCAAATCAATTAGTTATTGGTTCAAATACTGTAAT
TATTCCTTTATTAATAGCTTTAGTTTGCGTAATTTTAGTTTGGATGTTATTTTCAAAAAC
AACTTTAGGTTTTAAGTTAAAAGCTGTTGGTTCATCAATAACTGGTTCTAAATATATTGG
AATTAATGTTAAAACTCAAATTATAAATTCATTAGCTTTATCAGGAGCAATAGCAGGAAT
TGCAGGATTTGTTTTAATGTTTACAGTTACGCCAAATAATTCTTTTGCTTCTAATAGTTT
ACCAACTGTTGGATTTGATGCAATTGCAGTTTCATTAGTTGCTTTTAATAATCCTATAGG
AATTATTCCAATTGGTTGATTATGAGCAATGATCAAAACTGGAGGAAGCCCTGTTTCTTC
ACTGTATGGTATTTCAACACAAATAAGTGGATTAATTTCAGGAGTTCTTATTTACTTTAC
AGCAATTGTTTCTATATTTATTGTTTTTAAACCTTGAGAGTTGTTAAAAAACAAATTTAA
TCTACTAACATCACCTATATGTAGAGAAATTTTTTGAAAGTTATATTTATATCTTTTAAA
ATTAAAATTTAAAAAAATCTTTTTAATTTTTATAAGAGAGTATAAACAACAAGTAAATGA
TAGTTATAAAAATTATGTTGTTAAAAATAAAATTAAAAAACAAATGCAATTACCTCACTT
GTTTTGAAATGGTAGAAAAAATATTAAACTAGAATTTAAAAAAGATATTAACCAATCAAT
CGATTTAATTAAAAATAAAATTACTGATATTAAAGCATTTGTTAAAGAAGATAAAACAAG
ACTTAGTGTTAATGGATTAAAAACCAATTTAAAAGAACAATTAAATTTAATAACAACTAA
ATTTGTTTTAAAATCTTATGATTTAGATTTAAAGTTAGCTGATCATAAATATAAAATCAC
ACAAGTCAAACAAAATATTTTAAATAAATATCAATCAGATATAGAACAAATTAAAAAAGA
ACACAAGTTAAAAATTCAAGAAATTAAAGTTTTTAAAGAAGCACAAATAGGAGTTTTATT
TCACCAATTTCAATATCGTGATAATGTAATTGAAATTAAAGCTAATAAACTAAAAACTAT
TGCATTGCTTAATGAACAAATTAAAAATATTAAGTCTAAGTTTAATTTACAAAAAGAAAA
TTTGAAATTGAATAGAAATTCATATGATAATAAACATTTAGAACAAATTAATAAAATTAA
ACAAGAAATTAAAGAAGTTAAAAAGCAAACTAGTGTTAAGCTTTTAGAAGAAAAAAATAA
ATTTAAAACTCAAAAAGACAATGTTAAAAAAGAAAAGGTTCAATTACAAACTATTTTAGA
ACAATATAAAACTTATCTTAAAGAAGAAAAACAACGCTTTATACAAGCTAAAAAACAAGC
TCTTGCTAATAAACATAAACGCTTAGAATTTATTGATATGAATCGTTCTAAAATAGAAGT
TAATAAGGCTATTGTTTTATTAAATGATCTAAAAACATTAGTTATGACTAATATAGATAA
AAACTTAAATAGACAAGCAATAAAATCTAATGATAAAACTTTAATAAAGGCTTTAAAAAT
AAAGTCACAAATAGATGAAATATTTGGTTCTAATATTATTAGTGAATATGATGCACCTGA
ATATATTAAGCAAAAAGTAAAAATAAGTTTAAAAACATTTAAATTAATAATCTTTTTAGA
AAAGCAAATTTCTTATACTAATTGTAGAGTTGAAGAACAAGAATTAATTAATAACTATAA
AACTTGAATTGATAAAGCAAATCAAATTATTGATAAAGATAAACAACAATATTTATTAGC
AATTAAGCAACAGCCAAGAGAAACACTAACTGATTTAGAGCAATTATTTAACTTAGAAAA
AACATTAAAACAACAAACTAATTTAAAGATTATGAATTTATAAATGGCAATTTTATTTAA
TAGTAGTATTTTAACTTGAGGGCTTGCTTTAGTTGGTGTTTTATTGTTTGCTTCTCTATC
ATCACTTGTTAGTGAAAAAGCAGGAGTTGTTAACATTGCTGTTGAAGGTATGATGATTAT
TGGAGCTTTGGTTGTTTCTATCTTAGGAACTTATTTAACAACAAATGATCAAAAAAGTAA
TTATACTCAAATACCAATAGTTTTACTAGCGGGAGTAATTACAGCAATTTTTGCACTATT
ACATGCTTTTCCATCAATCAGATTAAAAGCAAACCAAATTGTTTCAGGAACTGCGATTAA
CATTTTAACAATAGGTCTTGGAATATTTTTATCAACATCAAATTGATTTGGAAAGCAATC
ACAAGTTATTGCTAGTGGTTATACTTCAATAAATGTAATTAATATAACTAAAACAGTTGG
TTCTAAAACTCAAGTAGTTGCAAGTATGTTACCTATTTGAACAATAATAGCTATTATTCT
TGCGATTGGATTATTTGTTTTTTTTAAATATACAAAACAAGGAATGAGATATGCAATGGT
TGGAGAAAACCCAAATGCTATTGATGCAGCTGGAATTAGTGTAACTAAATATCGATATGT
TGCAGTAATTTTATCAGGATTTTTAGCAGGAATTGGAGGAGGAGTATTTGTTGTTACTAC
AGTTAGTGGTGGTGGATTATTTAGTGGAAATATATTCGGATATGGATTTTTAGGAATTGC
TATTATGATTTTTGGGCAATGAAGAATTCTATTTATTACAATTGGAGTTATTATATTTTC
ATGACTATTTGCTTTAGGACAACAAATAGGAACAATTTCAACAAATAAAACTATTCAAAG
CATATCAATTTTATTTAATACTTTACCATTTATTTTAACTATTGTTGCAATGCTATTATT
TAGTAAAACTTCTAAAGCTCCAGCAGCAGTTGGAATACCATTTGATAAATCAAAAAGATA
AATGTCACAAGAATATAGTGCAGAATCGATTAAAGTTTTAAAAGGTTTAGAAGCTGTTAG
AACACGTCCTGGAATGTATATTGGATCAACTTCAAAAACAGGGTTACATCATTTAGTATG
AGAAATTTTAGATAACTCAATTGATGAAGCAATGGCTGGATATGCTGATTTAATTAATGT
AACTATAACAAAAGAAAATGAAGTAATTATCCAAGATAATGGAAGAGGAATTCCAGTTGG
TATTAATTCAGATACTAAAAAATCTGCATTAAGTTTAGTTTTTACTCAATTGCATGCTGG
AGGAAAATTTGATTCAGAGACTTATAAAATTTCTGGTGGTCTTCATGGAGTTGGAGCTAG
TGTTGTTAATGCTTTATCTCTATATGTTGAAGTTGAAGTTTATAGAAATAATATTCACTA
CCATCAATTGTTTAGTGAAGGTGGTACTAAAGAATCAGAATTACAACAACTAGGTCACAC
CGATTTAAGAGGAACAAAGGTTAAATTCAAACCAGATCCCGAAATTTTTAAAGAAGCTGT
AGTATTTGATTATGAAGTTATTAAAAATAAAGTTAAACATTTAGCATTTTTAAATAAAGG
TTTAAAAATTACTTTAACTGATGAAAGAATTGAAAAAACAGTTGAATACTTGTTTTTAAA
TGGGATCTTAGACTATATTAAAGAAAAAAATGAAACTAAGAATAAAATAAACCCAAATAT
TTTTTATGTAGATTCAAAATATGAAGACATTGAAGTTGAAATGGCACTTCAATATAATTC
TGATTATCAAGAAAATATCATTACTTTTGTAAATAATATTAACACTCATGAGGGTGGAAC
TCACGAGGATGGTTTAAAACAAGCTCTAATTAGAGATATTAATAGATATGCTGATACAGT
AATAAAAAATAACAAAACTCCTTCTAAATTCTCTTGAGATGATATTAAAGAAGGAATGAT
GTGTATTTTATCAGTTAGACATACAGATCCACAATATGAAGGTCAAACTAAAACTAAACT
TTCAAACCCTGATGCTAAAGAAGCAGTTAATATAATCATTGGAAATGCTTTTGAAGAGTT
TCTATTAAAATCACCAGAAGACGCTAAAGCTATTTTAGATAAAAATGTTAATGCTCAAAA
AGCAAGAATTGCAGCTCAAAGAGCAAGAGAAGAAACTAGAAGAAAATCTGCACTAGATTC
ATTTTCACTACCAGGTAAATTAGCAGATTGTGAAACCAAAAATTCAAATATAGCTGAACT
TTATTTAGTGGAGGGAGATTCAGCTGGTGGTAGTGCTAAAACTGGAAGAAATAGAAAATT
TCAAGCTATTTTACCTTTGAGAGGTAAAGTATTAAATGTTGAAAGAGTAACTGAAGCTAG
AGCTTTTTCAAATAATGAAATTAAATCAATTGTTACAGCTGTTGGTACTGGAATAAAAGA
AGAATTAGACTTATCTAAATTAAGATATAAAAAAATAGTAATTATGACTGATGCTGATGT
TGATGGTGCTCACATTAGAACATTACTACTAACATTCTTTTATAGATATATGAAACCACT
TGTTGCTAATGGTCATATTTATATAGCTCAACCTCCTTTATATAAAATTGAAGCAGGTAA
AAAAATAGCTTATGCCTATACTGATAATCAATTAGATGAACTAAAAAATAATGGATTTAA
TAATTTAAAATACACAATTCAACGCTATAAAGGACTTGGAGAAATGGATCCGCTACAACT
ATGAGAAACAACAATGGATCCACAACAAAGAACTATGTTACAAATTTCACTTGAAGATGC
TACTTTAGCAAATGAAGTATTTTCAGATTTAATGGGCGAAGATCCTGAGTTAAGAAAAAT
TTATATTCAAGATAATGCTAAATTTGTTGAAAATATAGACTTTTAGATGGCTAAAATCAG
TAAAAGATTCAAAGAAGCTTTAAGTAAAGTTGAAAAAAATAAAGTTTATCCATTAAATAA
AGCTTTAGATCTAGCAAAACAAACTGCTACAACTAAATTTGACTCAACAGTTGAAGTTGC
ATTTAATTTAAATATTGACCCAAGAAAAGCTGATCAACAAATTCGTGGTGCTGTAGTTTT
ACCTGCAGGAACTGGAAAAACTCAAAGAGTTTTAGTTTTAACTAATACTAAAACTAAAGA
AGCTGAACAAGCAAAAGCTGATATTGTTGGTGGAGAAGAACTAATCAATAGAATTAAAAA
TGAAAATTGATTTGATTTTGATATTATTGTTGCTACTCCAGAAATGATGGCAAAATTAGG
AGCAATTGGTAAAATTTTAGGTCCTAAAGGATTGATGCCAAATCCAAAAACTGGAACTGT
AACTATGGATGTTGCTAAAGCAGTTGATGATATTAAAAAGGGAAAAGTTGAATATCGTGC
TGATAAAGAAGGAAATATTCATTTAATTATTGGTAAAGTTTCATTTGAAGCTGAAAAATT
AGAAGAAAATTTCAAAGCTGTTATTGATGAAATTAGAAGGGTTAAACCTCAAACTGTAAA
AGGTGATTACATCAAAAATATAACTTTATCAACAACAATGGGTCCTGGTATCAAAGTTGA
ATTTTAAATGGCTTATAAAATTCGAAAAATCAATCGTAATGTAGAACGTCGTGATTATAC
TAAACTATCAATGAATCTTTCTTTGCCAAATTTAATTGGTATTCAAACTGAAACTTTTGA
ATGATTTAAAACTAAAGGAATTCAAGAAGTTTTAGATGAATTTTTCCCAATTTTATCATT
TGATGGATCTAGTGTTTTAACTTTAGAAAATTGAGGTTTTAAAGAACCTAGATTATCTGT
TAGACAAGCAAGAGAAGAATCAAAAATTTATGATGCTCCAATTTATGCAAATCTAAAATT
ATCAGTTAATAAAACTGAAGAAATTCAAAAAGAATTTGATGGTGTTGATCAAGAAGATAC
TTTAAAAGTTTTAACTCATTGATTAGAAGAAAAAACTGGTAATGGTAATATAACATTTAA
ACAGCAATCACAAAATTCTTATTTTTTTGAAATAACTATTAAAAAATCTGAAAAACCAGA
TTTAATTCAAATTGATATTATTGAAGATAAAAAAACTTCATTGATTTGTAATGTATCTAT
TTATAAATCAGGTGAAGTGTTTTTAGGTGATTTTCCATTAATGACAGAAGCTGGAACTTT
TATTATTAATGGTTCTCAAAAAGTCATTGTATCTCAATTAGTAAGATCTCCAGGAGCTTA
TTTTAATAAAGAATTAAATCGTAAAACTGGAGAAATGATTTATTTTGCAGACATCATTCC
AAGTAGAGGAACTTGATTAGAATATGAAACTGATTCTAAAAAAATCGGAAGCGATGCAAT
TAATCCTTTATATGTAAAAATTGATAAATCAAGAAAAACTACAGCTACTTCTTTATTATT
AGCTTTTGGTATTAGTAAAGATGATATTTTAAATATTTTTGATAATGATGAAGTACTAGT
TGAAACTCTACAACAAGATTCAATTATTGGAGATTTTAAAATAGATTGATCAAATCAAGT
TCAAGAAATTTATAAAAAAATTAGACAAGGTGAAACCGCAACTAGTGAAGGTGCTTCTAA
ATTTATTAATAGTATTTTATTTGATAAAAGAAAATATGATTTAACTAAAGCTGGAAGATT
TAAATTAAAGCAAAAACTTTCTATTAAAAATAGAATTTTAAATAAAGTTATAGCTGAAGA
TATTCTTGATGCTAATAATAATGTGTTAATAGCTAAAGATACTGAAGTTACTAAAAATAA
TATTCAAGAAATTTCTAAAATTTTAGATCAAGATGTAATGAGTATTGATTTAAAATATCT
ATCTGATATTCCAGGAAATAGAAAAGTTCAAAAAATTAGAGTTTATAAAGATAGTGAACT
AAAAACTGATACTACTTGTTTAATTGGTTTAACTAGTTCATCTAATGAAGAATTCATAAC
AGTGGCTGATATTTTATCAACTGTTTCTTATTTATTAAACTTAAAATATAACATTGGTGA
AATTGATGATATTGATAACTTAGGAAACAGAAGAGTTAGAACTGTTGGTGAATTATTACA
AAATCAATTTAGAATGGGATTAAACCGTATTGATAAAAATGTTAAAGAAAAATTAGCTAC
AAGTGACTTGTATAAAGTTAAAACTTCAACAATTATTAATGCAAAACCTTTAACTGCAAT
TATTGGTGAGTTTTTCAATTTATCACAATTATCTCAATTTATGGATCAAATTAACCCATT
ATCAGAATTAACTAATAAACGTAGATTAACAGCTTTAGGACCTGGTGGTTTATCAAGAGA
TAGAGCAGGATTAGAAGTGCGTGACGTTCACCCATCTCATTATGGAAGAATTTGTCCTAT
TGAAACACCAGAAGGACCAAACATTGGATTAATTAATAACTTGTCAACTTATGCAAGAGT
TAATGAATATGGATTTATTACAACTCCATATAGAAAAGTTATTAATGGAATCATTCAAAA
TGATCAAGTTGAATATTTAACAGCCGATCAAGAAAAAAACTTTATTATCGCTCAATCTAA
TGTTAATCAAGATGAAAATGGAAAAATTTTAGATGAAACTATAGTTTCACGTTTTAATGG
TGATGACTATATGGCTAAAGTTGAAGAAATTCATTATATTGATGTTTCTCCAAAACAAAT
TGTTTCAGTTGCTACAAGTGGTATTCCATTTTTAGAAAATGATGATGCCAATCGTGCTTT
AATGGGTGCTAACATGCAACGTCAAGCAGTACCTTTAATTAAGCCAGAATCACCAATTGT
TGCAACTGGTATTGAATTTGAAGCAGCACGTGATTCAGGTGAGGCTATTGTTGCAAAAGA
AGATGCAATTGTTAAATATGTTGATTCAAAAACCATAATTACTGATGGAGAATCTGGAAT
TAGAACTTATATCTTATCAGATTATGAAAGATCAAATAATGGAACTTCATTGACTCAATC
ACCGATCGTTAAAGTTGGAGATGTTGTTAAAAAAGGTGAAATTATTGCTGATGGTCCATC
AATGGATCAAGGTGAATTAGCAATTGGTCAAAACGTGGTTGTTGCTTTTTCAACTTATAA
TGGATACAACTTTGAAGATGCTATTGTTATGAGCGAAATAATTGTTATAGATGATCGCTT
TACTTCAATTCATATTGATGAATATACTTTAGAAGTAAGAAATACAAAACAAGGTCAAGA
AGAAGTAACTAGAGAAATTCCTAATATGTCAGAACAAGCTAAAAGGCATTTAGATGCTGA
AGGAATTGTAGCTATTGGTACTGAAGTTAAAGTTGGAGATGTTTTAGTTGGAAAAGTAAC
TCCAAAAGGACAAGTTCAACTTTCTCCAGAAGACAAATTATTACATGCTATTTTTGGTGA
AAAATCTAGAAATGTTAAAGATAATTCGTTAAGAGTTCCAAATGGTGGAGAAGGAATTGT
TCAATCAATTAAACGTTTTAAAGCAAAAAGCGCATTAAATCCTGATGGAATTGAATTACC
AGCTGACATTATAGAAGTAATTAAAGTTTATGTTGTTCAAAAACGTAAAATCCAAGAAGG
AGATAAAATGTCTGGTCGACATGGAAACAAAGGTATTATTTCAAGAATTTTACCTATTGA
AGACATGCCGCATTTAGAAGATGGAACACCAGTTGATATTATCTTAAACCCACAAGGGGT
TCCTTCACGCATGAACATTGGACAAATTTTAGAAATCCATTTAGGAATGGCTGCTAAAAA
ACTAAATCAAAAAGTTATTACTCCTGTTTTTGAAGGATTAAATGAAAAAGAATTAGAAGA
AATAATGGCTGAAGCTGGAATGACAAATTATGGTAAAGTTACTTTAATTGATGGTCAAAC
TGGTGAACCATTTGATAAACCAATTGCTGTTGGAGTTATGTACATGTTAAAACTATCTCA
CATGGTTGATGATAAAATTCATGCACGTAATGTTGGTCCTTACTCATTAATTACTCAACA
ACCATTAGGAGGAAAAGCTCAAAACGGTGGTCAACGTTTTGGAGAAATGGAAGTATGAGC
TTTAGAAGCTTATGGAGCTGCTCATACATTACGTGAAATTTTAACAATTAAATCAGATGA
CATTAAAGGTCGTTCAAAAACTTATGAAGCAATTGTTAGATCAAAAAGAATTCCTGAACC
TGGAATTCCAGAATCATTTAACGTTTTATCAAAAGAGATTATGGGATTAGGATTTAATAT
GTATATGATTGATGAAGTTGGTGAAAAATCAGCAATTAATGCATATGATAAAAAGGACTT
TGAAATTGATAATTATGATGATGAAATTCTAATCAAAACTGATAATTTATACATTGATGA
TCAAGATGTTGATGCTGAATTTGAAGATTTAACTTATGTTGATGAAAATGATATTTTAAA
CTCATTTGAACTAGATAATGAAGAAGAATAAATGGAAAATTTAAATCGTAAAAAAGCAAT
AAAAATTGAATTAGCTAACCCTGATACAATTCGTTCATGATCACATGGAGAAGTTTTAAA
ACCAGAAACTATTAACTATAAAACATTAAAAGCCGAAAAAGATGGGTTATTTGATGAAAG
AATTTTTGGTCCAACTAAAAACTATGAATGTGTTTGTGGAAGATATAAAAAAGCCAACCC
TATGAATAAAGGGAAAAAATGTGAAAAATGTGGTGTTGAATTAACTGAATCAATTGTTCG
TAGAGAAAGAATGGGACATATTGAACTAGAAGAACCAGTTACTCACATTTGAATGTTTAA
[truncated: 1,262,084 more chars]
